# Supplementary material for: Robust and accurate quantification of biomarkers of immune cells in lung cancer micro-environment using deep convolutional neural networks
Source: PeerJ. 2019 Apr 10;7:e6335. doi: 10.7717/peerj.6335 (PMC6462181; doi:10.7717/peerj.6335)
Supplement: Supplemental Information 2 — The positions of the positive cells were detected by four independent human observers on at least 64 different validation images. Each csv file stored in the zip archive represents the positive cell count and their position per person and validation image. [file peerj-07-6335-s002.zip]

Archive with 275 entries (270 files):
- validation-observers/
- validation-observers/person1/
- validation-observers/person1/519H0Q_CD20_100_ER1 - 2015-11-16 16.28.47_x32074_y26424_class1.csv
- validation-observers/person1/519H0Q_CD20_100_ER1 - 2015-11-16 16.28.47_x46418_y39590_class1.csv
- validation-observers/person1/519H0Q_CD20_100_ER1 - 2015-11-16 16.28.47_x46848_y39178_class1.csv
- validation-observers/person1/519H0Q_CD20_100_ER1 - 2015-11-16 16.28.47_x65381_y21282_class1.csv
- validation-observers/person1/519H0Q_CD3_100_ER1 - 2015-11-16 13.38.38_x28077_y56840_class1.csv
- validation-observers/person1/519H0Q_CD3_100_ER1 - 2015-11-16 13.38.38_x34510_y49491_class1.csv
- validation-observers/person1/519H0Q_CD3_100_ER1 - 2015-11-16 13.38.38_x52245_y73730_class1.csv
- validation-observers/person1/519H0Q_CD3_100_ER1 - 2015-11-16 13.38.38_x64635_y36787_class1.csv
- validation-observers/person1/519H0Q_CD3_100_ER1 - 2015-11-16 13.38.38_x69556_y65025_class1.csv
- validation-observers/person1/519H0Q_CD8_100_ER2 - 2015-11-16 15.18.46_x22347_y55345_class1.csv
- validation-observers/person1/519H0Q_CD8_100_ER2 - 2015-11-16 15.18.46_x33805_y66599_class1.csv
- validation-observers/person1/519H0Q_CD8_100_ER2 - 2015-11-16 15.18.46_x54161_y32832_class1.csv
- validation-observers/person1/519H0Q_CD8_100_ER2 - 2015-11-16 15.18.46_x58283_y42269_class1.csv
- validation-observers/person1/519H0Q_CD8_100_ER2 - 2015-11-16 15.18.46_x85697_y62815_class1.csv
- validation-observers/person1/S14ZCG_CD20_100_ER1 - 2015-11-16 16.08.55_x11130_y40990_class1.csv
- validation-observers/person1/S14ZCG_CD20_100_ER1 - 2015-11-16 16.08.55_x12966_y11170_class1.csv
- validation-observers/person1/S14ZCG_CD20_100_ER1 - 2015-11-16 16.08.55_x12980_y15921_class1.csv
- validation-observers/person1/S14ZCG_CD20_100_ER1 - 2015-11-16 16.08.55_x28896_y17205_class1.csv
- validation-observers/person1/S14ZCG_CD20_100_ER1 - 2015-11-16 16.08.55_x45223_y53935_class1.csv
- validation-observers/person1/S14ZCG_CD20_100_ER1 - 2015-11-16 16.08.55_x61232_y49928_class1.csv
- validation-observers/person1/S14ZCG_CD3_100_ER1 - 2015-11-16 13.19.00_x33545_y28871_class1.csv
- validation-observers/person1/S14ZCG_CD3_100_ER1 - 2015-11-16 13.19.00_x50347_y42675_class1.csv
- validation-observers/person1/S14ZCG_CD3_100_ER1 - 2015-11-16 13.19.00_x50421_y22617_class1.csv
- validation-observers/person1/S14ZCG_CD3_100_ER1 - 2015-11-16 13.19.00_x54304_y35957_class1.csv
- validation-observers/person1/S14ZCG_CD3_100_ER1 - 2015-11-16 13.19.00_x7538_y33068_class1.csv
- validation-observers/person1/S14ZCG_CD8_100_ER2 - 2015-11-16 14.36.35_x14631_y11002_class1.csv
- validation-observers/person1/S14ZCG_CD8_100_ER2 - 2015-11-16 14.36.35_x21963_y23615_class1.csv
- validation-observers/person1/S14ZCG_CD8_100_ER2 - 2015-11-16 14.36.35_x37022_y50703_class1.csv
- validation-observers/person1/S14ZCG_CD8_100_ER2 - 2015-11-16 14.36.35_x49497_y38100_class1.csv
- validation-observers/person1/S14ZCG_CD8_100_ER2 - 2015-11-16 14.36.35_x55902_y18164_class1.csv
- validation-observers/person1/S14ZCG_CD8_100_ER2 - 2015-11-16 14.36.35_x56022_y43126_class1.csv
- validation-observers/person1/S14ZCG_CD8_100_ER2 - 2015-11-16 14.36.35_x57256_y40078_class1.csv
- validation-observers/person1/WS528G_CD3_100_ER1 - 2015-10-29 08.36.31_x14590_y40200_class1.csv
- validation-observers/person1/WS528G_CD3_100_ER1 - 2015-10-29 08.36.31_x16188_y26597_class1.csv
- validation-observers/person1/WS528G_CD3_100_ER1 - 2015-10-29 08.36.31_x16739_y26905_class1.csv
- validation-observers/person1/WS528G_CD3_100_ER1 - 2015-10-29 08.36.31_x26203_y26740_class1.csv
- validation-observers/person1/WS528G_CD3_100_ER1 - 2015-10-29 08.36.31_x46137_y33466_class1.csv
- validation-observers/person1/WS528G_CD8_100_ER2 - 2015-10-29 09.02.20_x12514_y42864_class1.csv
- validation-observers/person1/WS528G_CD8_100_ER2 - 2015-10-29 09.02.20_x14924_y16196_class1.csv
- validation-observers/person1/WS528G_CD8_100_ER2 - 2015-10-29 09.02.20_x16817_y38648_class1.csv
- validation-observers/person1/WS528G_CD8_100_ER2 - 2015-10-29 09.02.20_x18440_y25827_class1.csv
- validation-observers/person1/WS528G_CD8_100_ER2 - 2015-10-29 09.02.20_x20630_y29798_class1.csv
- validation-observers/person1/WV30NH_CD20_100_ER1 - 2015-11-16 17.26.56_x30331_y48648_class1.csv
- validation-observers/person1/WV30NH_CD20_100_ER1 - 2015-11-16 17.26.56_x33330_y58666_class1.csv
- validation-observers/person1/WV30NH_CD20_100_ER1 - 2015-11-16 17.26.56_x46925_y66772_class1.csv
- validation-observers/person1/WV30NH_CD20_100_ER1 - 2015-11-16 17.26.56_x62523_y40199_class1.csv
- validation-observers/person1/WV30NH_CD20_100_ER1 - 2015-11-16 17.26.56_x80702_y18282_class1.csv
- validation-observers/person1/WV30NH_CD20_100_ER1 - 2015-11-16 17.26.56_x90604_y55011_class1.csv
- validation-observers/person1/WV30NH_CD20_100_ER1 - 2015-11-16 17.26.56_x92184_y56560_class1.csv
- validation-observers/person1/WV30NH_CD20_100_ER1 - 2015-11-16 17.26.56_x94960_y20485_class1.csv
- validation-observers/person1/WV30NH_CD3_100_ER1 - 2015-11-16 14.22.30_x33413_y50476_class1.csv
- validation-observers/person1/WV30NH_CD3_100_ER1 - 2015-11-16 14.22.30_x40213_y66231_class1.csv
- validation-observers/person1/WV30NH_CD3_100_ER1 - 2015-11-16 14.22.30_x45840_y62487_class1.csv
- validation-observers/person1/WV30NH_CD3_100_ER1 - 2015-11-16 14.22.30_x47660_y50821_class1.csv
- validation-observers/person1/WV30NH_CD3_100_ER1 - 2015-11-16 14.22.30_x52091_y26132_class1.csv
- validation-observers/person1/WV30NH_CD3_100_ER1 - 2015-11-16 14.22.30_x55796_y76372_class1.csv
- validation-observers/person1/WV30NH_CD3_100_ER1 - 2015-11-16 14.22.30_x66247_y72449_class1.csv
- validation-observers/person1/WV30NH_CD3_100_ER1 - 2015-11-16 14.22.30_x73225_y48204_class1.csv
- validation-observers/person1/WV30NH_CD3_100_ER1 - 2015-11-16 14.22.30_x92264_y20388_class1.csv
- validation-observers/person1/WV30NH_CD3_100_ER1 - 2015-11-16 14.22.30_x92565_y54845_class1.csv
- validation-observers/person1/WV30NH_CD8_100_ER2 - 2015-11-16 15.55.12_x32392_y53361_class1.csv
- validation-observers/person1/WV30NH_CD8_100_ER2 - 2015-11-16 15.55.12_x35313_y14019_class1.csv
- validation-observers/person1/WV30NH_CD8_100_ER2 - 2015-11-16 15.55.12_x44322_y44642_class1.csv
- validation-observers/person1/WV30NH_CD8_100_ER2 - 2015-11-16 15.55.12_x48322_y28683_class1.csv
- validation-observers/person1/WV30NH_CD8_100_ER2 - 2015-11-16 15.55.12_x59215_y21827_class1.csv
- validation-observers/person1/WV30NH_CD8_100_ER2 - 2015-11-16 15.55.12_x63950_y54818_class1.csv
- validation-observers/person1/WV30NH_CD8_100_ER2 - 2015-11-16 15.55.12_x85549_y45661_class1.csv
- validation-observers/person2/
- validation-observers/person2/519H0Q_CD20_100_ER1 - 2015-11-16 16.28.47_x32074_y26424_class1.csv
- validation-observers/person2/519H0Q_CD20_100_ER1 - 2015-11-16 16.28.47_x46418_y39590_class1.csv
- validation-observers/person2/519H0Q_CD20_100_ER1 - 2015-11-16 16.28.47_x46848_y39178_class1.csv
- validation-observers/person2/519H0Q_CD20_100_ER1 - 2015-11-16 16.28.47_x65381_y21282_class1.csv
- validation-observers/person2/519H0Q_CD3_100_ER1 - 2015-11-16 13.38.38_x28077_y56840_class1.csv
- validation-observers/person2/519H0Q_CD3_100_ER1 - 2015-11-16 13.38.38_x34510_y49491_class1.csv
- validation-observers/person2/519H0Q_CD3_100_ER1 - 2015-11-16 13.38.38_x52245_y73730_class1.csv
- validation-observers/person2/519H0Q_CD3_100_ER1 - 2015-11-16 13.38.38_x64635_y36787_class1.csv
- validation-observers/person2/519H0Q_CD3_100_ER1 - 2015-11-16 13.38.38_x69556_y65025_class1.csv
- validation-observers/person2/519H0Q_CD8_100_ER2 - 2015-11-16 15.18.46_x22347_y55345_class1.csv
- validation-observers/person2/519H0Q_CD8_100_ER2 - 2015-11-16 15.18.46_x33805_y66599_class1.csv
- validation-observers/person2/519H0Q_CD8_100_ER2 - 2015-11-16 15.18.46_x54161_y32832_class1.csv
- validation-observers/person2/519H0Q_CD8_100_ER2 - 2015-11-16 15.18.46_x58283_y42269_class1.csv
- validation-observers/person2/519H0Q_CD8_100_ER2 - 2015-11-16 15.18.46_x85697_y62815_class1.csv
- validation-observers/person2/S14ZCG_CD20_100_ER1 - 2015-11-16 16.08.55_x11130_y40990_class1.csv
- validation-observers/person2/S14ZCG_CD20_100_ER1 - 2015-11-16 16.08.55_x12966_y11170_class1.csv
- validation-observers/person2/S14ZCG_CD20_100_ER1 - 2015-11-16 16.08.55_x12980_y15921_class1.csv
- validation-observers/person2/S14ZCG_CD20_100_ER1 - 2015-11-16 16.08.55_x28896_y17205_class1.csv
- validation-observers/person2/S14ZCG_CD20_100_ER1 - 2015-11-16 16.08.55_x45223_y53935_class1.csv
- validation-observers/person2/S14ZCG_CD20_100_ER1 - 2015-11-16 16.08.55_x61232_y49928_class1.csv
- validation-observers/person2/S14ZCG_CD3_100_ER1 - 2015-11-16 13.19.00_x33545_y28871_class1.csv
- validation-observers/person2/S14ZCG_CD3_100_ER1 - 2015-11-16 13.19.00_x50347_y42675_class1.csv
- validation-observers/person2/S14ZCG_CD3_100_ER1 - 2015-11-16 13.19.00_x50421_y22617_class1.csv
- validation-observers/person2/S14ZCG_CD3_100_ER1 - 2015-11-16 13.19.00_x54304_y35957_class1.csv
- validation-observers/person2/S14ZCG_CD3_100_ER1 - 2015-11-16 13.19.00_x7538_y33068_class1.csv
- validation-observers/person2/S14ZCG_CD8_100_ER2 - 2015-11-16 14.36.35_x14631_y11002_class1.csv
- validation-observers/person2/S14ZCG_CD8_100_ER2 - 2015-11-16 14.36.35_x21963_y23615_class1.csv
- validation-observers/person2/S14ZCG_CD8_100_ER2 - 2015-11-16 14.36.35_x37022_y50703_class1.csv
- validation-observers/person2/S14ZCG_CD8_100_ER2 - 2015-11-16 14.36.35_x49497_y38100_class1.csv
- validation-observers/person2/S14ZCG_CD8_100_ER2 - 2015-11-16 14.36.35_x55902_y18164_class1.csv
- validation-observers/person2/S14ZCG_CD8_100_ER2 - 2015-11-16 14.36.35_x56022_y43126_class1.csv
- validation-observers/person2/S14ZCG_CD8_100_ER2 - 2015-11-16 14.36.35_x57256_y40078_class1.csv
- validation-observers/person2/S14ZCG_CD8_100_ER2 - 2015-11-16 14.36.35_x6808_y39905_class1.csv
- validation-observers/person2/WS528G_CD3_100_ER1 - 2015-10-29 08.36.31_x14590_y40200_class1.csv
- validation-observers/person2/WS528G_CD3_100_ER1 - 2015-10-29 08.36.31_x16188_y26597_class1.csv
- validation-observers/person2/WS528G_CD3_100_ER1 - 2015-10-29 08.36.31_x16739_y26905_class1.csv
- validation-observers/person2/WS528G_CD3_100_ER1 - 2015-10-29 08.36.31_x26203_y26740_class1.csv
- validation-observers/person2/WS528G_CD3_100_ER1 - 2015-10-29 08.36.31_x46137_y33466_class1.csv
- validation-observers/person2/WS528G_CD8_100_ER2 - 2015-10-29 09.02.20_x12514_y42864_class1.csv
- validation-observers/person2/WS528G_CD8_100_ER2 - 2015-10-29 09.02.20_x14924_y16196_class1.csv
- validation-observers/person2/WS528G_CD8_100_ER2 - 2015-10-29 09.02.20_x16817_y38648_class1.csv
- validation-observers/person2/WS528G_CD8_100_ER2 - 2015-10-29 09.02.20_x18440_y25827_class1.csv
- validation-observers/person2/WS528G_CD8_100_ER2 - 2015-10-29 09.02.20_x20630_y29798_class1.csv
- validation-observers/person2/WV30NH_CD20_100_ER1 - 2015-11-16 17.26.56_x30331_y48648_class1.csv
- validation-observers/person2/WV30NH_CD20_100_ER1 - 2015-11-16 17.26.56_x33330_y58666_class1.csv
- validation-observers/person2/WV30NH_CD20_100_ER1 - 2015-11-16 17.26.56_x46925_y66772_class1.csv
- validation-observers/person2/WV30NH_CD20_100_ER1 - 2015-11-16 17.26.56_x62523_y40199_class1.csv
- validation-observers/person2/WV30NH_CD20_100_ER1 - 2015-11-16 17.26.56_x80702_y18282_class1.csv
- validation-observers/person2/WV30NH_CD20_100_ER1 - 2015-11-16 17.26.56_x90604_y55011_class1.csv
- validation-observers/person2/WV30NH_CD20_100_ER1 - 2015-11-16 17.26.56_x92184_y56560_class1.csv
- validation-observers/person2/WV30NH_CD20_100_ER1 - 2015-11-16 17.26.56_x94960_y20485_class1.csv
- validation-observers/person2/WV30NH_CD3_100_ER1 - 2015-11-16 14.22.30_x33413_y50476_class1.csv
- validation-observers/person2/WV30NH_CD3_100_ER1 - 2015-11-16 14.22.30_x40213_y66231_class1.csv
- validation-observers/person2/WV30NH_CD3_100_ER1 - 2015-11-16 14.22.30_x45840_y62487_class1.csv
- validation-observers/person2/WV30NH_CD3_100_ER1 - 2015-11-16 14.22.30_x47660_y50821_class1.csv
- validation-observers/person2/WV30NH_CD3_100_ER1 - 2015-11-16 14.22.30_x52091_y26132_class1.csv
- validation-observers/person2/WV30NH_CD3_100_ER1 - 2015-11-16 14.22.30_x55796_y76372_class1.csv
- validation-observers/person2/WV30NH_CD3_100_ER1 - 2015-11-16 14.22.30_x66247_y72449_class1.csv
- validation-observers/person2/WV30NH_CD3_100_ER1 - 2015-11-16 14.22.30_x73225_y48204_class1.csv
- validation-observers/person2/WV30NH_CD3_100_ER1 - 2015-11-16 14.22.30_x92264_y20388_class1.csv
- validation-observers/person2/WV30NH_CD3_100_ER1 - 2015-11-16 14.22.30_x92565_y54845_class1.csv
- validation-observers/person2/WV30NH_CD8_100_ER2 - 2015-11-16 15.55.12_x32392_y53361_class1.csv
- validation-observers/person2/WV30NH_CD8_100_ER2 - 2015-11-16 15.55.12_x35313_y14019_class1.csv
- validation-observers/person2/WV30NH_CD8_100_ER2 - 2015-11-16 15.55.12_x44322_y44642_class1.csv
- validation-observers/person2/WV30NH_CD8_100_ER2 - 2015-11-16 15.55.12_x48322_y28683_class1.csv
- validation-observers/person2/WV30NH_CD8_100_ER2 - 2015-11-16 15.55.12_x59215_y21827_class1.csv
- validation-observers/person2/WV30NH_CD8_100_ER2 - 2015-11-16 15.55.12_x63950_y54818_class1.csv
- validation-observers/person2/WV30NH_CD8_100_ER2 - 2015-11-16 15.55.12_x85549_y45661_class1.csv
- validation-observers/person3/
- validation-observers/person3/519H0Q_CD20_100_ER1 - 2015-11-16 16.28.47_x32074_y26424_class1.csv
- validation-observers/person3/519H0Q_CD20_100_ER1 - 2015-11-16 16.28.47_x46418_y39590_class1.csv
- validation-observers/person3/519H0Q_CD20_100_ER1 - 2015-11-16 16.28.47_x46848_y39178_class1.csv
- validation-observers/person3/519H0Q_CD20_100_ER1 - 2015-11-16 16.28.47_x65381_y21282_class1.csv
- validation-observers/person3/519H0Q_CD3_100_ER1 - 2015-11-16 13.38.38_x28077_y56840_class1.csv
- validation-observers/person3/519H0Q_CD3_100_ER1 - 2015-11-16 13.38.38_x34510_y49491_class1.csv
- validation-observers/person3/519H0Q_CD3_100_ER1 - 2015-11-16 13.38.38_x52245_y73730_class1.csv
- validation-observers/person3/519H0Q_CD3_100_ER1 - 2015-11-16 13.38.38_x64635_y36787_class1.csv
- validation-observers/person3/519H0Q_CD3_100_ER1 - 2015-11-16 13.38.38_x69556_y65025_class1.csv
- validation-observers/person3/519H0Q_CD8_100_ER2 - 2015-11-16 15.18.46_x22347_y55345_class1.csv
- validation-observers/person3/519H0Q_CD8_100_ER2 - 2015-11-16 15.18.46_x33805_y66599_class1.csv
- validation-observers/person3/519H0Q_CD8_100_ER2 - 2015-11-16 15.18.46_x54161_y32832_class1.csv
- validation-observers/person3/519H0Q_CD8_100_ER2 - 2015-11-16 15.18.46_x58283_y42269_class1.csv
- validation-observers/person3/519H0Q_CD8_100_ER2 - 2015-11-16 15.18.46_x85697_y62815_class1.csv
- validation-observers/person3/S14ZCG_CD20_100_ER1 - 2015-11-16 16.08.55_x11130_y40990_class1.csv
- validation-observers/person3/S14ZCG_CD20_100_ER1 - 2015-11-16 16.08.55_x12966_y11170_class1.csv
- validation-observers/person3/S14ZCG_CD20_100_ER1 - 2015-11-16 16.08.55_x12980_y15921_class1.csv
- validation-observers/person3/S14ZCG_CD20_100_ER1 - 2015-11-16 16.08.55_x28896_y17205_class1.csv
- validation-observers/person3/S14ZCG_CD20_100_ER1 - 2015-11-16 16.08.55_x45223_y53935_class1.csv
- validation-observers/person3/S14ZCG_CD20_100_ER1 - 2015-11-16 16.08.55_x61232_y49928_class1.csv
- validation-observers/person3/S14ZCG_CD3_100_ER1 - 2015-11-16 13.19.00_x33545_y28871_class1.csv
- validation-observers/person3/S14ZCG_CD3_100_ER1 - 2015-11-16 13.19.00_x50347_y42675_class1.csv
- validation-observers/person3/S14ZCG_CD3_100_ER1 - 2015-11-16 13.19.00_x50421_y22617_class1.csv
- validation-observers/person3/S14ZCG_CD3_100_ER1 - 2015-11-16 13.19.00_x54304_y35957_class1.csv
- validation-observers/person3/S14ZCG_CD3_100_ER1 - 2015-11-16 13.19.00_x7538_y33068_class1.csv
- validation-observers/person3/S14ZCG_CD8_100_ER2 - 2015-11-16 14.36.35_x14631_y11002_class1.csv
- validation-observers/person3/S14ZCG_CD8_100_ER2 - 2015-11-16 14.36.35_x21963_y23615_class1.csv
- validation-observers/person3/S14ZCG_CD8_100_ER2 - 2015-11-16 14.36.35_x37022_y50703_class1.csv
- validation-observers/person3/S14ZCG_CD8_100_ER2 - 2015-11-16 14.36.35_x49497_y38100_class1.csv
- validation-observers/person3/S14ZCG_CD8_100_ER2 - 2015-11-16 14.36.35_x55902_y18164_class1.csv
- validation-observers/person3/S14ZCG_CD8_100_ER2 - 2015-11-16 14.36.35_x56022_y43126_class1.csv
- validation-observers/person3/S14ZCG_CD8_100_ER2 - 2015-11-16 14.36.35_x57256_y40078_class1.csv
- validation-observers/person3/S14ZCG_CD8_100_ER2 - 2015-11-16 14.36.35_x6808_y39905_class1.csv
- validation-observers/person3/WS528G_CD3_100_ER1 - 2015-10-29 08.36.31_x14590_y40200_class1.csv
- validation-observers/person3/WS528G_CD3_100_ER1 - 2015-10-29 08.36.31_x16188_y26597_class1.csv
- validation-observers/person3/WS528G_CD3_100_ER1 - 2015-10-29 08.36.31_x16739_y26905_class1.csv
- validation-observers/person3/WS528G_CD3_100_ER1 - 2015-10-29 08.36.31_x26203_y26740_class1.csv
- validation-observers/person3/WS528G_CD3_100_ER1 - 2015-10-29 08.36.31_x46137_y33466_class1.csv
- validation-observers/person3/WS528G_CD8_100_ER2 - 2015-10-29 09.02.20_x12514_y42864_class1.csv
- validation-observers/person3/WS528G_CD8_100_ER2 - 2015-10-29 09.02.20_x14924_y16196_class1.csv
- validation-observers/person3/WS528G_CD8_100_ER2 - 2015-10-29 09.02.20_x16817_y38648_class1.csv
- validation-observers/person3/WS528G_CD8_100_ER2 - 2015-10-29 09.02.20_x18440_y25827_class1.csv
- validation-observers/person3/WS528G_CD8_100_ER2 - 2015-10-29 09.02.20_x20630_y29798_class1.csv
- validation-observers/person3/WV30NH_CD20_100_ER1 - 2015-11-16 17.26.56_x30331_y48648_class1.csv
- validation-observers/person3/WV30NH_CD20_100_ER1 - 2015-11-16 17.26.56_x33330_y58666_class1.csv
- validation-observers/person3/WV30NH_CD20_100_ER1 - 2015-11-16 17.26.56_x46925_y66772_class1.csv
- validation-observers/person3/WV30NH_CD20_100_ER1 - 2015-11-16 17.26.56_x62523_y40199_class1.csv
- validation-observers/person3/WV30NH_CD20_100_ER1 - 2015-11-16 17.26.56_x80702_y18282_class1.csv
- validation-observers/person3/WV30NH_CD20_100_ER1 - 2015-11-16 17.26.56_x90604_y55011_class1.csv
- validation-observers/person3/WV30NH_CD20_100_ER1 - 2015-11-16 17.26.56_x92184_y56560_class1.csv
- validation-observers/person3/WV30NH_CD20_100_ER1 - 2015-11-16 17.26.56_x94960_y20485_class1.csv
- validation-observers/person3/WV30NH_CD3_100_ER1 - 2015-11-16 14.22.30_x33413_y50476_class1.csv
- validation-observers/person3/WV30NH_CD3_100_ER1 - 2015-11-16 14.22.30_x40213_y66231_class1.csv
- validation-observers/person3/WV30NH_CD3_100_ER1 - 2015-11-16 14.22.30_x45840_y62487_class1.csv
- validation-observers/person3/WV30NH_CD3_100_ER1 - 2015-11-16 14.22.30_x47660_y50821_class1.csv
- validation-observers/person3/WV30NH_CD3_100_ER1 - 2015-11-16 14.22.30_x52091_y26132_class1.csv
- validation-observers/person3/WV30NH_CD3_100_ER1 - 2015-11-16 14.22.30_x55796_y76372_class1.csv
- validation-observers/person3/WV30NH_CD3_100_ER1 - 2015-11-16 14.22.30_x66247_y72449_class1.csv
- validation-observers/person3/WV30NH_CD3_100_ER1 - 2015-11-16 14.22.30_x73225_y48204_class1.csv
- validation-observers/person3/WV30NH_CD3_100_ER1 - 2015-11-16 14.22.30_x92264_y20388_class1.csv
- validation-observers/person3/WV30NH_CD3_100_ER1 - 2015-11-16 14.22.30_x92565_y54845_class1.csv
- validation-observers/person3/WV30NH_CD8_100_ER2 - 2015-11-16 15.55.12_x32392_y53361_class1.csv
- validation-observers/person3/WV30NH_CD8_100_ER2 - 2015-11-16 15.55.12_x35313_y14019_class1.csv
- validation-observers/person3/WV30NH_CD8_100_ER2 - 2015-11-16 15.55.12_x44322_y44642_class1.csv
- validation-observers/person3/WV30NH_CD8_100_ER2 - 2015-11-16 15.55.12_x48322_y28683_class1.csv
- validation-observers/person3/WV30NH_CD8_100_ER2 - 2015-11-16 15.55.12_x59215_y21827_class1.csv
- validation-observers/person3/WV30NH_CD8_100_ER2 - 2015-11-16 15.55.12_x63950_y54818_class1.csv
- validation-observers/person3/WV30NH_CD8_100_ER2 - 2015-11-16 15.55.12_x85549_y45661_class1.csv
- validation-observers/person4/
- validation-observers/person4/519H0Q_CD20_100_ER1 - 2015-11-16 16.28.47_x32074_y26424_class1.csv
- validation-observers/person4/519H0Q_CD20_100_ER1 - 2015-11-16 16.28.47_x46418_y39590_class1.csv
- validation-observers/person4/519H0Q_CD20_100_ER1 - 2015-11-16 16.28.47_x46848_y39178_class1.csv
- validation-observers/person4/519H0Q_CD20_100_ER1 - 2015-11-16 16.28.47_x65381_y21282_class1.csv
- validation-observers/person4/519H0Q_CD3_100_ER1 - 2015-11-16 13.38.38_x28077_y56840_class1.csv
- validation-observers/person4/519H0Q_CD3_100_ER1 - 2015-11-16 13.38.38_x34510_y49491_class1.csv
- validation-observers/person4/519H0Q_CD3_100_ER1 - 2015-11-16 13.38.38_x52245_y73730_class1.csv
- validation-observers/person4/519H0Q_CD3_100_ER1 - 2015-11-16 13.38.38_x64635_y36787_class1.csv
- validation-observers/person4/519H0Q_CD3_100_ER1 - 2015-11-16 13.38.38_x69556_y65025_class1.csv
- validation-observers/person4/519H0Q_CD8_100_ER2 - 2015-11-16 15.18.46_x22347_y55345_class1.csv
- validation-observers/person4/519H0Q_CD8_100_ER2 - 2015-11-16 15.18.46_x33805_y66599_class1.csv
- validation-observers/person4/519H0Q_CD8_100_ER2 - 2015-11-16 15.18.46_x54161_y32832_class1.csv
- validation-observers/person4/519H0Q_CD8_100_ER2 - 2015-11-16 15.18.46_x58283_y42269_class1.csv
- validation-observers/person4/519H0Q_CD8_100_ER2 - 2015-11-16 15.18.46_x85697_y62815_class1.csv
- validation-observers/person4/S14ZCG_CD20_100_ER1 - 2015-11-16 16.08.55_x11130_y40990_class1.csv
- validation-observers/person4/S14ZCG_CD20_100_ER1 - 2015-11-16 16.08.55_x12966_y11170_class1.csv
- validation-observers/person4/S14ZCG_CD20_100_ER1 - 2015-11-16 16.08.55_x12980_y15921_class1.csv
- validation-observers/person4/S14ZCG_CD20_100_ER1 - 2015-11-16 16.08.55_x28896_y17205_class1.csv
- validation-observers/person4/S14ZCG_CD20_100_ER1 - 2015-11-16 16.08.55_x45223_y53935_class1.csv
- validation-observers/person4/S14ZCG_CD20_100_ER1 - 2015-11-16 16.08.55_x61232_y49928_class1.csv
- validation-observers/person4/S14ZCG_CD3_100_ER1 - 2015-11-16 13.19.00_x33545_y28871_class1.csv
- validation-observers/person4/S14ZCG_CD3_100_ER1 - 2015-11-16 13.19.00_x50347_y42675_class1.csv
- validation-observers/person4/S14ZCG_CD3_100_ER1 - 2015-11-16 13.19.00_x50421_y22617_class1.csv
- validation-observers/person4/S14ZCG_CD3_100_ER1 - 2015-11-16 13.19.00_x54304_y35957_class1.csv
- validation-observers/person4/S14ZCG_CD8_100_ER2 - 2015-11-16 14.36.35_x14631_y11002_class1.csv
- validation-observers/person4/S14ZCG_CD8_100_ER2 - 2015-11-16 14.36.35_x21963_y23615_class1.csv
- validation-observers/person4/S14ZCG_CD8_100_ER2 - 2015-11-16 14.36.35_x37022_y50703_class1.csv
- validation-observers/person4/S14ZCG_CD8_100_ER2 - 2015-11-16 14.36.35_x49497_y38100_class1.csv
- validation-observers/person4/S14ZCG_CD8_100_ER2 - 2015-11-16 14.36.35_x55902_y18164_class1.csv
- validation-observers/person4/S14ZCG_CD8_100_ER2 - 2015-11-16 14.36.35_x56022_y43126_class1.csv
- validation-observers/person4/S14ZCG_CD8_100_ER2 - 2015-11-16 14.36.35_x57256_y40078_class1.csv
- validation-observers/person4/S14ZCG_CD8_100_ER2 - 2015-11-16 14.36.35_x6808_y39905_class1.csv
- validation-observers/person4/WS528G_CD3_100_ER1 - 2015-10-29 08.36.31_x14590_y40200_class1.csv
- validation-observers/person4/WS528G_CD3_100_ER1 - 2015-10-29 08.36.31_x16188_y26597_class1.csv
- validation-observers/person4/WS528G_CD3_100_ER1 - 2015-10-29 08.36.31_x16739_y26905_class1.csv
- validation-observers/person4/WS528G_CD3_100_ER1 - 2015-10-29 08.36.31_x26203_y26740_class1.csv
- validation-observers/person4/WS528G_CD3_100_ER1 - 2015-10-29 08.36.31_x46137_y33466_class1.csv
- validation-observers/person4/WS528G_CD8_100_ER2 - 2015-10-29 09.02.20_x12514_y42864_class1.csv
- validation-observers/person4/WS528G_CD8_100_ER2 - 2015-10-29 09.02.20_x14924_y16196_class1.csv
- validation-observers/person4/WS528G_CD8_100_ER2 - 2015-10-29 09.02.20_x16817_y38648_class1.csv
- validation-observers/person4/WS528G_CD8_100_ER2 - 2015-10-29 09.02.20_x18440_y25827_class1.csv
- validation-observers/person4/WS528G_CD8_100_ER2 - 2015-10-29 09.02.20_x20630_y29798_class1.csv
- validation-observers/person4/WV30NH_CD20_100_ER1 - 2015-11-16 17.26.56_x30331_y48648_class1.csv
- validation-observers/person4/WV30NH_CD20_100_ER1 - 2015-11-16 17.26.56_x33330_y58666_class1.csv
- validation-observers/person4/WV30NH_CD20_100_ER1 - 2015-11-16 17.26.56_x46925_y66772_class1.csv
- validation-observers/person4/WV30NH_CD20_100_ER1 - 2015-11-16 17.26.56_x62523_y40199_class1.csv
- validation-observers/person4/WV30NH_CD20_100_ER1 - 2015-11-16 17.26.56_x80702_y18282_class1.csv
- validation-observers/person4/WV30NH_CD20_100_ER1 - 2015-11-16 17.26.56_x90604_y55011_class1.csv
- validation-observers/person4/WV30NH_CD20_100_ER1 - 2015-11-16 17.26.56_x92184_y56560_class1.csv
- validation-observers/person4/WV30NH_CD20_100_ER1 - 2015-11-16 17.26.56_x94960_y20485_class1.csv
- validation-observers/person4/WV30NH_CD3_100_ER1 - 2015-11-16 14.22.30_x33413_y50476_class1.csv
- validation-observers/person4/WV30NH_CD3_100_ER1 - 2015-11-16 14.22.30_x40213_y66231_class1.csv
- validation-observers/person4/WV30NH_CD3_100_ER1 - 2015-11-16 14.22.30_x45840_y62487_class1.csv
- validation-observers/person4/WV30NH_CD3_100_ER1 - 2015-11-16 14.22.30_x47660_y50821_class1.csv
- validation-observers/person4/WV30NH_CD3_100_ER1 - 2015-11-16 14.22.30_x52091_y26132_class1.csv
- validation-observers/person4/WV30NH_CD3_100_ER1 - 2015-11-16 14.22.30_x55796_y76372_class1.csv
- validation-observers/person4/WV30NH_CD3_100_ER1 - 2015-11-16 14.22.30_x66247_y72449_class1.csv
- validation-observers/person4/WV30NH_CD3_100_ER1 - 2015-11-16 14.22.30_x73225_y48204_class1.csv
- validation-observers/person4/WV30NH_CD3_100_ER1 - 2015-11-16 14.22.30_x92264_y20388_class1.csv
- validation-observers/person4/WV30NH_CD3_100_ER1 - 2015-11-16 14.22.30_x92565_y54845_class1.csv
- validation-observers/person4/WV30NH_CD8_100_ER2 - 2015-11-16 15.55.12_x32392_y53361_class1.csv
- validation-observers/person4/WV30NH_CD8_100_ER2 - 2015-11-16 15.55.12_x35313_y14019_class1.csv
- validation-observers/person4/WV30NH_CD8_100_ER2 - 2015-11-16 15.55.12_x44322_y44642_class1.csv
- validation-observers/person4/WV30NH_CD8_100_ER2 - 2015-11-16 15.55.12_x48322_y28683_class1.csv
- validation-observers/person4/WV30NH_CD8_100_ER2 - 2015-11-16 15.55.12_x59215_y21827_class1.csv
- validation-observers/person4/WV30NH_CD8_100_ER2 - 2015-11-16 15.55.12_x63950_y54818_class1.csv
- validation-observers/person4/WV30NH_CD8_100_ER2 - 2015-11-16 15.55.12_x85549_y45661_class1.csv
