# Supplementary material for: Robust and accurate quantification of biomarkers of immune cells in lung cancer micro-environment using deep convolutional neural networks
Source: PeerJ. 2019 Apr 10;7:e6335. doi: 10.7717/peerj.6335 (PMC6462181; doi:10.7717/peerj.6335)
Supplement: Supplemental Information 2 — The positions of the positive cells were detected by four independent human observers on at least 64 different validation images. Each csv file stored in the zip archive represents the positive cell count and their position per person and validation image. [file peerj-07-6335-s002.zip › validation-observers/person1/519H0Q_CD20_100_ER1 - 2015-11-16 16.28.47_x32074_y26424_class1.csv]

f_markerId	f_nrOfMarkers	f_x	f_y	l_GTR	i_imagefile	i_subfolder
1	79	1746.5	240.5	1	519H0Q_CD20_100_ER1 - 2015-11-16 16.28.47_x32074_y26424_class1	Claudia
2	79	1625.5	884.5	1	519H0Q_CD20_100_ER1 - 2015-11-16 16.28.47_x32074_y26424_class1	Claudia
3	79	1599.5	937.5	1	519H0Q_CD20_100_ER1 - 2015-11-16 16.28.47_x32074_y26424_class1	Claudia
4	79	1534.5	1050.5	1	519H0Q_CD20_100_ER1 - 2015-11-16 16.28.47_x32074_y26424_class1	Claudia
5	79	1269.5	1100.5	1	519H0Q_CD20_100_ER1 - 2015-11-16 16.28.47_x32074_y26424_class1	Claudia
6	79	1110.5	1159.5	1	519H0Q_CD20_100_ER1 - 2015-11-16 16.28.47_x32074_y26424_class1	Claudia
7	79	733.5	1277.5	1	519H0Q_CD20_100_ER1 - 2015-11-16 16.28.47_x32074_y26424_class1	Claudia
8	79	687.5	1345.5	1	519H0Q_CD20_100_ER1 - 2015-11-16 16.28.47_x32074_y26424_class1	Claudia
9	79	759.5	1386.5	1	519H0Q_CD20_100_ER1 - 2015-11-16 16.28.47_x32074_y26424_class1	Claudia
10	79	966.5	1403.5	1	519H0Q_CD20_100_ER1 - 2015-11-16 16.28.47_x32074_y26424_class1	Claudia
12	79	1975.5	1398.5	1	519H0Q_CD20_100_ER1 - 2015-11-16 16.28.47_x32074_y26424_class1	Claudia
13	79	1956.5	1500.5	1	519H0Q_CD20_100_ER1 - 2015-11-16 16.28.47_x32074_y26424_class1	Claudia
14	79	1825.5	1466.5	1	519H0Q_CD20_100_ER1 - 2015-11-16 16.28.47_x32074_y26424_class1	Claudia
15	79	1712.5	1378.5	1	519H0Q_CD20_100_ER1 - 2015-11-16 16.28.47_x32074_y26424_class1	Claudia
16	79	1634.5	1371.5	1	519H0Q_CD20_100_ER1 - 2015-11-16 16.28.47_x32074_y26424_class1	Claudia
17	79	1628.5	1453.5	1	519H0Q_CD20_100_ER1 - 2015-11-16 16.28.47_x32074_y26424_class1	Claudia
18	79	1736.5	1549.5	1	519H0Q_CD20_100_ER1 - 2015-11-16 16.28.47_x32074_y26424_class1	Claudia
19	79	1793.5	1543.5	1	519H0Q_CD20_100_ER1 - 2015-11-16 16.28.47_x32074_y26424_class1	Claudia
20	79	1830.5	1537.5	1	519H0Q_CD20_100_ER1 - 2015-11-16 16.28.47_x32074_y26424_class1	Claudia
21	79	1942.5	1675.5	1	519H0Q_CD20_100_ER1 - 2015-11-16 16.28.47_x32074_y26424_class1	Claudia
23	79	1889.5	1756.5	1	519H0Q_CD20_100_ER1 - 2015-11-16 16.28.47_x32074_y26424_class1	Claudia
24	79	1843.5	1778.5	1	519H0Q_CD20_100_ER1 - 2015-11-16 16.28.47_x32074_y26424_class1	Claudia
25	79	1780.5	1765.5	1	519H0Q_CD20_100_ER1 - 2015-11-16 16.28.47_x32074_y26424_class1	Claudia
26	79	1743.5	1701.5	1	519H0Q_CD20_100_ER1 - 2015-11-16 16.28.47_x32074_y26424_class1	Claudia
27	79	1654.5	1746.5	1	519H0Q_CD20_100_ER1 - 2015-11-16 16.28.47_x32074_y26424_class1	Claudia
28	79	1595.5	1719.5	1	519H0Q_CD20_100_ER1 - 2015-11-16 16.28.47_x32074_y26424_class1	Claudia
29	79	1646.5	1643.5	1	519H0Q_CD20_100_ER1 - 2015-11-16 16.28.47_x32074_y26424_class1	Claudia
30	79	1636.5	1606.5	1	519H0Q_CD20_100_ER1 - 2015-11-16 16.28.47_x32074_y26424_class1	Claudia
31	79	1519.5	1643.5	1	519H0Q_CD20_100_ER1 - 2015-11-16 16.28.47_x32074_y26424_class1	Claudia
32	79	1519.5	1590.5	1	519H0Q_CD20_100_ER1 - 2015-11-16 16.28.47_x32074_y26424_class1	Claudia
33	79	1533.5	1610.5	1	519H0Q_CD20_100_ER1 - 2015-11-16 16.28.47_x32074_y26424_class1	Claudia
34	79	1575.5	1519.5	1	519H0Q_CD20_100_ER1 - 2015-11-16 16.28.47_x32074_y26424_class1	Claudia
35	79	1530.5	1478.5	1	519H0Q_CD20_100_ER1 - 2015-11-16 16.28.47_x32074_y26424_class1	Claudia
36	79	1460.5	1425.5	1	519H0Q_CD20_100_ER1 - 2015-11-16 16.28.47_x32074_y26424_class1	Claudia
37	79	1415.5	1421.5	1	519H0Q_CD20_100_ER1 - 2015-11-16 16.28.47_x32074_y26424_class1	Claudia
38	79	1263.5	1409.5	1	519H0Q_CD20_100_ER1 - 2015-11-16 16.28.47_x32074_y26424_class1	Claudia
39	79	1340.5	1431.5	1	519H0Q_CD20_100_ER1 - 2015-11-16 16.28.47_x32074_y26424_class1	Claudia
40	79	1307.5	1380.5	1	519H0Q_CD20_100_ER1 - 2015-11-16 16.28.47_x32074_y26424_class1	Claudia
41	79	1174.5	1431.5	1	519H0Q_CD20_100_ER1 - 2015-11-16 16.28.47_x32074_y26424_class1	Claudia
42	79	1125.5	1490.5	1	519H0Q_CD20_100_ER1 - 2015-11-16 16.28.47_x32074_y26424_class1	Claudia
43	79	1065.5	1518.5	1	519H0Q_CD20_100_ER1 - 2015-11-16 16.28.47_x32074_y26424_class1	Claudia
44	79	992.5	1551.5	1	519H0Q_CD20_100_ER1 - 2015-11-16 16.28.47_x32074_y26424_class1	Claudia
45	79	793.5	1672.5	1	519H0Q_CD20_100_ER1 - 2015-11-16 16.28.47_x32074_y26424_class1	Claudia
46	79	751.5	1749.5	1	519H0Q_CD20_100_ER1 - 2015-11-16 16.28.47_x32074_y26424_class1	Claudia
47	79	830.5	1759.5	1	519H0Q_CD20_100_ER1 - 2015-11-16 16.28.47_x32074_y26424_class1	Claudia
48	79	701.5	1893.5	1	519H0Q_CD20_100_ER1 - 2015-11-16 16.28.47_x32074_y26424_class1	Claudia
49	79	748.5	1931.5	1	519H0Q_CD20_100_ER1 - 2015-11-16 16.28.47_x32074_y26424_class1	Claudia
50	79	772.5	1940.5	1	519H0Q_CD20_100_ER1 - 2015-11-16 16.28.47_x32074_y26424_class1	Claudia
51	79	789.5	1871.5	1	519H0Q_CD20_100_ER1 - 2015-11-16 16.28.47_x32074_y26424_class1	Claudia
52	79	753.5	1830.5	1	519H0Q_CD20_100_ER1 - 2015-11-16 16.28.47_x32074_y26424_class1	Claudia
53	79	825.5	1957.5	1	519H0Q_CD20_100_ER1 - 2015-11-16 16.28.47_x32074_y26424_class1	Claudia
54	79	722.5	1987.5	1	519H0Q_CD20_100_ER1 - 2015-11-16 16.28.47_x32074_y26424_class1	Claudia
55	79	886.5	1963.5	1	519H0Q_CD20_100_ER1 - 2015-11-16 16.28.47_x32074_y26424_class1	Claudia
56	79	945.5	1975.5	1	519H0Q_CD20_100_ER1 - 2015-11-16 16.28.47_x32074_y26424_class1	Claudia
57	79	1003.5	1984.5	1	519H0Q_CD20_100_ER1 - 2015-11-16 16.28.47_x32074_y26424_class1	Claudia
58	79	1062.5	1966.5	1	519H0Q_CD20_100_ER1 - 2015-11-16 16.28.47_x32074_y26424_class1	Claudia
59	79	1087.5	1984.5	1	519H0Q_CD20_100_ER1 - 2015-11-16 16.28.47_x32074_y26424_class1	Claudia
60	79	1137.5	1983.5	1	519H0Q_CD20_100_ER1 - 2015-11-16 16.28.47_x32074_y26424_class1	Claudia
61	79	1213.5	1930.5	1	519H0Q_CD20_100_ER1 - 2015-11-16 16.28.47_x32074_y26424_class1	Claudia
62	79	1136.5	1925.5	1	519H0Q_CD20_100_ER1 - 2015-11-16 16.28.47_x32074_y26424_class1	Claudia
63	79	1178.5	1837.5	1	519H0Q_CD20_100_ER1 - 2015-11-16 16.28.47_x32074_y26424_class1	Claudia
64	79	1262.5	1945.5	1	519H0Q_CD20_100_ER1 - 2015-11-16 16.28.47_x32074_y26424_class1	Claudia
65	79	1303.5	1874.5	1	519H0Q_CD20_100_ER1 - 2015-11-16 16.28.47_x32074_y26424_class1	Claudia
66	79	1403.5	1834.5	1	519H0Q_CD20_100_ER1 - 2015-11-16 16.28.47_x32074_y26424_class1	Claudia
67	79	1318.5	1799.5	1	519H0Q_CD20_100_ER1 - 2015-11-16 16.28.47_x32074_y26424_class1	Claudia
68	79	1348.5	1919.5	1	519H0Q_CD20_100_ER1 - 2015-11-16 16.28.47_x32074_y26424_class1	Claudia
69	79	1434.5	1896.5	1	519H0Q_CD20_100_ER1 - 2015-11-16 16.28.47_x32074_y26424_class1	Claudia
70	79	1446.5	1968.5	1	519H0Q_CD20_100_ER1 - 2015-11-16 16.28.47_x32074_y26424_class1	Claudia
71	79	1534.5	1868.5	1	519H0Q_CD20_100_ER1 - 2015-11-16 16.28.47_x32074_y26424_class1	Claudia
72	79	1483.5	1828.5	1	519H0Q_CD20_100_ER1 - 2015-11-16 16.28.47_x32074_y26424_class1	Claudia
73	79	1621.5	1880.5	1	519H0Q_CD20_100_ER1 - 2015-11-16 16.28.47_x32074_y26424_class1	Claudia
74	79	1878.5	1956.5	1	519H0Q_CD20_100_ER1 - 2015-11-16 16.28.47_x32074_y26424_class1	Claudia
75	79	1942.5	1965.5	1	519H0Q_CD20_100_ER1 - 2015-11-16 16.28.47_x32074_y26424_class1	Claudia
76	79	1268.5	1742.5	1	519H0Q_CD20_100_ER1 - 2015-11-16 16.28.47_x32074_y26424_class1	Claudia
77	79	1221.5	1546.5	1	519H0Q_CD20_100_ER1 - 2015-11-16 16.28.47_x32074_y26424_class1	Claudia
78	79	1290.5	1513.5	1	519H0Q_CD20_100_ER1 - 2015-11-16 16.28.47_x32074_y26424_class1	Claudia
79	79	1365.5	1519.5	1	519H0Q_CD20_100_ER1 - 2015-11-16 16.28.47_x32074_y26424_class1	Claudia
81	79	1459.5	1609.5	1	519H0Q_CD20_100_ER1 - 2015-11-16 16.28.47_x32074_y26424_class1	Claudia
82	79	1481.5	1716.5	1	519H0Q_CD20_100_ER1 - 2015-11-16 16.28.47_x32074_y26424_class1	Claudia
