# Supplementary material for: Robust and accurate quantification of biomarkers of immune cells in lung cancer micro-environment using deep convolutional neural networks
Source: PeerJ. 2019 Apr 10;7:e6335. doi: 10.7717/peerj.6335 (PMC6462181; doi:10.7717/peerj.6335)
Supplement: Supplemental Information 2 — The positions of the positive cells were detected by four independent human observers on at least 64 different validation images. Each csv file stored in the zip archive represents the positive cell count and their position per person and validation image. [file peerj-07-6335-s002.zip › validation-observers/person1/519H0Q_CD20_100_ER1 - 2015-11-16 16.28.47_x46418_y39590_class1.csv]

f_markerId	f_nrOfMarkers	f_x	f_y	l_GTR	i_imagefile	i_subfolder
1	14	113.5	165.5	1	519H0Q_CD20_100_ER1 - 2015-11-16 16.28.47_x46418_y39590_class1	Claudia
2	14	496.5	386.5	1	519H0Q_CD20_100_ER1 - 2015-11-16 16.28.47_x46418_y39590_class1	Claudia
3	14	609.5	453.5	1	519H0Q_CD20_100_ER1 - 2015-11-16 16.28.47_x46418_y39590_class1	Claudia
4	14	1171.5	233.5	1	519H0Q_CD20_100_ER1 - 2015-11-16 16.28.47_x46418_y39590_class1	Claudia
5	14	1157.5	166.5	1	519H0Q_CD20_100_ER1 - 2015-11-16 16.28.47_x46418_y39590_class1	Claudia
6	14	1428.5	672.5	1	519H0Q_CD20_100_ER1 - 2015-11-16 16.28.47_x46418_y39590_class1	Claudia
7	14	1383.5	856.5	1	519H0Q_CD20_100_ER1 - 2015-11-16 16.28.47_x46418_y39590_class1	Claudia
8	14	1410.5	780.5	1	519H0Q_CD20_100_ER1 - 2015-11-16 16.28.47_x46418_y39590_class1	Claudia
9	14	1401.5	919.5	1	519H0Q_CD20_100_ER1 - 2015-11-16 16.28.47_x46418_y39590_class1	Claudia
10	14	1839.5	1515.5	1	519H0Q_CD20_100_ER1 - 2015-11-16 16.28.47_x46418_y39590_class1	Claudia
11	14	1280.5	1621.5	1	519H0Q_CD20_100_ER1 - 2015-11-16 16.28.47_x46418_y39590_class1	Claudia
12	14	492.5	759.5	1	519H0Q_CD20_100_ER1 - 2015-11-16 16.28.47_x46418_y39590_class1	Claudia
13	14	521.5	836.5	1	519H0Q_CD20_100_ER1 - 2015-11-16 16.28.47_x46418_y39590_class1	Claudia
14	14	589.5	769.5	1	519H0Q_CD20_100_ER1 - 2015-11-16 16.28.47_x46418_y39590_class1	Claudia
