# Supplementary material for: Robust and accurate quantification of biomarkers of immune cells in lung cancer micro-environment using deep convolutional neural networks
Source: PeerJ. 2019 Apr 10;7:e6335. doi: 10.7717/peerj.6335 (PMC6462181; doi:10.7717/peerj.6335)
Supplement: Supplemental Information 2 — The positions of the positive cells were detected by four independent human observers on at least 64 different validation images. Each csv file stored in the zip archive represents the positive cell count and their position per person and validation image. [file peerj-07-6335-s002.zip › validation-observers/person1/519H0Q_CD20_100_ER1 - 2015-11-16 16.28.47_x65381_y21282_class1.csv]

f_markerId	f_nrOfMarkers	f_x	f_y	l_GTR	i_imagefile	i_subfolder
1	12	115.5	181.5	1	519H0Q_CD20_100_ER1 - 2015-11-16 16.28.47_x65381_y21282_class1	Claudia
2	12	499.5	89.5	1	519H0Q_CD20_100_ER1 - 2015-11-16 16.28.47_x65381_y21282_class1	Claudia
3	12	563.5	1454.5	1	519H0Q_CD20_100_ER1 - 2015-11-16 16.28.47_x65381_y21282_class1	Claudia
4	12	62.5	1969.5	1	519H0Q_CD20_100_ER1 - 2015-11-16 16.28.47_x65381_y21282_class1	Claudia
5	12	930.5	1924.5	1	519H0Q_CD20_100_ER1 - 2015-11-16 16.28.47_x65381_y21282_class1	Claudia
6	12	1065.5	1751.5	1	519H0Q_CD20_100_ER1 - 2015-11-16 16.28.47_x65381_y21282_class1	Claudia
7	12	983.5	1660.5	1	519H0Q_CD20_100_ER1 - 2015-11-16 16.28.47_x65381_y21282_class1	Claudia
8	12	1021.5	1333.5	1	519H0Q_CD20_100_ER1 - 2015-11-16 16.28.47_x65381_y21282_class1	Claudia
9	12	1315.5	971.5	1	519H0Q_CD20_100_ER1 - 2015-11-16 16.28.47_x65381_y21282_class1	Claudia
10	12	1190.5	1630.5	1	519H0Q_CD20_100_ER1 - 2015-11-16 16.28.47_x65381_y21282_class1	Claudia
11	12	1298.5	1675.5	1	519H0Q_CD20_100_ER1 - 2015-11-16 16.28.47_x65381_y21282_class1	Claudia
12	12	1354.5	1789.5	1	519H0Q_CD20_100_ER1 - 2015-11-16 16.28.47_x65381_y21282_class1	Claudia
