# Supplementary material for: Robust and accurate quantification of biomarkers of immune cells in lung cancer micro-environment using deep convolutional neural networks
Source: PeerJ. 2019 Apr 10;7:e6335. doi: 10.7717/peerj.6335 (PMC6462181; doi:10.7717/peerj.6335)
Supplement: Supplemental Information 2 — The positions of the positive cells were detected by four independent human observers on at least 64 different validation images. Each csv file stored in the zip archive represents the positive cell count and their position per person and validation image. [file peerj-07-6335-s002.zip › validation-observers/person1/519H0Q_CD3_100_ER1 - 2015-11-16 13.38.38_x28077_y56840_class1.csv]

f_markerId	f_nrOfMarkers	f_x	f_y	l_GTR	i_imagefile	i_subfolder
1	53	95.5	40.5	1	519H0Q_CD3_100_ER1 - 2015-11-16 13.38.38_x28077_y56840_class1	Claudia
2	53	62.5	145.5	1	519H0Q_CD3_100_ER1 - 2015-11-16 13.38.38_x28077_y56840_class1	Claudia
3	53	222.5	195.5	1	519H0Q_CD3_100_ER1 - 2015-11-16 13.38.38_x28077_y56840_class1	Claudia
4	53	1016.5	4.5	1	519H0Q_CD3_100_ER1 - 2015-11-16 13.38.38_x28077_y56840_class1	Claudia
5	53	1924.5	169.5	1	519H0Q_CD3_100_ER1 - 2015-11-16 13.38.38_x28077_y56840_class1	Claudia
6	53	1980.5	451.5	1	519H0Q_CD3_100_ER1 - 2015-11-16 13.38.38_x28077_y56840_class1	Claudia
7	53	1913.5	416.5	1	519H0Q_CD3_100_ER1 - 2015-11-16 13.38.38_x28077_y56840_class1	Claudia
8	53	1819.5	766.5	1	519H0Q_CD3_100_ER1 - 2015-11-16 13.38.38_x28077_y56840_class1	Claudia
9	53	1751.5	874.5	1	519H0Q_CD3_100_ER1 - 2015-11-16 13.38.38_x28077_y56840_class1	Claudia
10	53	1937.5	1146.5	1	519H0Q_CD3_100_ER1 - 2015-11-16 13.38.38_x28077_y56840_class1	Claudia
11	53	1786.5	1171.5	1	519H0Q_CD3_100_ER1 - 2015-11-16 13.38.38_x28077_y56840_class1	Claudia
12	53	1710.5	1069.5	1	519H0Q_CD3_100_ER1 - 2015-11-16 13.38.38_x28077_y56840_class1	Claudia
13	53	1631.5	981.5	1	519H0Q_CD3_100_ER1 - 2015-11-16 13.38.38_x28077_y56840_class1	Claudia
14	53	1240.5	1980.5	1	519H0Q_CD3_100_ER1 - 2015-11-16 13.38.38_x28077_y56840_class1	Claudia
15	53	1259.5	1939.5	1	519H0Q_CD3_100_ER1 - 2015-11-16 13.38.38_x28077_y56840_class1	Claudia
16	53	1206.5	1901.5	1	519H0Q_CD3_100_ER1 - 2015-11-16 13.38.38_x28077_y56840_class1	Claudia
17	53	1156.5	1740.5	1	519H0Q_CD3_100_ER1 - 2015-11-16 13.38.38_x28077_y56840_class1	Claudia
18	53	1071.5	1775.5	1	519H0Q_CD3_100_ER1 - 2015-11-16 13.38.38_x28077_y56840_class1	Claudia
19	53	1100.5	1704.5	1	519H0Q_CD3_100_ER1 - 2015-11-16 13.38.38_x28077_y56840_class1	Claudia
20	53	1122.5	1516.5	1	519H0Q_CD3_100_ER1 - 2015-11-16 13.38.38_x28077_y56840_class1	Claudia
21	53	1154.5	1430.5	1	519H0Q_CD3_100_ER1 - 2015-11-16 13.38.38_x28077_y56840_class1	Claudia
22	53	1084.5	1280.5	1	519H0Q_CD3_100_ER1 - 2015-11-16 13.38.38_x28077_y56840_class1	Claudia
23	53	1050.5	1301.5	1	519H0Q_CD3_100_ER1 - 2015-11-16 13.38.38_x28077_y56840_class1	Claudia
24	53	951.5	1062.5	1	519H0Q_CD3_100_ER1 - 2015-11-16 13.38.38_x28077_y56840_class1	Claudia
25	53	969.5	1107.5	1	519H0Q_CD3_100_ER1 - 2015-11-16 13.38.38_x28077_y56840_class1	Claudia
26	53	927.5	1237.5	1	519H0Q_CD3_100_ER1 - 2015-11-16 13.38.38_x28077_y56840_class1	Claudia
27	53	892.5	1978.5	1	519H0Q_CD3_100_ER1 - 2015-11-16 13.38.38_x28077_y56840_class1	Claudia
28	53	878.5	1919.5	1	519H0Q_CD3_100_ER1 - 2015-11-16 13.38.38_x28077_y56840_class1	Claudia
29	53	881.5	1792.5	1	519H0Q_CD3_100_ER1 - 2015-11-16 13.38.38_x28077_y56840_class1	Claudia
30	53	803.5	1754.5	1	519H0Q_CD3_100_ER1 - 2015-11-16 13.38.38_x28077_y56840_class1	Claudia
31	53	303.5	1981.5	1	519H0Q_CD3_100_ER1 - 2015-11-16 13.38.38_x28077_y56840_class1	Claudia
32	53	21.5	1562.5	1	519H0Q_CD3_100_ER1 - 2015-11-16 13.38.38_x28077_y56840_class1	Claudia
33	53	696.5	1295.5	1	519H0Q_CD3_100_ER1 - 2015-11-16 13.38.38_x28077_y56840_class1	Claudia
34	53	666.5	1168.5	1	519H0Q_CD3_100_ER1 - 2015-11-16 13.38.38_x28077_y56840_class1	Claudia
35	53	163.5	1290.5	1	519H0Q_CD3_100_ER1 - 2015-11-16 13.38.38_x28077_y56840_class1	Claudia
36	53	181.5	1228.5	1	519H0Q_CD3_100_ER1 - 2015-11-16 13.38.38_x28077_y56840_class1	Claudia
37	53	183.5	1180.5	1	519H0Q_CD3_100_ER1 - 2015-11-16 13.38.38_x28077_y56840_class1	Claudia
38	53	110.5	1216.5	1	519H0Q_CD3_100_ER1 - 2015-11-16 13.38.38_x28077_y56840_class1	Claudia
39	53	65.5	1221.5	1	519H0Q_CD3_100_ER1 - 2015-11-16 13.38.38_x28077_y56840_class1	Claudia
40	53	90.5	1156.5	1	519H0Q_CD3_100_ER1 - 2015-11-16 13.38.38_x28077_y56840_class1	Claudia
41	53	157.5	1109.5	1	519H0Q_CD3_100_ER1 - 2015-11-16 13.38.38_x28077_y56840_class1	Claudia
42	53	118.5	1077.5	1	519H0Q_CD3_100_ER1 - 2015-11-16 13.38.38_x28077_y56840_class1	Claudia
43	53	162.5	1045.5	1	519H0Q_CD3_100_ER1 - 2015-11-16 13.38.38_x28077_y56840_class1	Claudia
44	53	168.5	1001.5	1	519H0Q_CD3_100_ER1 - 2015-11-16 13.38.38_x28077_y56840_class1	Claudia
45	53	407.5	907.5	1	519H0Q_CD3_100_ER1 - 2015-11-16 13.38.38_x28077_y56840_class1	Claudia
46	53	310.5	993.5	1	519H0Q_CD3_100_ER1 - 2015-11-16 13.38.38_x28077_y56840_class1	Claudia
47	53	212.5	742.5	1	519H0Q_CD3_100_ER1 - 2015-11-16 13.38.38_x28077_y56840_class1	Claudia
48	53	124.5	736.5	1	519H0Q_CD3_100_ER1 - 2015-11-16 13.38.38_x28077_y56840_class1	Claudia
49	53	72.5	751.5	1	519H0Q_CD3_100_ER1 - 2015-11-16 13.38.38_x28077_y56840_class1	Claudia
50	53	145.5	627.5	1	519H0Q_CD3_100_ER1 - 2015-11-16 13.38.38_x28077_y56840_class1	Claudia
51	53	101.5	489.5	1	519H0Q_CD3_100_ER1 - 2015-11-16 13.38.38_x28077_y56840_class1	Claudia
52	53	137.5	534.5	1	519H0Q_CD3_100_ER1 - 2015-11-16 13.38.38_x28077_y56840_class1	Claudia
53	53	184.5	498.5	1	519H0Q_CD3_100_ER1 - 2015-11-16 13.38.38_x28077_y56840_class1	Claudia
