# Supplementary material for: Robust and accurate quantification of biomarkers of immune cells in lung cancer micro-environment using deep convolutional neural networks
Source: PeerJ. 2019 Apr 10;7:e6335. doi: 10.7717/peerj.6335 (PMC6462181; doi:10.7717/peerj.6335)
Supplement: Supplemental Information 2 — The positions of the positive cells were detected by four independent human observers on at least 64 different validation images. Each csv file stored in the zip archive represents the positive cell count and their position per person and validation image. [file peerj-07-6335-s002.zip › validation-observers/person1/519H0Q_CD3_100_ER1 - 2015-11-16 13.38.38_x34510_y49491_class1.csv]

f_markerId	f_nrOfMarkers	f_x	f_y	l_GTR	i_imagefile	i_subfolder
1	267	1957.5	68.5	1	519H0Q_CD3_100_ER1 - 2015-11-16 13.38.38_x34510_y49491_class1	Claudia
2	267	1925.5	37.5	1	519H0Q_CD3_100_ER1 - 2015-11-16 13.38.38_x34510_y49491_class1	Claudia
3	267	1893.5	30.5	1	519H0Q_CD3_100_ER1 - 2015-11-16 13.38.38_x34510_y49491_class1	Claudia
4	267	1890.5	66.5	1	519H0Q_CD3_100_ER1 - 2015-11-16 13.38.38_x34510_y49491_class1	Claudia
5	267	1912.5	99.5	1	519H0Q_CD3_100_ER1 - 2015-11-16 13.38.38_x34510_y49491_class1	Claudia
6	267	1874.5	115.5	1	519H0Q_CD3_100_ER1 - 2015-11-16 13.38.38_x34510_y49491_class1	Claudia
7	267	1863.5	78.5	1	519H0Q_CD3_100_ER1 - 2015-11-16 13.38.38_x34510_y49491_class1	Claudia
8	267	1849.5	10.5	1	519H0Q_CD3_100_ER1 - 2015-11-16 13.38.38_x34510_y49491_class1	Claudia
9	267	1821.5	13.5	1	519H0Q_CD3_100_ER1 - 2015-11-16 13.38.38_x34510_y49491_class1	Claudia
10	267	1972.5	184.5	1	519H0Q_CD3_100_ER1 - 2015-11-16 13.38.38_x34510_y49491_class1	Claudia
11	267	1927.5	189.5	1	519H0Q_CD3_100_ER1 - 2015-11-16 13.38.38_x34510_y49491_class1	Claudia
12	267	1909.5	145.5	1	519H0Q_CD3_100_ER1 - 2015-11-16 13.38.38_x34510_y49491_class1	Claudia
13	267	1881.5	178.5	1	519H0Q_CD3_100_ER1 - 2015-11-16 13.38.38_x34510_y49491_class1	Claudia
14	267	1853.5	142.5	1	519H0Q_CD3_100_ER1 - 2015-11-16 13.38.38_x34510_y49491_class1	Claudia
15	267	1824.5	131.5	1	519H0Q_CD3_100_ER1 - 2015-11-16 13.38.38_x34510_y49491_class1	Claudia
16	267	1795.5	101.5	1	519H0Q_CD3_100_ER1 - 2015-11-16 13.38.38_x34510_y49491_class1	Claudia
17	267	1818.5	190.5	1	519H0Q_CD3_100_ER1 - 2015-11-16 13.38.38_x34510_y49491_class1	Claudia
18	267	1784.5	196.5	1	519H0Q_CD3_100_ER1 - 2015-11-16 13.38.38_x34510_y49491_class1	Claudia
19	267	1789.5	266.5	1	519H0Q_CD3_100_ER1 - 2015-11-16 13.38.38_x34510_y49491_class1	Claudia
20	267	1798.5	227.5	1	519H0Q_CD3_100_ER1 - 2015-11-16 13.38.38_x34510_y49491_class1	Claudia
21	267	1763.5	212.5	1	519H0Q_CD3_100_ER1 - 2015-11-16 13.38.38_x34510_y49491_class1	Claudia
22	267	1722.5	213.5	1	519H0Q_CD3_100_ER1 - 2015-11-16 13.38.38_x34510_y49491_class1	Claudia
23	267	1746.5	168.5	1	519H0Q_CD3_100_ER1 - 2015-11-16 13.38.38_x34510_y49491_class1	Claudia
24	267	1689.5	148.5	1	519H0Q_CD3_100_ER1 - 2015-11-16 13.38.38_x34510_y49491_class1	Claudia
25	267	1639.5	171.5	1	519H0Q_CD3_100_ER1 - 2015-11-16 13.38.38_x34510_y49491_class1	Claudia
26	267	1553.5	156.5	1	519H0Q_CD3_100_ER1 - 2015-11-16 13.38.38_x34510_y49491_class1	Claudia
27	267	1503.5	121.5	1	519H0Q_CD3_100_ER1 - 2015-11-16 13.38.38_x34510_y49491_class1	Claudia
28	267	1693.5	3.5	1	519H0Q_CD3_100_ER1 - 2015-11-16 13.38.38_x34510_y49491_class1	Claudia
29	267	1722.5	43.5	1	519H0Q_CD3_100_ER1 - 2015-11-16 13.38.38_x34510_y49491_class1	Claudia
30	267	1681.5	53.5	1	519H0Q_CD3_100_ER1 - 2015-11-16 13.38.38_x34510_y49491_class1	Claudia
31	267	1639.5	49.5	1	519H0Q_CD3_100_ER1 - 2015-11-16 13.38.38_x34510_y49491_class1	Claudia
32	267	1604.5	40.5	1	519H0Q_CD3_100_ER1 - 2015-11-16 13.38.38_x34510_y49491_class1	Claudia
33	267	1639.5	89.5	1	519H0Q_CD3_100_ER1 - 2015-11-16 13.38.38_x34510_y49491_class1	Claudia
34	267	1599.5	72.5	1	519H0Q_CD3_100_ER1 - 2015-11-16 13.38.38_x34510_y49491_class1	Claudia
35	267	1562.5	84.5	1	519H0Q_CD3_100_ER1 - 2015-11-16 13.38.38_x34510_y49491_class1	Claudia
36	267	1554.5	37.5	1	519H0Q_CD3_100_ER1 - 2015-11-16 13.38.38_x34510_y49491_class1	Claudia
37	267	1498.5	42.5	1	519H0Q_CD3_100_ER1 - 2015-11-16 13.38.38_x34510_y49491_class1	Claudia
38	267	1400.5	115.5	1	519H0Q_CD3_100_ER1 - 2015-11-16 13.38.38_x34510_y49491_class1	Claudia
39	267	1327.5	124.5	1	519H0Q_CD3_100_ER1 - 2015-11-16 13.38.38_x34510_y49491_class1	Claudia
40	267	1166.5	159.5	1	519H0Q_CD3_100_ER1 - 2015-11-16 13.38.38_x34510_y49491_class1	Claudia
41	267	1324.5	237.5	1	519H0Q_CD3_100_ER1 - 2015-11-16 13.38.38_x34510_y49491_class1	Claudia
42	267	1250.5	219.5	1	519H0Q_CD3_100_ER1 - 2015-11-16 13.38.38_x34510_y49491_class1	Claudia
43	267	1301.5	313.5	1	519H0Q_CD3_100_ER1 - 2015-11-16 13.38.38_x34510_y49491_class1	Claudia
44	267	1366.5	346.5	1	519H0Q_CD3_100_ER1 - 2015-11-16 13.38.38_x34510_y49491_class1	Claudia
45	267	1384.5	292.5	1	519H0Q_CD3_100_ER1 - 2015-11-16 13.38.38_x34510_y49491_class1	Claudia
46	267	1559.5	234.5	1	519H0Q_CD3_100_ER1 - 2015-11-16 13.38.38_x34510_y49491_class1	Claudia
47	267	1707.5	289.5	1	519H0Q_CD3_100_ER1 - 2015-11-16 13.38.38_x34510_y49491_class1	Claudia
48	267	1965.5	516.5	1	519H0Q_CD3_100_ER1 - 2015-11-16 13.38.38_x34510_y49491_class1	Claudia
49	267	1789.5	446.5	1	519H0Q_CD3_100_ER1 - 2015-11-16 13.38.38_x34510_y49491_class1	Claudia
50	267	1701.5	434.5	1	519H0Q_CD3_100_ER1 - 2015-11-16 13.38.38_x34510_y49491_class1	Claudia
51	267	1598.5	578.5	1	519H0Q_CD3_100_ER1 - 2015-11-16 13.38.38_x34510_y49491_class1	Claudia
52	267	1559.5	545.5	1	519H0Q_CD3_100_ER1 - 2015-11-16 13.38.38_x34510_y49491_class1	Claudia
53	267	1506.5	645.5	1	519H0Q_CD3_100_ER1 - 2015-11-16 13.38.38_x34510_y49491_class1	Claudia
54	267	1554.5	675.5	1	519H0Q_CD3_100_ER1 - 2015-11-16 13.38.38_x34510_y49491_class1	Claudia
55	267	1598.5	775.5	1	519H0Q_CD3_100_ER1 - 2015-11-16 13.38.38_x34510_y49491_class1	Claudia
56	267	1530.5	768.5	1	519H0Q_CD3_100_ER1 - 2015-11-16 13.38.38_x34510_y49491_class1	Claudia
57	267	1415.5	645.5	1	519H0Q_CD3_100_ER1 - 2015-11-16 13.38.38_x34510_y49491_class1	Claudia
58	267	1053.5	133.5	1	519H0Q_CD3_100_ER1 - 2015-11-16 13.38.38_x34510_y49491_class1	Claudia
59	267	1037.5	172.5	1	519H0Q_CD3_100_ER1 - 2015-11-16 13.38.38_x34510_y49491_class1	Claudia
60	267	998.5	192.5	1	519H0Q_CD3_100_ER1 - 2015-11-16 13.38.38_x34510_y49491_class1	Claudia
61	267	1142.5	219.5	1	519H0Q_CD3_100_ER1 - 2015-11-16 13.38.38_x34510_y49491_class1	Claudia
62	267	1210.5	265.5	1	519H0Q_CD3_100_ER1 - 2015-11-16 13.38.38_x34510_y49491_class1	Claudia
63	267	1300.5	409.5	1	519H0Q_CD3_100_ER1 - 2015-11-16 13.38.38_x34510_y49491_class1	Claudia
64	267	1310.5	465.5	1	519H0Q_CD3_100_ER1 - 2015-11-16 13.38.38_x34510_y49491_class1	Claudia
65	267	1275.5	448.5	1	519H0Q_CD3_100_ER1 - 2015-11-16 13.38.38_x34510_y49491_class1	Claudia
66	267	1174.5	410.5	1	519H0Q_CD3_100_ER1 - 2015-11-16 13.38.38_x34510_y49491_class1	Claudia
67	267	1130.5	437.5	1	519H0Q_CD3_100_ER1 - 2015-11-16 13.38.38_x34510_y49491_class1	Claudia
68	267	993.5	431.5	1	519H0Q_CD3_100_ER1 - 2015-11-16 13.38.38_x34510_y49491_class1	Claudia
69	267	948.5	406.5	1	519H0Q_CD3_100_ER1 - 2015-11-16 13.38.38_x34510_y49491_class1	Claudia
70	267	921.5	293.5	1	519H0Q_CD3_100_ER1 - 2015-11-16 13.38.38_x34510_y49491_class1	Claudia
71	267	859.5	363.5	1	519H0Q_CD3_100_ER1 - 2015-11-16 13.38.38_x34510_y49491_class1	Claudia
72	267	771.5	346.5	1	519H0Q_CD3_100_ER1 - 2015-11-16 13.38.38_x34510_y49491_class1	Claudia
73	267	730.5	353.5	1	519H0Q_CD3_100_ER1 - 2015-11-16 13.38.38_x34510_y49491_class1	Claudia
74	267	728.5	395.5	1	519H0Q_CD3_100_ER1 - 2015-11-16 13.38.38_x34510_y49491_class1	Claudia
75	267	703.5	274.5	1	519H0Q_CD3_100_ER1 - 2015-11-16 13.38.38_x34510_y49491_class1	Claudia
76	267	554.5	209.5	1	519H0Q_CD3_100_ER1 - 2015-11-16 13.38.38_x34510_y49491_class1	Claudia
77	267	419.5	256.5	1	519H0Q_CD3_100_ER1 - 2015-11-16 13.38.38_x34510_y49491_class1	Claudia
79	267	501.5	281.5	1	519H0Q_CD3_100_ER1 - 2015-11-16 13.38.38_x34510_y49491_class1	Claudia
80	267	525.5	274.5	1	519H0Q_CD3_100_ER1 - 2015-11-16 13.38.38_x34510_y49491_class1	Claudia
81	267	565.5	265.5	1	519H0Q_CD3_100_ER1 - 2015-11-16 13.38.38_x34510_y49491_class1	Claudia
82	267	612.5	281.5	1	519H0Q_CD3_100_ER1 - 2015-11-16 13.38.38_x34510_y49491_class1	Claudia
83	267	648.5	313.5	1	519H0Q_CD3_100_ER1 - 2015-11-16 13.38.38_x34510_y49491_class1	Claudia
84	267	443.5	345.5	1	519H0Q_CD3_100_ER1 - 2015-11-16 13.38.38_x34510_y49491_class1	Claudia
85	267	465.5	316.5	1	519H0Q_CD3_100_ER1 - 2015-11-16 13.38.38_x34510_y49491_class1	Claudia
86	267	431.5	300.5	1	519H0Q_CD3_100_ER1 - 2015-11-16 13.38.38_x34510_y49491_class1	Claudia
87	267	474.5	254.5	1	519H0Q_CD3_100_ER1 - 2015-11-16 13.38.38_x34510_y49491_class1	Claudia
88	267	9.5	595.5	1	519H0Q_CD3_100_ER1 - 2015-11-16 13.38.38_x34510_y49491_class1	Claudia
89	267	56.5	634.5	1	519H0Q_CD3_100_ER1 - 2015-11-16 13.38.38_x34510_y49491_class1	Claudia
90	267	99.5	759.5	1	519H0Q_CD3_100_ER1 - 2015-11-16 13.38.38_x34510_y49491_class1	Claudia
91	267	237.5	645.5	1	519H0Q_CD3_100_ER1 - 2015-11-16 13.38.38_x34510_y49491_class1	Claudia
92	267	233.5	681.5	1	519H0Q_CD3_100_ER1 - 2015-11-16 13.38.38_x34510_y49491_class1	Claudia
93	267	174.5	709.5	1	519H0Q_CD3_100_ER1 - 2015-11-16 13.38.38_x34510_y49491_class1	Claudia
94	267	145.5	912.5	1	519H0Q_CD3_100_ER1 - 2015-11-16 13.38.38_x34510_y49491_class1	Claudia
95	267	293.5	875.5	1	519H0Q_CD3_100_ER1 - 2015-11-16 13.38.38_x34510_y49491_class1	Claudia
96	267	321.5	849.5	1	519H0Q_CD3_100_ER1 - 2015-11-16 13.38.38_x34510_y49491_class1	Claudia
97	267	374.5	872.5	1	519H0Q_CD3_100_ER1 - 2015-11-16 13.38.38_x34510_y49491_class1	Claudia
98	267	262.5	763.5	1	519H0Q_CD3_100_ER1 - 2015-11-16 13.38.38_x34510_y49491_class1	Claudia
99	267	337.5	701.5	1	519H0Q_CD3_100_ER1 - 2015-11-16 13.38.38_x34510_y49491_class1	Claudia
100	267	459.5	745.5	1	519H0Q_CD3_100_ER1 - 2015-11-16 13.38.38_x34510_y49491_class1	Claudia
101	267	593.5	636.5	1	519H0Q_CD3_100_ER1 - 2015-11-16 13.38.38_x34510_y49491_class1	Claudia
102	267	181.5	1048.5	1	519H0Q_CD3_100_ER1 - 2015-11-16 13.38.38_x34510_y49491_class1	Claudia
103	267	175.5	1172.5	1	519H0Q_CD3_100_ER1 - 2015-11-16 13.38.38_x34510_y49491_class1	Claudia
104	267	249.5	1054.5	1	519H0Q_CD3_100_ER1 - 2015-11-16 13.38.38_x34510_y49491_class1	Claudia
105	267	215.5	1345.5	1	519H0Q_CD3_100_ER1 - 2015-11-16 13.38.38_x34510_y49491_class1	Claudia
106	267	106.5	1960.5	1	519H0Q_CD3_100_ER1 - 2015-11-16 13.38.38_x34510_y49491_class1	Claudia
107	267	280.5	1978.5	1	519H0Q_CD3_100_ER1 - 2015-11-16 13.38.38_x34510_y49491_class1	Claudia
108	267	312.5	1922.5	1	519H0Q_CD3_100_ER1 - 2015-11-16 13.38.38_x34510_y49491_class1	Claudia
109	267	360.5	1534.5	1	519H0Q_CD3_100_ER1 - 2015-11-16 13.38.38_x34510_y49491_class1	Claudia
110	267	501.5	1292.5	1	519H0Q_CD3_100_ER1 - 2015-11-16 13.38.38_x34510_y49491_class1	Claudia
111	267	510.5	1246.5	1	519H0Q_CD3_100_ER1 - 2015-11-16 13.38.38_x34510_y49491_class1	Claudia
112	267	387.5	1225.5	1	519H0Q_CD3_100_ER1 - 2015-11-16 13.38.38_x34510_y49491_class1	Claudia
113	267	350.5	1165.5	1	519H0Q_CD3_100_ER1 - 2015-11-16 13.38.38_x34510_y49491_class1	Claudia
114	267	957.5	1681.5	1	519H0Q_CD3_100_ER1 - 2015-11-16 13.38.38_x34510_y49491_class1	Claudia
115	267	933.5	1662.5	1	519H0Q_CD3_100_ER1 - 2015-11-16 13.38.38_x34510_y49491_class1	Claudia
116	267	977.5	1965.5	1	519H0Q_CD3_100_ER1 - 2015-11-16 13.38.38_x34510_y49491_class1	Claudia
117	267	1039.5	1951.5	1	519H0Q_CD3_100_ER1 - 2015-11-16 13.38.38_x34510_y49491_class1	Claudia
118	267	1087.5	1925.5	1	519H0Q_CD3_100_ER1 - 2015-11-16 13.38.38_x34510_y49491_class1	Claudia
119	267	1063.5	1990.5	1	519H0Q_CD3_100_ER1 - 2015-11-16 13.38.38_x34510_y49491_class1	Claudia
120	267	1133.5	1965.5	1	519H0Q_CD3_100_ER1 - 2015-11-16 13.38.38_x34510_y49491_class1	Claudia
121	267	1133.5	1921.5	1	519H0Q_CD3_100_ER1 - 2015-11-16 13.38.38_x34510_y49491_class1	Claudia
122	267	1106.5	1869.5	1	519H0Q_CD3_100_ER1 - 2015-11-16 13.38.38_x34510_y49491_class1	Claudia
123	267	1053.5	1751.5	1	519H0Q_CD3_100_ER1 - 2015-11-16 13.38.38_x34510_y49491_class1	Claudia
124	267	1045.5	1798.5	1	519H0Q_CD3_100_ER1 - 2015-11-16 13.38.38_x34510_y49491_class1	Claudia
125	267	1110.5	1789.5	1	519H0Q_CD3_100_ER1 - 2015-11-16 13.38.38_x34510_y49491_class1	Claudia
126	267	1148.5	1718.5	1	519H0Q_CD3_100_ER1 - 2015-11-16 13.38.38_x34510_y49491_class1	Claudia
127	267	1153.5	1765.5	1	519H0Q_CD3_100_ER1 - 2015-11-16 13.38.38_x34510_y49491_class1	Claudia
128	267	1212.5	1753.5	1	519H0Q_CD3_100_ER1 - 2015-11-16 13.38.38_x34510_y49491_class1	Claudia
129	267	1231.5	1675.5	1	519H0Q_CD3_100_ER1 - 2015-11-16 13.38.38_x34510_y49491_class1	Claudia
130	267	1248.5	1701.5	1	519H0Q_CD3_100_ER1 - 2015-11-16 13.38.38_x34510_y49491_class1	Claudia
131	267	1316.5	1715.5	1	519H0Q_CD3_100_ER1 - 2015-11-16 13.38.38_x34510_y49491_class1	Claudia
132	267	1383.5	1716.5	1	519H0Q_CD3_100_ER1 - 2015-11-16 13.38.38_x34510_y49491_class1	Claudia
133	267	1315.5	1760.5	1	519H0Q_CD3_100_ER1 - 2015-11-16 13.38.38_x34510_y49491_class1	Claudia
134	267	1328.5	1789.5	1	519H0Q_CD3_100_ER1 - 2015-11-16 13.38.38_x34510_y49491_class1	Claudia
135	267	1369.5	1790.5	1	519H0Q_CD3_100_ER1 - 2015-11-16 13.38.38_x34510_y49491_class1	Claudia
136	267	1415.5	1784.5	1	519H0Q_CD3_100_ER1 - 2015-11-16 13.38.38_x34510_y49491_class1	Claudia
137	267	1327.5	1825.5	1	519H0Q_CD3_100_ER1 - 2015-11-16 13.38.38_x34510_y49491_class1	Claudia
138	267	1346.5	1872.5	1	519H0Q_CD3_100_ER1 - 2015-11-16 13.38.38_x34510_y49491_class1	Claudia
139	267	1186.5	1859.5	1	519H0Q_CD3_100_ER1 - 2015-11-16 13.38.38_x34510_y49491_class1	Claudia
140	267	1234.5	1975.5	1	519H0Q_CD3_100_ER1 - 2015-11-16 13.38.38_x34510_y49491_class1	Claudia
141	267	1318.5	1972.5	1	519H0Q_CD3_100_ER1 - 2015-11-16 13.38.38_x34510_y49491_class1	Claudia
142	267	1322.5	1909.5	1	519H0Q_CD3_100_ER1 - 2015-11-16 13.38.38_x34510_y49491_class1	Claudia
143	267	1357.5	1901.5	1	519H0Q_CD3_100_ER1 - 2015-11-16 13.38.38_x34510_y49491_class1	Claudia
144	267	1386.5	1890.5	1	519H0Q_CD3_100_ER1 - 2015-11-16 13.38.38_x34510_y49491_class1	Claudia
145	267	1362.5	1921.5	1	519H0Q_CD3_100_ER1 - 2015-11-16 13.38.38_x34510_y49491_class1	Claudia
146	267	1369.5	1963.5	1	519H0Q_CD3_100_ER1 - 2015-11-16 13.38.38_x34510_y49491_class1	Claudia
147	267	1412.5	1959.5	1	519H0Q_CD3_100_ER1 - 2015-11-16 13.38.38_x34510_y49491_class1	Claudia
148	267	1445.5	1945.5	1	519H0Q_CD3_100_ER1 - 2015-11-16 13.38.38_x34510_y49491_class1	Claudia
149	267	1457.5	1922.5	1	519H0Q_CD3_100_ER1 - 2015-11-16 13.38.38_x34510_y49491_class1	Claudia
150	267	1475.5	1896.5	1	519H0Q_CD3_100_ER1 - 2015-11-16 13.38.38_x34510_y49491_class1	Claudia
151	267	1477.5	1953.5	1	519H0Q_CD3_100_ER1 - 2015-11-16 13.38.38_x34510_y49491_class1	Claudia
152	267	1563.5	1975.5	1	519H0Q_CD3_100_ER1 - 2015-11-16 13.38.38_x34510_y49491_class1	Claudia
153	267	1460.5	1983.5	1	519H0Q_CD3_100_ER1 - 2015-11-16 13.38.38_x34510_y49491_class1	Claudia
154	267	1357.5	1824.5	1	519H0Q_CD3_100_ER1 - 2015-11-16 13.38.38_x34510_y49491_class1	Claudia
155	267	1495.5	1706.5	1	519H0Q_CD3_100_ER1 - 2015-11-16 13.38.38_x34510_y49491_class1	Claudia
156	267	1542.5	1825.5	1	519H0Q_CD3_100_ER1 - 2015-11-16 13.38.38_x34510_y49491_class1	Claudia
157	267	1563.5	1799.5	1	519H0Q_CD3_100_ER1 - 2015-11-16 13.38.38_x34510_y49491_class1	Claudia
158	267	1810.5	1984.5	1	519H0Q_CD3_100_ER1 - 2015-11-16 13.38.38_x34510_y49491_class1	Claudia
159	267	1899.5	1984.5	1	519H0Q_CD3_100_ER1 - 2015-11-16 13.38.38_x34510_y49491_class1	Claudia
160	267	1981.5	1956.5	1	519H0Q_CD3_100_ER1 - 2015-11-16 13.38.38_x34510_y49491_class1	Claudia
161	267	1987.5	1804.5	1	519H0Q_CD3_100_ER1 - 2015-11-16 13.38.38_x34510_y49491_class1	Claudia
162	267	1892.5	1872.5	1	519H0Q_CD3_100_ER1 - 2015-11-16 13.38.38_x34510_y49491_class1	Claudia
163	267	1857.5	1901.5	1	519H0Q_CD3_100_ER1 - 2015-11-16 13.38.38_x34510_y49491_class1	Claudia
164	267	1949.5	1831.5	1	519H0Q_CD3_100_ER1 - 2015-11-16 13.38.38_x34510_y49491_class1	Claudia
165	267	1845.5	1784.5	1	519H0Q_CD3_100_ER1 - 2015-11-16 13.38.38_x34510_y49491_class1	Claudia
166	267	1875.5	1781.5	1	519H0Q_CD3_100_ER1 - 2015-11-16 13.38.38_x34510_y49491_class1	Claudia
167	267	1951.5	1648.5	1	519H0Q_CD3_100_ER1 - 2015-11-16 13.38.38_x34510_y49491_class1	Claudia
168	267	1895.5	1660.5	1	519H0Q_CD3_100_ER1 - 2015-11-16 13.38.38_x34510_y49491_class1	Claudia
169	267	1872.5	1692.5	1	519H0Q_CD3_100_ER1 - 2015-11-16 13.38.38_x34510_y49491_class1	Claudia
170	267	1875.5	1724.5	1	519H0Q_CD3_100_ER1 - 2015-11-16 13.38.38_x34510_y49491_class1	Claudia
171	267	1831.5	1678.5	1	519H0Q_CD3_100_ER1 - 2015-11-16 13.38.38_x34510_y49491_class1	Claudia
172	267	1799.5	1703.5	1	519H0Q_CD3_100_ER1 - 2015-11-16 13.38.38_x34510_y49491_class1	Claudia
173	267	1796.5	1668.5	1	519H0Q_CD3_100_ER1 - 2015-11-16 13.38.38_x34510_y49491_class1	Claudia
174	267	1684.5	1681.5	1	519H0Q_CD3_100_ER1 - 2015-11-16 13.38.38_x34510_y49491_class1	Claudia
175	267	1551.5	1707.5	1	519H0Q_CD3_100_ER1 - 2015-11-16 13.38.38_x34510_y49491_class1	Claudia
176	267	1581.5	1733.5	1	519H0Q_CD3_100_ER1 - 2015-11-16 13.38.38_x34510_y49491_class1	Claudia
177	267	1624.5	1753.5	1	519H0Q_CD3_100_ER1 - 2015-11-16 13.38.38_x34510_y49491_class1	Claudia
178	267	1593.5	1860.5	1	519H0Q_CD3_100_ER1 - 2015-11-16 13.38.38_x34510_y49491_class1	Claudia
179	267	1689.5	1831.5	1	519H0Q_CD3_100_ER1 - 2015-11-16 13.38.38_x34510_y49491_class1	Claudia
180	267	1693.5	1780.5	1	519H0Q_CD3_100_ER1 - 2015-11-16 13.38.38_x34510_y49491_class1	Claudia
181	267	1725.5	1742.5	1	519H0Q_CD3_100_ER1 - 2015-11-16 13.38.38_x34510_y49491_class1	Claudia
182	267	1751.5	1730.5	1	519H0Q_CD3_100_ER1 - 2015-11-16 13.38.38_x34510_y49491_class1	Claudia
183	267	1768.5	1659.5	1	519H0Q_CD3_100_ER1 - 2015-11-16 13.38.38_x34510_y49491_class1	Claudia
184	267	1724.5	1662.5	1	519H0Q_CD3_100_ER1 - 2015-11-16 13.38.38_x34510_y49491_class1	Claudia
185	267	1807.5	1640.5	1	519H0Q_CD3_100_ER1 - 2015-11-16 13.38.38_x34510_y49491_class1	Claudia
186	267	1868.5	1587.5	1	519H0Q_CD3_100_ER1 - 2015-11-16 13.38.38_x34510_y49491_class1	Claudia
187	267	1966.5	1548.5	1	519H0Q_CD3_100_ER1 - 2015-11-16 13.38.38_x34510_y49491_class1	Claudia
188	267	1915.5	1725.5	1	519H0Q_CD3_100_ER1 - 2015-11-16 13.38.38_x34510_y49491_class1	Claudia
189	267	1839.5	1740.5	1	519H0Q_CD3_100_ER1 - 2015-11-16 13.38.38_x34510_y49491_class1	Claudia
190	267	1169.5	1509.5	1	519H0Q_CD3_100_ER1 - 2015-11-16 13.38.38_x34510_y49491_class1	Claudia
191	267	1524.5	1456.5	1	519H0Q_CD3_100_ER1 - 2015-11-16 13.38.38_x34510_y49491_class1	Claudia
192	267	1618.5	1421.5	1	519H0Q_CD3_100_ER1 - 2015-11-16 13.38.38_x34510_y49491_class1	Claudia
193	267	1660.5	1450.5	1	519H0Q_CD3_100_ER1 - 2015-11-16 13.38.38_x34510_y49491_class1	Claudia
194	267	1772.5	1342.5	1	519H0Q_CD3_100_ER1 - 2015-11-16 13.38.38_x34510_y49491_class1	Claudia
195	267	1815.5	1334.5	1	519H0Q_CD3_100_ER1 - 2015-11-16 13.38.38_x34510_y49491_class1	Claudia
196	267	1915.5	1360.5	1	519H0Q_CD3_100_ER1 - 2015-11-16 13.38.38_x34510_y49491_class1	Claudia
197	267	1939.5	1278.5	1	519H0Q_CD3_100_ER1 - 2015-11-16 13.38.38_x34510_y49491_class1	Claudia
198	267	1962.5	1107.5	1	519H0Q_CD3_100_ER1 - 2015-11-16 13.38.38_x34510_y49491_class1	Claudia
199	267	1849.5	1028.5	1	519H0Q_CD3_100_ER1 - 2015-11-16 13.38.38_x34510_y49491_class1	Claudia
200	267	1851.5	1118.5	1	519H0Q_CD3_100_ER1 - 2015-11-16 13.38.38_x34510_y49491_class1	Claudia
201	267	1815.5	1115.5	1	519H0Q_CD3_100_ER1 - 2015-11-16 13.38.38_x34510_y49491_class1	Claudia
202	267	1777.5	1078.5	1	519H0Q_CD3_100_ER1 - 2015-11-16 13.38.38_x34510_y49491_class1	Claudia
203	267	1759.5	1125.5	1	519H0Q_CD3_100_ER1 - 2015-11-16 13.38.38_x34510_y49491_class1	Claudia
204	267	1796.5	1193.5	1	519H0Q_CD3_100_ER1 - 2015-11-16 13.38.38_x34510_y49491_class1	Claudia
205	267	1821.5	1174.5	1	519H0Q_CD3_100_ER1 - 2015-11-16 13.38.38_x34510_y49491_class1	Claudia
206	267	1631.5	972.5	1	519H0Q_CD3_100_ER1 - 2015-11-16 13.38.38_x34510_y49491_class1	Claudia
207	267	1740.5	1280.5	1	519H0Q_CD3_100_ER1 - 2015-11-16 13.38.38_x34510_y49491_class1	Claudia
208	267	1792.5	1292.5	1	519H0Q_CD3_100_ER1 - 2015-11-16 13.38.38_x34510_y49491_class1	Claudia
209	267	1642.5	1321.5	1	519H0Q_CD3_100_ER1 - 2015-11-16 13.38.38_x34510_y49491_class1	Claudia
210	267	1707.5	1446.5	1	519H0Q_CD3_100_ER1 - 2015-11-16 13.38.38_x34510_y49491_class1	Claudia
211	267	1615.5	1383.5	1	519H0Q_CD3_100_ER1 - 2015-11-16 13.38.38_x34510_y49491_class1	Claudia
212	267	1571.5	1392.5	1	519H0Q_CD3_100_ER1 - 2015-11-16 13.38.38_x34510_y49491_class1	Claudia
213	267	1677.5	1381.5	1	519H0Q_CD3_100_ER1 - 2015-11-16 13.38.38_x34510_y49491_class1	Claudia
214	267	1259.5	1562.5	1	519H0Q_CD3_100_ER1 - 2015-11-16 13.38.38_x34510_y49491_class1	Claudia
215	267	1140.5	1331.5	1	519H0Q_CD3_100_ER1 - 2015-11-16 13.38.38_x34510_y49491_class1	Claudia
216	267	930.5	1301.5	1	519H0Q_CD3_100_ER1 - 2015-11-16 13.38.38_x34510_y49491_class1	Claudia
217	267	934.5	1234.5	1	519H0Q_CD3_100_ER1 - 2015-11-16 13.38.38_x34510_y49491_class1	Claudia
218	267	1151.5	1189.5	1	519H0Q_CD3_100_ER1 - 2015-11-16 13.38.38_x34510_y49491_class1	Claudia
219	267	1280.5	1177.5	1	519H0Q_CD3_100_ER1 - 2015-11-16 13.38.38_x34510_y49491_class1	Claudia
220	267	1337.5	1100.5	1	519H0Q_CD3_100_ER1 - 2015-11-16 13.38.38_x34510_y49491_class1	Claudia
221	267	1278.5	1109.5	1	519H0Q_CD3_100_ER1 - 2015-11-16 13.38.38_x34510_y49491_class1	Claudia
222	267	1468.5	1087.5	1	519H0Q_CD3_100_ER1 - 2015-11-16 13.38.38_x34510_y49491_class1	Claudia
223	267	1493.5	1213.5	1	519H0Q_CD3_100_ER1 - 2015-11-16 13.38.38_x34510_y49491_class1	Claudia
224	267	1516.5	1268.5	1	519H0Q_CD3_100_ER1 - 2015-11-16 13.38.38_x34510_y49491_class1	Claudia
225	267	1524.5	1310.5	1	519H0Q_CD3_100_ER1 - 2015-11-16 13.38.38_x34510_y49491_class1	Claudia
226	267	1446.5	1315.5	1	519H0Q_CD3_100_ER1 - 2015-11-16 13.38.38_x34510_y49491_class1	Claudia
227	267	1421.5	1340.5	1	519H0Q_CD3_100_ER1 - 2015-11-16 13.38.38_x34510_y49491_class1	Claudia
228	267	1315.5	1318.5	1	519H0Q_CD3_100_ER1 - 2015-11-16 13.38.38_x34510_y49491_class1	Claudia
229	267	631.5	1148.5	1	519H0Q_CD3_100_ER1 - 2015-11-16 13.38.38_x34510_y49491_class1	Claudia
230	267	848.5	1153.5	1	519H0Q_CD3_100_ER1 - 2015-11-16 13.38.38_x34510_y49491_class1	Claudia
231	267	730.5	1012.5	1	519H0Q_CD3_100_ER1 - 2015-11-16 13.38.38_x34510_y49491_class1	Claudia
232	267	918.5	886.5	1	519H0Q_CD3_100_ER1 - 2015-11-16 13.38.38_x34510_y49491_class1	Claudia
233	267	692.5	830.5	1	519H0Q_CD3_100_ER1 - 2015-11-16 13.38.38_x34510_y49491_class1	Claudia
234	267	551.5	768.5	1	519H0Q_CD3_100_ER1 - 2015-11-16 13.38.38_x34510_y49491_class1	Claudia
235	267	580.5	884.5	1	519H0Q_CD3_100_ER1 - 2015-11-16 13.38.38_x34510_y49491_class1	Claudia
236	267	816.5	789.5	1	519H0Q_CD3_100_ER1 - 2015-11-16 13.38.38_x34510_y49491_class1	Claudia
237	267	878.5	760.5	1	519H0Q_CD3_100_ER1 - 2015-11-16 13.38.38_x34510_y49491_class1	Claudia
238	267	904.5	712.5	1	519H0Q_CD3_100_ER1 - 2015-11-16 13.38.38_x34510_y49491_class1	Claudia
239	267	489.5	348.5	1	519H0Q_CD3_100_ER1 - 2015-11-16 13.38.38_x34510_y49491_class1	Claudia
240	267	1221.5	560.5	1	519H0Q_CD3_100_ER1 - 2015-11-16 13.38.38_x34510_y49491_class1	Claudia
241	267	1166.5	575.5	1	519H0Q_CD3_100_ER1 - 2015-11-16 13.38.38_x34510_y49491_class1	Claudia
242	267	1204.5	606.5	1	519H0Q_CD3_100_ER1 - 2015-11-16 13.38.38_x34510_y49491_class1	Claudia
243	267	1240.5	643.5	1	519H0Q_CD3_100_ER1 - 2015-11-16 13.38.38_x34510_y49491_class1	Claudia
244	267	1309.5	771.5	1	519H0Q_CD3_100_ER1 - 2015-11-16 13.38.38_x34510_y49491_class1	Claudia
245	267	1283.5	856.5	1	519H0Q_CD3_100_ER1 - 2015-11-16 13.38.38_x34510_y49491_class1	Claudia
246	267	1419.5	815.5	1	519H0Q_CD3_100_ER1 - 2015-11-16 13.38.38_x34510_y49491_class1	Claudia
247	267	1369.5	860.5	1	519H0Q_CD3_100_ER1 - 2015-11-16 13.38.38_x34510_y49491_class1	Claudia
248	267	1354.5	704.5	1	519H0Q_CD3_100_ER1 - 2015-11-16 13.38.38_x34510_y49491_class1	Claudia
249	267	1081.5	737.5	1	519H0Q_CD3_100_ER1 - 2015-11-16 13.38.38_x34510_y49491_class1	Claudia
250	267	1080.5	669.5	1	519H0Q_CD3_100_ER1 - 2015-11-16 13.38.38_x34510_y49491_class1	Claudia
251	267	1051.5	639.5	1	519H0Q_CD3_100_ER1 - 2015-11-16 13.38.38_x34510_y49491_class1	Claudia
252	267	960.5	671.5	1	519H0Q_CD3_100_ER1 - 2015-11-16 13.38.38_x34510_y49491_class1	Claudia
253	267	901.5	796.5	1	519H0Q_CD3_100_ER1 - 2015-11-16 13.38.38_x34510_y49491_class1	Claudia
254	267	921.5	848.5	1	519H0Q_CD3_100_ER1 - 2015-11-16 13.38.38_x34510_y49491_class1	Claudia
255	267	939.5	939.5	1	519H0Q_CD3_100_ER1 - 2015-11-16 13.38.38_x34510_y49491_class1	Claudia
256	267	980.5	930.5	1	519H0Q_CD3_100_ER1 - 2015-11-16 13.38.38_x34510_y49491_class1	Claudia
257	267	877.5	977.5	1	519H0Q_CD3_100_ER1 - 2015-11-16 13.38.38_x34510_y49491_class1	Claudia
258	267	834.5	1048.5	1	519H0Q_CD3_100_ER1 - 2015-11-16 13.38.38_x34510_y49491_class1	Claudia
259	267	918.5	1133.5	1	519H0Q_CD3_100_ER1 - 2015-11-16 13.38.38_x34510_y49491_class1	Claudia
260	267	774.5	1137.5	1	519H0Q_CD3_100_ER1 - 2015-11-16 13.38.38_x34510_y49491_class1	Claudia
261	267	704.5	1198.5	1	519H0Q_CD3_100_ER1 - 2015-11-16 13.38.38_x34510_y49491_class1	Claudia
262	267	1821.5	1392.5	1	519H0Q_CD3_100_ER1 - 2015-11-16 13.38.38_x34510_y49491_class1	Claudia
263	267	1977.5	1456.5	1	519H0Q_CD3_100_ER1 - 2015-11-16 13.38.38_x34510_y49491_class1	Claudia
264	267	1899.5	1515.5	1	519H0Q_CD3_100_ER1 - 2015-11-16 13.38.38_x34510_y49491_class1	Claudia
265	267	1915.5	1762.5	1	519H0Q_CD3_100_ER1 - 2015-11-16 13.38.38_x34510_y49491_class1	Claudia
266	267	1831.5	1860.5	1	519H0Q_CD3_100_ER1 - 2015-11-16 13.38.38_x34510_y49491_class1	Claudia
267	267	1795.5	1904.5	1	519H0Q_CD3_100_ER1 - 2015-11-16 13.38.38_x34510_y49491_class1	Claudia
268	267	1599.5	956.5	1	519H0Q_CD3_100_ER1 - 2015-11-16 13.38.38_x34510_y49491_class1	Claudia
