# Supplementary material for: Robust and accurate quantification of biomarkers of immune cells in lung cancer micro-environment using deep convolutional neural networks
Source: PeerJ. 2019 Apr 10;7:e6335. doi: 10.7717/peerj.6335 (PMC6462181; doi:10.7717/peerj.6335)
Supplement: Supplemental Information 2 — The positions of the positive cells were detected by four independent human observers on at least 64 different validation images. Each csv file stored in the zip archive represents the positive cell count and their position per person and validation image. [file peerj-07-6335-s002.zip › validation-observers/person1/519H0Q_CD3_100_ER1 - 2015-11-16 13.38.38_x52245_y73730_class1.csv]

f_markerId	f_nrOfMarkers	f_x	f_y	l_GTR	i_imagefile	i_subfolder
1	65	1951.5	139.5	1	519H0Q_CD3_100_ER1 - 2015-11-16 13.38.38_x52245_y73730_class1	Claudia
2	65	1672.5	419.5	1	519H0Q_CD3_100_ER1 - 2015-11-16 13.38.38_x52245_y73730_class1	Claudia
3	65	1613.5	522.5	1	519H0Q_CD3_100_ER1 - 2015-11-16 13.38.38_x52245_y73730_class1	Claudia
4	65	1887.5	663.5	1	519H0Q_CD3_100_ER1 - 2015-11-16 13.38.38_x52245_y73730_class1	Claudia
5	65	1978.5	883.5	1	519H0Q_CD3_100_ER1 - 2015-11-16 13.38.38_x52245_y73730_class1	Claudia
6	65	1781.5	887.5	1	519H0Q_CD3_100_ER1 - 2015-11-16 13.38.38_x52245_y73730_class1	Claudia
7	65	1859.5	1118.5	1	519H0Q_CD3_100_ER1 - 2015-11-16 13.38.38_x52245_y73730_class1	Claudia
8	65	1986.5	1845.5	1	519H0Q_CD3_100_ER1 - 2015-11-16 13.38.38_x52245_y73730_class1	Claudia
9	65	1834.5	1469.5	1	519H0Q_CD3_100_ER1 - 2015-11-16 13.38.38_x52245_y73730_class1	Claudia
10	65	1830.5	1424.5	1	519H0Q_CD3_100_ER1 - 2015-11-16 13.38.38_x52245_y73730_class1	Claudia
11	65	1692.5	1419.5	1	519H0Q_CD3_100_ER1 - 2015-11-16 13.38.38_x52245_y73730_class1	Claudia
12	65	1618.5	1413.5	1	519H0Q_CD3_100_ER1 - 2015-11-16 13.38.38_x52245_y73730_class1	Claudia
13	65	1534.5	1372.5	1	519H0Q_CD3_100_ER1 - 2015-11-16 13.38.38_x52245_y73730_class1	Claudia
14	65	1484.5	1357.5	1	519H0Q_CD3_100_ER1 - 2015-11-16 13.38.38_x52245_y73730_class1	Claudia
15	65	1613.5	1150.5	1	519H0Q_CD3_100_ER1 - 2015-11-16 13.38.38_x52245_y73730_class1	Claudia
16	65	1666.5	1084.5	1	519H0Q_CD3_100_ER1 - 2015-11-16 13.38.38_x52245_y73730_class1	Claudia
17	65	1453.5	1133.5	1	519H0Q_CD3_100_ER1 - 2015-11-16 13.38.38_x52245_y73730_class1	Claudia
18	65	1375.5	1118.5	1	519H0Q_CD3_100_ER1 - 2015-11-16 13.38.38_x52245_y73730_class1	Claudia
19	65	1415.5	1389.5	1	519H0Q_CD3_100_ER1 - 2015-11-16 13.38.38_x52245_y73730_class1	Claudia
20	65	1712.5	1806.5	1	519H0Q_CD3_100_ER1 - 2015-11-16 13.38.38_x52245_y73730_class1	Claudia
21	65	1554.5	1856.5	1	519H0Q_CD3_100_ER1 - 2015-11-16 13.38.38_x52245_y73730_class1	Claudia
22	65	1459.5	1871.5	1	519H0Q_CD3_100_ER1 - 2015-11-16 13.38.38_x52245_y73730_class1	Claudia
23	65	1403.5	1883.5	1	519H0Q_CD3_100_ER1 - 2015-11-16 13.38.38_x52245_y73730_class1	Claudia
24	65	1378.5	1883.5	1	519H0Q_CD3_100_ER1 - 2015-11-16 13.38.38_x52245_y73730_class1	Claudia
25	65	1406.5	1749.5	1	519H0Q_CD3_100_ER1 - 2015-11-16 13.38.38_x52245_y73730_class1	Claudia
26	65	1333.5	1696.5	1	519H0Q_CD3_100_ER1 - 2015-11-16 13.38.38_x52245_y73730_class1	Claudia
27	65	1048.5	1965.5	1	519H0Q_CD3_100_ER1 - 2015-11-16 13.38.38_x52245_y73730_class1	Claudia
28	65	1087.5	1878.5	1	519H0Q_CD3_100_ER1 - 2015-11-16 13.38.38_x52245_y73730_class1	Claudia
29	65	898.5	1948.5	1	519H0Q_CD3_100_ER1 - 2015-11-16 13.38.38_x52245_y73730_class1	Claudia
30	65	922.5	1983.5	1	519H0Q_CD3_100_ER1 - 2015-11-16 13.38.38_x52245_y73730_class1	Claudia
31	65	886.5	1863.5	1	519H0Q_CD3_100_ER1 - 2015-11-16 13.38.38_x52245_y73730_class1	Claudia
32	65	1006.5	1927.5	1	519H0Q_CD3_100_ER1 - 2015-11-16 13.38.38_x52245_y73730_class1	Claudia
33	65	1151.5	1680.5	1	519H0Q_CD3_100_ER1 - 2015-11-16 13.38.38_x52245_y73730_class1	Claudia
34	65	1160.5	1601.5	1	519H0Q_CD3_100_ER1 - 2015-11-16 13.38.38_x52245_y73730_class1	Claudia
35	65	1090.5	1565.5	1	519H0Q_CD3_100_ER1 - 2015-11-16 13.38.38_x52245_y73730_class1	Claudia
36	65	1074.5	1516.5	1	519H0Q_CD3_100_ER1 - 2015-11-16 13.38.38_x52245_y73730_class1	Claudia
37	65	1093.5	1418.5	1	519H0Q_CD3_100_ER1 - 2015-11-16 13.38.38_x52245_y73730_class1	Claudia
38	65	883.5	1250.5	1	519H0Q_CD3_100_ER1 - 2015-11-16 13.38.38_x52245_y73730_class1	Claudia
39	65	922.5	1274.5	1	519H0Q_CD3_100_ER1 - 2015-11-16 13.38.38_x52245_y73730_class1	Claudia
40	65	1146.5	1142.5	1	519H0Q_CD3_100_ER1 - 2015-11-16 13.38.38_x52245_y73730_class1	Claudia
41	65	93.5	1480.5	1	519H0Q_CD3_100_ER1 - 2015-11-16 13.38.38_x52245_y73730_class1	Claudia
42	65	427.5	1369.5	1	519H0Q_CD3_100_ER1 - 2015-11-16 13.38.38_x52245_y73730_class1	Claudia
43	65	425.5	510.5	1	519H0Q_CD3_100_ER1 - 2015-11-16 13.38.38_x52245_y73730_class1	Claudia
44	65	512.5	601.5	1	519H0Q_CD3_100_ER1 - 2015-11-16 13.38.38_x52245_y73730_class1	Claudia
45	65	904.5	612.5	1	519H0Q_CD3_100_ER1 - 2015-11-16 13.38.38_x52245_y73730_class1	Claudia
46	65	921.5	712.5	1	519H0Q_CD3_100_ER1 - 2015-11-16 13.38.38_x52245_y73730_class1	Claudia
47	65	936.5	454.5	1	519H0Q_CD3_100_ER1 - 2015-11-16 13.38.38_x52245_y73730_class1	Claudia
48	65	807.5	459.5	1	519H0Q_CD3_100_ER1 - 2015-11-16 13.38.38_x52245_y73730_class1	Claudia
49	65	757.5	437.5	1	519H0Q_CD3_100_ER1 - 2015-11-16 13.38.38_x52245_y73730_class1	Claudia
50	65	603.5	222.5	1	519H0Q_CD3_100_ER1 - 2015-11-16 13.38.38_x52245_y73730_class1	Claudia
51	65	650.5	181.5	1	519H0Q_CD3_100_ER1 - 2015-11-16 13.38.38_x52245_y73730_class1	Claudia
52	65	651.5	230.5	1	519H0Q_CD3_100_ER1 - 2015-11-16 13.38.38_x52245_y73730_class1	Claudia
53	65	760.5	157.5	1	519H0Q_CD3_100_ER1 - 2015-11-16 13.38.38_x52245_y73730_class1	Claudia
54	65	862.5	222.5	1	519H0Q_CD3_100_ER1 - 2015-11-16 13.38.38_x52245_y73730_class1	Claudia
55	65	899.5	292.5	1	519H0Q_CD3_100_ER1 - 2015-11-16 13.38.38_x52245_y73730_class1	Claudia
56	65	934.5	196.5	1	519H0Q_CD3_100_ER1 - 2015-11-16 13.38.38_x52245_y73730_class1	Claudia
57	65	962.5	93.5	1	519H0Q_CD3_100_ER1 - 2015-11-16 13.38.38_x52245_y73730_class1	Claudia
58	65	956.5	42.5	1	519H0Q_CD3_100_ER1 - 2015-11-16 13.38.38_x52245_y73730_class1	Claudia
59	65	1003.5	93.5	1	519H0Q_CD3_100_ER1 - 2015-11-16 13.38.38_x52245_y73730_class1	Claudia
60	65	295.5	171.5	1	519H0Q_CD3_100_ER1 - 2015-11-16 13.38.38_x52245_y73730_class1	Claudia
61	65	607.5	572.5	1	519H0Q_CD3_100_ER1 - 2015-11-16 13.38.38_x52245_y73730_class1	Claudia
62	65	666.5	295.5	1	519H0Q_CD3_100_ER1 - 2015-11-16 13.38.38_x52245_y73730_class1	Claudia
63	65	1046.5	218.5	1	519H0Q_CD3_100_ER1 - 2015-11-16 13.38.38_x52245_y73730_class1	Claudia
64	65	1433.5	681.5	1	519H0Q_CD3_100_ER1 - 2015-11-16 13.38.38_x52245_y73730_class1	Claudia
65	65	1210.5	1266.5	1	519H0Q_CD3_100_ER1 - 2015-11-16 13.38.38_x52245_y73730_class1	Claudia
