# Supplementary material for: Robust and accurate quantification of biomarkers of immune cells in lung cancer micro-environment using deep convolutional neural networks
Source: PeerJ. 2019 Apr 10;7:e6335. doi: 10.7717/peerj.6335 (PMC6462181; doi:10.7717/peerj.6335)
Supplement: Supplemental Information 2 — The positions of the positive cells were detected by four independent human observers on at least 64 different validation images. Each csv file stored in the zip archive represents the positive cell count and their position per person and validation image. [file peerj-07-6335-s002.zip › validation-observers/person1/519H0Q_CD3_100_ER1 - 2015-11-16 13.38.38_x64635_y36787_class1.csv]

f_markerId	f_nrOfMarkers	f_x	f_y	l_GTR	i_imagefile	i_subfolder
1	130	1.5	45.5	1	519H0Q_CD3_100_ER1 - 2015-11-16 13.38.38_x64635_y36787_class1	Claudia
2	130	22.5	122.5	1	519H0Q_CD3_100_ER1 - 2015-11-16 13.38.38_x64635_y36787_class1	Claudia
3	130	137.5	96.5	1	519H0Q_CD3_100_ER1 - 2015-11-16 13.38.38_x64635_y36787_class1	Claudia
4	130	125.5	159.5	1	519H0Q_CD3_100_ER1 - 2015-11-16 13.38.38_x64635_y36787_class1	Claudia
5	130	274.5	93.5	1	519H0Q_CD3_100_ER1 - 2015-11-16 13.38.38_x64635_y36787_class1	Claudia
6	130	145.5	272.5	1	519H0Q_CD3_100_ER1 - 2015-11-16 13.38.38_x64635_y36787_class1	Claudia
7	130	368.5	286.5	1	519H0Q_CD3_100_ER1 - 2015-11-16 13.38.38_x64635_y36787_class1	Claudia
8	130	390.5	310.5	1	519H0Q_CD3_100_ER1 - 2015-11-16 13.38.38_x64635_y36787_class1	Claudia
9	130	539.5	266.5	1	519H0Q_CD3_100_ER1 - 2015-11-16 13.38.38_x64635_y36787_class1	Claudia
10	130	362.5	434.5	1	519H0Q_CD3_100_ER1 - 2015-11-16 13.38.38_x64635_y36787_class1	Claudia
11	130	95.5	687.5	1	519H0Q_CD3_100_ER1 - 2015-11-16 13.38.38_x64635_y36787_class1	Claudia
12	130	148.5	977.5	1	519H0Q_CD3_100_ER1 - 2015-11-16 13.38.38_x64635_y36787_class1	Claudia
13	130	493.5	616.5	1	519H0Q_CD3_100_ER1 - 2015-11-16 13.38.38_x64635_y36787_class1	Claudia
14	130	730.5	595.5	1	519H0Q_CD3_100_ER1 - 2015-11-16 13.38.38_x64635_y36787_class1	Claudia
15	130	904.5	581.5	1	519H0Q_CD3_100_ER1 - 2015-11-16 13.38.38_x64635_y36787_class1	Claudia
16	130	951.5	509.5	1	519H0Q_CD3_100_ER1 - 2015-11-16 13.38.38_x64635_y36787_class1	Claudia
17	130	937.5	87.5	1	519H0Q_CD3_100_ER1 - 2015-11-16 13.38.38_x64635_y36787_class1	Claudia
18	130	1327.5	7.5	1	519H0Q_CD3_100_ER1 - 2015-11-16 13.38.38_x64635_y36787_class1	Claudia
19	130	1721.5	54.5	1	519H0Q_CD3_100_ER1 - 2015-11-16 13.38.38_x64635_y36787_class1	Claudia
20	130	1660.5	119.5	1	519H0Q_CD3_100_ER1 - 2015-11-16 13.38.38_x64635_y36787_class1	Claudia
21	130	1601.5	68.5	1	519H0Q_CD3_100_ER1 - 2015-11-16 13.38.38_x64635_y36787_class1	Claudia
22	130	1921.5	221.5	1	519H0Q_CD3_100_ER1 - 2015-11-16 13.38.38_x64635_y36787_class1	Claudia
23	130	1972.5	207.5	1	519H0Q_CD3_100_ER1 - 2015-11-16 13.38.38_x64635_y36787_class1	Claudia
24	130	1978.5	260.5	1	519H0Q_CD3_100_ER1 - 2015-11-16 13.38.38_x64635_y36787_class1	Claudia
25	130	1866.5	318.5	1	519H0Q_CD3_100_ER1 - 2015-11-16 13.38.38_x64635_y36787_class1	Claudia
26	130	1972.5	548.5	1	519H0Q_CD3_100_ER1 - 2015-11-16 13.38.38_x64635_y36787_class1	Claudia
27	130	1769.5	416.5	1	519H0Q_CD3_100_ER1 - 2015-11-16 13.38.38_x64635_y36787_class1	Claudia
28	130	1737.5	342.5	1	519H0Q_CD3_100_ER1 - 2015-11-16 13.38.38_x64635_y36787_class1	Claudia
29	130	1699.5	374.5	1	519H0Q_CD3_100_ER1 - 2015-11-16 13.38.38_x64635_y36787_class1	Claudia
30	130	1619.5	368.5	1	519H0Q_CD3_100_ER1 - 2015-11-16 13.38.38_x64635_y36787_class1	Claudia
31	130	1612.5	222.5	1	519H0Q_CD3_100_ER1 - 2015-11-16 13.38.38_x64635_y36787_class1	Claudia
32	130	1549.5	193.5	1	519H0Q_CD3_100_ER1 - 2015-11-16 13.38.38_x64635_y36787_class1	Claudia
33	130	1500.5	187.5	1	519H0Q_CD3_100_ER1 - 2015-11-16 13.38.38_x64635_y36787_class1	Claudia
34	130	1462.5	178.5	1	519H0Q_CD3_100_ER1 - 2015-11-16 13.38.38_x64635_y36787_class1	Claudia
35	130	1507.5	328.5	1	519H0Q_CD3_100_ER1 - 2015-11-16 13.38.38_x64635_y36787_class1	Claudia
36	130	1562.5	425.5	1	519H0Q_CD3_100_ER1 - 2015-11-16 13.38.38_x64635_y36787_class1	Claudia
37	130	1637.5	431.5	1	519H0Q_CD3_100_ER1 - 2015-11-16 13.38.38_x64635_y36787_class1	Claudia
38	130	1704.5	692.5	1	519H0Q_CD3_100_ER1 - 2015-11-16 13.38.38_x64635_y36787_class1	Claudia
39	130	1880.5	821.5	1	519H0Q_CD3_100_ER1 - 2015-11-16 13.38.38_x64635_y36787_class1	Claudia
40	130	1439.5	621.5	1	519H0Q_CD3_100_ER1 - 2015-11-16 13.38.38_x64635_y36787_class1	Claudia
41	130	1389.5	569.5	1	519H0Q_CD3_100_ER1 - 2015-11-16 13.38.38_x64635_y36787_class1	Claudia
42	130	1912.5	1178.5	1	519H0Q_CD3_100_ER1 - 2015-11-16 13.38.38_x64635_y36787_class1	Claudia
43	130	1940.5	1609.5	1	519H0Q_CD3_100_ER1 - 2015-11-16 13.38.38_x64635_y36787_class1	Claudia
44	130	1490.5	1765.5	1	519H0Q_CD3_100_ER1 - 2015-11-16 13.38.38_x64635_y36787_class1	Claudia
45	130	1386.5	1978.5	1	519H0Q_CD3_100_ER1 - 2015-11-16 13.38.38_x64635_y36787_class1	Claudia
46	130	1383.5	1862.5	1	519H0Q_CD3_100_ER1 - 2015-11-16 13.38.38_x64635_y36787_class1	Claudia
47	130	1177.5	1928.5	1	519H0Q_CD3_100_ER1 - 2015-11-16 13.38.38_x64635_y36787_class1	Claudia
48	130	992.5	1918.5	1	519H0Q_CD3_100_ER1 - 2015-11-16 13.38.38_x64635_y36787_class1	Claudia
49	130	909.5	1837.5	1	519H0Q_CD3_100_ER1 - 2015-11-16 13.38.38_x64635_y36787_class1	Claudia
50	130	881.5	1792.5	1	519H0Q_CD3_100_ER1 - 2015-11-16 13.38.38_x64635_y36787_class1	Claudia
51	130	980.5	1789.5	1	519H0Q_CD3_100_ER1 - 2015-11-16 13.38.38_x64635_y36787_class1	Claudia
52	130	1034.5	1766.5	1	519H0Q_CD3_100_ER1 - 2015-11-16 13.38.38_x64635_y36787_class1	Claudia
53	130	1028.5	1701.5	1	519H0Q_CD3_100_ER1 - 2015-11-16 13.38.38_x64635_y36787_class1	Claudia
54	130	1183.5	1640.5	1	519H0Q_CD3_100_ER1 - 2015-11-16 13.38.38_x64635_y36787_class1	Claudia
55	130	1312.5	1618.5	1	519H0Q_CD3_100_ER1 - 2015-11-16 13.38.38_x64635_y36787_class1	Claudia
56	130	1284.5	1665.5	1	519H0Q_CD3_100_ER1 - 2015-11-16 13.38.38_x64635_y36787_class1	Claudia
57	130	1157.5	1709.5	1	519H0Q_CD3_100_ER1 - 2015-11-16 13.38.38_x64635_y36787_class1	Claudia
58	130	1160.5	1813.5	1	519H0Q_CD3_100_ER1 - 2015-11-16 13.38.38_x64635_y36787_class1	Claudia
59	130	1266.5	1768.5	1	519H0Q_CD3_100_ER1 - 2015-11-16 13.38.38_x64635_y36787_class1	Claudia
60	130	1283.5	1839.5	1	519H0Q_CD3_100_ER1 - 2015-11-16 13.38.38_x64635_y36787_class1	Claudia
61	130	715.5	1956.5	1	519H0Q_CD3_100_ER1 - 2015-11-16 13.38.38_x64635_y36787_class1	Claudia
62	130	507.5	1974.5	1	519H0Q_CD3_100_ER1 - 2015-11-16 13.38.38_x64635_y36787_class1	Claudia
63	130	359.5	1971.5	1	519H0Q_CD3_100_ER1 - 2015-11-16 13.38.38_x64635_y36787_class1	Claudia
64	130	275.5	1931.5	1	519H0Q_CD3_100_ER1 - 2015-11-16 13.38.38_x64635_y36787_class1	Claudia
65	130	96.5	1939.5	1	519H0Q_CD3_100_ER1 - 2015-11-16 13.38.38_x64635_y36787_class1	Claudia
66	130	219.5	1977.5	1	519H0Q_CD3_100_ER1 - 2015-11-16 13.38.38_x64635_y36787_class1	Claudia
67	130	53.5	1901.5	1	519H0Q_CD3_100_ER1 - 2015-11-16 13.38.38_x64635_y36787_class1	Claudia
68	130	72.5	1863.5	1	519H0Q_CD3_100_ER1 - 2015-11-16 13.38.38_x64635_y36787_class1	Claudia
69	130	122.5	1866.5	1	519H0Q_CD3_100_ER1 - 2015-11-16 13.38.38_x64635_y36787_class1	Claudia
70	130	159.5	1848.5	1	519H0Q_CD3_100_ER1 - 2015-11-16 13.38.38_x64635_y36787_class1	Claudia
71	130	72.5	1796.5	1	519H0Q_CD3_100_ER1 - 2015-11-16 13.38.38_x64635_y36787_class1	Claudia
72	130	21.5	1743.5	1	519H0Q_CD3_100_ER1 - 2015-11-16 13.38.38_x64635_y36787_class1	Claudia
73	130	10.5	1822.5	1	519H0Q_CD3_100_ER1 - 2015-11-16 13.38.38_x64635_y36787_class1	Claudia
74	130	263.5	1869.5	1	519H0Q_CD3_100_ER1 - 2015-11-16 13.38.38_x64635_y36787_class1	Claudia
75	130	230.5	1824.5	1	519H0Q_CD3_100_ER1 - 2015-11-16 13.38.38_x64635_y36787_class1	Claudia
76	130	133.5	1648.5	1	519H0Q_CD3_100_ER1 - 2015-11-16 13.38.38_x64635_y36787_class1	Claudia
77	130	243.5	1669.5	1	519H0Q_CD3_100_ER1 - 2015-11-16 13.38.38_x64635_y36787_class1	Claudia
78	130	430.5	1734.5	1	519H0Q_CD3_100_ER1 - 2015-11-16 13.38.38_x64635_y36787_class1	Claudia
79	130	445.5	1862.5	1	519H0Q_CD3_100_ER1 - 2015-11-16 13.38.38_x64635_y36787_class1	Claudia
80	130	684.5	1790.5	1	519H0Q_CD3_100_ER1 - 2015-11-16 13.38.38_x64635_y36787_class1	Claudia
81	130	898.5	1913.5	1	519H0Q_CD3_100_ER1 - 2015-11-16 13.38.38_x64635_y36787_class1	Claudia
82	130	239.5	1530.5	1	519H0Q_CD3_100_ER1 - 2015-11-16 13.38.38_x64635_y36787_class1	Claudia
83	130	295.5	1548.5	1	519H0Q_CD3_100_ER1 - 2015-11-16 13.38.38_x64635_y36787_class1	Claudia
84	130	359.5	1587.5	1	519H0Q_CD3_100_ER1 - 2015-11-16 13.38.38_x64635_y36787_class1	Claudia
85	130	181.5	1460.5	1	519H0Q_CD3_100_ER1 - 2015-11-16 13.38.38_x64635_y36787_class1	Claudia
86	130	225.5	1460.5	1	519H0Q_CD3_100_ER1 - 2015-11-16 13.38.38_x64635_y36787_class1	Claudia
87	130	292.5	1439.5	1	519H0Q_CD3_100_ER1 - 2015-11-16 13.38.38_x64635_y36787_class1	Claudia
88	130	322.5	1406.5	1	519H0Q_CD3_100_ER1 - 2015-11-16 13.38.38_x64635_y36787_class1	Claudia
89	130	186.5	1289.5	1	519H0Q_CD3_100_ER1 - 2015-11-16 13.38.38_x64635_y36787_class1	Claudia
90	130	171.5	1230.5	1	519H0Q_CD3_100_ER1 - 2015-11-16 13.38.38_x64635_y36787_class1	Claudia
91	130	275.5	1213.5	1	519H0Q_CD3_100_ER1 - 2015-11-16 13.38.38_x64635_y36787_class1	Claudia
92	130	409.5	1265.5	1	519H0Q_CD3_100_ER1 - 2015-11-16 13.38.38_x64635_y36787_class1	Claudia
93	130	378.5	1227.5	1	519H0Q_CD3_100_ER1 - 2015-11-16 13.38.38_x64635_y36787_class1	Claudia
94	130	325.5	1103.5	1	519H0Q_CD3_100_ER1 - 2015-11-16 13.38.38_x64635_y36787_class1	Claudia
95	130	1084.5	1543.5	1	519H0Q_CD3_100_ER1 - 2015-11-16 13.38.38_x64635_y36787_class1	Claudia
96	130	1086.5	1465.5	1	519H0Q_CD3_100_ER1 - 2015-11-16 13.38.38_x64635_y36787_class1	Claudia
97	130	1193.5	1543.5	1	519H0Q_CD3_100_ER1 - 2015-11-16 13.38.38_x64635_y36787_class1	Claudia
98	130	1357.5	1448.5	1	519H0Q_CD3_100_ER1 - 2015-11-16 13.38.38_x64635_y36787_class1	Claudia
99	130	1345.5	1398.5	1	519H0Q_CD3_100_ER1 - 2015-11-16 13.38.38_x64635_y36787_class1	Claudia
100	130	1412.5	1362.5	1	519H0Q_CD3_100_ER1 - 2015-11-16 13.38.38_x64635_y36787_class1	Claudia
101	130	1457.5	1424.5	1	519H0Q_CD3_100_ER1 - 2015-11-16 13.38.38_x64635_y36787_class1	Claudia
102	130	1556.5	1486.5	1	519H0Q_CD3_100_ER1 - 2015-11-16 13.38.38_x64635_y36787_class1	Claudia
103	130	1583.5	1425.5	1	519H0Q_CD3_100_ER1 - 2015-11-16 13.38.38_x64635_y36787_class1	Claudia
104	130	1648.5	1357.5	1	519H0Q_CD3_100_ER1 - 2015-11-16 13.38.38_x64635_y36787_class1	Claudia
105	130	1003.5	1278.5	1	519H0Q_CD3_100_ER1 - 2015-11-16 13.38.38_x64635_y36787_class1	Claudia
106	130	1113.5	1271.5	1	519H0Q_CD3_100_ER1 - 2015-11-16 13.38.38_x64635_y36787_class1	Claudia
107	130	1143.5	1213.5	1	519H0Q_CD3_100_ER1 - 2015-11-16 13.38.38_x64635_y36787_class1	Claudia
108	130	1404.5	1084.5	1	519H0Q_CD3_100_ER1 - 2015-11-16 13.38.38_x64635_y36787_class1	Claudia
109	130	1443.5	1016.5	1	519H0Q_CD3_100_ER1 - 2015-11-16 13.38.38_x64635_y36787_class1	Claudia
110	130	1516.5	986.5	1	519H0Q_CD3_100_ER1 - 2015-11-16 13.38.38_x64635_y36787_class1	Claudia
111	130	1536.5	949.5	1	519H0Q_CD3_100_ER1 - 2015-11-16 13.38.38_x64635_y36787_class1	Claudia
112	130	1445.5	846.5	1	519H0Q_CD3_100_ER1 - 2015-11-16 13.38.38_x64635_y36787_class1	Claudia
113	130	1107.5	1001.5	1	519H0Q_CD3_100_ER1 - 2015-11-16 13.38.38_x64635_y36787_class1	Claudia
114	130	1050.5	1103.5	1	519H0Q_CD3_100_ER1 - 2015-11-16 13.38.38_x64635_y36787_class1	Claudia
115	130	798.5	998.5	1	519H0Q_CD3_100_ER1 - 2015-11-16 13.38.38_x64635_y36787_class1	Claudia
116	130	468.5	909.5	1	519H0Q_CD3_100_ER1 - 2015-11-16 13.38.38_x64635_y36787_class1	Claudia
117	130	612.5	821.5	1	519H0Q_CD3_100_ER1 - 2015-11-16 13.38.38_x64635_y36787_class1	Claudia
118	130	1107.5	807.5	1	519H0Q_CD3_100_ER1 - 2015-11-16 13.38.38_x64635_y36787_class1	Claudia
119	130	1050.5	687.5	1	519H0Q_CD3_100_ER1 - 2015-11-16 13.38.38_x64635_y36787_class1	Claudia
120	130	1096.5	430.5	1	519H0Q_CD3_100_ER1 - 2015-11-16 13.38.38_x64635_y36787_class1	Claudia
121	130	1080.5	384.5	1	519H0Q_CD3_100_ER1 - 2015-11-16 13.38.38_x64635_y36787_class1	Claudia
122	130	1090.5	340.5	1	519H0Q_CD3_100_ER1 - 2015-11-16 13.38.38_x64635_y36787_class1	Claudia
123	130	1121.5	336.5	1	519H0Q_CD3_100_ER1 - 2015-11-16 13.38.38_x64635_y36787_class1	Claudia
124	130	1104.5	266.5	1	519H0Q_CD3_100_ER1 - 2015-11-16 13.38.38_x64635_y36787_class1	Claudia
125	130	1006.5	333.5	1	519H0Q_CD3_100_ER1 - 2015-11-16 13.38.38_x64635_y36787_class1	Claudia
126	130	922.5	289.5	1	519H0Q_CD3_100_ER1 - 2015-11-16 13.38.38_x64635_y36787_class1	Claudia
127	130	1060.5	175.5	1	519H0Q_CD3_100_ER1 - 2015-11-16 13.38.38_x64635_y36787_class1	Claudia
128	130	1154.5	175.5	1	519H0Q_CD3_100_ER1 - 2015-11-16 13.38.38_x64635_y36787_class1	Claudia
129	130	1175.5	113.5	1	519H0Q_CD3_100_ER1 - 2015-11-16 13.38.38_x64635_y36787_class1	Claudia
130	130	1257.5	166.5	1	519H0Q_CD3_100_ER1 - 2015-11-16 13.38.38_x64635_y36787_class1	Claudia
