# Supplementary material for: Robust and accurate quantification of biomarkers of immune cells in lung cancer micro-environment using deep convolutional neural networks
Source: PeerJ. 2019 Apr 10;7:e6335. doi: 10.7717/peerj.6335 (PMC6462181; doi:10.7717/peerj.6335)
Supplement: Supplemental Information 2 — The positions of the positive cells were detected by four independent human observers on at least 64 different validation images. Each csv file stored in the zip archive represents the positive cell count and their position per person and validation image. [file peerj-07-6335-s002.zip › validation-observers/person1/519H0Q_CD3_100_ER1 - 2015-11-16 13.38.38_x69556_y65025_class1.csv]

f_markerId	f_nrOfMarkers	f_x	f_y	l_GTR	i_imagefile	i_subfolder
1	70	342.5	37.5	1	519H0Q_CD3_100_ER1 - 2015-11-16 13.38.38_x69556_y65025_class1	Claudia
2	70	1189.5	127.5	1	519H0Q_CD3_100_ER1 - 2015-11-16 13.38.38_x69556_y65025_class1	Claudia
3	70	1216.5	165.5	1	519H0Q_CD3_100_ER1 - 2015-11-16 13.38.38_x69556_y65025_class1	Claudia
4	70	1233.5	201.5	1	519H0Q_CD3_100_ER1 - 2015-11-16 13.38.38_x69556_y65025_class1	Claudia
5	70	1357.5	421.5	1	519H0Q_CD3_100_ER1 - 2015-11-16 13.38.38_x69556_y65025_class1	Claudia
6	70	1831.5	518.5	1	519H0Q_CD3_100_ER1 - 2015-11-16 13.38.38_x69556_y65025_class1	Claudia
7	70	1812.5	559.5	1	519H0Q_CD3_100_ER1 - 2015-11-16 13.38.38_x69556_y65025_class1	Claudia
8	70	1792.5	584.5	1	519H0Q_CD3_100_ER1 - 2015-11-16 13.38.38_x69556_y65025_class1	Claudia
9	70	1742.5	584.5	1	519H0Q_CD3_100_ER1 - 2015-11-16 13.38.38_x69556_y65025_class1	Claudia
10	70	1989.5	1206.5	1	519H0Q_CD3_100_ER1 - 2015-11-16 13.38.38_x69556_y65025_class1	Claudia
11	70	1931.5	1160.5	1	519H0Q_CD3_100_ER1 - 2015-11-16 13.38.38_x69556_y65025_class1	Claudia
12	70	1857.5	1081.5	1	519H0Q_CD3_100_ER1 - 2015-11-16 13.38.38_x69556_y65025_class1	Claudia
13	70	1860.5	971.5	1	519H0Q_CD3_100_ER1 - 2015-11-16 13.38.38_x69556_y65025_class1	Claudia
14	70	1869.5	872.5	1	519H0Q_CD3_100_ER1 - 2015-11-16 13.38.38_x69556_y65025_class1	Claudia
15	70	1701.5	998.5	1	519H0Q_CD3_100_ER1 - 2015-11-16 13.38.38_x69556_y65025_class1	Claudia
16	70	1896.5	1436.5	1	519H0Q_CD3_100_ER1 - 2015-11-16 13.38.38_x69556_y65025_class1	Claudia
17	70	1840.5	1389.5	1	519H0Q_CD3_100_ER1 - 2015-11-16 13.38.38_x69556_y65025_class1	Claudia
18	70	1839.5	1539.5	1	519H0Q_CD3_100_ER1 - 2015-11-16 13.38.38_x69556_y65025_class1	Claudia
19	70	1849.5	1468.5	1	519H0Q_CD3_100_ER1 - 2015-11-16 13.38.38_x69556_y65025_class1	Claudia
20	70	1777.5	1448.5	1	519H0Q_CD3_100_ER1 - 2015-11-16 13.38.38_x69556_y65025_class1	Claudia
21	70	1712.5	1377.5	1	519H0Q_CD3_100_ER1 - 2015-11-16 13.38.38_x69556_y65025_class1	Claudia
22	70	1446.5	1216.5	1	519H0Q_CD3_100_ER1 - 2015-11-16 13.38.38_x69556_y65025_class1	Claudia
23	70	1784.5	1793.5	1	519H0Q_CD3_100_ER1 - 2015-11-16 13.38.38_x69556_y65025_class1	Claudia
24	70	1619.5	1940.5	1	519H0Q_CD3_100_ER1 - 2015-11-16 13.38.38_x69556_y65025_class1	Claudia
25	70	1595.5	1984.5	1	519H0Q_CD3_100_ER1 - 2015-11-16 13.38.38_x69556_y65025_class1	Claudia
26	70	1546.5	1860.5	1	519H0Q_CD3_100_ER1 - 2015-11-16 13.38.38_x69556_y65025_class1	Claudia
27	70	1310.5	1837.5	1	519H0Q_CD3_100_ER1 - 2015-11-16 13.38.38_x69556_y65025_class1	Claudia
28	70	609.5	1960.5	1	519H0Q_CD3_100_ER1 - 2015-11-16 13.38.38_x69556_y65025_class1	Claudia
29	70	546.5	1968.5	1	519H0Q_CD3_100_ER1 - 2015-11-16 13.38.38_x69556_y65025_class1	Claudia
30	70	522.5	1933.5	1	519H0Q_CD3_100_ER1 - 2015-11-16 13.38.38_x69556_y65025_class1	Claudia
31	70	478.5	1968.5	1	519H0Q_CD3_100_ER1 - 2015-11-16 13.38.38_x69556_y65025_class1	Claudia
32	70	872.5	1866.5	1	519H0Q_CD3_100_ER1 - 2015-11-16 13.38.38_x69556_y65025_class1	Claudia
33	70	953.5	1877.5	1	519H0Q_CD3_100_ER1 - 2015-11-16 13.38.38_x69556_y65025_class1	Claudia
34	70	1127.5	1784.5	1	519H0Q_CD3_100_ER1 - 2015-11-16 13.38.38_x69556_y65025_class1	Claudia
35	70	854.5	1439.5	1	519H0Q_CD3_100_ER1 - 2015-11-16 13.38.38_x69556_y65025_class1	Claudia
36	70	807.5	1404.5	1	519H0Q_CD3_100_ER1 - 2015-11-16 13.38.38_x69556_y65025_class1	Claudia
37	70	921.5	1342.5	1	519H0Q_CD3_100_ER1 - 2015-11-16 13.38.38_x69556_y65025_class1	Claudia
38	70	1071.5	1380.5	1	519H0Q_CD3_100_ER1 - 2015-11-16 13.38.38_x69556_y65025_class1	Claudia
39	70	869.5	1225.5	1	519H0Q_CD3_100_ER1 - 2015-11-16 13.38.38_x69556_y65025_class1	Claudia
40	70	607.5	1442.5	1	519H0Q_CD3_100_ER1 - 2015-11-16 13.38.38_x69556_y65025_class1	Claudia
41	70	545.5	1522.5	1	519H0Q_CD3_100_ER1 - 2015-11-16 13.38.38_x69556_y65025_class1	Claudia
42	70	671.5	1586.5	1	519H0Q_CD3_100_ER1 - 2015-11-16 13.38.38_x69556_y65025_class1	Claudia
43	70	280.5	1637.5	1	519H0Q_CD3_100_ER1 - 2015-11-16 13.38.38_x69556_y65025_class1	Claudia
44	70	231.5	1406.5	1	519H0Q_CD3_100_ER1 - 2015-11-16 13.38.38_x69556_y65025_class1	Claudia
45	70	125.5	1330.5	1	519H0Q_CD3_100_ER1 - 2015-11-16 13.38.38_x69556_y65025_class1	Claudia
46	70	128.5	1284.5	1	519H0Q_CD3_100_ER1 - 2015-11-16 13.38.38_x69556_y65025_class1	Claudia
47	70	183.5	1145.5	1	519H0Q_CD3_100_ER1 - 2015-11-16 13.38.38_x69556_y65025_class1	Claudia
48	70	203.5	1189.5	1	519H0Q_CD3_100_ER1 - 2015-11-16 13.38.38_x69556_y65025_class1	Claudia
49	70	212.5	1287.5	1	519H0Q_CD3_100_ER1 - 2015-11-16 13.38.38_x69556_y65025_class1	Claudia
50	70	286.5	1319.5	1	519H0Q_CD3_100_ER1 - 2015-11-16 13.38.38_x69556_y65025_class1	Claudia
51	70	318.5	1219.5	1	519H0Q_CD3_100_ER1 - 2015-11-16 13.38.38_x69556_y65025_class1	Claudia
52	70	324.5	1139.5	1	519H0Q_CD3_100_ER1 - 2015-11-16 13.38.38_x69556_y65025_class1	Claudia
53	70	237.5	1039.5	1	519H0Q_CD3_100_ER1 - 2015-11-16 13.38.38_x69556_y65025_class1	Claudia
54	70	910.5	1150.5	1	519H0Q_CD3_100_ER1 - 2015-11-16 13.38.38_x69556_y65025_class1	Claudia
55	70	743.5	957.5	1	519H0Q_CD3_100_ER1 - 2015-11-16 13.38.38_x69556_y65025_class1	Claudia
56	70	381.5	769.5	1	519H0Q_CD3_100_ER1 - 2015-11-16 13.38.38_x69556_y65025_class1	Claudia
57	70	398.5	465.5	1	519H0Q_CD3_100_ER1 - 2015-11-16 13.38.38_x69556_y65025_class1	Claudia
58	70	304.5	583.5	1	519H0Q_CD3_100_ER1 - 2015-11-16 13.38.38_x69556_y65025_class1	Claudia
59	70	687.5	457.5	1	519H0Q_CD3_100_ER1 - 2015-11-16 13.38.38_x69556_y65025_class1	Claudia
60	70	756.5	745.5	1	519H0Q_CD3_100_ER1 - 2015-11-16 13.38.38_x69556_y65025_class1	Claudia
61	70	834.5	750.5	1	519H0Q_CD3_100_ER1 - 2015-11-16 13.38.38_x69556_y65025_class1	Claudia
62	70	871.5	713.5	1	519H0Q_CD3_100_ER1 - 2015-11-16 13.38.38_x69556_y65025_class1	Claudia
63	70	925.5	501.5	1	519H0Q_CD3_100_ER1 - 2015-11-16 13.38.38_x69556_y65025_class1	Claudia
64	70	893.5	433.5	1	519H0Q_CD3_100_ER1 - 2015-11-16 13.38.38_x69556_y65025_class1	Claudia
65	70	1045.5	545.5	1	519H0Q_CD3_100_ER1 - 2015-11-16 13.38.38_x69556_y65025_class1	Claudia
66	70	1259.5	513.5	1	519H0Q_CD3_100_ER1 - 2015-11-16 13.38.38_x69556_y65025_class1	Claudia
67	70	1540.5	462.5	1	519H0Q_CD3_100_ER1 - 2015-11-16 13.38.38_x69556_y65025_class1	Claudia
68	70	930.5	536.5	1	519H0Q_CD3_100_ER1 - 2015-11-16 13.38.38_x69556_y65025_class1	Claudia
69	70	981.5	436.5	1	519H0Q_CD3_100_ER1 - 2015-11-16 13.38.38_x69556_y65025_class1	Claudia
70	70	521.5	1346.5	1	519H0Q_CD3_100_ER1 - 2015-11-16 13.38.38_x69556_y65025_class1	Claudia
