# Supplementary material for: Robust and accurate quantification of biomarkers of immune cells in lung cancer micro-environment using deep convolutional neural networks
Source: PeerJ. 2019 Apr 10;7:e6335. doi: 10.7717/peerj.6335 (PMC6462181; doi:10.7717/peerj.6335)
Supplement: Supplemental Information 2 — The positions of the positive cells were detected by four independent human observers on at least 64 different validation images. Each csv file stored in the zip archive represents the positive cell count and their position per person and validation image. [file peerj-07-6335-s002.zip › validation-observers/person1/519H0Q_CD8_100_ER2 - 2015-11-16 15.18.46_x22347_y55345_class1.csv]

f_markerId	f_nrOfMarkers	f_x	f_y	l_GTR	i_imagefile	i_subfolder
1	81	1221.5	31.5	1	519H0Q_CD8_100_ER2 - 2015-11-16 15.18.46_x22347_y55345_class1	Claudia
2	81	1396.5	42.5	1	519H0Q_CD8_100_ER2 - 2015-11-16 15.18.46_x22347_y55345_class1	Claudia
3	81	1500.5	151.5	1	519H0Q_CD8_100_ER2 - 2015-11-16 15.18.46_x22347_y55345_class1	Claudia
4	81	1977.5	480.5	1	519H0Q_CD8_100_ER2 - 2015-11-16 15.18.46_x22347_y55345_class1	Claudia
5	81	1524.5	318.5	1	519H0Q_CD8_100_ER2 - 2015-11-16 15.18.46_x22347_y55345_class1	Claudia
6	81	1439.5	296.5	1	519H0Q_CD8_100_ER2 - 2015-11-16 15.18.46_x22347_y55345_class1	Claudia
7	81	1396.5	574.5	1	519H0Q_CD8_100_ER2 - 2015-11-16 15.18.46_x22347_y55345_class1	Claudia
8	81	1518.5	637.5	1	519H0Q_CD8_100_ER2 - 2015-11-16 15.18.46_x22347_y55345_class1	Claudia
9	81	1798.5	1043.5	1	519H0Q_CD8_100_ER2 - 2015-11-16 15.18.46_x22347_y55345_class1	Claudia
10	81	1739.5	1057.5	1	519H0Q_CD8_100_ER2 - 2015-11-16 15.18.46_x22347_y55345_class1	Claudia
11	81	1698.5	877.5	1	519H0Q_CD8_100_ER2 - 2015-11-16 15.18.46_x22347_y55345_class1	Claudia
12	81	1595.5	839.5	1	519H0Q_CD8_100_ER2 - 2015-11-16 15.18.46_x22347_y55345_class1	Claudia
13	81	1566.5	840.5	1	519H0Q_CD8_100_ER2 - 2015-11-16 15.18.46_x22347_y55345_class1	Claudia
14	81	1534.5	804.5	1	519H0Q_CD8_100_ER2 - 2015-11-16 15.18.46_x22347_y55345_class1	Claudia
15	81	1510.5	781.5	1	519H0Q_CD8_100_ER2 - 2015-11-16 15.18.46_x22347_y55345_class1	Claudia
16	81	1477.5	789.5	1	519H0Q_CD8_100_ER2 - 2015-11-16 15.18.46_x22347_y55345_class1	Claudia
17	81	1256.5	768.5	1	519H0Q_CD8_100_ER2 - 2015-11-16 15.18.46_x22347_y55345_class1	Claudia
18	81	1675.5	1363.5	1	519H0Q_CD8_100_ER2 - 2015-11-16 15.18.46_x22347_y55345_class1	Claudia
19	81	1562.5	1272.5	1	519H0Q_CD8_100_ER2 - 2015-11-16 15.18.46_x22347_y55345_class1	Claudia
20	81	1660.5	1942.5	1	519H0Q_CD8_100_ER2 - 2015-11-16 15.18.46_x22347_y55345_class1	Claudia
21	81	1507.5	1569.5	1	519H0Q_CD8_100_ER2 - 2015-11-16 15.18.46_x22347_y55345_class1	Claudia
22	81	1336.5	1613.5	1	519H0Q_CD8_100_ER2 - 2015-11-16 15.18.46_x22347_y55345_class1	Claudia
23	81	1200.5	1862.5	1	519H0Q_CD8_100_ER2 - 2015-11-16 15.18.46_x22347_y55345_class1	Claudia
24	81	1050.5	1840.5	1	519H0Q_CD8_100_ER2 - 2015-11-16 15.18.46_x22347_y55345_class1	Claudia
25	81	1159.5	1757.5	1	519H0Q_CD8_100_ER2 - 2015-11-16 15.18.46_x22347_y55345_class1	Claudia
26	81	1118.5	1771.5	1	519H0Q_CD8_100_ER2 - 2015-11-16 15.18.46_x22347_y55345_class1	Claudia
27	81	1104.5	1734.5	1	519H0Q_CD8_100_ER2 - 2015-11-16 15.18.46_x22347_y55345_class1	Claudia
28	81	1009.5	1760.5	1	519H0Q_CD8_100_ER2 - 2015-11-16 15.18.46_x22347_y55345_class1	Claudia
29	81	1001.5	1796.5	1	519H0Q_CD8_100_ER2 - 2015-11-16 15.18.46_x22347_y55345_class1	Claudia
30	81	734.5	1928.5	1	519H0Q_CD8_100_ER2 - 2015-11-16 15.18.46_x22347_y55345_class1	Claudia
31	81	651.5	1921.5	1	519H0Q_CD8_100_ER2 - 2015-11-16 15.18.46_x22347_y55345_class1	Claudia
32	81	598.5	1915.5	1	519H0Q_CD8_100_ER2 - 2015-11-16 15.18.46_x22347_y55345_class1	Claudia
33	81	348.5	1709.5	1	519H0Q_CD8_100_ER2 - 2015-11-16 15.18.46_x22347_y55345_class1	Claudia
34	81	483.5	1549.5	1	519H0Q_CD8_100_ER2 - 2015-11-16 15.18.46_x22347_y55345_class1	Claudia
35	81	536.5	1577.5	1	519H0Q_CD8_100_ER2 - 2015-11-16 15.18.46_x22347_y55345_class1	Claudia
36	81	590.5	1618.5	1	519H0Q_CD8_100_ER2 - 2015-11-16 15.18.46_x22347_y55345_class1	Claudia
37	81	480.5	1433.5	1	519H0Q_CD8_100_ER2 - 2015-11-16 15.18.46_x22347_y55345_class1	Claudia
38	81	550.5	1398.5	1	519H0Q_CD8_100_ER2 - 2015-11-16 15.18.46_x22347_y55345_class1	Claudia
39	81	584.5	1363.5	1	519H0Q_CD8_100_ER2 - 2015-11-16 15.18.46_x22347_y55345_class1	Claudia
40	81	484.5	1348.5	1	519H0Q_CD8_100_ER2 - 2015-11-16 15.18.46_x22347_y55345_class1	Claudia
41	81	595.5	1286.5	1	519H0Q_CD8_100_ER2 - 2015-11-16 15.18.46_x22347_y55345_class1	Claudia
42	81	774.5	1424.5	1	519H0Q_CD8_100_ER2 - 2015-11-16 15.18.46_x22347_y55345_class1	Claudia
43	81	949.5	1237.5	1	519H0Q_CD8_100_ER2 - 2015-11-16 15.18.46_x22347_y55345_class1	Claudia
44	81	848.5	1283.5	1	519H0Q_CD8_100_ER2 - 2015-11-16 15.18.46_x22347_y55345_class1	Claudia
45	81	934.5	1290.5	1	519H0Q_CD8_100_ER2 - 2015-11-16 15.18.46_x22347_y55345_class1	Claudia
46	81	1007.5	1327.5	1	519H0Q_CD8_100_ER2 - 2015-11-16 15.18.46_x22347_y55345_class1	Claudia
47	81	1027.5	1386.5	1	519H0Q_CD8_100_ER2 - 2015-11-16 15.18.46_x22347_y55345_class1	Claudia
48	81	1089.5	1490.5	1	519H0Q_CD8_100_ER2 - 2015-11-16 15.18.46_x22347_y55345_class1	Claudia
49	81	1113.5	1530.5	1	519H0Q_CD8_100_ER2 - 2015-11-16 15.18.46_x22347_y55345_class1	Claudia
50	81	1106.5	1574.5	1	519H0Q_CD8_100_ER2 - 2015-11-16 15.18.46_x22347_y55345_class1	Claudia
51	81	1053.5	1648.5	1	519H0Q_CD8_100_ER2 - 2015-11-16 15.18.46_x22347_y55345_class1	Claudia
52	81	995.5	1645.5	1	519H0Q_CD8_100_ER2 - 2015-11-16 15.18.46_x22347_y55345_class1	Claudia
53	81	962.5	1574.5	1	519H0Q_CD8_100_ER2 - 2015-11-16 15.18.46_x22347_y55345_class1	Claudia
54	81	1012.5	1563.5	1	519H0Q_CD8_100_ER2 - 2015-11-16 15.18.46_x22347_y55345_class1	Claudia
55	81	1069.5	1592.5	1	519H0Q_CD8_100_ER2 - 2015-11-16 15.18.46_x22347_y55345_class1	Claudia
56	81	1028.5	1460.5	1	519H0Q_CD8_100_ER2 - 2015-11-16 15.18.46_x22347_y55345_class1	Claudia
57	81	916.5	1407.5	1	519H0Q_CD8_100_ER2 - 2015-11-16 15.18.46_x22347_y55345_class1	Claudia
58	81	921.5	1489.5	1	519H0Q_CD8_100_ER2 - 2015-11-16 15.18.46_x22347_y55345_class1	Claudia
59	81	951.5	1530.5	1	519H0Q_CD8_100_ER2 - 2015-11-16 15.18.46_x22347_y55345_class1	Claudia
60	81	899.5	1634.5	1	519H0Q_CD8_100_ER2 - 2015-11-16 15.18.46_x22347_y55345_class1	Claudia
61	81	913.5	1687.5	1	519H0Q_CD8_100_ER2 - 2015-11-16 15.18.46_x22347_y55345_class1	Claudia
62	81	899.5	1333.5	1	519H0Q_CD8_100_ER2 - 2015-11-16 15.18.46_x22347_y55345_class1	Claudia
63	81	989.5	1486.5	1	519H0Q_CD8_100_ER2 - 2015-11-16 15.18.46_x22347_y55345_class1	Claudia
64	81	448.5	1228.5	1	519H0Q_CD8_100_ER2 - 2015-11-16 15.18.46_x22347_y55345_class1	Claudia
65	81	554.5	1190.5	1	519H0Q_CD8_100_ER2 - 2015-11-16 15.18.46_x22347_y55345_class1	Claudia
66	81	631.5	1137.5	1	519H0Q_CD8_100_ER2 - 2015-11-16 15.18.46_x22347_y55345_class1	Claudia
67	81	580.5	1101.5	1	519H0Q_CD8_100_ER2 - 2015-11-16 15.18.46_x22347_y55345_class1	Claudia
68	81	490.5	971.5	1	519H0Q_CD8_100_ER2 - 2015-11-16 15.18.46_x22347_y55345_class1	Claudia
70	81	221.5	889.5	1	519H0Q_CD8_100_ER2 - 2015-11-16 15.18.46_x22347_y55345_class1	Claudia
71	81	563.5	821.5	1	519H0Q_CD8_100_ER2 - 2015-11-16 15.18.46_x22347_y55345_class1	Claudia
72	81	675.5	907.5	1	519H0Q_CD8_100_ER2 - 2015-11-16 15.18.46_x22347_y55345_class1	Claudia
73	81	895.5	1143.5	1	519H0Q_CD8_100_ER2 - 2015-11-16 15.18.46_x22347_y55345_class1	Claudia
74	81	1174.5	1096.5	1	519H0Q_CD8_100_ER2 - 2015-11-16 15.18.46_x22347_y55345_class1	Claudia
75	81	746.5	1777.5	1	519H0Q_CD8_100_ER2 - 2015-11-16 15.18.46_x22347_y55345_class1	Claudia
76	81	677.5	1018.5	1	519H0Q_CD8_100_ER2 - 2015-11-16 15.18.46_x22347_y55345_class1	Claudia
77	81	734.5	628.5	1	519H0Q_CD8_100_ER2 - 2015-11-16 15.18.46_x22347_y55345_class1	Claudia
78	81	739.5	540.5	1	519H0Q_CD8_100_ER2 - 2015-11-16 15.18.46_x22347_y55345_class1	Claudia
79	81	865.5	531.5	1	519H0Q_CD8_100_ER2 - 2015-11-16 15.18.46_x22347_y55345_class1	Claudia
80	81	913.5	339.5	1	519H0Q_CD8_100_ER2 - 2015-11-16 15.18.46_x22347_y55345_class1	Claudia
81	81	1166.5	560.5	1	519H0Q_CD8_100_ER2 - 2015-11-16 15.18.46_x22347_y55345_class1	Claudia
82	81	89.5	1028.5	1	519H0Q_CD8_100_ER2 - 2015-11-16 15.18.46_x22347_y55345_class1	Claudia
