# Supplementary material for: Robust and accurate quantification of biomarkers of immune cells in lung cancer micro-environment using deep convolutional neural networks
Source: PeerJ. 2019 Apr 10;7:e6335. doi: 10.7717/peerj.6335 (PMC6462181; doi:10.7717/peerj.6335)
Supplement: Supplemental Information 2 — The positions of the positive cells were detected by four independent human observers on at least 64 different validation images. Each csv file stored in the zip archive represents the positive cell count and their position per person and validation image. [file peerj-07-6335-s002.zip › validation-observers/person1/519H0Q_CD8_100_ER2 - 2015-11-16 15.18.46_x33805_y66599_class1.csv]

f_markerId	f_nrOfMarkers	f_x	f_y	l_GTR	i_imagefile	i_subfolder
1	67	80.5	156.5	1	519H0Q_CD8_100_ER2 - 2015-11-16 15.18.46_x33805_y66599_class1	Claudia
2	67	43.5	324.5	1	519H0Q_CD8_100_ER2 - 2015-11-16 15.18.46_x33805_y66599_class1	Claudia
3	67	19.5	381.5	1	519H0Q_CD8_100_ER2 - 2015-11-16 15.18.46_x33805_y66599_class1	Claudia
4	67	72.5	893.5	1	519H0Q_CD8_100_ER2 - 2015-11-16 15.18.46_x33805_y66599_class1	Claudia
5	67	86.5	942.5	1	519H0Q_CD8_100_ER2 - 2015-11-16 15.18.46_x33805_y66599_class1	Claudia
6	67	37.5	942.5	1	519H0Q_CD8_100_ER2 - 2015-11-16 15.18.46_x33805_y66599_class1	Claudia
7	67	49.5	996.5	1	519H0Q_CD8_100_ER2 - 2015-11-16 15.18.46_x33805_y66599_class1	Claudia
8	67	15.5	1009.5	1	519H0Q_CD8_100_ER2 - 2015-11-16 15.18.46_x33805_y66599_class1	Claudia
9	67	43.5	1175.5	1	519H0Q_CD8_100_ER2 - 2015-11-16 15.18.46_x33805_y66599_class1	Claudia
10	67	75.5	1227.5	1	519H0Q_CD8_100_ER2 - 2015-11-16 15.18.46_x33805_y66599_class1	Claudia
11	67	240.5	1019.5	1	519H0Q_CD8_100_ER2 - 2015-11-16 15.18.46_x33805_y66599_class1	Claudia
12	67	324.5	942.5	1	519H0Q_CD8_100_ER2 - 2015-11-16 15.18.46_x33805_y66599_class1	Claudia
13	67	337.5	960.5	1	519H0Q_CD8_100_ER2 - 2015-11-16 15.18.46_x33805_y66599_class1	Claudia
14	67	484.5	1234.5	1	519H0Q_CD8_100_ER2 - 2015-11-16 15.18.46_x33805_y66599_class1	Claudia
15	67	93.5	1553.5	1	519H0Q_CD8_100_ER2 - 2015-11-16 15.18.46_x33805_y66599_class1	Claudia
16	67	81.5	1825.5	1	519H0Q_CD8_100_ER2 - 2015-11-16 15.18.46_x33805_y66599_class1	Claudia
17	67	298.5	1807.5	1	519H0Q_CD8_100_ER2 - 2015-11-16 15.18.46_x33805_y66599_class1	Claudia
18	67	310.5	1939.5	1	519H0Q_CD8_100_ER2 - 2015-11-16 15.18.46_x33805_y66599_class1	Claudia
19	67	372.5	1953.5	1	519H0Q_CD8_100_ER2 - 2015-11-16 15.18.46_x33805_y66599_class1	Claudia
20	67	471.5	1913.5	1	519H0Q_CD8_100_ER2 - 2015-11-16 15.18.46_x33805_y66599_class1	Claudia
21	67	524.5	1651.5	1	519H0Q_CD8_100_ER2 - 2015-11-16 15.18.46_x33805_y66599_class1	Claudia
22	67	571.5	1612.5	1	519H0Q_CD8_100_ER2 - 2015-11-16 15.18.46_x33805_y66599_class1	Claudia
23	67	992.5	1542.5	1	519H0Q_CD8_100_ER2 - 2015-11-16 15.18.46_x33805_y66599_class1	Claudia
24	67	913.5	1292.5	1	519H0Q_CD8_100_ER2 - 2015-11-16 15.18.46_x33805_y66599_class1	Claudia
25	67	1125.5	1187.5	1	519H0Q_CD8_100_ER2 - 2015-11-16 15.18.46_x33805_y66599_class1	Claudia
26	67	1004.5	824.5	1	519H0Q_CD8_100_ER2 - 2015-11-16 15.18.46_x33805_y66599_class1	Claudia
27	67	1142.5	618.5	1	519H0Q_CD8_100_ER2 - 2015-11-16 15.18.46_x33805_y66599_class1	Claudia
28	67	1109.5	84.5	1	519H0Q_CD8_100_ER2 - 2015-11-16 15.18.46_x33805_y66599_class1	Claudia
29	67	1265.5	106.5	1	519H0Q_CD8_100_ER2 - 2015-11-16 15.18.46_x33805_y66599_class1	Claudia
30	67	1128.5	230.5	1	519H0Q_CD8_100_ER2 - 2015-11-16 15.18.46_x33805_y66599_class1	Claudia
31	67	1206.5	203.5	1	519H0Q_CD8_100_ER2 - 2015-11-16 15.18.46_x33805_y66599_class1	Claudia
32	67	1846.5	212.5	1	519H0Q_CD8_100_ER2 - 2015-11-16 15.18.46_x33805_y66599_class1	Claudia
33	67	1821.5	350.5	1	519H0Q_CD8_100_ER2 - 2015-11-16 15.18.46_x33805_y66599_class1	Claudia
34	67	1845.5	459.5	1	519H0Q_CD8_100_ER2 - 2015-11-16 15.18.46_x33805_y66599_class1	Claudia
35	67	1783.5	475.5	1	519H0Q_CD8_100_ER2 - 2015-11-16 15.18.46_x33805_y66599_class1	Claudia
36	67	1780.5	413.5	1	519H0Q_CD8_100_ER2 - 2015-11-16 15.18.46_x33805_y66599_class1	Claudia
37	67	1743.5	440.5	1	519H0Q_CD8_100_ER2 - 2015-11-16 15.18.46_x33805_y66599_class1	Claudia
38	67	1775.5	613.5	1	519H0Q_CD8_100_ER2 - 2015-11-16 15.18.46_x33805_y66599_class1	Claudia
39	67	1821.5	1051.5	1	519H0Q_CD8_100_ER2 - 2015-11-16 15.18.46_x33805_y66599_class1	Claudia
40	67	1909.5	1043.5	1	519H0Q_CD8_100_ER2 - 2015-11-16 15.18.46_x33805_y66599_class1	Claudia
41	67	1872.5	1125.5	1	519H0Q_CD8_100_ER2 - 2015-11-16 15.18.46_x33805_y66599_class1	Claudia
42	67	1953.5	1171.5	1	519H0Q_CD8_100_ER2 - 2015-11-16 15.18.46_x33805_y66599_class1	Claudia
43	67	1983.5	1554.5	1	519H0Q_CD8_100_ER2 - 2015-11-16 15.18.46_x33805_y66599_class1	Claudia
44	67	1965.5	1510.5	1	519H0Q_CD8_100_ER2 - 2015-11-16 15.18.46_x33805_y66599_class1	Claudia
45	67	1878.5	1466.5	1	519H0Q_CD8_100_ER2 - 2015-11-16 15.18.46_x33805_y66599_class1	Claudia
46	67	1863.5	1501.5	1	519H0Q_CD8_100_ER2 - 2015-11-16 15.18.46_x33805_y66599_class1	Claudia
47	67	1901.5	1692.5	1	519H0Q_CD8_100_ER2 - 2015-11-16 15.18.46_x33805_y66599_class1	Claudia
48	67	1836.5	1615.5	1	519H0Q_CD8_100_ER2 - 2015-11-16 15.18.46_x33805_y66599_class1	Claudia
49	67	1960.5	1983.5	1	519H0Q_CD8_100_ER2 - 2015-11-16 15.18.46_x33805_y66599_class1	Claudia
50	67	1724.5	1965.5	1	519H0Q_CD8_100_ER2 - 2015-11-16 15.18.46_x33805_y66599_class1	Claudia
51	67	1624.5	1975.5	1	519H0Q_CD8_100_ER2 - 2015-11-16 15.18.46_x33805_y66599_class1	Claudia
52	67	1612.5	1943.5	1	519H0Q_CD8_100_ER2 - 2015-11-16 15.18.46_x33805_y66599_class1	Claudia
53	67	1463.5	1906.5	1	519H0Q_CD8_100_ER2 - 2015-11-16 15.18.46_x33805_y66599_class1	Claudia
54	67	1369.5	1863.5	1	519H0Q_CD8_100_ER2 - 2015-11-16 15.18.46_x33805_y66599_class1	Claudia
55	67	1489.5	1772.5	1	519H0Q_CD8_100_ER2 - 2015-11-16 15.18.46_x33805_y66599_class1	Claudia
56	67	1613.5	1731.5	1	519H0Q_CD8_100_ER2 - 2015-11-16 15.18.46_x33805_y66599_class1	Claudia
57	67	1313.5	1575.5	1	519H0Q_CD8_100_ER2 - 2015-11-16 15.18.46_x33805_y66599_class1	Claudia
58	67	1422.5	1427.5	1	519H0Q_CD8_100_ER2 - 2015-11-16 15.18.46_x33805_y66599_class1	Claudia
59	67	1609.5	1503.5	1	519H0Q_CD8_100_ER2 - 2015-11-16 15.18.46_x33805_y66599_class1	Claudia
60	67	1622.5	1469.5	1	519H0Q_CD8_100_ER2 - 2015-11-16 15.18.46_x33805_y66599_class1	Claudia
61	67	1448.5	1613.5	1	519H0Q_CD8_100_ER2 - 2015-11-16 15.18.46_x33805_y66599_class1	Claudia
62	67	1731.5	1415.5	1	519H0Q_CD8_100_ER2 - 2015-11-16 15.18.46_x33805_y66599_class1	Claudia
63	67	1718.5	1456.5	1	519H0Q_CD8_100_ER2 - 2015-11-16 15.18.46_x33805_y66599_class1	Claudia
64	67	1292.5	1263.5	1	519H0Q_CD8_100_ER2 - 2015-11-16 15.18.46_x33805_y66599_class1	Claudia
65	67	1150.5	1036.5	1	519H0Q_CD8_100_ER2 - 2015-11-16 15.18.46_x33805_y66599_class1	Claudia
66	67	1181.5	995.5	1	519H0Q_CD8_100_ER2 - 2015-11-16 15.18.46_x33805_y66599_class1	Claudia
67	67	1854.5	1010.5	1	519H0Q_CD8_100_ER2 - 2015-11-16 15.18.46_x33805_y66599_class1	Claudia
