# Supplementary material for: Robust and accurate quantification of biomarkers of immune cells in lung cancer micro-environment using deep convolutional neural networks
Source: PeerJ. 2019 Apr 10;7:e6335. doi: 10.7717/peerj.6335 (PMC6462181; doi:10.7717/peerj.6335)
Supplement: Supplemental Information 2 — The positions of the positive cells were detected by four independent human observers on at least 64 different validation images. Each csv file stored in the zip archive represents the positive cell count and their position per person and validation image. [file peerj-07-6335-s002.zip › validation-observers/person1/519H0Q_CD8_100_ER2 - 2015-11-16 15.18.46_x54161_y32832_class1.csv]

f_markerId	f_nrOfMarkers	f_x	f_y	l_GTR	i_imagefile	i_subfolder
1	95	113.5	16.5	1	519H0Q_CD8_100_ER2 - 2015-11-16 15.18.46_x54161_y32832_class1	Claudia
2	95	40.5	63.5	1	519H0Q_CD8_100_ER2 - 2015-11-16 15.18.46_x54161_y32832_class1	Claudia
3	95	63.5	251.5	1	519H0Q_CD8_100_ER2 - 2015-11-16 15.18.46_x54161_y32832_class1	Claudia
4	95	31.5	307.5	1	519H0Q_CD8_100_ER2 - 2015-11-16 15.18.46_x54161_y32832_class1	Claudia
5	95	260.5	45.5	1	519H0Q_CD8_100_ER2 - 2015-11-16 15.18.46_x54161_y32832_class1	Claudia
6	95	1763.5	18.5	1	519H0Q_CD8_100_ER2 - 2015-11-16 15.18.46_x54161_y32832_class1	Claudia
7	95	1959.5	315.5	1	519H0Q_CD8_100_ER2 - 2015-11-16 15.18.46_x54161_y32832_class1	Claudia
8	95	1899.5	346.5	1	519H0Q_CD8_100_ER2 - 2015-11-16 15.18.46_x54161_y32832_class1	Claudia
9	95	1968.5	403.5	1	519H0Q_CD8_100_ER2 - 2015-11-16 15.18.46_x54161_y32832_class1	Claudia
10	95	1901.5	449.5	1	519H0Q_CD8_100_ER2 - 2015-11-16 15.18.46_x54161_y32832_class1	Claudia
11	95	1768.5	431.5	1	519H0Q_CD8_100_ER2 - 2015-11-16 15.18.46_x54161_y32832_class1	Claudia
12	95	1857.5	315.5	1	519H0Q_CD8_100_ER2 - 2015-11-16 15.18.46_x54161_y32832_class1	Claudia
13	95	1892.5	209.5	1	519H0Q_CD8_100_ER2 - 2015-11-16 15.18.46_x54161_y32832_class1	Claudia
14	95	1837.5	225.5	1	519H0Q_CD8_100_ER2 - 2015-11-16 15.18.46_x54161_y32832_class1	Claudia
15	95	1772.5	210.5	1	519H0Q_CD8_100_ER2 - 2015-11-16 15.18.46_x54161_y32832_class1	Claudia
16	95	1607.5	248.5	1	519H0Q_CD8_100_ER2 - 2015-11-16 15.18.46_x54161_y32832_class1	Claudia
17	95	1549.5	193.5	1	519H0Q_CD8_100_ER2 - 2015-11-16 15.18.46_x54161_y32832_class1	Claudia
18	95	1659.5	13.5	1	519H0Q_CD8_100_ER2 - 2015-11-16 15.18.46_x54161_y32832_class1	Claudia
19	95	1328.5	130.5	1	519H0Q_CD8_100_ER2 - 2015-11-16 15.18.46_x54161_y32832_class1	Claudia
20	95	1418.5	351.5	1	519H0Q_CD8_100_ER2 - 2015-11-16 15.18.46_x54161_y32832_class1	Claudia
21	95	1192.5	187.5	1	519H0Q_CD8_100_ER2 - 2015-11-16 15.18.46_x54161_y32832_class1	Claudia
22	95	1159.5	224.5	1	519H0Q_CD8_100_ER2 - 2015-11-16 15.18.46_x54161_y32832_class1	Claudia
23	95	736.5	253.5	1	519H0Q_CD8_100_ER2 - 2015-11-16 15.18.46_x54161_y32832_class1	Claudia
24	95	840.5	236.5	1	519H0Q_CD8_100_ER2 - 2015-11-16 15.18.46_x54161_y32832_class1	Claudia
25	95	374.5	351.5	1	519H0Q_CD8_100_ER2 - 2015-11-16 15.18.46_x54161_y32832_class1	Claudia
26	95	440.5	396.5	1	519H0Q_CD8_100_ER2 - 2015-11-16 15.18.46_x54161_y32832_class1	Claudia
27	95	557.5	451.5	1	519H0Q_CD8_100_ER2 - 2015-11-16 15.18.46_x54161_y32832_class1	Claudia
28	95	554.5	583.5	1	519H0Q_CD8_100_ER2 - 2015-11-16 15.18.46_x54161_y32832_class1	Claudia
29	95	521.5	686.5	1	519H0Q_CD8_100_ER2 - 2015-11-16 15.18.46_x54161_y32832_class1	Claudia
30	95	437.5	598.5	1	519H0Q_CD8_100_ER2 - 2015-11-16 15.18.46_x54161_y32832_class1	Claudia
31	95	263.5	759.5	1	519H0Q_CD8_100_ER2 - 2015-11-16 15.18.46_x54161_y32832_class1	Claudia
32	95	284.5	809.5	1	519H0Q_CD8_100_ER2 - 2015-11-16 15.18.46_x54161_y32832_class1	Claudia
33	95	81.5	696.5	1	519H0Q_CD8_100_ER2 - 2015-11-16 15.18.46_x54161_y32832_class1	Claudia
34	95	107.5	889.5	1	519H0Q_CD8_100_ER2 - 2015-11-16 15.18.46_x54161_y32832_class1	Claudia
35	95	39.5	1100.5	1	519H0Q_CD8_100_ER2 - 2015-11-16 15.18.46_x54161_y32832_class1	Claudia
36	95	289.5	1237.5	1	519H0Q_CD8_100_ER2 - 2015-11-16 15.18.46_x54161_y32832_class1	Claudia
37	95	571.5	1557.5	1	519H0Q_CD8_100_ER2 - 2015-11-16 15.18.46_x54161_y32832_class1	Claudia
38	95	780.5	1646.5	1	519H0Q_CD8_100_ER2 - 2015-11-16 15.18.46_x54161_y32832_class1	Claudia
39	95	743.5	1498.5	1	519H0Q_CD8_100_ER2 - 2015-11-16 15.18.46_x54161_y32832_class1	Claudia
40	95	624.5	1330.5	1	519H0Q_CD8_100_ER2 - 2015-11-16 15.18.46_x54161_y32832_class1	Claudia
41	95	668.5	1287.5	1	519H0Q_CD8_100_ER2 - 2015-11-16 15.18.46_x54161_y32832_class1	Claudia
42	95	525.5	1321.5	1	519H0Q_CD8_100_ER2 - 2015-11-16 15.18.46_x54161_y32832_class1	Claudia
43	95	516.5	1354.5	1	519H0Q_CD8_100_ER2 - 2015-11-16 15.18.46_x54161_y32832_class1	Claudia
44	95	495.5	1140.5	1	519H0Q_CD8_100_ER2 - 2015-11-16 15.18.46_x54161_y32832_class1	Claudia
45	95	565.5	1096.5	1	519H0Q_CD8_100_ER2 - 2015-11-16 15.18.46_x54161_y32832_class1	Claudia
46	95	977.5	1631.5	1	519H0Q_CD8_100_ER2 - 2015-11-16 15.18.46_x54161_y32832_class1	Claudia
47	95	1489.5	1949.5	1	519H0Q_CD8_100_ER2 - 2015-11-16 15.18.46_x54161_y32832_class1	Claudia
48	95	1953.5	1749.5	1	519H0Q_CD8_100_ER2 - 2015-11-16 15.18.46_x54161_y32832_class1	Claudia
49	95	1983.5	1616.5	1	519H0Q_CD8_100_ER2 - 2015-11-16 15.18.46_x54161_y32832_class1	Claudia
50	95	1649.5	1580.5	1	519H0Q_CD8_100_ER2 - 2015-11-16 15.18.46_x54161_y32832_class1	Claudia
51	95	1563.5	1586.5	1	519H0Q_CD8_100_ER2 - 2015-11-16 15.18.46_x54161_y32832_class1	Claudia
52	95	1640.5	1456.5	1	519H0Q_CD8_100_ER2 - 2015-11-16 15.18.46_x54161_y32832_class1	Claudia
53	95	1568.5	1400.5	1	519H0Q_CD8_100_ER2 - 2015-11-16 15.18.46_x54161_y32832_class1	Claudia
54	95	1265.5	1389.5	1	519H0Q_CD8_100_ER2 - 2015-11-16 15.18.46_x54161_y32832_class1	Claudia
55	95	1269.5	1313.5	1	519H0Q_CD8_100_ER2 - 2015-11-16 15.18.46_x54161_y32832_class1	Claudia
56	95	1246.5	1166.5	1	519H0Q_CD8_100_ER2 - 2015-11-16 15.18.46_x54161_y32832_class1	Claudia
57	95	1262.5	1109.5	1	519H0Q_CD8_100_ER2 - 2015-11-16 15.18.46_x54161_y32832_class1	Claudia
58	95	1569.5	1240.5	1	519H0Q_CD8_100_ER2 - 2015-11-16 15.18.46_x54161_y32832_class1	Claudia
59	95	1927.5	1266.5	1	519H0Q_CD8_100_ER2 - 2015-11-16 15.18.46_x54161_y32832_class1	Claudia
60	95	1872.5	1289.5	1	519H0Q_CD8_100_ER2 - 2015-11-16 15.18.46_x54161_y32832_class1	Claudia
61	95	1798.5	1271.5	1	519H0Q_CD8_100_ER2 - 2015-11-16 15.18.46_x54161_y32832_class1	Claudia
62	95	1953.5	1195.5	1	519H0Q_CD8_100_ER2 - 2015-11-16 15.18.46_x54161_y32832_class1	Claudia
63	95	1977.5	1225.5	1	519H0Q_CD8_100_ER2 - 2015-11-16 15.18.46_x54161_y32832_class1	Claudia
64	95	1878.5	1093.5	1	519H0Q_CD8_100_ER2 - 2015-11-16 15.18.46_x54161_y32832_class1	Claudia
65	95	1883.5	1033.5	1	519H0Q_CD8_100_ER2 - 2015-11-16 15.18.46_x54161_y32832_class1	Claudia
66	95	1939.5	940.5	1	519H0Q_CD8_100_ER2 - 2015-11-16 15.18.46_x54161_y32832_class1	Claudia
67	95	1875.5	684.5	1	519H0Q_CD8_100_ER2 - 2015-11-16 15.18.46_x54161_y32832_class1	Claudia
68	95	1856.5	875.5	1	519H0Q_CD8_100_ER2 - 2015-11-16 15.18.46_x54161_y32832_class1	Claudia
69	95	1687.5	690.5	1	519H0Q_CD8_100_ER2 - 2015-11-16 15.18.46_x54161_y32832_class1	Claudia
70	95	1610.5	557.5	1	519H0Q_CD8_100_ER2 - 2015-11-16 15.18.46_x54161_y32832_class1	Claudia
71	95	1439.5	489.5	1	519H0Q_CD8_100_ER2 - 2015-11-16 15.18.46_x54161_y32832_class1	Claudia
72	95	1492.5	619.5	1	519H0Q_CD8_100_ER2 - 2015-11-16 15.18.46_x54161_y32832_class1	Claudia
73	95	1492.5	669.5	1	519H0Q_CD8_100_ER2 - 2015-11-16 15.18.46_x54161_y32832_class1	Claudia
74	95	1507.5	710.5	1	519H0Q_CD8_100_ER2 - 2015-11-16 15.18.46_x54161_y32832_class1	Claudia
75	95	1334.5	646.5	1	519H0Q_CD8_100_ER2 - 2015-11-16 15.18.46_x54161_y32832_class1	Claudia
76	95	1348.5	766.5	1	519H0Q_CD8_100_ER2 - 2015-11-16 15.18.46_x54161_y32832_class1	Claudia
77	95	1393.5	766.5	1	519H0Q_CD8_100_ER2 - 2015-11-16 15.18.46_x54161_y32832_class1	Claudia
78	95	1542.5	854.5	1	519H0Q_CD8_100_ER2 - 2015-11-16 15.18.46_x54161_y32832_class1	Claudia
79	95	1518.5	825.5	1	519H0Q_CD8_100_ER2 - 2015-11-16 15.18.46_x54161_y32832_class1	Claudia
80	95	1425.5	860.5	1	519H0Q_CD8_100_ER2 - 2015-11-16 15.18.46_x54161_y32832_class1	Claudia
81	95	1500.5	898.5	1	519H0Q_CD8_100_ER2 - 2015-11-16 15.18.46_x54161_y32832_class1	Claudia
82	95	1348.5	1040.5	1	519H0Q_CD8_100_ER2 - 2015-11-16 15.18.46_x54161_y32832_class1	Claudia
83	95	1239.5	1028.5	1	519H0Q_CD8_100_ER2 - 2015-11-16 15.18.46_x54161_y32832_class1	Claudia
84	95	1251.5	949.5	1	519H0Q_CD8_100_ER2 - 2015-11-16 15.18.46_x54161_y32832_class1	Claudia
85	95	1181.5	666.5	1	519H0Q_CD8_100_ER2 - 2015-11-16 15.18.46_x54161_y32832_class1	Claudia
86	95	1190.5	859.5	1	519H0Q_CD8_100_ER2 - 2015-11-16 15.18.46_x54161_y32832_class1	Claudia
87	95	1166.5	592.5	1	519H0Q_CD8_100_ER2 - 2015-11-16 15.18.46_x54161_y32832_class1	Claudia
88	95	1068.5	466.5	1	519H0Q_CD8_100_ER2 - 2015-11-16 15.18.46_x54161_y32832_class1	Claudia
89	95	987.5	372.5	1	519H0Q_CD8_100_ER2 - 2015-11-16 15.18.46_x54161_y32832_class1	Claudia
90	95	739.5	378.5	1	519H0Q_CD8_100_ER2 - 2015-11-16 15.18.46_x54161_y32832_class1	Claudia
91	95	746.5	739.5	1	519H0Q_CD8_100_ER2 - 2015-11-16 15.18.46_x54161_y32832_class1	Claudia
92	95	350.5	928.5	1	519H0Q_CD8_100_ER2 - 2015-11-16 15.18.46_x54161_y32832_class1	Claudia
93	95	675.5	1083.5	1	519H0Q_CD8_100_ER2 - 2015-11-16 15.18.46_x54161_y32832_class1	Claudia
94	95	553.5	846.5	1	519H0Q_CD8_100_ER2 - 2015-11-16 15.18.46_x54161_y32832_class1	Claudia
95	95	548.5	790.5	1	519H0Q_CD8_100_ER2 - 2015-11-16 15.18.46_x54161_y32832_class1	Claudia
