# Supplementary material for: Robust and accurate quantification of biomarkers of immune cells in lung cancer micro-environment using deep convolutional neural networks
Source: PeerJ. 2019 Apr 10;7:e6335. doi: 10.7717/peerj.6335 (PMC6462181; doi:10.7717/peerj.6335)
Supplement: Supplemental Information 2 — The positions of the positive cells were detected by four independent human observers on at least 64 different validation images. Each csv file stored in the zip archive represents the positive cell count and their position per person and validation image. [file peerj-07-6335-s002.zip › validation-observers/person1/519H0Q_CD8_100_ER2 - 2015-11-16 15.18.46_x58283_y42269_class1.csv]

f_markerId	f_nrOfMarkers	f_x	f_y	l_GTR	i_imagefile	i_subfolder
1	24	1936.5	428.5	1	519H0Q_CD8_100_ER2 - 2015-11-16 15.18.46_x58283_y42269_class1	Claudia
2	24	1830.5	531.5	1	519H0Q_CD8_100_ER2 - 2015-11-16 15.18.46_x58283_y42269_class1	Claudia
3	24	1630.5	231.5	1	519H0Q_CD8_100_ER2 - 2015-11-16 15.18.46_x58283_y42269_class1	Claudia
4	24	1457.5	248.5	1	519H0Q_CD8_100_ER2 - 2015-11-16 15.18.46_x58283_y42269_class1	Claudia
5	24	1269.5	89.5	1	519H0Q_CD8_100_ER2 - 2015-11-16 15.18.46_x58283_y42269_class1	Claudia
6	24	1403.5	433.5	1	519H0Q_CD8_100_ER2 - 2015-11-16 15.18.46_x58283_y42269_class1	Claudia
7	24	1107.5	303.5	1	519H0Q_CD8_100_ER2 - 2015-11-16 15.18.46_x58283_y42269_class1	Claudia
8	24	468.5	98.5	1	519H0Q_CD8_100_ER2 - 2015-11-16 15.18.46_x58283_y42269_class1	Claudia
9	24	304.5	86.5	1	519H0Q_CD8_100_ER2 - 2015-11-16 15.18.46_x58283_y42269_class1	Claudia
10	24	84.5	528.5	1	519H0Q_CD8_100_ER2 - 2015-11-16 15.18.46_x58283_y42269_class1	Claudia
11	24	730.5	589.5	1	519H0Q_CD8_100_ER2 - 2015-11-16 15.18.46_x58283_y42269_class1	Claudia
12	24	921.5	695.5	1	519H0Q_CD8_100_ER2 - 2015-11-16 15.18.46_x58283_y42269_class1	Claudia
13	24	292.5	962.5	1	519H0Q_CD8_100_ER2 - 2015-11-16 15.18.46_x58283_y42269_class1	Claudia
14	24	89.5	1239.5	1	519H0Q_CD8_100_ER2 - 2015-11-16 15.18.46_x58283_y42269_class1	Claudia
15	24	836.5	886.5	1	519H0Q_CD8_100_ER2 - 2015-11-16 15.18.46_x58283_y42269_class1	Claudia
16	24	724.5	1122.5	1	519H0Q_CD8_100_ER2 - 2015-11-16 15.18.46_x58283_y42269_class1	Claudia
17	24	700.5	1172.5	1	519H0Q_CD8_100_ER2 - 2015-11-16 15.18.46_x58283_y42269_class1	Claudia
18	24	43.5	1771.5	1	519H0Q_CD8_100_ER2 - 2015-11-16 15.18.46_x58283_y42269_class1	Claudia
19	24	1016.5	1404.5	1	519H0Q_CD8_100_ER2 - 2015-11-16 15.18.46_x58283_y42269_class1	Claudia
20	24	1092.5	1250.5	1	519H0Q_CD8_100_ER2 - 2015-11-16 15.18.46_x58283_y42269_class1	Claudia
21	24	1237.5	1198.5	1	519H0Q_CD8_100_ER2 - 2015-11-16 15.18.46_x58283_y42269_class1	Claudia
22	24	1309.5	1110.5	1	519H0Q_CD8_100_ER2 - 2015-11-16 15.18.46_x58283_y42269_class1	Claudia
23	24	1772.5	1046.5	1	519H0Q_CD8_100_ER2 - 2015-11-16 15.18.46_x58283_y42269_class1	Claudia
24	24	857.5	556.5	1	519H0Q_CD8_100_ER2 - 2015-11-16 15.18.46_x58283_y42269_class1	Claudia
