# Supplementary material for: Robust and accurate quantification of biomarkers of immune cells in lung cancer micro-environment using deep convolutional neural networks
Source: PeerJ. 2019 Apr 10;7:e6335. doi: 10.7717/peerj.6335 (PMC6462181; doi:10.7717/peerj.6335)
Supplement: Supplemental Information 2 — The positions of the positive cells were detected by four independent human observers on at least 64 different validation images. Each csv file stored in the zip archive represents the positive cell count and their position per person and validation image. [file peerj-07-6335-s002.zip › validation-observers/person1/519H0Q_CD8_100_ER2 - 2015-11-16 15.18.46_x85697_y62815_class1.csv]

f_markerId	f_nrOfMarkers	f_x	f_y	l_GTR	i_imagefile	i_subfolder
1	161	1610.5	90.5	1	519H0Q_CD8_100_ER2 - 2015-11-16 15.18.46_x85697_y62815_class1	Claudia
2	161	1609.5	278.5	1	519H0Q_CD8_100_ER2 - 2015-11-16 15.18.46_x85697_y62815_class1	Claudia
3	161	1542.5	257.5	1	519H0Q_CD8_100_ER2 - 2015-11-16 15.18.46_x85697_y62815_class1	Claudia
4	161	1654.5	445.5	1	519H0Q_CD8_100_ER2 - 2015-11-16 15.18.46_x85697_y62815_class1	Claudia
5	161	1693.5	674.5	1	519H0Q_CD8_100_ER2 - 2015-11-16 15.18.46_x85697_y62815_class1	Claudia
6	161	1533.5	610.5	1	519H0Q_CD8_100_ER2 - 2015-11-16 15.18.46_x85697_y62815_class1	Claudia
7	161	1416.5	457.5	1	519H0Q_CD8_100_ER2 - 2015-11-16 15.18.46_x85697_y62815_class1	Claudia
8	161	1354.5	613.5	1	519H0Q_CD8_100_ER2 - 2015-11-16 15.18.46_x85697_y62815_class1	Claudia
9	161	1515.5	774.5	1	519H0Q_CD8_100_ER2 - 2015-11-16 15.18.46_x85697_y62815_class1	Claudia
10	161	1616.5	890.5	1	519H0Q_CD8_100_ER2 - 2015-11-16 15.18.46_x85697_y62815_class1	Claudia
11	161	1760.5	1021.5	1	519H0Q_CD8_100_ER2 - 2015-11-16 15.18.46_x85697_y62815_class1	Claudia
12	161	1578.5	1024.5	1	519H0Q_CD8_100_ER2 - 2015-11-16 15.18.46_x85697_y62815_class1	Claudia
13	161	1462.5	1053.5	1	519H0Q_CD8_100_ER2 - 2015-11-16 15.18.46_x85697_y62815_class1	Claudia
14	161	1392.5	1034.5	1	519H0Q_CD8_100_ER2 - 2015-11-16 15.18.46_x85697_y62815_class1	Claudia
16	161	1348.5	1150.5	1	519H0Q_CD8_100_ER2 - 2015-11-16 15.18.46_x85697_y62815_class1	Claudia
17	161	1295.5	1204.5	1	519H0Q_CD8_100_ER2 - 2015-11-16 15.18.46_x85697_y62815_class1	Claudia
18	161	1413.5	1263.5	1	519H0Q_CD8_100_ER2 - 2015-11-16 15.18.46_x85697_y62815_class1	Claudia
19	161	1595.5	1160.5	1	519H0Q_CD8_100_ER2 - 2015-11-16 15.18.46_x85697_y62815_class1	Claudia
20	161	1765.5	1427.5	1	519H0Q_CD8_100_ER2 - 2015-11-16 15.18.46_x85697_y62815_class1	Claudia
21	161	1566.5	1275.5	1	519H0Q_CD8_100_ER2 - 2015-11-16 15.18.46_x85697_y62815_class1	Claudia
22	161	1481.5	1345.5	1	519H0Q_CD8_100_ER2 - 2015-11-16 15.18.46_x85697_y62815_class1	Claudia
23	161	1434.5	1342.5	1	519H0Q_CD8_100_ER2 - 2015-11-16 15.18.46_x85697_y62815_class1	Claudia
24	161	1384.5	1390.5	1	519H0Q_CD8_100_ER2 - 2015-11-16 15.18.46_x85697_y62815_class1	Claudia
25	161	1298.5	1301.5	1	519H0Q_CD8_100_ER2 - 2015-11-16 15.18.46_x85697_y62815_class1	Claudia
26	161	1330.5	1456.5	1	519H0Q_CD8_100_ER2 - 2015-11-16 15.18.46_x85697_y62815_class1	Claudia
27	161	1395.5	1522.5	1	519H0Q_CD8_100_ER2 - 2015-11-16 15.18.46_x85697_y62815_class1	Claudia
28	161	1431.5	1484.5	1	519H0Q_CD8_100_ER2 - 2015-11-16 15.18.46_x85697_y62815_class1	Claudia
29	161	1575.5	1481.5	1	519H0Q_CD8_100_ER2 - 2015-11-16 15.18.46_x85697_y62815_class1	Claudia
30	161	1604.5	1489.5	1	519H0Q_CD8_100_ER2 - 2015-11-16 15.18.46_x85697_y62815_class1	Claudia
31	161	1699.5	1657.5	1	519H0Q_CD8_100_ER2 - 2015-11-16 15.18.46_x85697_y62815_class1	Claudia
32	161	1689.5	1624.5	1	519H0Q_CD8_100_ER2 - 2015-11-16 15.18.46_x85697_y62815_class1	Claudia
33	161	1737.5	1939.5	1	519H0Q_CD8_100_ER2 - 2015-11-16 15.18.46_x85697_y62815_class1	Claudia
34	161	1772.5	1963.5	1	519H0Q_CD8_100_ER2 - 2015-11-16 15.18.46_x85697_y62815_class1	Claudia
35	161	1801.5	1968.5	1	519H0Q_CD8_100_ER2 - 2015-11-16 15.18.46_x85697_y62815_class1	Claudia
36	161	1796.5	1918.5	1	519H0Q_CD8_100_ER2 - 2015-11-16 15.18.46_x85697_y62815_class1	Claudia
37	161	1836.5	1924.5	1	519H0Q_CD8_100_ER2 - 2015-11-16 15.18.46_x85697_y62815_class1	Claudia
38	161	1890.5	1898.5	1	519H0Q_CD8_100_ER2 - 2015-11-16 15.18.46_x85697_y62815_class1	Claudia
39	161	1878.5	1812.5	1	519H0Q_CD8_100_ER2 - 2015-11-16 15.18.46_x85697_y62815_class1	Claudia
40	161	1395.5	1974.5	1	519H0Q_CD8_100_ER2 - 2015-11-16 15.18.46_x85697_y62815_class1	Claudia
41	161	1119.5	1971.5	1	519H0Q_CD8_100_ER2 - 2015-11-16 15.18.46_x85697_y62815_class1	Claudia
42	161	1221.5	1706.5	1	519H0Q_CD8_100_ER2 - 2015-11-16 15.18.46_x85697_y62815_class1	Claudia
43	161	1237.5	1746.5	1	519H0Q_CD8_100_ER2 - 2015-11-16 15.18.46_x85697_y62815_class1	Claudia
44	161	1251.5	1795.5	1	519H0Q_CD8_100_ER2 - 2015-11-16 15.18.46_x85697_y62815_class1	Claudia
45	161	1443.5	1801.5	1	519H0Q_CD8_100_ER2 - 2015-11-16 15.18.46_x85697_y62815_class1	Claudia
46	161	1298.5	1807.5	1	519H0Q_CD8_100_ER2 - 2015-11-16 15.18.46_x85697_y62815_class1	Claudia
47	161	1312.5	1621.5	1	519H0Q_CD8_100_ER2 - 2015-11-16 15.18.46_x85697_y62815_class1	Claudia
48	161	1446.5	1586.5	1	519H0Q_CD8_100_ER2 - 2015-11-16 15.18.46_x85697_y62815_class1	Claudia
49	161	1477.5	1630.5	1	519H0Q_CD8_100_ER2 - 2015-11-16 15.18.46_x85697_y62815_class1	Claudia
50	161	1450.5	1678.5	1	519H0Q_CD8_100_ER2 - 2015-11-16 15.18.46_x85697_y62815_class1	Claudia
51	161	801.5	1719.5	1	519H0Q_CD8_100_ER2 - 2015-11-16 15.18.46_x85697_y62815_class1	Claudia
52	161	898.5	1699.5	1	519H0Q_CD8_100_ER2 - 2015-11-16 15.18.46_x85697_y62815_class1	Claudia
53	161	486.5	1981.5	1	519H0Q_CD8_100_ER2 - 2015-11-16 15.18.46_x85697_y62815_class1	Claudia
54	161	531.5	1953.5	1	519H0Q_CD8_100_ER2 - 2015-11-16 15.18.46_x85697_y62815_class1	Claudia
55	161	510.5	1913.5	1	519H0Q_CD8_100_ER2 - 2015-11-16 15.18.46_x85697_y62815_class1	Claudia
56	161	569.5	1854.5	1	519H0Q_CD8_100_ER2 - 2015-11-16 15.18.46_x85697_y62815_class1	Claudia
57	161	518.5	1809.5	1	519H0Q_CD8_100_ER2 - 2015-11-16 15.18.46_x85697_y62815_class1	Claudia
58	161	281.5	1975.5	1	519H0Q_CD8_100_ER2 - 2015-11-16 15.18.46_x85697_y62815_class1	Claudia
59	161	227.5	1966.5	1	519H0Q_CD8_100_ER2 - 2015-11-16 15.18.46_x85697_y62815_class1	Claudia
60	161	99.5	1878.5	1	519H0Q_CD8_100_ER2 - 2015-11-16 15.18.46_x85697_y62815_class1	Claudia
61	161	181.5	1757.5	1	519H0Q_CD8_100_ER2 - 2015-11-16 15.18.46_x85697_y62815_class1	Claudia
62	161	10.5	1689.5	1	519H0Q_CD8_100_ER2 - 2015-11-16 15.18.46_x85697_y62815_class1	Claudia
63	161	30.5	1546.5	1	519H0Q_CD8_100_ER2 - 2015-11-16 15.18.46_x85697_y62815_class1	Claudia
64	161	51.5	1384.5	1	519H0Q_CD8_100_ER2 - 2015-11-16 15.18.46_x85697_y62815_class1	Claudia
65	161	230.5	1648.5	1	519H0Q_CD8_100_ER2 - 2015-11-16 15.18.46_x85697_y62815_class1	Claudia
66	161	289.5	1515.5	1	519H0Q_CD8_100_ER2 - 2015-11-16 15.18.46_x85697_y62815_class1	Claudia
67	161	368.5	1645.5	1	519H0Q_CD8_100_ER2 - 2015-11-16 15.18.46_x85697_y62815_class1	Claudia
68	161	425.5	1569.5	1	519H0Q_CD8_100_ER2 - 2015-11-16 15.18.46_x85697_y62815_class1	Claudia
69	161	369.5	1551.5	1	519H0Q_CD8_100_ER2 - 2015-11-16 15.18.46_x85697_y62815_class1	Claudia
70	161	477.5	1589.5	1	519H0Q_CD8_100_ER2 - 2015-11-16 15.18.46_x85697_y62815_class1	Claudia
71	161	536.5	1559.5	1	519H0Q_CD8_100_ER2 - 2015-11-16 15.18.46_x85697_y62815_class1	Claudia
72	161	466.5	1518.5	1	519H0Q_CD8_100_ER2 - 2015-11-16 15.18.46_x85697_y62815_class1	Claudia
73	161	606.5	1471.5	1	519H0Q_CD8_100_ER2 - 2015-11-16 15.18.46_x85697_y62815_class1	Claudia
74	161	72.5	1180.5	1	519H0Q_CD8_100_ER2 - 2015-11-16 15.18.46_x85697_y62815_class1	Claudia
75	161	199.5	1118.5	1	519H0Q_CD8_100_ER2 - 2015-11-16 15.18.46_x85697_y62815_class1	Claudia
76	161	333.5	1343.5	1	519H0Q_CD8_100_ER2 - 2015-11-16 15.18.46_x85697_y62815_class1	Claudia
77	161	412.5	1228.5	1	519H0Q_CD8_100_ER2 - 2015-11-16 15.18.46_x85697_y62815_class1	Claudia
78	161	466.5	1240.5	1	519H0Q_CD8_100_ER2 - 2015-11-16 15.18.46_x85697_y62815_class1	Claudia
79	161	483.5	1277.5	1	519H0Q_CD8_100_ER2 - 2015-11-16 15.18.46_x85697_y62815_class1	Claudia
80	161	381.5	1336.5	1	519H0Q_CD8_100_ER2 - 2015-11-16 15.18.46_x85697_y62815_class1	Claudia
81	161	421.5	1369.5	1	519H0Q_CD8_100_ER2 - 2015-11-16 15.18.46_x85697_y62815_class1	Claudia
82	161	460.5	1433.5	1	519H0Q_CD8_100_ER2 - 2015-11-16 15.18.46_x85697_y62815_class1	Claudia
83	161	540.5	1309.5	1	519H0Q_CD8_100_ER2 - 2015-11-16 15.18.46_x85697_y62815_class1	Claudia
84	161	589.5	1331.5	1	519H0Q_CD8_100_ER2 - 2015-11-16 15.18.46_x85697_y62815_class1	Claudia
85	161	693.5	1318.5	1	519H0Q_CD8_100_ER2 - 2015-11-16 15.18.46_x85697_y62815_class1	Claudia
86	161	630.5	1236.5	1	519H0Q_CD8_100_ER2 - 2015-11-16 15.18.46_x85697_y62815_class1	Claudia
87	161	837.5	1306.5	1	519H0Q_CD8_100_ER2 - 2015-11-16 15.18.46_x85697_y62815_class1	Claudia
88	161	706.5	1122.5	1	519H0Q_CD8_100_ER2 - 2015-11-16 15.18.46_x85697_y62815_class1	Claudia
89	161	533.5	1178.5	1	519H0Q_CD8_100_ER2 - 2015-11-16 15.18.46_x85697_y62815_class1	Claudia
90	161	360.5	1113.5	1	519H0Q_CD8_100_ER2 - 2015-11-16 15.18.46_x85697_y62815_class1	Claudia
91	161	319.5	1018.5	1	519H0Q_CD8_100_ER2 - 2015-11-16 15.18.46_x85697_y62815_class1	Claudia
92	161	234.5	921.5	1	519H0Q_CD8_100_ER2 - 2015-11-16 15.18.46_x85697_y62815_class1	Claudia
93	161	230.5	871.5	1	519H0Q_CD8_100_ER2 - 2015-11-16 15.18.46_x85697_y62815_class1	Claudia
94	161	618.5	998.5	1	519H0Q_CD8_100_ER2 - 2015-11-16 15.18.46_x85697_y62815_class1	Claudia
95	161	743.5	974.5	1	519H0Q_CD8_100_ER2 - 2015-11-16 15.18.46_x85697_y62815_class1	Claudia
96	161	596.5	910.5	1	519H0Q_CD8_100_ER2 - 2015-11-16 15.18.46_x85697_y62815_class1	Claudia
97	161	606.5	877.5	1	519H0Q_CD8_100_ER2 - 2015-11-16 15.18.46_x85697_y62815_class1	Claudia
98	161	625.5	842.5	1	519H0Q_CD8_100_ER2 - 2015-11-16 15.18.46_x85697_y62815_class1	Claudia
99	161	636.5	803.5	1	519H0Q_CD8_100_ER2 - 2015-11-16 15.18.46_x85697_y62815_class1	Claudia
100	161	443.5	840.5	1	519H0Q_CD8_100_ER2 - 2015-11-16 15.18.46_x85697_y62815_class1	Claudia
101	161	506.5	696.5	1	519H0Q_CD8_100_ER2 - 2015-11-16 15.18.46_x85697_y62815_class1	Claudia
102	161	412.5	668.5	1	519H0Q_CD8_100_ER2 - 2015-11-16 15.18.46_x85697_y62815_class1	Claudia
103	161	351.5	719.5	1	519H0Q_CD8_100_ER2 - 2015-11-16 15.18.46_x85697_y62815_class1	Claudia
104	161	106.5	640.5	1	519H0Q_CD8_100_ER2 - 2015-11-16 15.18.46_x85697_y62815_class1	Claudia
105	161	113.5	507.5	1	519H0Q_CD8_100_ER2 - 2015-11-16 15.18.46_x85697_y62815_class1	Claudia
106	161	121.5	387.5	1	519H0Q_CD8_100_ER2 - 2015-11-16 15.18.46_x85697_y62815_class1	Claudia
107	161	10.5	381.5	1	519H0Q_CD8_100_ER2 - 2015-11-16 15.18.46_x85697_y62815_class1	Claudia
108	161	37.5	304.5	1	519H0Q_CD8_100_ER2 - 2015-11-16 15.18.46_x85697_y62815_class1	Claudia
109	161	83.5	259.5	1	519H0Q_CD8_100_ER2 - 2015-11-16 15.18.46_x85697_y62815_class1	Claudia
110	161	65.5	77.5	1	519H0Q_CD8_100_ER2 - 2015-11-16 15.18.46_x85697_y62815_class1	Claudia
111	161	90.5	40.5	1	519H0Q_CD8_100_ER2 - 2015-11-16 15.18.46_x85697_y62815_class1	Claudia
112	161	203.5	71.5	1	519H0Q_CD8_100_ER2 - 2015-11-16 15.18.46_x85697_y62815_class1	Claudia
113	161	192.5	28.5	1	519H0Q_CD8_100_ER2 - 2015-11-16 15.18.46_x85697_y62815_class1	Claudia
114	161	251.5	90.5	1	519H0Q_CD8_100_ER2 - 2015-11-16 15.18.46_x85697_y62815_class1	Claudia
115	161	219.5	134.5	1	519H0Q_CD8_100_ER2 - 2015-11-16 15.18.46_x85697_y62815_class1	Claudia
116	161	134.5	184.5	1	519H0Q_CD8_100_ER2 - 2015-11-16 15.18.46_x85697_y62815_class1	Claudia
117	161	174.5	221.5	1	519H0Q_CD8_100_ER2 - 2015-11-16 15.18.46_x85697_y62815_class1	Claudia
118	161	207.5	204.5	1	519H0Q_CD8_100_ER2 - 2015-11-16 15.18.46_x85697_y62815_class1	Claudia
119	161	240.5	227.5	1	519H0Q_CD8_100_ER2 - 2015-11-16 15.18.46_x85697_y62815_class1	Claudia
120	161	233.5	272.5	1	519H0Q_CD8_100_ER2 - 2015-11-16 15.18.46_x85697_y62815_class1	Claudia
121	161	213.5	298.5	1	519H0Q_CD8_100_ER2 - 2015-11-16 15.18.46_x85697_y62815_class1	Claudia
122	161	171.5	324.5	1	519H0Q_CD8_100_ER2 - 2015-11-16 15.18.46_x85697_y62815_class1	Claudia
123	161	198.5	366.5	1	519H0Q_CD8_100_ER2 - 2015-11-16 15.18.46_x85697_y62815_class1	Claudia
124	161	248.5	324.5	1	519H0Q_CD8_100_ER2 - 2015-11-16 15.18.46_x85697_y62815_class1	Claudia
125	161	274.5	287.5	1	519H0Q_CD8_100_ER2 - 2015-11-16 15.18.46_x85697_y62815_class1	Claudia
126	161	343.5	253.5	1	519H0Q_CD8_100_ER2 - 2015-11-16 15.18.46_x85697_y62815_class1	Claudia
127	161	380.5	287.5	1	519H0Q_CD8_100_ER2 - 2015-11-16 15.18.46_x85697_y62815_class1	Claudia
128	161	372.5	327.5	1	519H0Q_CD8_100_ER2 - 2015-11-16 15.18.46_x85697_y62815_class1	Claudia
129	161	333.5	345.5	1	519H0Q_CD8_100_ER2 - 2015-11-16 15.18.46_x85697_y62815_class1	Claudia
130	161	434.5	292.5	1	519H0Q_CD8_100_ER2 - 2015-11-16 15.18.46_x85697_y62815_class1	Claudia
131	161	336.5	184.5	1	519H0Q_CD8_100_ER2 - 2015-11-16 15.18.46_x85697_y62815_class1	Claudia
132	161	390.5	210.5	1	519H0Q_CD8_100_ER2 - 2015-11-16 15.18.46_x85697_y62815_class1	Claudia
133	161	393.5	172.5	1	519H0Q_CD8_100_ER2 - 2015-11-16 15.18.46_x85697_y62815_class1	Claudia
134	161	415.5	16.5	1	519H0Q_CD8_100_ER2 - 2015-11-16 15.18.46_x85697_y62815_class1	Claudia
135	161	477.5	62.5	1	519H0Q_CD8_100_ER2 - 2015-11-16 15.18.46_x85697_y62815_class1	Claudia
136	161	546.5	39.5	1	519H0Q_CD8_100_ER2 - 2015-11-16 15.18.46_x85697_y62815_class1	Claudia
137	161	589.5	63.5	1	519H0Q_CD8_100_ER2 - 2015-11-16 15.18.46_x85697_y62815_class1	Claudia
138	161	604.5	104.5	1	519H0Q_CD8_100_ER2 - 2015-11-16 15.18.46_x85697_y62815_class1	Claudia
139	161	530.5	146.5	1	519H0Q_CD8_100_ER2 - 2015-11-16 15.18.46_x85697_y62815_class1	Claudia
140	161	557.5	210.5	1	519H0Q_CD8_100_ER2 - 2015-11-16 15.18.46_x85697_y62815_class1	Claudia
141	161	562.5	281.5	1	519H0Q_CD8_100_ER2 - 2015-11-16 15.18.46_x85697_y62815_class1	Claudia
142	161	807.5	66.5	1	519H0Q_CD8_100_ER2 - 2015-11-16 15.18.46_x85697_y62815_class1	Claudia
143	161	1101.5	56.5	1	519H0Q_CD8_100_ER2 - 2015-11-16 15.18.46_x85697_y62815_class1	Claudia
144	161	1171.5	259.5	1	519H0Q_CD8_100_ER2 - 2015-11-16 15.18.46_x85697_y62815_class1	Claudia
145	161	1346.5	351.5	1	519H0Q_CD8_100_ER2 - 2015-11-16 15.18.46_x85697_y62815_class1	Claudia
146	161	1040.5	213.5	1	519H0Q_CD8_100_ER2 - 2015-11-16 15.18.46_x85697_y62815_class1	Claudia
147	161	927.5	307.5	1	519H0Q_CD8_100_ER2 - 2015-11-16 15.18.46_x85697_y62815_class1	Claudia
148	161	921.5	430.5	1	519H0Q_CD8_100_ER2 - 2015-11-16 15.18.46_x85697_y62815_class1	Claudia
149	161	863.5	387.5	1	519H0Q_CD8_100_ER2 - 2015-11-16 15.18.46_x85697_y62815_class1	Claudia
150	161	693.5	350.5	1	519H0Q_CD8_100_ER2 - 2015-11-16 15.18.46_x85697_y62815_class1	Claudia
151	161	637.5	301.5	1	519H0Q_CD8_100_ER2 - 2015-11-16 15.18.46_x85697_y62815_class1	Claudia
152	161	581.5	328.5	1	519H0Q_CD8_100_ER2 - 2015-11-16 15.18.46_x85697_y62815_class1	Claudia
153	161	677.5	460.5	1	519H0Q_CD8_100_ER2 - 2015-11-16 15.18.46_x85697_y62815_class1	Claudia
154	161	596.5	554.5	1	519H0Q_CD8_100_ER2 - 2015-11-16 15.18.46_x85697_y62815_class1	Claudia
155	161	771.5	601.5	1	519H0Q_CD8_100_ER2 - 2015-11-16 15.18.46_x85697_y62815_class1	Claudia
156	161	266.5	1062.5	1	519H0Q_CD8_100_ER2 - 2015-11-16 15.18.46_x85697_y62815_class1	Claudia
157	161	399.5	1748.5	1	519H0Q_CD8_100_ER2 - 2015-11-16 15.18.46_x85697_y62815_class1	Claudia
158	161	503.5	1709.5	1	519H0Q_CD8_100_ER2 - 2015-11-16 15.18.46_x85697_y62815_class1	Claudia
159	161	698.5	1616.5	1	519H0Q_CD8_100_ER2 - 2015-11-16 15.18.46_x85697_y62815_class1	Claudia
160	161	745.5	1466.5	1	519H0Q_CD8_100_ER2 - 2015-11-16 15.18.46_x85697_y62815_class1	Claudia
161	161	333.5	1937.5	1	519H0Q_CD8_100_ER2 - 2015-11-16 15.18.46_x85697_y62815_class1	Claudia
162	161	919.5	643.5	1	519H0Q_CD8_100_ER2 - 2015-11-16 15.18.46_x85697_y62815_class1	Claudia
