# Supplementary material for: Robust and accurate quantification of biomarkers of immune cells in lung cancer micro-environment using deep convolutional neural networks
Source: PeerJ. 2019 Apr 10;7:e6335. doi: 10.7717/peerj.6335 (PMC6462181; doi:10.7717/peerj.6335)
Supplement: Supplemental Information 2 — The positions of the positive cells were detected by four independent human observers on at least 64 different validation images. Each csv file stored in the zip archive represents the positive cell count and their position per person and validation image. [file peerj-07-6335-s002.zip › validation-observers/person1/S14ZCG_CD20_100_ER1 - 2015-11-16 16.08.55_x11130_y40990_class1.csv]

f_markerId	f_nrOfMarkers	f_x	f_y	l_GTR	i_imagefile	i_subfolder
1	20	736.5	359.5	1	S14ZCG_CD20_100_ER1 - 2015-11-16 16.08.55_x11130_y40990_class1	Claudia
2	20	934.5	424.5	1	S14ZCG_CD20_100_ER1 - 2015-11-16 16.08.55_x11130_y40990_class1	Claudia
3	20	884.5	522.5	1	S14ZCG_CD20_100_ER1 - 2015-11-16 16.08.55_x11130_y40990_class1	Claudia
4	20	1289.5	622.5	1	S14ZCG_CD20_100_ER1 - 2015-11-16 16.08.55_x11130_y40990_class1	Claudia
5	20	1474.5	1112.5	1	S14ZCG_CD20_100_ER1 - 2015-11-16 16.08.55_x11130_y40990_class1	Claudia
6	20	1656.5	1390.5	1	S14ZCG_CD20_100_ER1 - 2015-11-16 16.08.55_x11130_y40990_class1	Claudia
7	20	419.5	1977.5	1	S14ZCG_CD20_100_ER1 - 2015-11-16 16.08.55_x11130_y40990_class1	Claudia
8	20	293.5	1851.5	1	S14ZCG_CD20_100_ER1 - 2015-11-16 16.08.55_x11130_y40990_class1	Claudia
9	20	134.5	1580.5	1	S14ZCG_CD20_100_ER1 - 2015-11-16 16.08.55_x11130_y40990_class1	Claudia
10	20	680.5	931.5	1	S14ZCG_CD20_100_ER1 - 2015-11-16 16.08.55_x11130_y40990_class1	Claudia
11	20	189.5	1415.5	1	S14ZCG_CD20_100_ER1 - 2015-11-16 16.08.55_x11130_y40990_class1	Claudia
12	20	10.5	1684.5	1	S14ZCG_CD20_100_ER1 - 2015-11-16 16.08.55_x11130_y40990_class1	Claudia
13	20	37.5	1766.5	1	S14ZCG_CD20_100_ER1 - 2015-11-16 16.08.55_x11130_y40990_class1	Claudia
14	20	7.5	1792.5	1	S14ZCG_CD20_100_ER1 - 2015-11-16 16.08.55_x11130_y40990_class1	Claudia
15	20	81.5	1730.5	1	S14ZCG_CD20_100_ER1 - 2015-11-16 16.08.55_x11130_y40990_class1	Claudia
16	20	113.5	1756.5	1	S14ZCG_CD20_100_ER1 - 2015-11-16 16.08.55_x11130_y40990_class1	Claudia
17	20	80.5	1774.5	1	S14ZCG_CD20_100_ER1 - 2015-11-16 16.08.55_x11130_y40990_class1	Claudia
18	20	134.5	1801.5	1	S14ZCG_CD20_100_ER1 - 2015-11-16 16.08.55_x11130_y40990_class1	Claudia
19	20	84.5	1810.5	1	S14ZCG_CD20_100_ER1 - 2015-11-16 16.08.55_x11130_y40990_class1	Claudia
20	20	116.5	1859.5	1	S14ZCG_CD20_100_ER1 - 2015-11-16 16.08.55_x11130_y40990_class1	Claudia
