# Supplementary material for: Robust and accurate quantification of biomarkers of immune cells in lung cancer micro-environment using deep convolutional neural networks
Source: PeerJ. 2019 Apr 10;7:e6335. doi: 10.7717/peerj.6335 (PMC6462181; doi:10.7717/peerj.6335)
Supplement: Supplemental Information 2 — The positions of the positive cells were detected by four independent human observers on at least 64 different validation images. Each csv file stored in the zip archive represents the positive cell count and their position per person and validation image. [file peerj-07-6335-s002.zip › validation-observers/person1/S14ZCG_CD20_100_ER1 - 2015-11-16 16.08.55_x12966_y11170_class1.csv]

f_markerId	f_nrOfMarkers	f_x	f_y	l_GTR	i_imagefile	i_subfolder
1	84	18.5	12.5	1	S14ZCG_CD20_100_ER1 - 2015-11-16 16.08.55_x12966_y11170_class1	Claudia
2	84	21.5	146.5	1	S14ZCG_CD20_100_ER1 - 2015-11-16 16.08.55_x12966_y11170_class1	Claudia
3	84	368.5	77.5	1	S14ZCG_CD20_100_ER1 - 2015-11-16 16.08.55_x12966_y11170_class1	Claudia
4	84	262.5	33.5	1	S14ZCG_CD20_100_ER1 - 2015-11-16 16.08.55_x12966_y11170_class1	Claudia
5	84	537.5	7.5	1	S14ZCG_CD20_100_ER1 - 2015-11-16 16.08.55_x12966_y11170_class1	Claudia
6	84	777.5	106.5	1	S14ZCG_CD20_100_ER1 - 2015-11-16 16.08.55_x12966_y11170_class1	Claudia
7	84	231.5	81.5	1	S14ZCG_CD20_100_ER1 - 2015-11-16 16.08.55_x12966_y11170_class1	Claudia
9	84	178.5	125.5	1	S14ZCG_CD20_100_ER1 - 2015-11-16 16.08.55_x12966_y11170_class1	Claudia
10	84	209.5	106.5	1	S14ZCG_CD20_100_ER1 - 2015-11-16 16.08.55_x12966_y11170_class1	Claudia
11	84	256.5	112.5	1	S14ZCG_CD20_100_ER1 - 2015-11-16 16.08.55_x12966_y11170_class1	Claudia
12	84	237.5	212.5	1	S14ZCG_CD20_100_ER1 - 2015-11-16 16.08.55_x12966_y11170_class1	Claudia
13	84	293.5	256.5	1	S14ZCG_CD20_100_ER1 - 2015-11-16 16.08.55_x12966_y11170_class1	Claudia
14	84	456.5	218.5	1	S14ZCG_CD20_100_ER1 - 2015-11-16 16.08.55_x12966_y11170_class1	Claudia
15	84	459.5	254.5	1	S14ZCG_CD20_100_ER1 - 2015-11-16 16.08.55_x12966_y11170_class1	Claudia
16	84	557.5	272.5	1	S14ZCG_CD20_100_ER1 - 2015-11-16 16.08.55_x12966_y11170_class1	Claudia
17	84	439.5	319.5	1	S14ZCG_CD20_100_ER1 - 2015-11-16 16.08.55_x12966_y11170_class1	Claudia
18	84	295.5	353.5	1	S14ZCG_CD20_100_ER1 - 2015-11-16 16.08.55_x12966_y11170_class1	Claudia
19	84	281.5	403.5	1	S14ZCG_CD20_100_ER1 - 2015-11-16 16.08.55_x12966_y11170_class1	Claudia
20	84	304.5	436.5	1	S14ZCG_CD20_100_ER1 - 2015-11-16 16.08.55_x12966_y11170_class1	Claudia
21	84	256.5	472.5	1	S14ZCG_CD20_100_ER1 - 2015-11-16 16.08.55_x12966_y11170_class1	Claudia
22	84	87.5	546.5	1	S14ZCG_CD20_100_ER1 - 2015-11-16 16.08.55_x12966_y11170_class1	Claudia
23	84	172.5	492.5	1	S14ZCG_CD20_100_ER1 - 2015-11-16 16.08.55_x12966_y11170_class1	Claudia
24	84	187.5	580.5	1	S14ZCG_CD20_100_ER1 - 2015-11-16 16.08.55_x12966_y11170_class1	Claudia
25	84	284.5	559.5	1	S14ZCG_CD20_100_ER1 - 2015-11-16 16.08.55_x12966_y11170_class1	Claudia
26	84	240.5	600.5	1	S14ZCG_CD20_100_ER1 - 2015-11-16 16.08.55_x12966_y11170_class1	Claudia
27	84	245.5	704.5	1	S14ZCG_CD20_100_ER1 - 2015-11-16 16.08.55_x12966_y11170_class1	Claudia
28	84	169.5	706.5	1	S14ZCG_CD20_100_ER1 - 2015-11-16 16.08.55_x12966_y11170_class1	Claudia
29	84	83.5	845.5	1	S14ZCG_CD20_100_ER1 - 2015-11-16 16.08.55_x12966_y11170_class1	Claudia
30	84	3.5	1004.5	1	S14ZCG_CD20_100_ER1 - 2015-11-16 16.08.55_x12966_y11170_class1	Claudia
31	84	436.5	819.5	1	S14ZCG_CD20_100_ER1 - 2015-11-16 16.08.55_x12966_y11170_class1	Claudia
32	84	575.5	498.5	1	S14ZCG_CD20_100_ER1 - 2015-11-16 16.08.55_x12966_y11170_class1	Claudia
33	84	792.5	545.5	1	S14ZCG_CD20_100_ER1 - 2015-11-16 16.08.55_x12966_y11170_class1	Claudia
34	84	843.5	545.5	1	S14ZCG_CD20_100_ER1 - 2015-11-16 16.08.55_x12966_y11170_class1	Claudia
35	84	1104.5	416.5	1	S14ZCG_CD20_100_ER1 - 2015-11-16 16.08.55_x12966_y11170_class1	Claudia
36	84	1153.5	463.5	1	S14ZCG_CD20_100_ER1 - 2015-11-16 16.08.55_x12966_y11170_class1	Claudia
37	84	1225.5	310.5	1	S14ZCG_CD20_100_ER1 - 2015-11-16 16.08.55_x12966_y11170_class1	Claudia
38	84	1960.5	12.5	1	S14ZCG_CD20_100_ER1 - 2015-11-16 16.08.55_x12966_y11170_class1	Claudia
39	84	1663.5	178.5	1	S14ZCG_CD20_100_ER1 - 2015-11-16 16.08.55_x12966_y11170_class1	Claudia
40	84	1842.5	262.5	1	S14ZCG_CD20_100_ER1 - 2015-11-16 16.08.55_x12966_y11170_class1	Claudia
41	84	1742.5	328.5	1	S14ZCG_CD20_100_ER1 - 2015-11-16 16.08.55_x12966_y11170_class1	Claudia
42	84	1660.5	412.5	1	S14ZCG_CD20_100_ER1 - 2015-11-16 16.08.55_x12966_y11170_class1	Claudia
43	84	1669.5	381.5	1	S14ZCG_CD20_100_ER1 - 2015-11-16 16.08.55_x12966_y11170_class1	Claudia
44	84	1595.5	287.5	1	S14ZCG_CD20_100_ER1 - 2015-11-16 16.08.55_x12966_y11170_class1	Claudia
45	84	1618.5	331.5	1	S14ZCG_CD20_100_ER1 - 2015-11-16 16.08.55_x12966_y11170_class1	Claudia
46	84	1581.5	310.5	1	S14ZCG_CD20_100_ER1 - 2015-11-16 16.08.55_x12966_y11170_class1	Claudia
47	84	1757.5	865.5	1	S14ZCG_CD20_100_ER1 - 2015-11-16 16.08.55_x12966_y11170_class1	Claudia
48	84	1631.5	993.5	1	S14ZCG_CD20_100_ER1 - 2015-11-16 16.08.55_x12966_y11170_class1	Claudia
49	84	1616.5	1068.5	1	S14ZCG_CD20_100_ER1 - 2015-11-16 16.08.55_x12966_y11170_class1	Claudia
50	84	1462.5	1093.5	1	S14ZCG_CD20_100_ER1 - 2015-11-16 16.08.55_x12966_y11170_class1	Claudia
51	84	1375.5	1046.5	1	S14ZCG_CD20_100_ER1 - 2015-11-16 16.08.55_x12966_y11170_class1	Claudia
52	84	1306.5	722.5	1	S14ZCG_CD20_100_ER1 - 2015-11-16 16.08.55_x12966_y11170_class1	Claudia
53	84	737.5	766.5	1	S14ZCG_CD20_100_ER1 - 2015-11-16 16.08.55_x12966_y11170_class1	Claudia
54	84	681.5	760.5	1	S14ZCG_CD20_100_ER1 - 2015-11-16 16.08.55_x12966_y11170_class1	Claudia
55	84	542.5	939.5	1	S14ZCG_CD20_100_ER1 - 2015-11-16 16.08.55_x12966_y11170_class1	Claudia
56	84	556.5	1171.5	1	S14ZCG_CD20_100_ER1 - 2015-11-16 16.08.55_x12966_y11170_class1	Claudia
57	84	234.5	1240.5	1	S14ZCG_CD20_100_ER1 - 2015-11-16 16.08.55_x12966_y11170_class1	Claudia
58	84	146.5	1448.5	1	S14ZCG_CD20_100_ER1 - 2015-11-16 16.08.55_x12966_y11170_class1	Claudia
59	84	187.5	1518.5	1	S14ZCG_CD20_100_ER1 - 2015-11-16 16.08.55_x12966_y11170_class1	Claudia
60	84	401.5	1306.5	1	S14ZCG_CD20_100_ER1 - 2015-11-16 16.08.55_x12966_y11170_class1	Claudia
61	84	477.5	1298.5	1	S14ZCG_CD20_100_ER1 - 2015-11-16 16.08.55_x12966_y11170_class1	Claudia
62	84	651.5	1512.5	1	S14ZCG_CD20_100_ER1 - 2015-11-16 16.08.55_x12966_y11170_class1	Claudia
63	84	312.5	1895.5	1	S14ZCG_CD20_100_ER1 - 2015-11-16 16.08.55_x12966_y11170_class1	Claudia
64	84	593.5	1983.5	1	S14ZCG_CD20_100_ER1 - 2015-11-16 16.08.55_x12966_y11170_class1	Claudia
65	84	615.5	1945.5	1	S14ZCG_CD20_100_ER1 - 2015-11-16 16.08.55_x12966_y11170_class1	Claudia
66	84	522.5	1930.5	1	S14ZCG_CD20_100_ER1 - 2015-11-16 16.08.55_x12966_y11170_class1	Claudia
67	84	1307.5	1984.5	1	S14ZCG_CD20_100_ER1 - 2015-11-16 16.08.55_x12966_y11170_class1	Claudia
68	84	1316.5	1937.5	1	S14ZCG_CD20_100_ER1 - 2015-11-16 16.08.55_x12966_y11170_class1	Claudia
69	84	1378.5	1983.5	1	S14ZCG_CD20_100_ER1 - 2015-11-16 16.08.55_x12966_y11170_class1	Claudia
70	84	1378.5	1924.5	1	S14ZCG_CD20_100_ER1 - 2015-11-16 16.08.55_x12966_y11170_class1	Claudia
71	84	1524.5	1916.5	1	S14ZCG_CD20_100_ER1 - 2015-11-16 16.08.55_x12966_y11170_class1	Claudia
72	84	1425.5	1789.5	1	S14ZCG_CD20_100_ER1 - 2015-11-16 16.08.55_x12966_y11170_class1	Claudia
73	84	1565.5	1795.5	1	S14ZCG_CD20_100_ER1 - 2015-11-16 16.08.55_x12966_y11170_class1	Claudia
74	84	1768.5	1968.5	1	S14ZCG_CD20_100_ER1 - 2015-11-16 16.08.55_x12966_y11170_class1	Claudia
75	84	1978.5	1898.5	1	S14ZCG_CD20_100_ER1 - 2015-11-16 16.08.55_x12966_y11170_class1	Claudia
76	84	1948.5	1763.5	1	S14ZCG_CD20_100_ER1 - 2015-11-16 16.08.55_x12966_y11170_class1	Claudia
77	84	1806.5	1787.5	1	S14ZCG_CD20_100_ER1 - 2015-11-16 16.08.55_x12966_y11170_class1	Claudia
78	84	1643.5	1689.5	1	S14ZCG_CD20_100_ER1 - 2015-11-16 16.08.55_x12966_y11170_class1	Claudia
79	84	1706.5	1616.5	1	S14ZCG_CD20_100_ER1 - 2015-11-16 16.08.55_x12966_y11170_class1	Claudia
80	84	1396.5	1569.5	1	S14ZCG_CD20_100_ER1 - 2015-11-16 16.08.55_x12966_y11170_class1	Claudia
81	84	1603.5	1525.5	1	S14ZCG_CD20_100_ER1 - 2015-11-16 16.08.55_x12966_y11170_class1	Claudia
82	84	1612.5	1451.5	1	S14ZCG_CD20_100_ER1 - 2015-11-16 16.08.55_x12966_y11170_class1	Claudia
83	84	1734.5	1507.5	1	S14ZCG_CD20_100_ER1 - 2015-11-16 16.08.55_x12966_y11170_class1	Claudia
84	84	1790.5	1425.5	1	S14ZCG_CD20_100_ER1 - 2015-11-16 16.08.55_x12966_y11170_class1	Claudia
85	84	1487.5	1295.5	1	S14ZCG_CD20_100_ER1 - 2015-11-16 16.08.55_x12966_y11170_class1	Claudia
