# Supplementary material for: Robust and accurate quantification of biomarkers of immune cells in lung cancer micro-environment using deep convolutional neural networks
Source: PeerJ. 2019 Apr 10;7:e6335. doi: 10.7717/peerj.6335 (PMC6462181; doi:10.7717/peerj.6335)
Supplement: Supplemental Information 2 — The positions of the positive cells were detected by four independent human observers on at least 64 different validation images. Each csv file stored in the zip archive represents the positive cell count and their position per person and validation image. [file peerj-07-6335-s002.zip › validation-observers/person1/S14ZCG_CD20_100_ER1 - 2015-11-16 16.08.55_x12980_y15921_class1.csv]

f_markerId	f_nrOfMarkers	f_x	f_y	l_GTR	i_imagefile	i_subfolder
1	82	653.5	10.5	1	S14ZCG_CD20_100_ER1 - 2015-11-16 16.08.55_x12980_y15921_class1	Claudia
2	82	298.5	19.5	1	S14ZCG_CD20_100_ER1 - 2015-11-16 16.08.55_x12980_y15921_class1	Claudia
3	82	27.5	1384.5	1	S14ZCG_CD20_100_ER1 - 2015-11-16 16.08.55_x12980_y15921_class1	Claudia
4	82	78.5	1803.5	1	S14ZCG_CD20_100_ER1 - 2015-11-16 16.08.55_x12980_y15921_class1	Claudia
5	82	119.5	1768.5	1	S14ZCG_CD20_100_ER1 - 2015-11-16 16.08.55_x12980_y15921_class1	Claudia
6	82	199.5	1759.5	1	S14ZCG_CD20_100_ER1 - 2015-11-16 16.08.55_x12980_y15921_class1	Claudia
7	82	257.5	1503.5	1	S14ZCG_CD20_100_ER1 - 2015-11-16 16.08.55_x12980_y15921_class1	Claudia
8	82	448.5	1653.5	1	S14ZCG_CD20_100_ER1 - 2015-11-16 16.08.55_x12980_y15921_class1	Claudia
9	82	515.5	1672.5	1	S14ZCG_CD20_100_ER1 - 2015-11-16 16.08.55_x12980_y15921_class1	Claudia
10	82	553.5	1754.5	1	S14ZCG_CD20_100_ER1 - 2015-11-16 16.08.55_x12980_y15921_class1	Claudia
11	82	312.5	1972.5	1	S14ZCG_CD20_100_ER1 - 2015-11-16 16.08.55_x12980_y15921_class1	Claudia
12	82	360.5	1916.5	1	S14ZCG_CD20_100_ER1 - 2015-11-16 16.08.55_x12980_y15921_class1	Claudia
13	82	686.5	1972.5	1	S14ZCG_CD20_100_ER1 - 2015-11-16 16.08.55_x12980_y15921_class1	Claudia
14	82	756.5	1760.5	1	S14ZCG_CD20_100_ER1 - 2015-11-16 16.08.55_x12980_y15921_class1	Claudia
15	82	816.5	1651.5	1	S14ZCG_CD20_100_ER1 - 2015-11-16 16.08.55_x12980_y15921_class1	Claudia
16	82	690.5	1471.5	1	S14ZCG_CD20_100_ER1 - 2015-11-16 16.08.55_x12980_y15921_class1	Claudia
17	82	1206.5	1975.5	1	S14ZCG_CD20_100_ER1 - 2015-11-16 16.08.55_x12980_y15921_class1	Claudia
18	82	1278.5	1989.5	1	S14ZCG_CD20_100_ER1 - 2015-11-16 16.08.55_x12980_y15921_class1	Claudia
19	82	1356.5	1987.5	1	S14ZCG_CD20_100_ER1 - 2015-11-16 16.08.55_x12980_y15921_class1	Claudia
20	82	1598.5	1978.5	1	S14ZCG_CD20_100_ER1 - 2015-11-16 16.08.55_x12980_y15921_class1	Claudia
21	82	1706.5	1968.5	1	S14ZCG_CD20_100_ER1 - 2015-11-16 16.08.55_x12980_y15921_class1	Claudia
22	82	1609.5	1878.5	1	S14ZCG_CD20_100_ER1 - 2015-11-16 16.08.55_x12980_y15921_class1	Claudia
23	82	1490.5	1890.5	1	S14ZCG_CD20_100_ER1 - 2015-11-16 16.08.55_x12980_y15921_class1	Claudia
24	82	1386.5	1889.5	1	S14ZCG_CD20_100_ER1 - 2015-11-16 16.08.55_x12980_y15921_class1	Claudia
25	82	1304.5	1899.5	1	S14ZCG_CD20_100_ER1 - 2015-11-16 16.08.55_x12980_y15921_class1	Claudia
26	82	1295.5	1854.5	1	S14ZCG_CD20_100_ER1 - 2015-11-16 16.08.55_x12980_y15921_class1	Claudia
27	82	1092.5	1881.5	1	S14ZCG_CD20_100_ER1 - 2015-11-16 16.08.55_x12980_y15921_class1	Claudia
28	82	1048.5	1862.5	1	S14ZCG_CD20_100_ER1 - 2015-11-16 16.08.55_x12980_y15921_class1	Claudia
29	82	912.5	1833.5	1	S14ZCG_CD20_100_ER1 - 2015-11-16 16.08.55_x12980_y15921_class1	Claudia
30	82	962.5	1763.5	1	S14ZCG_CD20_100_ER1 - 2015-11-16 16.08.55_x12980_y15921_class1	Claudia
31	82	1027.5	1709.5	1	S14ZCG_CD20_100_ER1 - 2015-11-16 16.08.55_x12980_y15921_class1	Claudia
32	82	1080.5	1707.5	1	S14ZCG_CD20_100_ER1 - 2015-11-16 16.08.55_x12980_y15921_class1	Claudia
33	82	1046.5	1796.5	1	S14ZCG_CD20_100_ER1 - 2015-11-16 16.08.55_x12980_y15921_class1	Claudia
34	82	1260.5	1777.5	1	S14ZCG_CD20_100_ER1 - 2015-11-16 16.08.55_x12980_y15921_class1	Claudia
35	82	1278.5	1736.5	1	S14ZCG_CD20_100_ER1 - 2015-11-16 16.08.55_x12980_y15921_class1	Claudia
36	82	1442.5	1795.5	1	S14ZCG_CD20_100_ER1 - 2015-11-16 16.08.55_x12980_y15921_class1	Claudia
37	82	1648.5	1806.5	1	S14ZCG_CD20_100_ER1 - 2015-11-16 16.08.55_x12980_y15921_class1	Claudia
38	82	1587.5	1796.5	1	S14ZCG_CD20_100_ER1 - 2015-11-16 16.08.55_x12980_y15921_class1	Claudia
39	82	1536.5	1777.5	1	S14ZCG_CD20_100_ER1 - 2015-11-16 16.08.55_x12980_y15921_class1	Claudia
40	82	1478.5	1733.5	1	S14ZCG_CD20_100_ER1 - 2015-11-16 16.08.55_x12980_y15921_class1	Claudia
41	82	1566.5	1737.5	1	S14ZCG_CD20_100_ER1 - 2015-11-16 16.08.55_x12980_y15921_class1	Claudia
42	82	1653.5	1737.5	1	S14ZCG_CD20_100_ER1 - 2015-11-16 16.08.55_x12980_y15921_class1	Claudia
43	82	1757.5	1690.5	1	S14ZCG_CD20_100_ER1 - 2015-11-16 16.08.55_x12980_y15921_class1	Claudia
44	82	1824.5	1721.5	1	S14ZCG_CD20_100_ER1 - 2015-11-16 16.08.55_x12980_y15921_class1	Claudia
45	82	1949.5	1724.5	1	S14ZCG_CD20_100_ER1 - 2015-11-16 16.08.55_x12980_y15921_class1	Claudia
46	82	1993.5	1672.5	1	S14ZCG_CD20_100_ER1 - 2015-11-16 16.08.55_x12980_y15921_class1	Claudia
47	82	1983.5	1634.5	1	S14ZCG_CD20_100_ER1 - 2015-11-16 16.08.55_x12980_y15921_class1	Claudia
48	82	1963.5	1557.5	1	S14ZCG_CD20_100_ER1 - 2015-11-16 16.08.55_x12980_y15921_class1	Claudia
49	82	1899.5	1601.5	1	S14ZCG_CD20_100_ER1 - 2015-11-16 16.08.55_x12980_y15921_class1	Claudia
50	82	1862.5	1663.5	1	S14ZCG_CD20_100_ER1 - 2015-11-16 16.08.55_x12980_y15921_class1	Claudia
51	82	1790.5	1653.5	1	S14ZCG_CD20_100_ER1 - 2015-11-16 16.08.55_x12980_y15921_class1	Claudia
52	82	1812.5	1618.5	1	S14ZCG_CD20_100_ER1 - 2015-11-16 16.08.55_x12980_y15921_class1	Claudia
53	82	1860.5	1553.5	1	S14ZCG_CD20_100_ER1 - 2015-11-16 16.08.55_x12980_y15921_class1	Claudia
54	82	1786.5	1463.5	1	S14ZCG_CD20_100_ER1 - 2015-11-16 16.08.55_x12980_y15921_class1	Claudia
55	82	1665.5	1543.5	1	S14ZCG_CD20_100_ER1 - 2015-11-16 16.08.55_x12980_y15921_class1	Claudia
56	82	1651.5	1592.5	1	S14ZCG_CD20_100_ER1 - 2015-11-16 16.08.55_x12980_y15921_class1	Claudia
57	82	1649.5	1643.5	1	S14ZCG_CD20_100_ER1 - 2015-11-16 16.08.55_x12980_y15921_class1	Claudia
58	82	1463.5	1621.5	1	S14ZCG_CD20_100_ER1 - 2015-11-16 16.08.55_x12980_y15921_class1	Claudia
59	82	1165.5	1584.5	1	S14ZCG_CD20_100_ER1 - 2015-11-16 16.08.55_x12980_y15921_class1	Claudia
60	82	1225.5	1566.5	1	S14ZCG_CD20_100_ER1 - 2015-11-16 16.08.55_x12980_y15921_class1	Claudia
61	82	1457.5	1528.5	1	S14ZCG_CD20_100_ER1 - 2015-11-16 16.08.55_x12980_y15921_class1	Claudia
62	82	1574.5	1477.5	1	S14ZCG_CD20_100_ER1 - 2015-11-16 16.08.55_x12980_y15921_class1	Claudia
63	82	1546.5	1437.5	1	S14ZCG_CD20_100_ER1 - 2015-11-16 16.08.55_x12980_y15921_class1	Claudia
64	82	1751.5	1331.5	1	S14ZCG_CD20_100_ER1 - 2015-11-16 16.08.55_x12980_y15921_class1	Claudia
65	82	1504.5	1368.5	1	S14ZCG_CD20_100_ER1 - 2015-11-16 16.08.55_x12980_y15921_class1	Claudia
66	82	1416.5	1437.5	1	S14ZCG_CD20_100_ER1 - 2015-11-16 16.08.55_x12980_y15921_class1	Claudia
67	82	1413.5	1404.5	1	S14ZCG_CD20_100_ER1 - 2015-11-16 16.08.55_x12980_y15921_class1	Claudia
68	82	1413.5	1366.5	1	S14ZCG_CD20_100_ER1 - 2015-11-16 16.08.55_x12980_y15921_class1	Claudia
69	82	1472.5	1313.5	1	S14ZCG_CD20_100_ER1 - 2015-11-16 16.08.55_x12980_y15921_class1	Claudia
70	82	1515.5	1263.5	1	S14ZCG_CD20_100_ER1 - 2015-11-16 16.08.55_x12980_y15921_class1	Claudia
71	82	1437.5	1213.5	1	S14ZCG_CD20_100_ER1 - 2015-11-16 16.08.55_x12980_y15921_class1	Claudia
72	82	1390.5	1171.5	1	S14ZCG_CD20_100_ER1 - 2015-11-16 16.08.55_x12980_y15921_class1	Claudia
73	82	1415.5	1292.5	1	S14ZCG_CD20_100_ER1 - 2015-11-16 16.08.55_x12980_y15921_class1	Claudia
74	82	1342.5	1225.5	1	S14ZCG_CD20_100_ER1 - 2015-11-16 16.08.55_x12980_y15921_class1	Claudia
75	82	1256.5	1284.5	1	S14ZCG_CD20_100_ER1 - 2015-11-16 16.08.55_x12980_y15921_class1	Claudia
76	82	1287.5	1356.5	1	S14ZCG_CD20_100_ER1 - 2015-11-16 16.08.55_x12980_y15921_class1	Claudia
77	82	1169.5	1340.5	1	S14ZCG_CD20_100_ER1 - 2015-11-16 16.08.55_x12980_y15921_class1	Claudia
78	82	1215.5	1239.5	1	S14ZCG_CD20_100_ER1 - 2015-11-16 16.08.55_x12980_y15921_class1	Claudia
79	82	1110.5	1453.5	1	S14ZCG_CD20_100_ER1 - 2015-11-16 16.08.55_x12980_y15921_class1	Claudia
80	82	954.5	1577.5	1	S14ZCG_CD20_100_ER1 - 2015-11-16 16.08.55_x12980_y15921_class1	Claudia
81	82	995.5	1619.5	1	S14ZCG_CD20_100_ER1 - 2015-11-16 16.08.55_x12980_y15921_class1	Claudia
82	82	996.5	1487.5	1	S14ZCG_CD20_100_ER1 - 2015-11-16 16.08.55_x12980_y15921_class1	Claudia
