# Supplementary material for: Robust and accurate quantification of biomarkers of immune cells in lung cancer micro-environment using deep convolutional neural networks
Source: PeerJ. 2019 Apr 10;7:e6335. doi: 10.7717/peerj.6335 (PMC6462181; doi:10.7717/peerj.6335)
Supplement: Supplemental Information 2 — The positions of the positive cells were detected by four independent human observers on at least 64 different validation images. Each csv file stored in the zip archive represents the positive cell count and their position per person and validation image. [file peerj-07-6335-s002.zip › validation-observers/person1/S14ZCG_CD20_100_ER1 - 2015-11-16 16.08.55_x28896_y17205_class1.csv]

f_markerId	f_nrOfMarkers	f_x	f_y	l_GTR	i_imagefile	i_subfolder
1	31	750.5	27.5	1	S14ZCG_CD20_100_ER1 - 2015-11-16 16.08.55_x28896_y17205_class1	Claudia
2	31	896.5	671.5	1	S14ZCG_CD20_100_ER1 - 2015-11-16 16.08.55_x28896_y17205_class1	Claudia
3	31	503.5	448.5	1	S14ZCG_CD20_100_ER1 - 2015-11-16 16.08.55_x28896_y17205_class1	Claudia
4	31	203.5	546.5	1	S14ZCG_CD20_100_ER1 - 2015-11-16 16.08.55_x28896_y17205_class1	Claudia
5	31	95.5	596.5	1	S14ZCG_CD20_100_ER1 - 2015-11-16 16.08.55_x28896_y17205_class1	Claudia
6	31	37.5	680.5	1	S14ZCG_CD20_100_ER1 - 2015-11-16 16.08.55_x28896_y17205_class1	Claudia
7	31	66.5	659.5	1	S14ZCG_CD20_100_ER1 - 2015-11-16 16.08.55_x28896_y17205_class1	Claudia
8	31	380.5	859.5	1	S14ZCG_CD20_100_ER1 - 2015-11-16 16.08.55_x28896_y17205_class1	Claudia
9	31	251.5	778.5	1	S14ZCG_CD20_100_ER1 - 2015-11-16 16.08.55_x28896_y17205_class1	Claudia
10	31	57.5	877.5	1	S14ZCG_CD20_100_ER1 - 2015-11-16 16.08.55_x28896_y17205_class1	Claudia
11	31	246.5	966.5	1	S14ZCG_CD20_100_ER1 - 2015-11-16 16.08.55_x28896_y17205_class1	Claudia
12	31	515.5	862.5	1	S14ZCG_CD20_100_ER1 - 2015-11-16 16.08.55_x28896_y17205_class1	Claudia
13	31	628.5	810.5	1	S14ZCG_CD20_100_ER1 - 2015-11-16 16.08.55_x28896_y17205_class1	Claudia
14	31	562.5	736.5	1	S14ZCG_CD20_100_ER1 - 2015-11-16 16.08.55_x28896_y17205_class1	Claudia
15	31	706.5	971.5	1	S14ZCG_CD20_100_ER1 - 2015-11-16 16.08.55_x28896_y17205_class1	Claudia
16	31	1137.5	1224.5	1	S14ZCG_CD20_100_ER1 - 2015-11-16 16.08.55_x28896_y17205_class1	Claudia
17	31	1942.5	1987.5	1	S14ZCG_CD20_100_ER1 - 2015-11-16 16.08.55_x28896_y17205_class1	Claudia
18	31	169.5	1724.5	1	S14ZCG_CD20_100_ER1 - 2015-11-16 16.08.55_x28896_y17205_class1	Claudia
19	31	175.5	1763.5	1	S14ZCG_CD20_100_ER1 - 2015-11-16 16.08.55_x28896_y17205_class1	Claudia
20	31	377.5	1546.5	1	S14ZCG_CD20_100_ER1 - 2015-11-16 16.08.55_x28896_y17205_class1	Claudia
21	31	286.5	1443.5	1	S14ZCG_CD20_100_ER1 - 2015-11-16 16.08.55_x28896_y17205_class1	Claudia
22	31	503.5	1378.5	1	S14ZCG_CD20_100_ER1 - 2015-11-16 16.08.55_x28896_y17205_class1	Claudia
23	31	545.5	1478.5	1	S14ZCG_CD20_100_ER1 - 2015-11-16 16.08.55_x28896_y17205_class1	Claudia
24	31	212.5	1257.5	1	S14ZCG_CD20_100_ER1 - 2015-11-16 16.08.55_x28896_y17205_class1	Claudia
25	31	303.5	1227.5	1	S14ZCG_CD20_100_ER1 - 2015-11-16 16.08.55_x28896_y17205_class1	Claudia
26	31	266.5	1230.5	1	S14ZCG_CD20_100_ER1 - 2015-11-16 16.08.55_x28896_y17205_class1	Claudia
27	31	260.5	1187.5	1	S14ZCG_CD20_100_ER1 - 2015-11-16 16.08.55_x28896_y17205_class1	Claudia
28	31	372.5	1133.5	1	S14ZCG_CD20_100_ER1 - 2015-11-16 16.08.55_x28896_y17205_class1	Claudia
29	31	413.5	1122.5	1	S14ZCG_CD20_100_ER1 - 2015-11-16 16.08.55_x28896_y17205_class1	Claudia
30	31	407.5	1089.5	1	S14ZCG_CD20_100_ER1 - 2015-11-16 16.08.55_x28896_y17205_class1	Claudia
31	31	75.5	1078.5	1	S14ZCG_CD20_100_ER1 - 2015-11-16 16.08.55_x28896_y17205_class1	Claudia
