# Supplementary material for: Robust and accurate quantification of biomarkers of immune cells in lung cancer micro-environment using deep convolutional neural networks
Source: PeerJ. 2019 Apr 10;7:e6335. doi: 10.7717/peerj.6335 (PMC6462181; doi:10.7717/peerj.6335)
Supplement: Supplemental Information 2 — The positions of the positive cells were detected by four independent human observers on at least 64 different validation images. Each csv file stored in the zip archive represents the positive cell count and their position per person and validation image. [file peerj-07-6335-s002.zip › validation-observers/person1/S14ZCG_CD20_100_ER1 - 2015-11-16 16.08.55_x45223_y53935_class1.csv]

f_markerId	f_nrOfMarkers	f_x	f_y	l_GTR	i_imagefile	i_subfolder
1	31	489.5	449.5	1	S14ZCG_CD20_100_ER1 - 2015-11-16 16.08.55_x45223_y53935_class1	Claudia
2	31	287.5	543.5	1	S14ZCG_CD20_100_ER1 - 2015-11-16 16.08.55_x45223_y53935_class1	Claudia
3	31	507.5	666.5	1	S14ZCG_CD20_100_ER1 - 2015-11-16 16.08.55_x45223_y53935_class1	Claudia
4	31	604.5	621.5	1	S14ZCG_CD20_100_ER1 - 2015-11-16 16.08.55_x45223_y53935_class1	Claudia
5	31	637.5	757.5	1	S14ZCG_CD20_100_ER1 - 2015-11-16 16.08.55_x45223_y53935_class1	Claudia
6	31	572.5	766.5	1	S14ZCG_CD20_100_ER1 - 2015-11-16 16.08.55_x45223_y53935_class1	Claudia
7	31	693.5	936.5	1	S14ZCG_CD20_100_ER1 - 2015-11-16 16.08.55_x45223_y53935_class1	Claudia
8	31	1016.5	925.5	1	S14ZCG_CD20_100_ER1 - 2015-11-16 16.08.55_x45223_y53935_class1	Claudia
9	31	1419.5	933.5	1	S14ZCG_CD20_100_ER1 - 2015-11-16 16.08.55_x45223_y53935_class1	Claudia
10	31	1462.5	160.5	1	S14ZCG_CD20_100_ER1 - 2015-11-16 16.08.55_x45223_y53935_class1	Claudia
11	31	1840.5	1125.5	1	S14ZCG_CD20_100_ER1 - 2015-11-16 16.08.55_x45223_y53935_class1	Claudia
12	31	1616.5	1004.5	1	S14ZCG_CD20_100_ER1 - 2015-11-16 16.08.55_x45223_y53935_class1	Claudia
13	31	1628.5	1489.5	1	S14ZCG_CD20_100_ER1 - 2015-11-16 16.08.55_x45223_y53935_class1	Claudia
14	31	1571.5	1442.5	1	S14ZCG_CD20_100_ER1 - 2015-11-16 16.08.55_x45223_y53935_class1	Claudia
15	31	1537.5	1436.5	1	S14ZCG_CD20_100_ER1 - 2015-11-16 16.08.55_x45223_y53935_class1	Claudia
16	31	1577.5	1307.5	1	S14ZCG_CD20_100_ER1 - 2015-11-16 16.08.55_x45223_y53935_class1	Claudia
17	31	1375.5	1139.5	1	S14ZCG_CD20_100_ER1 - 2015-11-16 16.08.55_x45223_y53935_class1	Claudia
18	31	1278.5	1265.5	1	S14ZCG_CD20_100_ER1 - 2015-11-16 16.08.55_x45223_y53935_class1	Claudia
19	31	1254.5	1301.5	1	S14ZCG_CD20_100_ER1 - 2015-11-16 16.08.55_x45223_y53935_class1	Claudia
20	31	1151.5	1139.5	1	S14ZCG_CD20_100_ER1 - 2015-11-16 16.08.55_x45223_y53935_class1	Claudia
21	31	1125.5	1103.5	1	S14ZCG_CD20_100_ER1 - 2015-11-16 16.08.55_x45223_y53935_class1	Claudia
22	31	1181.5	1868.5	1	S14ZCG_CD20_100_ER1 - 2015-11-16 16.08.55_x45223_y53935_class1	Claudia
23	31	1127.5	1857.5	1	S14ZCG_CD20_100_ER1 - 2015-11-16 16.08.55_x45223_y53935_class1	Claudia
24	31	993.5	1724.5	1	S14ZCG_CD20_100_ER1 - 2015-11-16 16.08.55_x45223_y53935_class1	Claudia
25	31	871.5	1549.5	1	S14ZCG_CD20_100_ER1 - 2015-11-16 16.08.55_x45223_y53935_class1	Claudia
26	31	815.5	1500.5	1	S14ZCG_CD20_100_ER1 - 2015-11-16 16.08.55_x45223_y53935_class1	Claudia
27	31	754.5	1472.5	1	S14ZCG_CD20_100_ER1 - 2015-11-16 16.08.55_x45223_y53935_class1	Claudia
28	31	765.5	1377.5	1	S14ZCG_CD20_100_ER1 - 2015-11-16 16.08.55_x45223_y53935_class1	Claudia
29	31	631.5	1324.5	1	S14ZCG_CD20_100_ER1 - 2015-11-16 16.08.55_x45223_y53935_class1	Claudia
30	31	337.5	1200.5	1	S14ZCG_CD20_100_ER1 - 2015-11-16 16.08.55_x45223_y53935_class1	Claudia
31	31	913.5	969.5	1	S14ZCG_CD20_100_ER1 - 2015-11-16 16.08.55_x45223_y53935_class1	Claudia
