# Supplementary material for: Robust and accurate quantification of biomarkers of immune cells in lung cancer micro-environment using deep convolutional neural networks
Source: PeerJ. 2019 Apr 10;7:e6335. doi: 10.7717/peerj.6335 (PMC6462181; doi:10.7717/peerj.6335)
Supplement: Supplemental Information 2 — The positions of the positive cells were detected by four independent human observers on at least 64 different validation images. Each csv file stored in the zip archive represents the positive cell count and their position per person and validation image. [file peerj-07-6335-s002.zip › validation-observers/person1/S14ZCG_CD20_100_ER1 - 2015-11-16 16.08.55_x61232_y49928_class1.csv]

f_markerId	f_nrOfMarkers	f_x	f_y	l_GTR	i_imagefile	i_subfolder
1	23	1724.5	1136.5	1	S14ZCG_CD20_100_ER1 - 2015-11-16 16.08.55_x61232_y49928_class1	Claudia
2	23	1500.5	1109.5	1	S14ZCG_CD20_100_ER1 - 2015-11-16 16.08.55_x61232_y49928_class1	Claudia
3	23	1065.5	668.5	1	S14ZCG_CD20_100_ER1 - 2015-11-16 16.08.55_x61232_y49928_class1	Claudia
4	23	956.5	665.5	1	S14ZCG_CD20_100_ER1 - 2015-11-16 16.08.55_x61232_y49928_class1	Claudia
5	23	915.5	590.5	1	S14ZCG_CD20_100_ER1 - 2015-11-16 16.08.55_x61232_y49928_class1	Claudia
6	23	830.5	248.5	1	S14ZCG_CD20_100_ER1 - 2015-11-16 16.08.55_x61232_y49928_class1	Claudia
7	23	1169.5	418.5	1	S14ZCG_CD20_100_ER1 - 2015-11-16 16.08.55_x61232_y49928_class1	Claudia
8	23	777.5	183.5	1	S14ZCG_CD20_100_ER1 - 2015-11-16 16.08.55_x61232_y49928_class1	Claudia
9	23	675.5	206.5	1	S14ZCG_CD20_100_ER1 - 2015-11-16 16.08.55_x61232_y49928_class1	Claudia
10	23	698.5	242.5	1	S14ZCG_CD20_100_ER1 - 2015-11-16 16.08.55_x61232_y49928_class1	Claudia
11	23	753.5	260.5	1	S14ZCG_CD20_100_ER1 - 2015-11-16 16.08.55_x61232_y49928_class1	Claudia
12	23	465.5	383.5	1	S14ZCG_CD20_100_ER1 - 2015-11-16 16.08.55_x61232_y49928_class1	Claudia
13	23	598.5	456.5	1	S14ZCG_CD20_100_ER1 - 2015-11-16 16.08.55_x61232_y49928_class1	Claudia
14	23	671.5	451.5	1	S14ZCG_CD20_100_ER1 - 2015-11-16 16.08.55_x61232_y49928_class1	Claudia
15	23	430.5	4.5	1	S14ZCG_CD20_100_ER1 - 2015-11-16 16.08.55_x61232_y49928_class1	Claudia
16	23	139.5	187.5	1	S14ZCG_CD20_100_ER1 - 2015-11-16 16.08.55_x61232_y49928_class1	Claudia
17	23	222.5	228.5	1	S14ZCG_CD20_100_ER1 - 2015-11-16 16.08.55_x61232_y49928_class1	Claudia
18	23	84.5	343.5	1	S14ZCG_CD20_100_ER1 - 2015-11-16 16.08.55_x61232_y49928_class1	Claudia
19	23	66.5	396.5	1	S14ZCG_CD20_100_ER1 - 2015-11-16 16.08.55_x61232_y49928_class1	Claudia
20	23	268.5	360.5	1	S14ZCG_CD20_100_ER1 - 2015-11-16 16.08.55_x61232_y49928_class1	Claudia
21	23	192.5	496.5	1	S14ZCG_CD20_100_ER1 - 2015-11-16 16.08.55_x61232_y49928_class1	Claudia
22	23	331.5	568.5	1	S14ZCG_CD20_100_ER1 - 2015-11-16 16.08.55_x61232_y49928_class1	Claudia
23	23	465.5	592.5	1	S14ZCG_CD20_100_ER1 - 2015-11-16 16.08.55_x61232_y49928_class1	Claudia
