# Supplementary material for: Robust and accurate quantification of biomarkers of immune cells in lung cancer micro-environment using deep convolutional neural networks
Source: PeerJ. 2019 Apr 10;7:e6335. doi: 10.7717/peerj.6335 (PMC6462181; doi:10.7717/peerj.6335)
Supplement: Supplemental Information 2 — The positions of the positive cells were detected by four independent human observers on at least 64 different validation images. Each csv file stored in the zip archive represents the positive cell count and their position per person and validation image. [file peerj-07-6335-s002.zip › validation-observers/person1/S14ZCG_CD3_100_ER1 - 2015-11-16 13.19.00_x33545_y28871_class1.csv]

f_markerId	f_nrOfMarkers	f_x	f_y	l_GTR	i_imagefile	i_subfolder
1	52	1822.5	163.5	1	S14ZCG_CD3_100_ER1 - 2015-11-16 13.19.00_x33545_y28871_class1	Claudia
2	52	1695.5	177.5	1	S14ZCG_CD3_100_ER1 - 2015-11-16 13.19.00_x33545_y28871_class1	Claudia
3	52	1542.5	89.5	1	S14ZCG_CD3_100_ER1 - 2015-11-16 13.19.00_x33545_y28871_class1	Claudia
4	52	186.5	15.5	1	S14ZCG_CD3_100_ER1 - 2015-11-16 13.19.00_x33545_y28871_class1	Claudia
5	52	831.5	74.5	1	S14ZCG_CD3_100_ER1 - 2015-11-16 13.19.00_x33545_y28871_class1	Claudia
6	52	1013.5	78.5	1	S14ZCG_CD3_100_ER1 - 2015-11-16 13.19.00_x33545_y28871_class1	Claudia
7	52	725.5	231.5	1	S14ZCG_CD3_100_ER1 - 2015-11-16 13.19.00_x33545_y28871_class1	Claudia
8	52	930.5	133.5	1	S14ZCG_CD3_100_ER1 - 2015-11-16 13.19.00_x33545_y28871_class1	Claudia
9	52	465.5	287.5	1	S14ZCG_CD3_100_ER1 - 2015-11-16 13.19.00_x33545_y28871_class1	Claudia
11	52	77.5	409.5	1	S14ZCG_CD3_100_ER1 - 2015-11-16 13.19.00_x33545_y28871_class1	Claudia
12	52	207.5	456.5	1	S14ZCG_CD3_100_ER1 - 2015-11-16 13.19.00_x33545_y28871_class1	Claudia
13	52	98.5	313.5	1	S14ZCG_CD3_100_ER1 - 2015-11-16 13.19.00_x33545_y28871_class1	Claudia
14	52	342.5	404.5	1	S14ZCG_CD3_100_ER1 - 2015-11-16 13.19.00_x33545_y28871_class1	Claudia
15	52	463.5	465.5	1	S14ZCG_CD3_100_ER1 - 2015-11-16 13.19.00_x33545_y28871_class1	Claudia
16	52	451.5	593.5	1	S14ZCG_CD3_100_ER1 - 2015-11-16 13.19.00_x33545_y28871_class1	Claudia
17	52	196.5	740.5	1	S14ZCG_CD3_100_ER1 - 2015-11-16 13.19.00_x33545_y28871_class1	Claudia
18	52	393.5	768.5	1	S14ZCG_CD3_100_ER1 - 2015-11-16 13.19.00_x33545_y28871_class1	Claudia
19	52	434.5	801.5	1	S14ZCG_CD3_100_ER1 - 2015-11-16 13.19.00_x33545_y28871_class1	Claudia
20	52	498.5	889.5	1	S14ZCG_CD3_100_ER1 - 2015-11-16 13.19.00_x33545_y28871_class1	Claudia
21	52	624.5	884.5	1	S14ZCG_CD3_100_ER1 - 2015-11-16 13.19.00_x33545_y28871_class1	Claudia
22	52	548.5	860.5	1	S14ZCG_CD3_100_ER1 - 2015-11-16 13.19.00_x33545_y28871_class1	Claudia
23	52	656.5	709.5	1	S14ZCG_CD3_100_ER1 - 2015-11-16 13.19.00_x33545_y28871_class1	Claudia
24	52	704.5	604.5	1	S14ZCG_CD3_100_ER1 - 2015-11-16 13.19.00_x33545_y28871_class1	Claudia
25	52	631.5	449.5	1	S14ZCG_CD3_100_ER1 - 2015-11-16 13.19.00_x33545_y28871_class1	Claudia
26	52	978.5	589.5	1	S14ZCG_CD3_100_ER1 - 2015-11-16 13.19.00_x33545_y28871_class1	Claudia
27	52	837.5	289.5	1	S14ZCG_CD3_100_ER1 - 2015-11-16 13.19.00_x33545_y28871_class1	Claudia
28	52	1234.5	419.5	1	S14ZCG_CD3_100_ER1 - 2015-11-16 13.19.00_x33545_y28871_class1	Claudia
29	52	1157.5	607.5	1	S14ZCG_CD3_100_ER1 - 2015-11-16 13.19.00_x33545_y28871_class1	Claudia
30	52	1607.5	722.5	1	S14ZCG_CD3_100_ER1 - 2015-11-16 13.19.00_x33545_y28871_class1	Claudia
31	52	1831.5	736.5	1	S14ZCG_CD3_100_ER1 - 2015-11-16 13.19.00_x33545_y28871_class1	Claudia
32	52	1981.5	1078.5	1	S14ZCG_CD3_100_ER1 - 2015-11-16 13.19.00_x33545_y28871_class1	Claudia
33	52	1604.5	843.5	1	S14ZCG_CD3_100_ER1 - 2015-11-16 13.19.00_x33545_y28871_class1	Claudia
34	52	1410.5	989.5	1	S14ZCG_CD3_100_ER1 - 2015-11-16 13.19.00_x33545_y28871_class1	Claudia
35	52	1357.5	956.5	1	S14ZCG_CD3_100_ER1 - 2015-11-16 13.19.00_x33545_y28871_class1	Claudia
36	52	1203.5	906.5	1	S14ZCG_CD3_100_ER1 - 2015-11-16 13.19.00_x33545_y28871_class1	Claudia
37	52	1066.5	904.5	1	S14ZCG_CD3_100_ER1 - 2015-11-16 13.19.00_x33545_y28871_class1	Claudia
38	52	1133.5	954.5	1	S14ZCG_CD3_100_ER1 - 2015-11-16 13.19.00_x33545_y28871_class1	Claudia
39	52	540.5	1459.5	1	S14ZCG_CD3_100_ER1 - 2015-11-16 13.19.00_x33545_y28871_class1	Claudia
40	52	419.5	1893.5	1	S14ZCG_CD3_100_ER1 - 2015-11-16 13.19.00_x33545_y28871_class1	Claudia
41	52	946.5	1743.5	1	S14ZCG_CD3_100_ER1 - 2015-11-16 13.19.00_x33545_y28871_class1	Claudia
42	52	1034.5	1707.5	1	S14ZCG_CD3_100_ER1 - 2015-11-16 13.19.00_x33545_y28871_class1	Claudia
43	52	1090.5	1980.5	1	S14ZCG_CD3_100_ER1 - 2015-11-16 13.19.00_x33545_y28871_class1	Claudia
44	52	1207.5	1962.5	1	S14ZCG_CD3_100_ER1 - 2015-11-16 13.19.00_x33545_y28871_class1	Claudia
45	52	1409.5	1804.5	1	S14ZCG_CD3_100_ER1 - 2015-11-16 13.19.00_x33545_y28871_class1	Claudia
46	52	1419.5	1749.5	1	S14ZCG_CD3_100_ER1 - 2015-11-16 13.19.00_x33545_y28871_class1	Claudia
47	52	1366.5	1695.5	1	S14ZCG_CD3_100_ER1 - 2015-11-16 13.19.00_x33545_y28871_class1	Claudia
48	52	968.5	1386.5	1	S14ZCG_CD3_100_ER1 - 2015-11-16 13.19.00_x33545_y28871_class1	Claudia
49	52	1595.5	1765.5	1	S14ZCG_CD3_100_ER1 - 2015-11-16 13.19.00_x33545_y28871_class1	Claudia
50	52	1722.5	1704.5	1	S14ZCG_CD3_100_ER1 - 2015-11-16 13.19.00_x33545_y28871_class1	Claudia
51	52	1777.5	1612.5	1	S14ZCG_CD3_100_ER1 - 2015-11-16 13.19.00_x33545_y28871_class1	Claudia
52	52	1881.5	1822.5	1	S14ZCG_CD3_100_ER1 - 2015-11-16 13.19.00_x33545_y28871_class1	Claudia
53	52	833.5	1053.5	1	S14ZCG_CD3_100_ER1 - 2015-11-16 13.19.00_x33545_y28871_class1	Claudia
