# Supplementary material for: Robust and accurate quantification of biomarkers of immune cells in lung cancer micro-environment using deep convolutional neural networks
Source: PeerJ. 2019 Apr 10;7:e6335. doi: 10.7717/peerj.6335 (PMC6462181; doi:10.7717/peerj.6335)
Supplement: Supplemental Information 2 — The positions of the positive cells were detected by four independent human observers on at least 64 different validation images. Each csv file stored in the zip archive represents the positive cell count and their position per person and validation image. [file peerj-07-6335-s002.zip › validation-observers/person1/S14ZCG_CD3_100_ER1 - 2015-11-16 13.19.00_x50347_y42675_class1.csv]

f_markerId	f_nrOfMarkers	f_x	f_y	l_GTR	i_imagefile	i_subfolder
1	58	21.5	278.5	1	S14ZCG_CD3_100_ER1 - 2015-11-16 13.19.00_x50347_y42675_class1	Claudia
2	58	1780.5	166.5	1	S14ZCG_CD3_100_ER1 - 2015-11-16 13.19.00_x50347_y42675_class1	Claudia
3	58	1586.5	324.5	1	S14ZCG_CD3_100_ER1 - 2015-11-16 13.19.00_x50347_y42675_class1	Claudia
4	58	1625.5	359.5	1	S14ZCG_CD3_100_ER1 - 2015-11-16 13.19.00_x50347_y42675_class1	Claudia
5	58	1601.5	410.5	1	S14ZCG_CD3_100_ER1 - 2015-11-16 13.19.00_x50347_y42675_class1	Claudia
6	58	1586.5	453.5	1	S14ZCG_CD3_100_ER1 - 2015-11-16 13.19.00_x50347_y42675_class1	Claudia
7	58	1484.5	506.5	1	S14ZCG_CD3_100_ER1 - 2015-11-16 13.19.00_x50347_y42675_class1	Claudia
8	58	1484.5	610.5	1	S14ZCG_CD3_100_ER1 - 2015-11-16 13.19.00_x50347_y42675_class1	Claudia
9	58	1469.5	737.5	1	S14ZCG_CD3_100_ER1 - 2015-11-16 13.19.00_x50347_y42675_class1	Claudia
10	58	1339.5	403.5	1	S14ZCG_CD3_100_ER1 - 2015-11-16 13.19.00_x50347_y42675_class1	Claudia
11	58	1278.5	481.5	1	S14ZCG_CD3_100_ER1 - 2015-11-16 13.19.00_x50347_y42675_class1	Claudia
12	58	1313.5	528.5	1	S14ZCG_CD3_100_ER1 - 2015-11-16 13.19.00_x50347_y42675_class1	Claudia
13	58	1125.5	496.5	1	S14ZCG_CD3_100_ER1 - 2015-11-16 13.19.00_x50347_y42675_class1	Claudia
14	58	880.5	760.5	1	S14ZCG_CD3_100_ER1 - 2015-11-16 13.19.00_x50347_y42675_class1	Claudia
15	58	1174.5	696.5	1	S14ZCG_CD3_100_ER1 - 2015-11-16 13.19.00_x50347_y42675_class1	Claudia
16	58	1225.5	724.5	1	S14ZCG_CD3_100_ER1 - 2015-11-16 13.19.00_x50347_y42675_class1	Claudia
17	58	1309.5	639.5	1	S14ZCG_CD3_100_ER1 - 2015-11-16 13.19.00_x50347_y42675_class1	Claudia
18	58	1253.5	754.5	1	S14ZCG_CD3_100_ER1 - 2015-11-16 13.19.00_x50347_y42675_class1	Claudia
19	58	1189.5	819.5	1	S14ZCG_CD3_100_ER1 - 2015-11-16 13.19.00_x50347_y42675_class1	Claudia
20	58	1401.5	872.5	1	S14ZCG_CD3_100_ER1 - 2015-11-16 13.19.00_x50347_y42675_class1	Claudia
21	58	1356.5	942.5	1	S14ZCG_CD3_100_ER1 - 2015-11-16 13.19.00_x50347_y42675_class1	Claudia
22	58	1318.5	984.5	1	S14ZCG_CD3_100_ER1 - 2015-11-16 13.19.00_x50347_y42675_class1	Claudia
23	58	1181.5	1003.5	1	S14ZCG_CD3_100_ER1 - 2015-11-16 13.19.00_x50347_y42675_class1	Claudia
24	58	1095.5	880.5	1	S14ZCG_CD3_100_ER1 - 2015-11-16 13.19.00_x50347_y42675_class1	Claudia
25	58	1075.5	922.5	1	S14ZCG_CD3_100_ER1 - 2015-11-16 13.19.00_x50347_y42675_class1	Claudia
26	58	1022.5	866.5	1	S14ZCG_CD3_100_ER1 - 2015-11-16 13.19.00_x50347_y42675_class1	Claudia
27	58	1060.5	1001.5	1	S14ZCG_CD3_100_ER1 - 2015-11-16 13.19.00_x50347_y42675_class1	Claudia
28	58	1056.5	1045.5	1	S14ZCG_CD3_100_ER1 - 2015-11-16 13.19.00_x50347_y42675_class1	Claudia
29	58	1013.5	1057.5	1	S14ZCG_CD3_100_ER1 - 2015-11-16 13.19.00_x50347_y42675_class1	Claudia
30	58	1022.5	1098.5	1	S14ZCG_CD3_100_ER1 - 2015-11-16 13.19.00_x50347_y42675_class1	Claudia
31	58	1068.5	1104.5	1	S14ZCG_CD3_100_ER1 - 2015-11-16 13.19.00_x50347_y42675_class1	Claudia
32	58	1089.5	1186.5	1	S14ZCG_CD3_100_ER1 - 2015-11-16 13.19.00_x50347_y42675_class1	Claudia
33	58	1215.5	1198.5	1	S14ZCG_CD3_100_ER1 - 2015-11-16 13.19.00_x50347_y42675_class1	Claudia
34	58	1013.5	1266.5	1	S14ZCG_CD3_100_ER1 - 2015-11-16 13.19.00_x50347_y42675_class1	Claudia
35	58	931.5	1242.5	1	S14ZCG_CD3_100_ER1 - 2015-11-16 13.19.00_x50347_y42675_class1	Claudia
36	58	65.5	1242.5	1	S14ZCG_CD3_100_ER1 - 2015-11-16 13.19.00_x50347_y42675_class1	Claudia
37	58	104.5	1281.5	1	S14ZCG_CD3_100_ER1 - 2015-11-16 13.19.00_x50347_y42675_class1	Claudia
38	58	145.5	1228.5	1	S14ZCG_CD3_100_ER1 - 2015-11-16 13.19.00_x50347_y42675_class1	Claudia
39	58	1292.5	1910.5	1	S14ZCG_CD3_100_ER1 - 2015-11-16 13.19.00_x50347_y42675_class1	Claudia
40	58	1963.5	1442.5	1	S14ZCG_CD3_100_ER1 - 2015-11-16 13.19.00_x50347_y42675_class1	Claudia
41	58	1936.5	1418.5	1	S14ZCG_CD3_100_ER1 - 2015-11-16 13.19.00_x50347_y42675_class1	Claudia
42	58	1807.5	1439.5	1	S14ZCG_CD3_100_ER1 - 2015-11-16 13.19.00_x50347_y42675_class1	Claudia
43	58	1915.5	1318.5	1	S14ZCG_CD3_100_ER1 - 2015-11-16 13.19.00_x50347_y42675_class1	Claudia
44	58	1853.5	1306.5	1	S14ZCG_CD3_100_ER1 - 2015-11-16 13.19.00_x50347_y42675_class1	Claudia
45	58	1804.5	1309.5	1	S14ZCG_CD3_100_ER1 - 2015-11-16 13.19.00_x50347_y42675_class1	Claudia
46	58	1848.5	1383.5	1	S14ZCG_CD3_100_ER1 - 2015-11-16 13.19.00_x50347_y42675_class1	Claudia
47	58	1754.5	1209.5	1	S14ZCG_CD3_100_ER1 - 2015-11-16 13.19.00_x50347_y42675_class1	Claudia
48	58	1786.5	1139.5	1	S14ZCG_CD3_100_ER1 - 2015-11-16 13.19.00_x50347_y42675_class1	Claudia
49	58	1969.5	1036.5	1	S14ZCG_CD3_100_ER1 - 2015-11-16 13.19.00_x50347_y42675_class1	Claudia
50	58	1931.5	1072.5	1	S14ZCG_CD3_100_ER1 - 2015-11-16 13.19.00_x50347_y42675_class1	Claudia
51	58	1916.5	1124.5	1	S14ZCG_CD3_100_ER1 - 2015-11-16 13.19.00_x50347_y42675_class1	Claudia
52	58	1880.5	1153.5	1	S14ZCG_CD3_100_ER1 - 2015-11-16 13.19.00_x50347_y42675_class1	Claudia
53	58	1907.5	1175.5	1	S14ZCG_CD3_100_ER1 - 2015-11-16 13.19.00_x50347_y42675_class1	Claudia
54	58	1916.5	1213.5	1	S14ZCG_CD3_100_ER1 - 2015-11-16 13.19.00_x50347_y42675_class1	Claudia
55	58	1939.5	1253.5	1	S14ZCG_CD3_100_ER1 - 2015-11-16 13.19.00_x50347_y42675_class1	Claudia
56	58	1903.5	1272.5	1	S14ZCG_CD3_100_ER1 - 2015-11-16 13.19.00_x50347_y42675_class1	Claudia
57	58	1836.5	1245.5	1	S14ZCG_CD3_100_ER1 - 2015-11-16 13.19.00_x50347_y42675_class1	Claudia
58	58	1827.5	1183.5	1	S14ZCG_CD3_100_ER1 - 2015-11-16 13.19.00_x50347_y42675_class1	Claudia
