# Supplementary material for: Robust and accurate quantification of biomarkers of immune cells in lung cancer micro-environment using deep convolutional neural networks
Source: PeerJ. 2019 Apr 10;7:e6335. doi: 10.7717/peerj.6335 (PMC6462181; doi:10.7717/peerj.6335)
Supplement: Supplemental Information 2 — The positions of the positive cells were detected by four independent human observers on at least 64 different validation images. Each csv file stored in the zip archive represents the positive cell count and their position per person and validation image. [file peerj-07-6335-s002.zip › validation-observers/person1/S14ZCG_CD3_100_ER1 - 2015-11-16 13.19.00_x50421_y22617_class1.csv]

f_markerId	f_nrOfMarkers	f_x	f_y	l_GTR	i_imagefile	i_subfolder
1	198	566.5	130.5	1	S14ZCG_CD3_100_ER1 - 2015-11-16 13.19.00_x50421_y22617_class1	Claudia
2	198	1178.5	49.5	1	S14ZCG_CD3_100_ER1 - 2015-11-16 13.19.00_x50421_y22617_class1	Claudia
3	198	1180.5	110.5	1	S14ZCG_CD3_100_ER1 - 2015-11-16 13.19.00_x50421_y22617_class1	Claudia
4	198	928.5	201.5	1	S14ZCG_CD3_100_ER1 - 2015-11-16 13.19.00_x50421_y22617_class1	Claudia
5	198	860.5	268.5	1	S14ZCG_CD3_100_ER1 - 2015-11-16 13.19.00_x50421_y22617_class1	Claudia
6	198	851.5	342.5	1	S14ZCG_CD3_100_ER1 - 2015-11-16 13.19.00_x50421_y22617_class1	Claudia
7	198	728.5	346.5	1	S14ZCG_CD3_100_ER1 - 2015-11-16 13.19.00_x50421_y22617_class1	Claudia
8	198	646.5	437.5	1	S14ZCG_CD3_100_ER1 - 2015-11-16 13.19.00_x50421_y22617_class1	Claudia
9	198	581.5	468.5	1	S14ZCG_CD3_100_ER1 - 2015-11-16 13.19.00_x50421_y22617_class1	Claudia
10	198	268.5	284.5	1	S14ZCG_CD3_100_ER1 - 2015-11-16 13.19.00_x50421_y22617_class1	Claudia
11	198	203.5	312.5	1	S14ZCG_CD3_100_ER1 - 2015-11-16 13.19.00_x50421_y22617_class1	Claudia
12	198	172.5	409.5	1	S14ZCG_CD3_100_ER1 - 2015-11-16 13.19.00_x50421_y22617_class1	Claudia
13	198	56.5	522.5	1	S14ZCG_CD3_100_ER1 - 2015-11-16 13.19.00_x50421_y22617_class1	Claudia
14	198	183.5	534.5	1	S14ZCG_CD3_100_ER1 - 2015-11-16 13.19.00_x50421_y22617_class1	Claudia
15	198	189.5	627.5	1	S14ZCG_CD3_100_ER1 - 2015-11-16 13.19.00_x50421_y22617_class1	Claudia
16	198	48.5	648.5	1	S14ZCG_CD3_100_ER1 - 2015-11-16 13.19.00_x50421_y22617_class1	Claudia
17	198	12.5	810.5	1	S14ZCG_CD3_100_ER1 - 2015-11-16 13.19.00_x50421_y22617_class1	Claudia
18	198	90.5	734.5	1	S14ZCG_CD3_100_ER1 - 2015-11-16 13.19.00_x50421_y22617_class1	Claudia
19	198	122.5	719.5	1	S14ZCG_CD3_100_ER1 - 2015-11-16 13.19.00_x50421_y22617_class1	Claudia
20	198	221.5	778.5	1	S14ZCG_CD3_100_ER1 - 2015-11-16 13.19.00_x50421_y22617_class1	Claudia
21	198	260.5	762.5	1	S14ZCG_CD3_100_ER1 - 2015-11-16 13.19.00_x50421_y22617_class1	Claudia
22	198	327.5	715.5	1	S14ZCG_CD3_100_ER1 - 2015-11-16 13.19.00_x50421_y22617_class1	Claudia
23	198	295.5	681.5	1	S14ZCG_CD3_100_ER1 - 2015-11-16 13.19.00_x50421_y22617_class1	Claudia
24	198	443.5	598.5	1	S14ZCG_CD3_100_ER1 - 2015-11-16 13.19.00_x50421_y22617_class1	Claudia
25	198	498.5	639.5	1	S14ZCG_CD3_100_ER1 - 2015-11-16 13.19.00_x50421_y22617_class1	Claudia
26	198	522.5	678.5	1	S14ZCG_CD3_100_ER1 - 2015-11-16 13.19.00_x50421_y22617_class1	Claudia
27	198	600.5	600.5	1	S14ZCG_CD3_100_ER1 - 2015-11-16 13.19.00_x50421_y22617_class1	Claudia
28	198	633.5	557.5	1	S14ZCG_CD3_100_ER1 - 2015-11-16 13.19.00_x50421_y22617_class1	Claudia
29	198	1037.5	446.5	1	S14ZCG_CD3_100_ER1 - 2015-11-16 13.19.00_x50421_y22617_class1	Claudia
30	198	1162.5	562.5	1	S14ZCG_CD3_100_ER1 - 2015-11-16 13.19.00_x50421_y22617_class1	Claudia
31	198	1119.5	554.5	1	S14ZCG_CD3_100_ER1 - 2015-11-16 13.19.00_x50421_y22617_class1	Claudia
32	198	1034.5	542.5	1	S14ZCG_CD3_100_ER1 - 2015-11-16 13.19.00_x50421_y22617_class1	Claudia
33	198	1060.5	606.5	1	S14ZCG_CD3_100_ER1 - 2015-11-16 13.19.00_x50421_y22617_class1	Claudia
34	198	1065.5	690.5	1	S14ZCG_CD3_100_ER1 - 2015-11-16 13.19.00_x50421_y22617_class1	Claudia
35	198	1277.5	756.5	1	S14ZCG_CD3_100_ER1 - 2015-11-16 13.19.00_x50421_y22617_class1	Claudia
36	198	1219.5	707.5	1	S14ZCG_CD3_100_ER1 - 2015-11-16 13.19.00_x50421_y22617_class1	Claudia
37	198	1203.5	775.5	1	S14ZCG_CD3_100_ER1 - 2015-11-16 13.19.00_x50421_y22617_class1	Claudia
38	198	1095.5	765.5	1	S14ZCG_CD3_100_ER1 - 2015-11-16 13.19.00_x50421_y22617_class1	Claudia
39	198	1109.5	831.5	1	S14ZCG_CD3_100_ER1 - 2015-11-16 13.19.00_x50421_y22617_class1	Claudia
40	198	1056.5	801.5	1	S14ZCG_CD3_100_ER1 - 2015-11-16 13.19.00_x50421_y22617_class1	Claudia
41	198	1010.5	818.5	1	S14ZCG_CD3_100_ER1 - 2015-11-16 13.19.00_x50421_y22617_class1	Claudia
42	198	1263.5	921.5	1	S14ZCG_CD3_100_ER1 - 2015-11-16 13.19.00_x50421_y22617_class1	Claudia
43	198	1201.5	948.5	1	S14ZCG_CD3_100_ER1 - 2015-11-16 13.19.00_x50421_y22617_class1	Claudia
44	198	1231.5	969.5	1	S14ZCG_CD3_100_ER1 - 2015-11-16 13.19.00_x50421_y22617_class1	Claudia
45	198	1254.5	1018.5	1	S14ZCG_CD3_100_ER1 - 2015-11-16 13.19.00_x50421_y22617_class1	Claudia
46	198	1251.5	1059.5	1	S14ZCG_CD3_100_ER1 - 2015-11-16 13.19.00_x50421_y22617_class1	Claudia
47	198	1246.5	1089.5	1	S14ZCG_CD3_100_ER1 - 2015-11-16 13.19.00_x50421_y22617_class1	Claudia
48	198	1175.5	1034.5	1	S14ZCG_CD3_100_ER1 - 2015-11-16 13.19.00_x50421_y22617_class1	Claudia
49	198	1122.5	968.5	1	S14ZCG_CD3_100_ER1 - 2015-11-16 13.19.00_x50421_y22617_class1	Claudia
50	198	1116.5	903.5	1	S14ZCG_CD3_100_ER1 - 2015-11-16 13.19.00_x50421_y22617_class1	Claudia
51	198	1080.5	966.5	1	S14ZCG_CD3_100_ER1 - 2015-11-16 13.19.00_x50421_y22617_class1	Claudia
52	198	1034.5	943.5	1	S14ZCG_CD3_100_ER1 - 2015-11-16 13.19.00_x50421_y22617_class1	Claudia
53	198	1045.5	895.5	1	S14ZCG_CD3_100_ER1 - 2015-11-16 13.19.00_x50421_y22617_class1	Claudia
54	198	1189.5	1146.5	1	S14ZCG_CD3_100_ER1 - 2015-11-16 13.19.00_x50421_y22617_class1	Claudia
55	198	1224.5	1166.5	1	S14ZCG_CD3_100_ER1 - 2015-11-16 13.19.00_x50421_y22617_class1	Claudia
56	198	1221.5	1213.5	1	S14ZCG_CD3_100_ER1 - 2015-11-16 13.19.00_x50421_y22617_class1	Claudia
57	198	1140.5	1216.5	1	S14ZCG_CD3_100_ER1 - 2015-11-16 13.19.00_x50421_y22617_class1	Claudia
58	198	1109.5	1160.5	1	S14ZCG_CD3_100_ER1 - 2015-11-16 13.19.00_x50421_y22617_class1	Claudia
59	198	1107.5	1125.5	1	S14ZCG_CD3_100_ER1 - 2015-11-16 13.19.00_x50421_y22617_class1	Claudia
60	198	1095.5	1092.5	1	S14ZCG_CD3_100_ER1 - 2015-11-16 13.19.00_x50421_y22617_class1	Claudia
61	198	1042.5	1077.5	1	S14ZCG_CD3_100_ER1 - 2015-11-16 13.19.00_x50421_y22617_class1	Claudia
62	198	1001.5	1122.5	1	S14ZCG_CD3_100_ER1 - 2015-11-16 13.19.00_x50421_y22617_class1	Claudia
63	198	1043.5	1187.5	1	S14ZCG_CD3_100_ER1 - 2015-11-16 13.19.00_x50421_y22617_class1	Claudia
64	198	937.5	1124.5	1	S14ZCG_CD3_100_ER1 - 2015-11-16 13.19.00_x50421_y22617_class1	Claudia
65	198	915.5	1048.5	1	S14ZCG_CD3_100_ER1 - 2015-11-16 13.19.00_x50421_y22617_class1	Claudia
66	198	753.5	1110.5	1	S14ZCG_CD3_100_ER1 - 2015-11-16 13.19.00_x50421_y22617_class1	Claudia
67	198	718.5	1143.5	1	S14ZCG_CD3_100_ER1 - 2015-11-16 13.19.00_x50421_y22617_class1	Claudia
68	198	786.5	1215.5	1	S14ZCG_CD3_100_ER1 - 2015-11-16 13.19.00_x50421_y22617_class1	Claudia
69	198	824.5	1253.5	1	S14ZCG_CD3_100_ER1 - 2015-11-16 13.19.00_x50421_y22617_class1	Claudia
70	198	839.5	1315.5	1	S14ZCG_CD3_100_ER1 - 2015-11-16 13.19.00_x50421_y22617_class1	Claudia
71	198	806.5	725.5	1	S14ZCG_CD3_100_ER1 - 2015-11-16 13.19.00_x50421_y22617_class1	Claudia
72	198	742.5	787.5	1	S14ZCG_CD3_100_ER1 - 2015-11-16 13.19.00_x50421_y22617_class1	Claudia
73	198	777.5	610.5	1	S14ZCG_CD3_100_ER1 - 2015-11-16 13.19.00_x50421_y22617_class1	Claudia
74	198	554.5	724.5	1	S14ZCG_CD3_100_ER1 - 2015-11-16 13.19.00_x50421_y22617_class1	Claudia
75	198	443.5	1010.5	1	S14ZCG_CD3_100_ER1 - 2015-11-16 13.19.00_x50421_y22617_class1	Claudia
76	198	415.5	1046.5	1	S14ZCG_CD3_100_ER1 - 2015-11-16 13.19.00_x50421_y22617_class1	Claudia
77	198	404.5	915.5	1	S14ZCG_CD3_100_ER1 - 2015-11-16 13.19.00_x50421_y22617_class1	Claudia
78	198	57.5	913.5	1	S14ZCG_CD3_100_ER1 - 2015-11-16 13.19.00_x50421_y22617_class1	Claudia
79	198	80.5	859.5	1	S14ZCG_CD3_100_ER1 - 2015-11-16 13.19.00_x50421_y22617_class1	Claudia
80	198	175.5	1024.5	1	S14ZCG_CD3_100_ER1 - 2015-11-16 13.19.00_x50421_y22617_class1	Claudia
81	198	122.5	1069.5	1	S14ZCG_CD3_100_ER1 - 2015-11-16 13.19.00_x50421_y22617_class1	Claudia
82	198	46.5	1053.5	1	S14ZCG_CD3_100_ER1 - 2015-11-16 13.19.00_x50421_y22617_class1	Claudia
83	198	251.5	954.5	1	S14ZCG_CD3_100_ER1 - 2015-11-16 13.19.00_x50421_y22617_class1	Claudia
84	198	353.5	995.5	1	S14ZCG_CD3_100_ER1 - 2015-11-16 13.19.00_x50421_y22617_class1	Claudia
85	198	439.5	787.5	1	S14ZCG_CD3_100_ER1 - 2015-11-16 13.19.00_x50421_y22617_class1	Claudia
86	198	618.5	765.5	1	S14ZCG_CD3_100_ER1 - 2015-11-16 13.19.00_x50421_y22617_class1	Claudia
87	198	692.5	984.5	1	S14ZCG_CD3_100_ER1 - 2015-11-16 13.19.00_x50421_y22617_class1	Claudia
88	198	839.5	822.5	1	S14ZCG_CD3_100_ER1 - 2015-11-16 13.19.00_x50421_y22617_class1	Claudia
89	198	581.5	1146.5	1	S14ZCG_CD3_100_ER1 - 2015-11-16 13.19.00_x50421_y22617_class1	Claudia
90	198	639.5	1087.5	1	S14ZCG_CD3_100_ER1 - 2015-11-16 13.19.00_x50421_y22617_class1	Claudia
91	198	672.5	1072.5	1	S14ZCG_CD3_100_ER1 - 2015-11-16 13.19.00_x50421_y22617_class1	Claudia
92	198	622.5	953.5	1	S14ZCG_CD3_100_ER1 - 2015-11-16 13.19.00_x50421_y22617_class1	Claudia
93	198	122.5	1216.5	1	S14ZCG_CD3_100_ER1 - 2015-11-16 13.19.00_x50421_y22617_class1	Claudia
94	198	181.5	1234.5	1	S14ZCG_CD3_100_ER1 - 2015-11-16 13.19.00_x50421_y22617_class1	Claudia
95	198	372.5	1319.5	1	S14ZCG_CD3_100_ER1 - 2015-11-16 13.19.00_x50421_y22617_class1	Claudia
96	198	407.5	1351.5	1	S14ZCG_CD3_100_ER1 - 2015-11-16 13.19.00_x50421_y22617_class1	Claudia
97	198	492.5	1183.5	1	S14ZCG_CD3_100_ER1 - 2015-11-16 13.19.00_x50421_y22617_class1	Claudia
98	198	618.5	1198.5	1	S14ZCG_CD3_100_ER1 - 2015-11-16 13.19.00_x50421_y22617_class1	Claudia
99	198	539.5	1228.5	1	S14ZCG_CD3_100_ER1 - 2015-11-16 13.19.00_x50421_y22617_class1	Claudia
100	198	640.5	1374.5	1	S14ZCG_CD3_100_ER1 - 2015-11-16 13.19.00_x50421_y22617_class1	Claudia
101	198	469.5	1315.5	1	S14ZCG_CD3_100_ER1 - 2015-11-16 13.19.00_x50421_y22617_class1	Claudia
102	198	343.5	1393.5	1	S14ZCG_CD3_100_ER1 - 2015-11-16 13.19.00_x50421_y22617_class1	Claudia
103	198	309.5	1377.5	1	S14ZCG_CD3_100_ER1 - 2015-11-16 13.19.00_x50421_y22617_class1	Claudia
104	198	307.5	1422.5	1	S14ZCG_CD3_100_ER1 - 2015-11-16 13.19.00_x50421_y22617_class1	Claudia
105	198	218.5	1396.5	1	S14ZCG_CD3_100_ER1 - 2015-11-16 13.19.00_x50421_y22617_class1	Claudia
106	198	103.5	1384.5	1	S14ZCG_CD3_100_ER1 - 2015-11-16 13.19.00_x50421_y22617_class1	Claudia
107	198	83.5	1430.5	1	S14ZCG_CD3_100_ER1 - 2015-11-16 13.19.00_x50421_y22617_class1	Claudia
108	198	7.5	1686.5	1	S14ZCG_CD3_100_ER1 - 2015-11-16 13.19.00_x50421_y22617_class1	Claudia
109	198	125.5	1663.5	1	S14ZCG_CD3_100_ER1 - 2015-11-16 13.19.00_x50421_y22617_class1	Claudia
110	198	42.5	1909.5	1	S14ZCG_CD3_100_ER1 - 2015-11-16 13.19.00_x50421_y22617_class1	Claudia
111	198	146.5	1937.5	1	S14ZCG_CD3_100_ER1 - 2015-11-16 13.19.00_x50421_y22617_class1	Claudia
112	198	180.5	1825.5	1	S14ZCG_CD3_100_ER1 - 2015-11-16 13.19.00_x50421_y22617_class1	Claudia
113	198	248.5	1840.5	1	S14ZCG_CD3_100_ER1 - 2015-11-16 13.19.00_x50421_y22617_class1	Claudia
114	198	287.5	1913.5	1	S14ZCG_CD3_100_ER1 - 2015-11-16 13.19.00_x50421_y22617_class1	Claudia
115	198	342.5	1904.5	1	S14ZCG_CD3_100_ER1 - 2015-11-16 13.19.00_x50421_y22617_class1	Claudia
116	198	351.5	1942.5	1	S14ZCG_CD3_100_ER1 - 2015-11-16 13.19.00_x50421_y22617_class1	Claudia
117	198	469.5	1919.5	1	S14ZCG_CD3_100_ER1 - 2015-11-16 13.19.00_x50421_y22617_class1	Claudia
118	198	507.5	1907.5	1	S14ZCG_CD3_100_ER1 - 2015-11-16 13.19.00_x50421_y22617_class1	Claudia
119	198	522.5	1836.5	1	S14ZCG_CD3_100_ER1 - 2015-11-16 13.19.00_x50421_y22617_class1	Claudia
120	198	487.5	1807.5	1	S14ZCG_CD3_100_ER1 - 2015-11-16 13.19.00_x50421_y22617_class1	Claudia
121	198	571.5	1898.5	1	S14ZCG_CD3_100_ER1 - 2015-11-16 13.19.00_x50421_y22617_class1	Claudia
122	198	769.5	1978.5	1	S14ZCG_CD3_100_ER1 - 2015-11-16 13.19.00_x50421_y22617_class1	Claudia
123	198	1036.5	1965.5	1	S14ZCG_CD3_100_ER1 - 2015-11-16 13.19.00_x50421_y22617_class1	Claudia
124	198	925.5	1927.5	1	S14ZCG_CD3_100_ER1 - 2015-11-16 13.19.00_x50421_y22617_class1	Claudia
125	198	1092.5	1956.5	1	S14ZCG_CD3_100_ER1 - 2015-11-16 13.19.00_x50421_y22617_class1	Claudia
126	198	1260.5	1933.5	1	S14ZCG_CD3_100_ER1 - 2015-11-16 13.19.00_x50421_y22617_class1	Claudia
127	198	1415.5	1974.5	1	S14ZCG_CD3_100_ER1 - 2015-11-16 13.19.00_x50421_y22617_class1	Claudia
128	198	774.5	1837.5	1	S14ZCG_CD3_100_ER1 - 2015-11-16 13.19.00_x50421_y22617_class1	Claudia
129	198	345.5	1749.5	1	S14ZCG_CD3_100_ER1 - 2015-11-16 13.19.00_x50421_y22617_class1	Claudia
130	198	560.5	1563.5	1	S14ZCG_CD3_100_ER1 - 2015-11-16 13.19.00_x50421_y22617_class1	Claudia
131	198	443.5	1477.5	1	S14ZCG_CD3_100_ER1 - 2015-11-16 13.19.00_x50421_y22617_class1	Claudia
132	198	415.5	1416.5	1	S14ZCG_CD3_100_ER1 - 2015-11-16 13.19.00_x50421_y22617_class1	Claudia
133	198	793.5	1656.5	1	S14ZCG_CD3_100_ER1 - 2015-11-16 13.19.00_x50421_y22617_class1	Claudia
134	198	845.5	1657.5	1	S14ZCG_CD3_100_ER1 - 2015-11-16 13.19.00_x50421_y22617_class1	Claudia
135	198	899.5	1643.5	1	S14ZCG_CD3_100_ER1 - 2015-11-16 13.19.00_x50421_y22617_class1	Claudia
136	198	1027.5	1668.5	1	S14ZCG_CD3_100_ER1 - 2015-11-16 13.19.00_x50421_y22617_class1	Claudia
137	198	1180.5	1759.5	1	S14ZCG_CD3_100_ER1 - 2015-11-16 13.19.00_x50421_y22617_class1	Claudia
138	198	925.5	1416.5	1	S14ZCG_CD3_100_ER1 - 2015-11-16 13.19.00_x50421_y22617_class1	Claudia
139	198	1089.5	1425.5	1	S14ZCG_CD3_100_ER1 - 2015-11-16 13.19.00_x50421_y22617_class1	Claudia
140	198	1089.5	1528.5	1	S14ZCG_CD3_100_ER1 - 2015-11-16 13.19.00_x50421_y22617_class1	Claudia
141	198	1151.5	1536.5	1	S14ZCG_CD3_100_ER1 - 2015-11-16 13.19.00_x50421_y22617_class1	Claudia
142	198	1062.5	1572.5	1	S14ZCG_CD3_100_ER1 - 2015-11-16 13.19.00_x50421_y22617_class1	Claudia
143	198	1116.5	1580.5	1	S14ZCG_CD3_100_ER1 - 2015-11-16 13.19.00_x50421_y22617_class1	Claudia
144	198	1168.5	1701.5	1	S14ZCG_CD3_100_ER1 - 2015-11-16 13.19.00_x50421_y22617_class1	Claudia
145	198	1275.5	1671.5	1	S14ZCG_CD3_100_ER1 - 2015-11-16 13.19.00_x50421_y22617_class1	Claudia
146	198	1319.5	1603.5	1	S14ZCG_CD3_100_ER1 - 2015-11-16 13.19.00_x50421_y22617_class1	Claudia
147	198	1353.5	1613.5	1	S14ZCG_CD3_100_ER1 - 2015-11-16 13.19.00_x50421_y22617_class1	Claudia
148	198	1377.5	1574.5	1	S14ZCG_CD3_100_ER1 - 2015-11-16 13.19.00_x50421_y22617_class1	Claudia
149	198	1303.5	1525.5	1	S14ZCG_CD3_100_ER1 - 2015-11-16 13.19.00_x50421_y22617_class1	Claudia
150	198	1475.5	1665.5	1	S14ZCG_CD3_100_ER1 - 2015-11-16 13.19.00_x50421_y22617_class1	Claudia
151	198	1553.5	1174.5	1	S14ZCG_CD3_100_ER1 - 2015-11-16 13.19.00_x50421_y22617_class1	Claudia
152	198	1843.5	1437.5	1	S14ZCG_CD3_100_ER1 - 2015-11-16 13.19.00_x50421_y22617_class1	Claudia
153	198	1986.5	1451.5	1	S14ZCG_CD3_100_ER1 - 2015-11-16 13.19.00_x50421_y22617_class1	Claudia
154	198	1939.5	1465.5	1	S14ZCG_CD3_100_ER1 - 2015-11-16 13.19.00_x50421_y22617_class1	Claudia
155	198	1896.5	1625.5	1	S14ZCG_CD3_100_ER1 - 2015-11-16 13.19.00_x50421_y22617_class1	Claudia
156	198	1965.5	1956.5	1	S14ZCG_CD3_100_ER1 - 2015-11-16 13.19.00_x50421_y22617_class1	Claudia
157	198	1943.5	1986.5	1	S14ZCG_CD3_100_ER1 - 2015-11-16 13.19.00_x50421_y22617_class1	Claudia
158	198	1766.5	1953.5	1	S14ZCG_CD3_100_ER1 - 2015-11-16 13.19.00_x50421_y22617_class1	Claudia
159	198	1742.5	1899.5	1	S14ZCG_CD3_100_ER1 - 2015-11-16 13.19.00_x50421_y22617_class1	Claudia
160	198	1848.5	1913.5	1	S14ZCG_CD3_100_ER1 - 2015-11-16 13.19.00_x50421_y22617_class1	Claudia
161	198	1906.5	1924.5	1	S14ZCG_CD3_100_ER1 - 2015-11-16 13.19.00_x50421_y22617_class1	Claudia
162	198	1896.5	1886.5	1	S14ZCG_CD3_100_ER1 - 2015-11-16 13.19.00_x50421_y22617_class1	Claudia
163	198	1895.5	1849.5	1	S14ZCG_CD3_100_ER1 - 2015-11-16 13.19.00_x50421_y22617_class1	Claudia
164	198	1927.5	1845.5	1	S14ZCG_CD3_100_ER1 - 2015-11-16 13.19.00_x50421_y22617_class1	Claudia
165	198	1963.5	1848.5	1	S14ZCG_CD3_100_ER1 - 2015-11-16 13.19.00_x50421_y22617_class1	Claudia
166	198	1948.5	1809.5	1	S14ZCG_CD3_100_ER1 - 2015-11-16 13.19.00_x50421_y22617_class1	Claudia
167	198	1901.5	1807.5	1	S14ZCG_CD3_100_ER1 - 2015-11-16 13.19.00_x50421_y22617_class1	Claudia
168	198	1978.5	1887.5	1	S14ZCG_CD3_100_ER1 - 2015-11-16 13.19.00_x50421_y22617_class1	Claudia
169	198	1877.5	1719.5	1	S14ZCG_CD3_100_ER1 - 2015-11-16 13.19.00_x50421_y22617_class1	Claudia
170	198	1833.5	1725.5	1	S14ZCG_CD3_100_ER1 - 2015-11-16 13.19.00_x50421_y22617_class1	Claudia
171	198	1537.5	1896.5	1	S14ZCG_CD3_100_ER1 - 2015-11-16 13.19.00_x50421_y22617_class1	Claudia
172	198	1524.5	1948.5	1	S14ZCG_CD3_100_ER1 - 2015-11-16 13.19.00_x50421_y22617_class1	Claudia
173	198	1575.5	1980.5	1	S14ZCG_CD3_100_ER1 - 2015-11-16 13.19.00_x50421_y22617_class1	Claudia
174	198	1390.5	1862.5	1	S14ZCG_CD3_100_ER1 - 2015-11-16 13.19.00_x50421_y22617_class1	Claudia
175	198	1009.5	1772.5	1	S14ZCG_CD3_100_ER1 - 2015-11-16 13.19.00_x50421_y22617_class1	Claudia
176	198	1419.5	1780.5	1	S14ZCG_CD3_100_ER1 - 2015-11-16 13.19.00_x50421_y22617_class1	Claudia
177	198	1365.5	1743.5	1	S14ZCG_CD3_100_ER1 - 2015-11-16 13.19.00_x50421_y22617_class1	Claudia
178	198	601.5	1480.5	1	S14ZCG_CD3_100_ER1 - 2015-11-16 13.19.00_x50421_y22617_class1	Claudia
179	198	321.5	1607.5	1	S14ZCG_CD3_100_ER1 - 2015-11-16 13.19.00_x50421_y22617_class1	Claudia
180	198	325.5	1639.5	1	S14ZCG_CD3_100_ER1 - 2015-11-16 13.19.00_x50421_y22617_class1	Claudia
181	198	95.5	1542.5	1	S14ZCG_CD3_100_ER1 - 2015-11-16 13.19.00_x50421_y22617_class1	Claudia
182	198	339.5	1459.5	1	S14ZCG_CD3_100_ER1 - 2015-11-16 13.19.00_x50421_y22617_class1	Claudia
183	198	509.5	1587.5	1	S14ZCG_CD3_100_ER1 - 2015-11-16 13.19.00_x50421_y22617_class1	Claudia
184	198	681.5	1816.5	1	S14ZCG_CD3_100_ER1 - 2015-11-16 13.19.00_x50421_y22617_class1	Claudia
185	198	233.5	1456.5	1	S14ZCG_CD3_100_ER1 - 2015-11-16 13.19.00_x50421_y22617_class1	Claudia
186	198	271.5	1551.5	1	S14ZCG_CD3_100_ER1 - 2015-11-16 13.19.00_x50421_y22617_class1	Claudia
187	198	986.5	1418.5	1	S14ZCG_CD3_100_ER1 - 2015-11-16 13.19.00_x50421_y22617_class1	Claudia
188	198	987.5	1374.5	1	S14ZCG_CD3_100_ER1 - 2015-11-16 13.19.00_x50421_y22617_class1	Claudia
189	198	983.5	1262.5	1	S14ZCG_CD3_100_ER1 - 2015-11-16 13.19.00_x50421_y22617_class1	Claudia
190	198	1110.5	246.5	1	S14ZCG_CD3_100_ER1 - 2015-11-16 13.19.00_x50421_y22617_class1	Claudia
191	198	1134.5	465.5	1	S14ZCG_CD3_100_ER1 - 2015-11-16 13.19.00_x50421_y22617_class1	Claudia
192	198	1163.5	665.5	1	S14ZCG_CD3_100_ER1 - 2015-11-16 13.19.00_x50421_y22617_class1	Claudia
193	198	443.5	1242.5	1	S14ZCG_CD3_100_ER1 - 2015-11-16 13.19.00_x50421_y22617_class1	Claudia
194	198	237.5	1278.5	1	S14ZCG_CD3_100_ER1 - 2015-11-16 13.19.00_x50421_y22617_class1	Claudia
195	198	360.5	1268.5	1	S14ZCG_CD3_100_ER1 - 2015-11-16 13.19.00_x50421_y22617_class1	Claudia
196	198	1775.5	1428.5	1	S14ZCG_CD3_100_ER1 - 2015-11-16 13.19.00_x50421_y22617_class1	Claudia
197	198	975.5	89.5	1	S14ZCG_CD3_100_ER1 - 2015-11-16 13.19.00_x50421_y22617_class1	Claudia
198	198	322.5	271.5	1	S14ZCG_CD3_100_ER1 - 2015-11-16 13.19.00_x50421_y22617_class1	Claudia
