# Supplementary material for: Robust and accurate quantification of biomarkers of immune cells in lung cancer micro-environment using deep convolutional neural networks
Source: PeerJ. 2019 Apr 10;7:e6335. doi: 10.7717/peerj.6335 (PMC6462181; doi:10.7717/peerj.6335)
Supplement: Supplemental Information 2 — The positions of the positive cells were detected by four independent human observers on at least 64 different validation images. Each csv file stored in the zip archive represents the positive cell count and their position per person and validation image. [file peerj-07-6335-s002.zip › validation-observers/person1/S14ZCG_CD3_100_ER1 - 2015-11-16 13.19.00_x54304_y35957_class1.csv]

f_markerId	f_nrOfMarkers	f_x	f_y	l_GTR	i_imagefile	i_subfolder
1	115	1019.5	4.5	1	S14ZCG_CD3_100_ER1 - 2015-11-16 13.19.00_x54304_y35957_class1	Claudia
2	115	1068.5	25.5	1	S14ZCG_CD3_100_ER1 - 2015-11-16 13.19.00_x54304_y35957_class1	Claudia
3	115	1678.5	9.5	1	S14ZCG_CD3_100_ER1 - 2015-11-16 13.19.00_x54304_y35957_class1	Claudia
4	115	1601.5	112.5	1	S14ZCG_CD3_100_ER1 - 2015-11-16 13.19.00_x54304_y35957_class1	Claudia
5	115	1537.5	104.5	1	S14ZCG_CD3_100_ER1 - 2015-11-16 13.19.00_x54304_y35957_class1	Claudia
6	115	1500.5	207.5	1	S14ZCG_CD3_100_ER1 - 2015-11-16 13.19.00_x54304_y35957_class1	Claudia
7	115	1284.5	233.5	1	S14ZCG_CD3_100_ER1 - 2015-11-16 13.19.00_x54304_y35957_class1	Claudia
8	115	1207.5	259.5	1	S14ZCG_CD3_100_ER1 - 2015-11-16 13.19.00_x54304_y35957_class1	Claudia
9	115	1169.5	292.5	1	S14ZCG_CD3_100_ER1 - 2015-11-16 13.19.00_x54304_y35957_class1	Claudia
10	115	1071.5	315.5	1	S14ZCG_CD3_100_ER1 - 2015-11-16 13.19.00_x54304_y35957_class1	Claudia
11	115	1109.5	243.5	1	S14ZCG_CD3_100_ER1 - 2015-11-16 13.19.00_x54304_y35957_class1	Claudia
12	115	1096.5	198.5	1	S14ZCG_CD3_100_ER1 - 2015-11-16 13.19.00_x54304_y35957_class1	Claudia
13	115	1131.5	145.5	1	S14ZCG_CD3_100_ER1 - 2015-11-16 13.19.00_x54304_y35957_class1	Claudia
14	115	1077.5	119.5	1	S14ZCG_CD3_100_ER1 - 2015-11-16 13.19.00_x54304_y35957_class1	Claudia
15	115	781.5	133.5	1	S14ZCG_CD3_100_ER1 - 2015-11-16 13.19.00_x54304_y35957_class1	Claudia
16	115	696.5	66.5	1	S14ZCG_CD3_100_ER1 - 2015-11-16 13.19.00_x54304_y35957_class1	Claudia
17	115	380.5	13.5	1	S14ZCG_CD3_100_ER1 - 2015-11-16 13.19.00_x54304_y35957_class1	Claudia
18	115	556.5	46.5	1	S14ZCG_CD3_100_ER1 - 2015-11-16 13.19.00_x54304_y35957_class1	Claudia
19	115	143.5	140.5	1	S14ZCG_CD3_100_ER1 - 2015-11-16 13.19.00_x54304_y35957_class1	Claudia
20	115	98.5	325.5	1	S14ZCG_CD3_100_ER1 - 2015-11-16 13.19.00_x54304_y35957_class1	Claudia
21	115	239.5	221.5	1	S14ZCG_CD3_100_ER1 - 2015-11-16 13.19.00_x54304_y35957_class1	Claudia
22	115	253.5	246.5	1	S14ZCG_CD3_100_ER1 - 2015-11-16 13.19.00_x54304_y35957_class1	Claudia
23	115	292.5	159.5	1	S14ZCG_CD3_100_ER1 - 2015-11-16 13.19.00_x54304_y35957_class1	Claudia
24	115	406.5	192.5	1	S14ZCG_CD3_100_ER1 - 2015-11-16 13.19.00_x54304_y35957_class1	Claudia
25	115	383.5	245.5	1	S14ZCG_CD3_100_ER1 - 2015-11-16 13.19.00_x54304_y35957_class1	Claudia
26	115	600.5	306.5	1	S14ZCG_CD3_100_ER1 - 2015-11-16 13.19.00_x54304_y35957_class1	Claudia
28	115	31.5	459.5	1	S14ZCG_CD3_100_ER1 - 2015-11-16 13.19.00_x54304_y35957_class1	Claudia
29	115	183.5	596.5	1	S14ZCG_CD3_100_ER1 - 2015-11-16 13.19.00_x54304_y35957_class1	Claudia
30	115	204.5	550.5	1	S14ZCG_CD3_100_ER1 - 2015-11-16 13.19.00_x54304_y35957_class1	Claudia
31	115	281.5	545.5	1	S14ZCG_CD3_100_ER1 - 2015-11-16 13.19.00_x54304_y35957_class1	Claudia
32	115	263.5	459.5	1	S14ZCG_CD3_100_ER1 - 2015-11-16 13.19.00_x54304_y35957_class1	Claudia
33	115	313.5	486.5	1	S14ZCG_CD3_100_ER1 - 2015-11-16 13.19.00_x54304_y35957_class1	Claudia
34	115	409.5	493.5	1	S14ZCG_CD3_100_ER1 - 2015-11-16 13.19.00_x54304_y35957_class1	Claudia
35	115	577.5	583.5	1	S14ZCG_CD3_100_ER1 - 2015-11-16 13.19.00_x54304_y35957_class1	Claudia
36	115	681.5	577.5	1	S14ZCG_CD3_100_ER1 - 2015-11-16 13.19.00_x54304_y35957_class1	Claudia
37	115	709.5	560.5	1	S14ZCG_CD3_100_ER1 - 2015-11-16 13.19.00_x54304_y35957_class1	Claudia
38	115	756.5	556.5	1	S14ZCG_CD3_100_ER1 - 2015-11-16 13.19.00_x54304_y35957_class1	Claudia
39	115	704.5	703.5	1	S14ZCG_CD3_100_ER1 - 2015-11-16 13.19.00_x54304_y35957_class1	Claudia
40	115	586.5	731.5	1	S14ZCG_CD3_100_ER1 - 2015-11-16 13.19.00_x54304_y35957_class1	Claudia
41	115	454.5	700.5	1	S14ZCG_CD3_100_ER1 - 2015-11-16 13.19.00_x54304_y35957_class1	Claudia
42	115	425.5	628.5	1	S14ZCG_CD3_100_ER1 - 2015-11-16 13.19.00_x54304_y35957_class1	Claudia
43	115	384.5	671.5	1	S14ZCG_CD3_100_ER1 - 2015-11-16 13.19.00_x54304_y35957_class1	Claudia
44	115	377.5	633.5	1	S14ZCG_CD3_100_ER1 - 2015-11-16 13.19.00_x54304_y35957_class1	Claudia
45	115	360.5	615.5	1	S14ZCG_CD3_100_ER1 - 2015-11-16 13.19.00_x54304_y35957_class1	Claudia
46	115	342.5	571.5	1	S14ZCG_CD3_100_ER1 - 2015-11-16 13.19.00_x54304_y35957_class1	Claudia
47	115	654.5	265.5	1	S14ZCG_CD3_100_ER1 - 2015-11-16 13.19.00_x54304_y35957_class1	Claudia
48	115	412.5	763.5	1	S14ZCG_CD3_100_ER1 - 2015-11-16 13.19.00_x54304_y35957_class1	Claudia
49	115	365.5	765.5	1	S14ZCG_CD3_100_ER1 - 2015-11-16 13.19.00_x54304_y35957_class1	Claudia
50	115	351.5	806.5	1	S14ZCG_CD3_100_ER1 - 2015-11-16 13.19.00_x54304_y35957_class1	Claudia
51	115	501.5	943.5	1	S14ZCG_CD3_100_ER1 - 2015-11-16 13.19.00_x54304_y35957_class1	Claudia
52	115	403.5	981.5	1	S14ZCG_CD3_100_ER1 - 2015-11-16 13.19.00_x54304_y35957_class1	Claudia
53	115	346.5	1004.5	1	S14ZCG_CD3_100_ER1 - 2015-11-16 13.19.00_x54304_y35957_class1	Claudia
54	115	160.5	707.5	1	S14ZCG_CD3_100_ER1 - 2015-11-16 13.19.00_x54304_y35957_class1	Claudia
55	115	46.5	798.5	1	S14ZCG_CD3_100_ER1 - 2015-11-16 13.19.00_x54304_y35957_class1	Claudia
56	115	98.5	824.5	1	S14ZCG_CD3_100_ER1 - 2015-11-16 13.19.00_x54304_y35957_class1	Claudia
57	115	33.5	903.5	1	S14ZCG_CD3_100_ER1 - 2015-11-16 13.19.00_x54304_y35957_class1	Claudia
58	115	116.5	986.5	1	S14ZCG_CD3_100_ER1 - 2015-11-16 13.19.00_x54304_y35957_class1	Claudia
59	115	204.5	1087.5	1	S14ZCG_CD3_100_ER1 - 2015-11-16 13.19.00_x54304_y35957_class1	Claudia
60	115	465.5	1122.5	1	S14ZCG_CD3_100_ER1 - 2015-11-16 13.19.00_x54304_y35957_class1	Claudia
61	115	540.5	1125.5	1	S14ZCG_CD3_100_ER1 - 2015-11-16 13.19.00_x54304_y35957_class1	Claudia
62	115	463.5	1221.5	1	S14ZCG_CD3_100_ER1 - 2015-11-16 13.19.00_x54304_y35957_class1	Claudia
63	115	540.5	1265.5	1	S14ZCG_CD3_100_ER1 - 2015-11-16 13.19.00_x54304_y35957_class1	Claudia
64	115	571.5	1340.5	1	S14ZCG_CD3_100_ER1 - 2015-11-16 13.19.00_x54304_y35957_class1	Claudia
65	115	569.5	1380.5	1	S14ZCG_CD3_100_ER1 - 2015-11-16 13.19.00_x54304_y35957_class1	Claudia
66	115	580.5	1427.5	1	S14ZCG_CD3_100_ER1 - 2015-11-16 13.19.00_x54304_y35957_class1	Claudia
67	115	401.5	1304.5	1	S14ZCG_CD3_100_ER1 - 2015-11-16 13.19.00_x54304_y35957_class1	Claudia
68	115	253.5	1237.5	1	S14ZCG_CD3_100_ER1 - 2015-11-16 13.19.00_x54304_y35957_class1	Claudia
69	115	239.5	1189.5	1	S14ZCG_CD3_100_ER1 - 2015-11-16 13.19.00_x54304_y35957_class1	Claudia
70	115	150.5	1298.5	1	S14ZCG_CD3_100_ER1 - 2015-11-16 13.19.00_x54304_y35957_class1	Claudia
71	115	60.5	1315.5	1	S14ZCG_CD3_100_ER1 - 2015-11-16 13.19.00_x54304_y35957_class1	Claudia
72	115	122.5	1463.5	1	S14ZCG_CD3_100_ER1 - 2015-11-16 13.19.00_x54304_y35957_class1	Claudia
73	115	16.5	1663.5	1	S14ZCG_CD3_100_ER1 - 2015-11-16 13.19.00_x54304_y35957_class1	Claudia
74	115	150.5	1581.5	1	S14ZCG_CD3_100_ER1 - 2015-11-16 13.19.00_x54304_y35957_class1	Claudia
75	115	262.5	1578.5	1	S14ZCG_CD3_100_ER1 - 2015-11-16 13.19.00_x54304_y35957_class1	Claudia
76	115	189.5	1500.5	1	S14ZCG_CD3_100_ER1 - 2015-11-16 13.19.00_x54304_y35957_class1	Claudia
77	115	354.5	1450.5	1	S14ZCG_CD3_100_ER1 - 2015-11-16 13.19.00_x54304_y35957_class1	Claudia
78	115	410.5	1495.5	1	S14ZCG_CD3_100_ER1 - 2015-11-16 13.19.00_x54304_y35957_class1	Claudia
79	115	446.5	1446.5	1	S14ZCG_CD3_100_ER1 - 2015-11-16 13.19.00_x54304_y35957_class1	Claudia
80	115	569.5	1527.5	1	S14ZCG_CD3_100_ER1 - 2015-11-16 13.19.00_x54304_y35957_class1	Claudia
81	115	521.5	1466.5	1	S14ZCG_CD3_100_ER1 - 2015-11-16 13.19.00_x54304_y35957_class1	Claudia
82	115	571.5	1577.5	1	S14ZCG_CD3_100_ER1 - 2015-11-16 13.19.00_x54304_y35957_class1	Claudia
83	115	554.5	1622.5	1	S14ZCG_CD3_100_ER1 - 2015-11-16 13.19.00_x54304_y35957_class1	Claudia
84	115	506.5	1548.5	1	S14ZCG_CD3_100_ER1 - 2015-11-16 13.19.00_x54304_y35957_class1	Claudia
85	115	507.5	1656.5	1	S14ZCG_CD3_100_ER1 - 2015-11-16 13.19.00_x54304_y35957_class1	Claudia
86	115	465.5	1578.5	1	S14ZCG_CD3_100_ER1 - 2015-11-16 13.19.00_x54304_y35957_class1	Claudia
87	115	424.5	1639.5	1	S14ZCG_CD3_100_ER1 - 2015-11-16 13.19.00_x54304_y35957_class1	Claudia
88	115	366.5	1631.5	1	S14ZCG_CD3_100_ER1 - 2015-11-16 13.19.00_x54304_y35957_class1	Claudia
89	115	322.5	1610.5	1	S14ZCG_CD3_100_ER1 - 2015-11-16 13.19.00_x54304_y35957_class1	Claudia
90	115	374.5	1695.5	1	S14ZCG_CD3_100_ER1 - 2015-11-16 13.19.00_x54304_y35957_class1	Claudia
91	115	196.5	1663.5	1	S14ZCG_CD3_100_ER1 - 2015-11-16 13.19.00_x54304_y35957_class1	Claudia
92	115	127.5	1721.5	1	S14ZCG_CD3_100_ER1 - 2015-11-16 13.19.00_x54304_y35957_class1	Claudia
93	115	39.5	1918.5	1	S14ZCG_CD3_100_ER1 - 2015-11-16 13.19.00_x54304_y35957_class1	Claudia
94	115	192.5	786.5	1	S14ZCG_CD3_100_ER1 - 2015-11-16 13.19.00_x54304_y35957_class1	Claudia
95	115	307.5	922.5	1	S14ZCG_CD3_100_ER1 - 2015-11-16 13.19.00_x54304_y35957_class1	Claudia
96	115	290.5	839.5	1	S14ZCG_CD3_100_ER1 - 2015-11-16 13.19.00_x54304_y35957_class1	Claudia
97	115	315.5	1342.5	1	S14ZCG_CD3_100_ER1 - 2015-11-16 13.19.00_x54304_y35957_class1	Claudia
98	115	366.5	1337.5	1	S14ZCG_CD3_100_ER1 - 2015-11-16 13.19.00_x54304_y35957_class1	Claudia
99	115	230.5	1439.5	1	S14ZCG_CD3_100_ER1 - 2015-11-16 13.19.00_x54304_y35957_class1	Claudia
100	115	277.5	1465.5	1	S14ZCG_CD3_100_ER1 - 2015-11-16 13.19.00_x54304_y35957_class1	Claudia
101	115	325.5	1507.5	1	S14ZCG_CD3_100_ER1 - 2015-11-16 13.19.00_x54304_y35957_class1	Claudia
102	115	710.5	1604.5	1	S14ZCG_CD3_100_ER1 - 2015-11-16 13.19.00_x54304_y35957_class1	Claudia
103	115	951.5	1589.5	1	S14ZCG_CD3_100_ER1 - 2015-11-16 13.19.00_x54304_y35957_class1	Claudia
104	115	1083.5	1984.5	1	S14ZCG_CD3_100_ER1 - 2015-11-16 13.19.00_x54304_y35957_class1	Claudia
105	115	1184.5	1978.5	1	S14ZCG_CD3_100_ER1 - 2015-11-16 13.19.00_x54304_y35957_class1	Claudia
106	115	1119.5	1890.5	1	S14ZCG_CD3_100_ER1 - 2015-11-16 13.19.00_x54304_y35957_class1	Claudia
107	115	1496.5	1886.5	1	S14ZCG_CD3_100_ER1 - 2015-11-16 13.19.00_x54304_y35957_class1	Claudia
108	115	1540.5	1709.5	1	S14ZCG_CD3_100_ER1 - 2015-11-16 13.19.00_x54304_y35957_class1	Claudia
109	115	1716.5	1495.5	1	S14ZCG_CD3_100_ER1 - 2015-11-16 13.19.00_x54304_y35957_class1	Claudia
110	115	1569.5	1469.5	1	S14ZCG_CD3_100_ER1 - 2015-11-16 13.19.00_x54304_y35957_class1	Claudia
111	115	1521.5	1496.5	1	S14ZCG_CD3_100_ER1 - 2015-11-16 13.19.00_x54304_y35957_class1	Claudia
112	115	1501.5	1531.5	1	S14ZCG_CD3_100_ER1 - 2015-11-16 13.19.00_x54304_y35957_class1	Claudia
113	115	1418.5	1584.5	1	S14ZCG_CD3_100_ER1 - 2015-11-16 13.19.00_x54304_y35957_class1	Claudia
114	115	1427.5	1654.5	1	S14ZCG_CD3_100_ER1 - 2015-11-16 13.19.00_x54304_y35957_class1	Claudia
115	115	1490.5	1630.5	1	S14ZCG_CD3_100_ER1 - 2015-11-16 13.19.00_x54304_y35957_class1	Claudia
116	115	1578.5	1610.5	1	S14ZCG_CD3_100_ER1 - 2015-11-16 13.19.00_x54304_y35957_class1	Claudia
