# Supplementary material for: Robust and accurate quantification of biomarkers of immune cells in lung cancer micro-environment using deep convolutional neural networks
Source: PeerJ. 2019 Apr 10;7:e6335. doi: 10.7717/peerj.6335 (PMC6462181; doi:10.7717/peerj.6335)
Supplement: Supplemental Information 2 — The positions of the positive cells were detected by four independent human observers on at least 64 different validation images. Each csv file stored in the zip archive represents the positive cell count and their position per person and validation image. [file peerj-07-6335-s002.zip › validation-observers/person1/S14ZCG_CD3_100_ER1 - 2015-11-16 13.19.00_x7538_y33068_class1.csv]

f_markerId	f_nrOfMarkers	f_x	f_y	l_GTR	i_imagefile	i_subfolder
1	49	918.5	12.5	1	S14ZCG_CD3_100_ER1 - 2015-11-16 13.19.00_x7538_y33068_class1	Claudia
2	49	66.5	99.5	1	S14ZCG_CD3_100_ER1 - 2015-11-16 13.19.00_x7538_y33068_class1	Claudia
3	49	30.5	128.5	1	S14ZCG_CD3_100_ER1 - 2015-11-16 13.19.00_x7538_y33068_class1	Claudia
4	49	106.5	140.5	1	S14ZCG_CD3_100_ER1 - 2015-11-16 13.19.00_x7538_y33068_class1	Claudia
5	49	1937.5	506.5	1	S14ZCG_CD3_100_ER1 - 2015-11-16 13.19.00_x7538_y33068_class1	Claudia
6	49	1733.5	604.5	1	S14ZCG_CD3_100_ER1 - 2015-11-16 13.19.00_x7538_y33068_class1	Claudia
7	49	1659.5	634.5	1	S14ZCG_CD3_100_ER1 - 2015-11-16 13.19.00_x7538_y33068_class1	Claudia
8	49	1621.5	650.5	1	S14ZCG_CD3_100_ER1 - 2015-11-16 13.19.00_x7538_y33068_class1	Claudia
11	49	1636.5	739.5	1	S14ZCG_CD3_100_ER1 - 2015-11-16 13.19.00_x7538_y33068_class1	Claudia
12	49	1548.5	860.5	1	S14ZCG_CD3_100_ER1 - 2015-11-16 13.19.00_x7538_y33068_class1	Claudia
13	49	1451.5	871.5	1	S14ZCG_CD3_100_ER1 - 2015-11-16 13.19.00_x7538_y33068_class1	Claudia
14	49	1866.5	996.5	1	S14ZCG_CD3_100_ER1 - 2015-11-16 13.19.00_x7538_y33068_class1	Claudia
15	49	1907.5	1943.5	1	S14ZCG_CD3_100_ER1 - 2015-11-16 13.19.00_x7538_y33068_class1	Claudia
16	49	1250.5	1971.5	1	S14ZCG_CD3_100_ER1 - 2015-11-16 13.19.00_x7538_y33068_class1	Claudia
17	49	948.5	1946.5	1	S14ZCG_CD3_100_ER1 - 2015-11-16 13.19.00_x7538_y33068_class1	Claudia
18	49	995.5	1568.5	1	S14ZCG_CD3_100_ER1 - 2015-11-16 13.19.00_x7538_y33068_class1	Claudia
19	49	1010.5	1166.5	1	S14ZCG_CD3_100_ER1 - 2015-11-16 13.19.00_x7538_y33068_class1	Claudia
20	49	3.5	1195.5	1	S14ZCG_CD3_100_ER1 - 2015-11-16 13.19.00_x7538_y33068_class1	Claudia
21	49	33.5	1171.5	1	S14ZCG_CD3_100_ER1 - 2015-11-16 13.19.00_x7538_y33068_class1	Claudia
22	49	212.5	1145.5	1	S14ZCG_CD3_100_ER1 - 2015-11-16 13.19.00_x7538_y33068_class1	Claudia
23	49	204.5	1075.5	1	S14ZCG_CD3_100_ER1 - 2015-11-16 13.19.00_x7538_y33068_class1	Claudia
24	49	257.5	1071.5	1	S14ZCG_CD3_100_ER1 - 2015-11-16 13.19.00_x7538_y33068_class1	Claudia
25	49	251.5	1092.5	1	S14ZCG_CD3_100_ER1 - 2015-11-16 13.19.00_x7538_y33068_class1	Claudia
26	49	106.5	1036.5	1	S14ZCG_CD3_100_ER1 - 2015-11-16 13.19.00_x7538_y33068_class1	Claudia
27	49	134.5	1060.5	1	S14ZCG_CD3_100_ER1 - 2015-11-16 13.19.00_x7538_y33068_class1	Claudia
28	49	166.5	1046.5	1	S14ZCG_CD3_100_ER1 - 2015-11-16 13.19.00_x7538_y33068_class1	Claudia
29	49	474.5	1022.5	1	S14ZCG_CD3_100_ER1 - 2015-11-16 13.19.00_x7538_y33068_class1	Claudia
30	49	387.5	1001.5	1	S14ZCG_CD3_100_ER1 - 2015-11-16 13.19.00_x7538_y33068_class1	Claudia
31	49	365.5	1030.5	1	S14ZCG_CD3_100_ER1 - 2015-11-16 13.19.00_x7538_y33068_class1	Claudia
32	49	366.5	1053.5	1	S14ZCG_CD3_100_ER1 - 2015-11-16 13.19.00_x7538_y33068_class1	Claudia
33	49	340.5	934.5	1	S14ZCG_CD3_100_ER1 - 2015-11-16 13.19.00_x7538_y33068_class1	Claudia
34	49	289.5	868.5	1	S14ZCG_CD3_100_ER1 - 2015-11-16 13.19.00_x7538_y33068_class1	Claudia
35	49	268.5	930.5	1	S14ZCG_CD3_100_ER1 - 2015-11-16 13.19.00_x7538_y33068_class1	Claudia
36	49	263.5	965.5	1	S14ZCG_CD3_100_ER1 - 2015-11-16 13.19.00_x7538_y33068_class1	Claudia
37	49	222.5	995.5	1	S14ZCG_CD3_100_ER1 - 2015-11-16 13.19.00_x7538_y33068_class1	Claudia
38	49	236.5	1022.5	1	S14ZCG_CD3_100_ER1 - 2015-11-16 13.19.00_x7538_y33068_class1	Claudia
39	49	186.5	1010.5	1	S14ZCG_CD3_100_ER1 - 2015-11-16 13.19.00_x7538_y33068_class1	Claudia
40	49	201.5	990.5	1	S14ZCG_CD3_100_ER1 - 2015-11-16 13.19.00_x7538_y33068_class1	Claudia
41	49	150.5	981.5	1	S14ZCG_CD3_100_ER1 - 2015-11-16 13.19.00_x7538_y33068_class1	Claudia
42	49	72.5	878.5	1	S14ZCG_CD3_100_ER1 - 2015-11-16 13.19.00_x7538_y33068_class1	Claudia
43	49	216.5	851.5	1	S14ZCG_CD3_100_ER1 - 2015-11-16 13.19.00_x7538_y33068_class1	Claudia
44	49	307.5	728.5	1	S14ZCG_CD3_100_ER1 - 2015-11-16 13.19.00_x7538_y33068_class1	Claudia
45	49	333.5	722.5	1	S14ZCG_CD3_100_ER1 - 2015-11-16 13.19.00_x7538_y33068_class1	Claudia
46	49	253.5	696.5	1	S14ZCG_CD3_100_ER1 - 2015-11-16 13.19.00_x7538_y33068_class1	Claudia
47	49	206.5	700.5	1	S14ZCG_CD3_100_ER1 - 2015-11-16 13.19.00_x7538_y33068_class1	Claudia
48	49	159.5	750.5	1	S14ZCG_CD3_100_ER1 - 2015-11-16 13.19.00_x7538_y33068_class1	Claudia
49	49	93.5	781.5	1	S14ZCG_CD3_100_ER1 - 2015-11-16 13.19.00_x7538_y33068_class1	Claudia
50	49	46.5	762.5	1	S14ZCG_CD3_100_ER1 - 2015-11-16 13.19.00_x7538_y33068_class1	Claudia
51	49	1530.5	636.5	1	S14ZCG_CD3_100_ER1 - 2015-11-16 13.19.00_x7538_y33068_class1	Claudia
