# Supplementary material for: Robust and accurate quantification of biomarkers of immune cells in lung cancer micro-environment using deep convolutional neural networks
Source: PeerJ. 2019 Apr 10;7:e6335. doi: 10.7717/peerj.6335 (PMC6462181; doi:10.7717/peerj.6335)
Supplement: Supplemental Information 2 — The positions of the positive cells were detected by four independent human observers on at least 64 different validation images. Each csv file stored in the zip archive represents the positive cell count and their position per person and validation image. [file peerj-07-6335-s002.zip › validation-observers/person1/S14ZCG_CD8_100_ER2 - 2015-11-16 14.36.35_x14631_y11002_class1.csv]

f_markerId	f_nrOfMarkers	f_x	f_y	l_GTR	i_imagefile	i_subfolder
1	53	756.5	12.5	1	S14ZCG_CD8_100_ER2 - 2015-11-16 14.36.35_x14631_y11002_class1	Claudia
2	53	660.5	69.5	1	S14ZCG_CD8_100_ER2 - 2015-11-16 14.36.35_x14631_y11002_class1	Claudia
3	53	574.5	166.5	1	S14ZCG_CD8_100_ER2 - 2015-11-16 14.36.35_x14631_y11002_class1	Claudia
4	53	1004.5	9.5	1	S14ZCG_CD8_100_ER2 - 2015-11-16 14.36.35_x14631_y11002_class1	Claudia
5	53	1153.5	57.5	1	S14ZCG_CD8_100_ER2 - 2015-11-16 14.36.35_x14631_y11002_class1	Claudia
6	53	924.5	201.5	1	S14ZCG_CD8_100_ER2 - 2015-11-16 14.36.35_x14631_y11002_class1	Claudia
7	53	1542.5	33.5	1	S14ZCG_CD8_100_ER2 - 2015-11-16 14.36.35_x14631_y11002_class1	Claudia
8	53	1222.5	87.5	1	S14ZCG_CD8_100_ER2 - 2015-11-16 14.36.35_x14631_y11002_class1	Claudia
9	53	1822.5	195.5	1	S14ZCG_CD8_100_ER2 - 2015-11-16 14.36.35_x14631_y11002_class1	Claudia
10	53	1684.5	242.5	1	S14ZCG_CD8_100_ER2 - 2015-11-16 14.36.35_x14631_y11002_class1	Claudia
11	53	1556.5	128.5	1	S14ZCG_CD8_100_ER2 - 2015-11-16 14.36.35_x14631_y11002_class1	Claudia
12	53	1351.5	204.5	1	S14ZCG_CD8_100_ER2 - 2015-11-16 14.36.35_x14631_y11002_class1	Claudia
13	53	1481.5	310.5	1	S14ZCG_CD8_100_ER2 - 2015-11-16 14.36.35_x14631_y11002_class1	Claudia
14	53	1568.5	350.5	1	S14ZCG_CD8_100_ER2 - 2015-11-16 14.36.35_x14631_y11002_class1	Claudia
15	53	1704.5	433.5	1	S14ZCG_CD8_100_ER2 - 2015-11-16 14.36.35_x14631_y11002_class1	Claudia
16	53	1889.5	922.5	1	S14ZCG_CD8_100_ER2 - 2015-11-16 14.36.35_x14631_y11002_class1	Claudia
17	53	1990.5	1115.5	1	S14ZCG_CD8_100_ER2 - 2015-11-16 14.36.35_x14631_y11002_class1	Claudia
18	53	1922.5	1754.5	1	S14ZCG_CD8_100_ER2 - 2015-11-16 14.36.35_x14631_y11002_class1	Claudia
19	53	1527.5	1080.5	1	S14ZCG_CD8_100_ER2 - 2015-11-16 14.36.35_x14631_y11002_class1	Claudia
20	53	1433.5	712.5	1	S14ZCG_CD8_100_ER2 - 2015-11-16 14.36.35_x14631_y11002_class1	Claudia
21	53	1436.5	524.5	1	S14ZCG_CD8_100_ER2 - 2015-11-16 14.36.35_x14631_y11002_class1	Claudia
22	53	1354.5	416.5	1	S14ZCG_CD8_100_ER2 - 2015-11-16 14.36.35_x14631_y11002_class1	Claudia
23	53	1313.5	563.5	1	S14ZCG_CD8_100_ER2 - 2015-11-16 14.36.35_x14631_y11002_class1	Claudia
24	53	1233.5	616.5	1	S14ZCG_CD8_100_ER2 - 2015-11-16 14.36.35_x14631_y11002_class1	Claudia
25	53	1024.5	418.5	1	S14ZCG_CD8_100_ER2 - 2015-11-16 14.36.35_x14631_y11002_class1	Claudia
26	53	1110.5	480.5	1	S14ZCG_CD8_100_ER2 - 2015-11-16 14.36.35_x14631_y11002_class1	Claudia
27	53	1554.5	713.5	1	S14ZCG_CD8_100_ER2 - 2015-11-16 14.36.35_x14631_y11002_class1	Claudia
28	53	1616.5	718.5	1	S14ZCG_CD8_100_ER2 - 2015-11-16 14.36.35_x14631_y11002_class1	Claudia
29	53	846.5	710.5	1	S14ZCG_CD8_100_ER2 - 2015-11-16 14.36.35_x14631_y11002_class1	Claudia
30	53	471.5	695.5	1	S14ZCG_CD8_100_ER2 - 2015-11-16 14.36.35_x14631_y11002_class1	Claudia
31	53	456.5	734.5	1	S14ZCG_CD8_100_ER2 - 2015-11-16 14.36.35_x14631_y11002_class1	Claudia
32	53	331.5	846.5	1	S14ZCG_CD8_100_ER2 - 2015-11-16 14.36.35_x14631_y11002_class1	Claudia
33	53	198.5	1030.5	1	S14ZCG_CD8_100_ER2 - 2015-11-16 14.36.35_x14631_y11002_class1	Claudia
34	53	371.5	1262.5	1	S14ZCG_CD8_100_ER2 - 2015-11-16 14.36.35_x14631_y11002_class1	Claudia
35	53	506.5	1242.5	1	S14ZCG_CD8_100_ER2 - 2015-11-16 14.36.35_x14631_y11002_class1	Claudia
36	53	543.5	1287.5	1	S14ZCG_CD8_100_ER2 - 2015-11-16 14.36.35_x14631_y11002_class1	Claudia
37	53	713.5	1289.5	1	S14ZCG_CD8_100_ER2 - 2015-11-16 14.36.35_x14631_y11002_class1	Claudia
38	53	492.5	959.5	1	S14ZCG_CD8_100_ER2 - 2015-11-16 14.36.35_x14631_y11002_class1	Claudia
39	53	1269.5	907.5	1	S14ZCG_CD8_100_ER2 - 2015-11-16 14.36.35_x14631_y11002_class1	Claudia
40	53	1145.5	933.5	1	S14ZCG_CD8_100_ER2 - 2015-11-16 14.36.35_x14631_y11002_class1	Claudia
41	53	1122.5	996.5	1	S14ZCG_CD8_100_ER2 - 2015-11-16 14.36.35_x14631_y11002_class1	Claudia
42	53	1068.5	949.5	1	S14ZCG_CD8_100_ER2 - 2015-11-16 14.36.35_x14631_y11002_class1	Claudia
43	53	1007.5	946.5	1	S14ZCG_CD8_100_ER2 - 2015-11-16 14.36.35_x14631_y11002_class1	Claudia
44	53	1027.5	1139.5	1	S14ZCG_CD8_100_ER2 - 2015-11-16 14.36.35_x14631_y11002_class1	Claudia
45	53	1051.5	1530.5	1	S14ZCG_CD8_100_ER2 - 2015-11-16 14.36.35_x14631_y11002_class1	Claudia
46	53	448.5	1974.5	1	S14ZCG_CD8_100_ER2 - 2015-11-16 14.36.35_x14631_y11002_class1	Claudia
47	53	284.5	1983.5	1	S14ZCG_CD8_100_ER2 - 2015-11-16 14.36.35_x14631_y11002_class1	Claudia
48	53	148.5	1689.5	1	S14ZCG_CD8_100_ER2 - 2015-11-16 14.36.35_x14631_y11002_class1	Claudia
49	53	160.5	1513.5	1	S14ZCG_CD8_100_ER2 - 2015-11-16 14.36.35_x14631_y11002_class1	Claudia
50	53	372.5	1603.5	1	S14ZCG_CD8_100_ER2 - 2015-11-16 14.36.35_x14631_y11002_class1	Claudia
51	53	424.5	1671.5	1	S14ZCG_CD8_100_ER2 - 2015-11-16 14.36.35_x14631_y11002_class1	Claudia
52	53	413.5	1504.5	1	S14ZCG_CD8_100_ER2 - 2015-11-16 14.36.35_x14631_y11002_class1	Claudia
53	53	646.5	1400.5	1	S14ZCG_CD8_100_ER2 - 2015-11-16 14.36.35_x14631_y11002_class1	Claudia
