# Supplementary material for: Robust and accurate quantification of biomarkers of immune cells in lung cancer micro-environment using deep convolutional neural networks
Source: PeerJ. 2019 Apr 10;7:e6335. doi: 10.7717/peerj.6335 (PMC6462181; doi:10.7717/peerj.6335)
Supplement: Supplemental Information 2 — The positions of the positive cells were detected by four independent human observers on at least 64 different validation images. Each csv file stored in the zip archive represents the positive cell count and their position per person and validation image. [file peerj-07-6335-s002.zip › validation-observers/person1/S14ZCG_CD8_100_ER2 - 2015-11-16 14.36.35_x21963_y23615_class1.csv]

f_markerId	f_nrOfMarkers	f_x	f_y	l_GTR	i_imagefile	i_subfolder
1	21	1627.5	31.5	1	S14ZCG_CD8_100_ER2 - 2015-11-16 14.36.35_x21963_y23615_class1	Claudia
2	21	1619.5	81.5	1	S14ZCG_CD8_100_ER2 - 2015-11-16 14.36.35_x21963_y23615_class1	Claudia
3	21	1562.5	193.5	1	S14ZCG_CD8_100_ER2 - 2015-11-16 14.36.35_x21963_y23615_class1	Claudia
4	21	1496.5	248.5	1	S14ZCG_CD8_100_ER2 - 2015-11-16 14.36.35_x21963_y23615_class1	Claudia
6	21	1654.5	266.5	1	S14ZCG_CD8_100_ER2 - 2015-11-16 14.36.35_x21963_y23615_class1	Claudia
7	21	1443.5	1057.5	1	S14ZCG_CD8_100_ER2 - 2015-11-16 14.36.35_x21963_y23615_class1	Claudia
8	21	1296.5	983.5	1	S14ZCG_CD8_100_ER2 - 2015-11-16 14.36.35_x21963_y23615_class1	Claudia
9	21	1010.5	677.5	1	S14ZCG_CD8_100_ER2 - 2015-11-16 14.36.35_x21963_y23615_class1	Claudia
10	21	863.5	586.5	1	S14ZCG_CD8_100_ER2 - 2015-11-16 14.36.35_x21963_y23615_class1	Claudia
11	21	615.5	653.5	1	S14ZCG_CD8_100_ER2 - 2015-11-16 14.36.35_x21963_y23615_class1	Claudia
12	21	1436.5	660.5	1	S14ZCG_CD8_100_ER2 - 2015-11-16 14.36.35_x21963_y23615_class1	Claudia
13	21	1981.5	1884.5	1	S14ZCG_CD8_100_ER2 - 2015-11-16 14.36.35_x21963_y23615_class1	Claudia
14	21	1186.5	1978.5	1	S14ZCG_CD8_100_ER2 - 2015-11-16 14.36.35_x21963_y23615_class1	Claudia
15	21	1406.5	1924.5	1	S14ZCG_CD8_100_ER2 - 2015-11-16 14.36.35_x21963_y23615_class1	Claudia
16	21	1474.5	1830.5	1	S14ZCG_CD8_100_ER2 - 2015-11-16 14.36.35_x21963_y23615_class1	Claudia
18	21	1375.5	1757.5	1	S14ZCG_CD8_100_ER2 - 2015-11-16 14.36.35_x21963_y23615_class1	Claudia
19	21	1509.5	1556.5	1	S14ZCG_CD8_100_ER2 - 2015-11-16 14.36.35_x21963_y23615_class1	Claudia
20	21	1774.5	1484.5	1	S14ZCG_CD8_100_ER2 - 2015-11-16 14.36.35_x21963_y23615_class1	Claudia
21	21	1512.5	303.5	1	S14ZCG_CD8_100_ER2 - 2015-11-16 14.36.35_x21963_y23615_class1	Claudia
22	21	610.5	810.5	1	S14ZCG_CD8_100_ER2 - 2015-11-16 14.36.35_x21963_y23615_class1	Claudia
23	21	680.5	1096.5	1	S14ZCG_CD8_100_ER2 - 2015-11-16 14.36.35_x21963_y23615_class1	Claudia
