# Supplementary material for: Robust and accurate quantification of biomarkers of immune cells in lung cancer micro-environment using deep convolutional neural networks
Source: PeerJ. 2019 Apr 10;7:e6335. doi: 10.7717/peerj.6335 (PMC6462181; doi:10.7717/peerj.6335)
Supplement: Supplemental Information 2 — The positions of the positive cells were detected by four independent human observers on at least 64 different validation images. Each csv file stored in the zip archive represents the positive cell count and their position per person and validation image. [file peerj-07-6335-s002.zip › validation-observers/person1/S14ZCG_CD8_100_ER2 - 2015-11-16 14.36.35_x37022_y50703_class1.csv]

f_markerId	f_nrOfMarkers	f_x	f_y	l_GTR	i_imagefile	i_subfolder
1	46	78.5	257.5	1	S14ZCG_CD8_100_ER2 - 2015-11-16 14.36.35_x37022_y50703_class1	Claudia
2	46	253.5	292.5	1	S14ZCG_CD8_100_ER2 - 2015-11-16 14.36.35_x37022_y50703_class1	Claudia
3	46	556.5	401.5	1	S14ZCG_CD8_100_ER2 - 2015-11-16 14.36.35_x37022_y50703_class1	Claudia
4	46	824.5	398.5	1	S14ZCG_CD8_100_ER2 - 2015-11-16 14.36.35_x37022_y50703_class1	Claudia
5	46	728.5	572.5	1	S14ZCG_CD8_100_ER2 - 2015-11-16 14.36.35_x37022_y50703_class1	Claudia
6	46	727.5	615.5	1	S14ZCG_CD8_100_ER2 - 2015-11-16 14.36.35_x37022_y50703_class1	Claudia
7	46	587.5	593.5	1	S14ZCG_CD8_100_ER2 - 2015-11-16 14.36.35_x37022_y50703_class1	Claudia
8	46	1756.5	42.5	1	S14ZCG_CD8_100_ER2 - 2015-11-16 14.36.35_x37022_y50703_class1	Claudia
9	46	1715.5	160.5	1	S14ZCG_CD8_100_ER2 - 2015-11-16 14.36.35_x37022_y50703_class1	Claudia
10	46	1575.5	13.5	1	S14ZCG_CD8_100_ER2 - 2015-11-16 14.36.35_x37022_y50703_class1	Claudia
11	46	1563.5	253.5	1	S14ZCG_CD8_100_ER2 - 2015-11-16 14.36.35_x37022_y50703_class1	Claudia
13	46	1669.5	646.5	1	S14ZCG_CD8_100_ER2 - 2015-11-16 14.36.35_x37022_y50703_class1	Claudia
14	46	1774.5	763.5	1	S14ZCG_CD8_100_ER2 - 2015-11-16 14.36.35_x37022_y50703_class1	Claudia
15	46	1931.5	1031.5	1	S14ZCG_CD8_100_ER2 - 2015-11-16 14.36.35_x37022_y50703_class1	Claudia
16	46	1843.5	1013.5	1	S14ZCG_CD8_100_ER2 - 2015-11-16 14.36.35_x37022_y50703_class1	Claudia
18	46	1787.5	1187.5	1	S14ZCG_CD8_100_ER2 - 2015-11-16 14.36.35_x37022_y50703_class1	Claudia
19	46	1853.5	1345.5	1	S14ZCG_CD8_100_ER2 - 2015-11-16 14.36.35_x37022_y50703_class1	Claudia
20	46	1760.5	1089.5	1	S14ZCG_CD8_100_ER2 - 2015-11-16 14.36.35_x37022_y50703_class1	Claudia
21	46	1613.5	1418.5	1	S14ZCG_CD8_100_ER2 - 2015-11-16 14.36.35_x37022_y50703_class1	Claudia
22	46	1630.5	1671.5	1	S14ZCG_CD8_100_ER2 - 2015-11-16 14.36.35_x37022_y50703_class1	Claudia
23	46	1546.5	1601.5	1	S14ZCG_CD8_100_ER2 - 2015-11-16 14.36.35_x37022_y50703_class1	Claudia
24	46	1390.5	1739.5	1	S14ZCG_CD8_100_ER2 - 2015-11-16 14.36.35_x37022_y50703_class1	Claudia
25	46	1221.5	1989.5	1	S14ZCG_CD8_100_ER2 - 2015-11-16 14.36.35_x37022_y50703_class1	Claudia
26	46	1362.5	1427.5	1	S14ZCG_CD8_100_ER2 - 2015-11-16 14.36.35_x37022_y50703_class1	Claudia
27	46	1516.5	1230.5	1	S14ZCG_CD8_100_ER2 - 2015-11-16 14.36.35_x37022_y50703_class1	Claudia
28	46	1363.5	969.5	1	S14ZCG_CD8_100_ER2 - 2015-11-16 14.36.35_x37022_y50703_class1	Claudia
29	46	1356.5	1271.5	1	S14ZCG_CD8_100_ER2 - 2015-11-16 14.36.35_x37022_y50703_class1	Claudia
30	46	1310.5	1383.5	1	S14ZCG_CD8_100_ER2 - 2015-11-16 14.36.35_x37022_y50703_class1	Claudia
31	46	1283.5	1342.5	1	S14ZCG_CD8_100_ER2 - 2015-11-16 14.36.35_x37022_y50703_class1	Claudia
32	46	1240.5	1422.5	1	S14ZCG_CD8_100_ER2 - 2015-11-16 14.36.35_x37022_y50703_class1	Claudia
33	46	1234.5	1477.5	1	S14ZCG_CD8_100_ER2 - 2015-11-16 14.36.35_x37022_y50703_class1	Claudia
34	46	1234.5	1256.5	1	S14ZCG_CD8_100_ER2 - 2015-11-16 14.36.35_x37022_y50703_class1	Claudia
35	46	968.5	1690.5	1	S14ZCG_CD8_100_ER2 - 2015-11-16 14.36.35_x37022_y50703_class1	Claudia
36	46	540.5	1916.5	1	S14ZCG_CD8_100_ER2 - 2015-11-16 14.36.35_x37022_y50703_class1	Claudia
38	46	399.5	1824.5	1	S14ZCG_CD8_100_ER2 - 2015-11-16 14.36.35_x37022_y50703_class1	Claudia
39	46	389.5	1989.5	1	S14ZCG_CD8_100_ER2 - 2015-11-16 14.36.35_x37022_y50703_class1	Claudia
40	46	456.5	1610.5	1	S14ZCG_CD8_100_ER2 - 2015-11-16 14.36.35_x37022_y50703_class1	Claudia
41	46	560.5	1615.5	1	S14ZCG_CD8_100_ER2 - 2015-11-16 14.36.35_x37022_y50703_class1	Claudia
42	46	401.5	1345.5	1	S14ZCG_CD8_100_ER2 - 2015-11-16 14.36.35_x37022_y50703_class1	Claudia
43	46	736.5	1503.5	1	S14ZCG_CD8_100_ER2 - 2015-11-16 14.36.35_x37022_y50703_class1	Claudia
44	46	786.5	1542.5	1	S14ZCG_CD8_100_ER2 - 2015-11-16 14.36.35_x37022_y50703_class1	Claudia
45	46	719.5	1345.5	1	S14ZCG_CD8_100_ER2 - 2015-11-16 14.36.35_x37022_y50703_class1	Claudia
46	46	790.5	1331.5	1	S14ZCG_CD8_100_ER2 - 2015-11-16 14.36.35_x37022_y50703_class1	Claudia
47	46	124.5	1065.5	1	S14ZCG_CD8_100_ER2 - 2015-11-16 14.36.35_x37022_y50703_class1	Claudia
48	46	1118.5	857.5	1	S14ZCG_CD8_100_ER2 - 2015-11-16 14.36.35_x37022_y50703_class1	Claudia
49	46	1484.5	251.5	1	S14ZCG_CD8_100_ER2 - 2015-11-16 14.36.35_x37022_y50703_class1	Claudia
