# Supplementary material for: Robust and accurate quantification of biomarkers of immune cells in lung cancer micro-environment using deep convolutional neural networks
Source: PeerJ. 2019 Apr 10;7:e6335. doi: 10.7717/peerj.6335 (PMC6462181; doi:10.7717/peerj.6335)
Supplement: Supplemental Information 2 — The positions of the positive cells were detected by four independent human observers on at least 64 different validation images. Each csv file stored in the zip archive represents the positive cell count and their position per person and validation image. [file peerj-07-6335-s002.zip › validation-observers/person1/S14ZCG_CD8_100_ER2 - 2015-11-16 14.36.35_x49497_y38100_class1.csv]

f_markerId	f_nrOfMarkers	f_x	f_y	l_GTR	i_imagefile	i_subfolder
1	16	240.5	90.5	1	S14ZCG_CD8_100_ER2 - 2015-11-16 14.36.35_x49497_y38100_class1	Claudia
2	16	642.5	407.5	1	S14ZCG_CD8_100_ER2 - 2015-11-16 14.36.35_x49497_y38100_class1	Claudia
3	16	984.5	522.5	1	S14ZCG_CD8_100_ER2 - 2015-11-16 14.36.35_x49497_y38100_class1	Claudia
4	16	765.5	534.5	1	S14ZCG_CD8_100_ER2 - 2015-11-16 14.36.35_x49497_y38100_class1	Claudia
5	16	677.5	571.5	1	S14ZCG_CD8_100_ER2 - 2015-11-16 14.36.35_x49497_y38100_class1	Claudia
6	16	727.5	669.5	1	S14ZCG_CD8_100_ER2 - 2015-11-16 14.36.35_x49497_y38100_class1	Claudia
7	16	436.5	600.5	1	S14ZCG_CD8_100_ER2 - 2015-11-16 14.36.35_x49497_y38100_class1	Claudia
8	16	237.5	622.5	1	S14ZCG_CD8_100_ER2 - 2015-11-16 14.36.35_x49497_y38100_class1	Claudia
9	16	336.5	704.5	1	S14ZCG_CD8_100_ER2 - 2015-11-16 14.36.35_x49497_y38100_class1	Claudia
10	16	577.5	792.5	1	S14ZCG_CD8_100_ER2 - 2015-11-16 14.36.35_x49497_y38100_class1	Claudia
11	16	853.5	1004.5	1	S14ZCG_CD8_100_ER2 - 2015-11-16 14.36.35_x49497_y38100_class1	Claudia
12	16	812.5	1086.5	1	S14ZCG_CD8_100_ER2 - 2015-11-16 14.36.35_x49497_y38100_class1	Claudia
13	16	695.5	1053.5	1	S14ZCG_CD8_100_ER2 - 2015-11-16 14.36.35_x49497_y38100_class1	Claudia
14	16	528.5	1959.5	1	S14ZCG_CD8_100_ER2 - 2015-11-16 14.36.35_x49497_y38100_class1	Claudia
15	16	1290.5	1971.5	1	S14ZCG_CD8_100_ER2 - 2015-11-16 14.36.35_x49497_y38100_class1	Claudia
16	16	319.5	1984.5	1	S14ZCG_CD8_100_ER2 - 2015-11-16 14.36.35_x49497_y38100_class1	Claudia
