# Supplementary material for: Robust and accurate quantification of biomarkers of immune cells in lung cancer micro-environment using deep convolutional neural networks
Source: PeerJ. 2019 Apr 10;7:e6335. doi: 10.7717/peerj.6335 (PMC6462181; doi:10.7717/peerj.6335)
Supplement: Supplemental Information 2 — The positions of the positive cells were detected by four independent human observers on at least 64 different validation images. Each csv file stored in the zip archive represents the positive cell count and their position per person and validation image. [file peerj-07-6335-s002.zip › validation-observers/person1/S14ZCG_CD8_100_ER2 - 2015-11-16 14.36.35_x55902_y18164_class1.csv]

f_markerId	f_nrOfMarkers	f_x	f_y	l_GTR	i_imagefile	i_subfolder
1	53	656.5	81.5	1	S14ZCG_CD8_100_ER2 - 2015-11-16 14.36.35_x55902_y18164_class1	Claudia
2	53	537.5	93.5	1	S14ZCG_CD8_100_ER2 - 2015-11-16 14.36.35_x55902_y18164_class1	Claudia
3	53	501.5	60.5	1	S14ZCG_CD8_100_ER2 - 2015-11-16 14.36.35_x55902_y18164_class1	Claudia
4	53	174.5	230.5	1	S14ZCG_CD8_100_ER2 - 2015-11-16 14.36.35_x55902_y18164_class1	Claudia
5	53	762.5	195.5	1	S14ZCG_CD8_100_ER2 - 2015-11-16 14.36.35_x55902_y18164_class1	Claudia
6	53	680.5	206.5	1	S14ZCG_CD8_100_ER2 - 2015-11-16 14.36.35_x55902_y18164_class1	Claudia
7	53	607.5	286.5	1	S14ZCG_CD8_100_ER2 - 2015-11-16 14.36.35_x55902_y18164_class1	Claudia
8	53	601.5	345.5	1	S14ZCG_CD8_100_ER2 - 2015-11-16 14.36.35_x55902_y18164_class1	Claudia
9	53	669.5	368.5	1	S14ZCG_CD8_100_ER2 - 2015-11-16 14.36.35_x55902_y18164_class1	Claudia
10	53	763.5	434.5	1	S14ZCG_CD8_100_ER2 - 2015-11-16 14.36.35_x55902_y18164_class1	Claudia
11	53	1175.5	456.5	1	S14ZCG_CD8_100_ER2 - 2015-11-16 14.36.35_x55902_y18164_class1	Claudia
12	53	1848.5	525.5	1	S14ZCG_CD8_100_ER2 - 2015-11-16 14.36.35_x55902_y18164_class1	Claudia
13	53	1699.5	569.5	1	S14ZCG_CD8_100_ER2 - 2015-11-16 14.36.35_x55902_y18164_class1	Claudia
14	53	1948.5	592.5	1	S14ZCG_CD8_100_ER2 - 2015-11-16 14.36.35_x55902_y18164_class1	Claudia
15	53	1903.5	901.5	1	S14ZCG_CD8_100_ER2 - 2015-11-16 14.36.35_x55902_y18164_class1	Claudia
16	53	1704.5	903.5	1	S14ZCG_CD8_100_ER2 - 2015-11-16 14.36.35_x55902_y18164_class1	Claudia
17	53	1615.5	783.5	1	S14ZCG_CD8_100_ER2 - 2015-11-16 14.36.35_x55902_y18164_class1	Claudia
18	53	1634.5	680.5	1	S14ZCG_CD8_100_ER2 - 2015-11-16 14.36.35_x55902_y18164_class1	Claudia
19	53	1690.5	696.5	1	S14ZCG_CD8_100_ER2 - 2015-11-16 14.36.35_x55902_y18164_class1	Claudia
20	53	1716.5	1689.5	1	S14ZCG_CD8_100_ER2 - 2015-11-16 14.36.35_x55902_y18164_class1	Claudia
21	53	1377.5	1281.5	1	S14ZCG_CD8_100_ER2 - 2015-11-16 14.36.35_x55902_y18164_class1	Claudia
23	53	831.5	1827.5	1	S14ZCG_CD8_100_ER2 - 2015-11-16 14.36.35_x55902_y18164_class1	Claudia
25	53	133.5	1983.5	1	S14ZCG_CD8_100_ER2 - 2015-11-16 14.36.35_x55902_y18164_class1	Claudia
26	53	168.5	1874.5	1	S14ZCG_CD8_100_ER2 - 2015-11-16 14.36.35_x55902_y18164_class1	Claudia
27	53	401.5	1377.5	1	S14ZCG_CD8_100_ER2 - 2015-11-16 14.36.35_x55902_y18164_class1	Claudia
28	53	31.5	1377.5	1	S14ZCG_CD8_100_ER2 - 2015-11-16 14.36.35_x55902_y18164_class1	Claudia
29	53	69.5	1118.5	1	S14ZCG_CD8_100_ER2 - 2015-11-16 14.36.35_x55902_y18164_class1	Claudia
30	53	34.5	1050.5	1	S14ZCG_CD8_100_ER2 - 2015-11-16 14.36.35_x55902_y18164_class1	Claudia
31	53	0.5	963.5	1	S14ZCG_CD8_100_ER2 - 2015-11-16 14.36.35_x55902_y18164_class1	Claudia
32	53	228.5	919.5	1	S14ZCG_CD8_100_ER2 - 2015-11-16 14.36.35_x55902_y18164_class1	Claudia
33	53	425.5	1045.5	1	S14ZCG_CD8_100_ER2 - 2015-11-16 14.36.35_x55902_y18164_class1	Claudia
34	53	601.5	1146.5	1	S14ZCG_CD8_100_ER2 - 2015-11-16 14.36.35_x55902_y18164_class1	Claudia
35	53	874.5	1225.5	1	S14ZCG_CD8_100_ER2 - 2015-11-16 14.36.35_x55902_y18164_class1	Claudia
36	53	660.5	922.5	1	S14ZCG_CD8_100_ER2 - 2015-11-16 14.36.35_x55902_y18164_class1	Claudia
37	53	972.5	763.5	1	S14ZCG_CD8_100_ER2 - 2015-11-16 14.36.35_x55902_y18164_class1	Claudia
38	53	860.5	707.5	1	S14ZCG_CD8_100_ER2 - 2015-11-16 14.36.35_x55902_y18164_class1	Claudia
39	53	857.5	613.5	1	S14ZCG_CD8_100_ER2 - 2015-11-16 14.36.35_x55902_y18164_class1	Claudia
40	53	496.5	568.5	1	S14ZCG_CD8_100_ER2 - 2015-11-16 14.36.35_x55902_y18164_class1	Claudia
41	53	336.5	889.5	1	S14ZCG_CD8_100_ER2 - 2015-11-16 14.36.35_x55902_y18164_class1	Claudia
42	53	203.5	621.5	1	S14ZCG_CD8_100_ER2 - 2015-11-16 14.36.35_x55902_y18164_class1	Claudia
43	53	153.5	571.5	1	S14ZCG_CD8_100_ER2 - 2015-11-16 14.36.35_x55902_y18164_class1	Claudia
44	53	119.5	631.5	1	S14ZCG_CD8_100_ER2 - 2015-11-16 14.36.35_x55902_y18164_class1	Claudia
45	53	54.5	409.5	1	S14ZCG_CD8_100_ER2 - 2015-11-16 14.36.35_x55902_y18164_class1	Claudia
46	53	106.5	457.5	1	S14ZCG_CD8_100_ER2 - 2015-11-16 14.36.35_x55902_y18164_class1	Claudia
47	53	59.5	489.5	1	S14ZCG_CD8_100_ER2 - 2015-11-16 14.36.35_x55902_y18164_class1	Claudia
48	53	177.5	490.5	1	S14ZCG_CD8_100_ER2 - 2015-11-16 14.36.35_x55902_y18164_class1	Claudia
49	53	284.5	496.5	1	S14ZCG_CD8_100_ER2 - 2015-11-16 14.36.35_x55902_y18164_class1	Claudia
50	53	287.5	389.5	1	S14ZCG_CD8_100_ER2 - 2015-11-16 14.36.35_x55902_y18164_class1	Claudia
51	53	277.5	348.5	1	S14ZCG_CD8_100_ER2 - 2015-11-16 14.36.35_x55902_y18164_class1	Claudia
52	53	225.5	331.5	1	S14ZCG_CD8_100_ER2 - 2015-11-16 14.36.35_x55902_y18164_class1	Claudia
53	53	471.5	407.5	1	S14ZCG_CD8_100_ER2 - 2015-11-16 14.36.35_x55902_y18164_class1	Claudia
54	53	746.5	1971.5	1	S14ZCG_CD8_100_ER2 - 2015-11-16 14.36.35_x55902_y18164_class1	Claudia
55	53	853.5	1992.5	1	S14ZCG_CD8_100_ER2 - 2015-11-16 14.36.35_x55902_y18164_class1	Claudia
