# Supplementary material for: Robust and accurate quantification of biomarkers of immune cells in lung cancer micro-environment using deep convolutional neural networks
Source: PeerJ. 2019 Apr 10;7:e6335. doi: 10.7717/peerj.6335 (PMC6462181; doi:10.7717/peerj.6335)
Supplement: Supplemental Information 2 — The positions of the positive cells were detected by four independent human observers on at least 64 different validation images. Each csv file stored in the zip archive represents the positive cell count and their position per person and validation image. [file peerj-07-6335-s002.zip › validation-observers/person1/S14ZCG_CD8_100_ER2 - 2015-11-16 14.36.35_x56022_y43126_class1.csv]

f_markerId	f_nrOfMarkers	f_x	f_y	l_GTR	i_imagefile	i_subfolder
1	62	1528.5	15.5	1	S14ZCG_CD8_100_ER2 - 2015-11-16 14.36.35_x56022_y43126_class1	Claudia
2	62	1769.5	86.5	1	S14ZCG_CD8_100_ER2 - 2015-11-16 14.36.35_x56022_y43126_class1	Claudia
3	62	1665.5	230.5	1	S14ZCG_CD8_100_ER2 - 2015-11-16 14.36.35_x56022_y43126_class1	Claudia
4	62	1396.5	593.5	1	S14ZCG_CD8_100_ER2 - 2015-11-16 14.36.35_x56022_y43126_class1	Claudia
5	62	1643.5	693.5	1	S14ZCG_CD8_100_ER2 - 2015-11-16 14.36.35_x56022_y43126_class1	Claudia
6	62	1981.5	725.5	1	S14ZCG_CD8_100_ER2 - 2015-11-16 14.36.35_x56022_y43126_class1	Claudia
7	62	350.5	177.5	1	S14ZCG_CD8_100_ER2 - 2015-11-16 14.36.35_x56022_y43126_class1	Claudia
8	62	490.5	401.5	1	S14ZCG_CD8_100_ER2 - 2015-11-16 14.36.35_x56022_y43126_class1	Claudia
9	62	245.5	224.5	1	S14ZCG_CD8_100_ER2 - 2015-11-16 14.36.35_x56022_y43126_class1	Claudia
10	62	212.5	234.5	1	S14ZCG_CD8_100_ER2 - 2015-11-16 14.36.35_x56022_y43126_class1	Claudia
11	62	312.5	650.5	1	S14ZCG_CD8_100_ER2 - 2015-11-16 14.36.35_x56022_y43126_class1	Claudia
12	62	533.5	519.5	1	S14ZCG_CD8_100_ER2 - 2015-11-16 14.36.35_x56022_y43126_class1	Claudia
13	62	663.5	328.5	1	S14ZCG_CD8_100_ER2 - 2015-11-16 14.36.35_x56022_y43126_class1	Claudia
14	62	1059.5	577.5	1	S14ZCG_CD8_100_ER2 - 2015-11-16 14.36.35_x56022_y43126_class1	Claudia
15	62	18.5	1704.5	1	S14ZCG_CD8_100_ER2 - 2015-11-16 14.36.35_x56022_y43126_class1	Claudia
16	62	71.5	1719.5	1	S14ZCG_CD8_100_ER2 - 2015-11-16 14.36.35_x56022_y43126_class1	Claudia
17	62	101.5	1542.5	1	S14ZCG_CD8_100_ER2 - 2015-11-16 14.36.35_x56022_y43126_class1	Claudia
18	62	90.5	1468.5	1	S14ZCG_CD8_100_ER2 - 2015-11-16 14.36.35_x56022_y43126_class1	Claudia
19	62	107.5	1321.5	1	S14ZCG_CD8_100_ER2 - 2015-11-16 14.36.35_x56022_y43126_class1	Claudia
20	62	260.5	1563.5	1	S14ZCG_CD8_100_ER2 - 2015-11-16 14.36.35_x56022_y43126_class1	Claudia
21	62	615.5	1622.5	1	S14ZCG_CD8_100_ER2 - 2015-11-16 14.36.35_x56022_y43126_class1	Claudia
22	62	684.5	1945.5	1	S14ZCG_CD8_100_ER2 - 2015-11-16 14.36.35_x56022_y43126_class1	Claudia
23	62	780.5	1859.5	1	S14ZCG_CD8_100_ER2 - 2015-11-16 14.36.35_x56022_y43126_class1	Claudia
24	62	875.5	1853.5	1	S14ZCG_CD8_100_ER2 - 2015-11-16 14.36.35_x56022_y43126_class1	Claudia
25	62	949.5	1833.5	1	S14ZCG_CD8_100_ER2 - 2015-11-16 14.36.35_x56022_y43126_class1	Claudia
26	62	954.5	1768.5	1	S14ZCG_CD8_100_ER2 - 2015-11-16 14.36.35_x56022_y43126_class1	Claudia
27	62	1154.5	1749.5	1	S14ZCG_CD8_100_ER2 - 2015-11-16 14.36.35_x56022_y43126_class1	Claudia
28	62	1525.5	1898.5	1	S14ZCG_CD8_100_ER2 - 2015-11-16 14.36.35_x56022_y43126_class1	Claudia
29	62	1709.5	1901.5	1	S14ZCG_CD8_100_ER2 - 2015-11-16 14.36.35_x56022_y43126_class1	Claudia
30	62	1978.5	1921.5	1	S14ZCG_CD8_100_ER2 - 2015-11-16 14.36.35_x56022_y43126_class1	Claudia
31	62	1925.5	1757.5	1	S14ZCG_CD8_100_ER2 - 2015-11-16 14.36.35_x56022_y43126_class1	Claudia
32	62	1690.5	1724.5	1	S14ZCG_CD8_100_ER2 - 2015-11-16 14.36.35_x56022_y43126_class1	Claudia
33	62	1842.5	1515.5	1	S14ZCG_CD8_100_ER2 - 2015-11-16 14.36.35_x56022_y43126_class1	Claudia
34	62	1751.5	1589.5	1	S14ZCG_CD8_100_ER2 - 2015-11-16 14.36.35_x56022_y43126_class1	Claudia
35	62	1613.5	1599.5	1	S14ZCG_CD8_100_ER2 - 2015-11-16 14.36.35_x56022_y43126_class1	Claudia
36	62	1489.5	1598.5	1	S14ZCG_CD8_100_ER2 - 2015-11-16 14.36.35_x56022_y43126_class1	Claudia
37	62	1334.5	1631.5	1	S14ZCG_CD8_100_ER2 - 2015-11-16 14.36.35_x56022_y43126_class1	Claudia
38	62	1445.5	1451.5	1	S14ZCG_CD8_100_ER2 - 2015-11-16 14.36.35_x56022_y43126_class1	Claudia
39	62	1493.5	1357.5	1	S14ZCG_CD8_100_ER2 - 2015-11-16 14.36.35_x56022_y43126_class1	Claudia
40	62	1622.5	1348.5	1	S14ZCG_CD8_100_ER2 - 2015-11-16 14.36.35_x56022_y43126_class1	Claudia
41	62	1189.5	1425.5	1	S14ZCG_CD8_100_ER2 - 2015-11-16 14.36.35_x56022_y43126_class1	Claudia
42	62	951.5	1566.5	1	S14ZCG_CD8_100_ER2 - 2015-11-16 14.36.35_x56022_y43126_class1	Claudia
43	62	398.5	1224.5	1	S14ZCG_CD8_100_ER2 - 2015-11-16 14.36.35_x56022_y43126_class1	Claudia
44	62	631.5	1096.5	1	S14ZCG_CD8_100_ER2 - 2015-11-16 14.36.35_x56022_y43126_class1	Claudia
45	62	583.5	1192.5	1	S14ZCG_CD8_100_ER2 - 2015-11-16 14.36.35_x56022_y43126_class1	Claudia
46	62	696.5	1248.5	1	S14ZCG_CD8_100_ER2 - 2015-11-16 14.36.35_x56022_y43126_class1	Claudia
47	62	728.5	1296.5	1	S14ZCG_CD8_100_ER2 - 2015-11-16 14.36.35_x56022_y43126_class1	Claudia
48	62	1154.5	1246.5	1	S14ZCG_CD8_100_ER2 - 2015-11-16 14.36.35_x56022_y43126_class1	Claudia
49	62	1125.5	1210.5	1	S14ZCG_CD8_100_ER2 - 2015-11-16 14.36.35_x56022_y43126_class1	Claudia
50	62	1987.5	1181.5	1	S14ZCG_CD8_100_ER2 - 2015-11-16 14.36.35_x56022_y43126_class1	Claudia
51	62	1890.5	1196.5	1	S14ZCG_CD8_100_ER2 - 2015-11-16 14.36.35_x56022_y43126_class1	Claudia
52	62	1856.5	1225.5	1	S14ZCG_CD8_100_ER2 - 2015-11-16 14.36.35_x56022_y43126_class1	Claudia
53	62	1727.5	1207.5	1	S14ZCG_CD8_100_ER2 - 2015-11-16 14.36.35_x56022_y43126_class1	Claudia
54	62	1651.5	1200.5	1	S14ZCG_CD8_100_ER2 - 2015-11-16 14.36.35_x56022_y43126_class1	Claudia
55	62	1601.5	1022.5	1	S14ZCG_CD8_100_ER2 - 2015-11-16 14.36.35_x56022_y43126_class1	Claudia
56	62	1515.5	978.5	1	S14ZCG_CD8_100_ER2 - 2015-11-16 14.36.35_x56022_y43126_class1	Claudia
57	62	1409.5	957.5	1	S14ZCG_CD8_100_ER2 - 2015-11-16 14.36.35_x56022_y43126_class1	Claudia
58	62	1280.5	1025.5	1	S14ZCG_CD8_100_ER2 - 2015-11-16 14.36.35_x56022_y43126_class1	Claudia
59	62	1200.5	860.5	1	S14ZCG_CD8_100_ER2 - 2015-11-16 14.36.35_x56022_y43126_class1	Claudia
60	62	860.5	849.5	1	S14ZCG_CD8_100_ER2 - 2015-11-16 14.36.35_x56022_y43126_class1	Claudia
61	62	981.5	698.5	1	S14ZCG_CD8_100_ER2 - 2015-11-16 14.36.35_x56022_y43126_class1	Claudia
62	62	356.5	1345.5	1	S14ZCG_CD8_100_ER2 - 2015-11-16 14.36.35_x56022_y43126_class1	Claudia
