# Supplementary material for: Robust and accurate quantification of biomarkers of immune cells in lung cancer micro-environment using deep convolutional neural networks
Source: PeerJ. 2019 Apr 10;7:e6335. doi: 10.7717/peerj.6335 (PMC6462181; doi:10.7717/peerj.6335)
Supplement: Supplemental Information 2 — The positions of the positive cells were detected by four independent human observers on at least 64 different validation images. Each csv file stored in the zip archive represents the positive cell count and their position per person and validation image. [file peerj-07-6335-s002.zip › validation-observers/person1/S14ZCG_CD8_100_ER2 - 2015-11-16 14.36.35_x57256_y40078_class1.csv]

f_markerId	f_nrOfMarkers	f_x	f_y	l_GTR	i_imagefile	i_subfolder
1	23	1778.5	312.5	1	S14ZCG_CD8_100_ER2 - 2015-11-16 14.36.35_x57256_y40078_class1	Claudia
2	23	1422.5	333.5	1	S14ZCG_CD8_100_ER2 - 2015-11-16 14.36.35_x57256_y40078_class1	Claudia
3	23	1371.5	300.5	1	S14ZCG_CD8_100_ER2 - 2015-11-16 14.36.35_x57256_y40078_class1	Claudia
4	23	1863.5	1016.5	1	S14ZCG_CD8_100_ER2 - 2015-11-16 14.36.35_x57256_y40078_class1	Claudia
5	23	1933.5	1231.5	1	S14ZCG_CD8_100_ER2 - 2015-11-16 14.36.35_x57256_y40078_class1	Claudia
6	23	1845.5	1259.5	1	S14ZCG_CD8_100_ER2 - 2015-11-16 14.36.35_x57256_y40078_class1	Claudia
7	23	1777.5	1310.5	1	S14ZCG_CD8_100_ER2 - 2015-11-16 14.36.35_x57256_y40078_class1	Claudia
8	23	1825.5	1090.5	1	S14ZCG_CD8_100_ER2 - 2015-11-16 14.36.35_x57256_y40078_class1	Claudia
9	23	1789.5	1143.5	1	S14ZCG_CD8_100_ER2 - 2015-11-16 14.36.35_x57256_y40078_class1	Claudia
10	23	1719.5	1306.5	1	S14ZCG_CD8_100_ER2 - 2015-11-16 14.36.35_x57256_y40078_class1	Claudia
11	23	1563.5	1286.5	1	S14ZCG_CD8_100_ER2 - 2015-11-16 14.36.35_x57256_y40078_class1	Claudia
12	23	1590.5	1416.5	1	S14ZCG_CD8_100_ER2 - 2015-11-16 14.36.35_x57256_y40078_class1	Claudia
13	23	1675.5	1525.5	1	S14ZCG_CD8_100_ER2 - 2015-11-16 14.36.35_x57256_y40078_class1	Claudia
14	23	1756.5	1509.5	1	S14ZCG_CD8_100_ER2 - 2015-11-16 14.36.35_x57256_y40078_class1	Claudia
15	23	1649.5	1812.5	1	S14ZCG_CD8_100_ER2 - 2015-11-16 14.36.35_x57256_y40078_class1	Claudia
16	23	1484.5	1630.5	1	S14ZCG_CD8_100_ER2 - 2015-11-16 14.36.35_x57256_y40078_class1	Claudia
17	23	1477.5	1590.5	1	S14ZCG_CD8_100_ER2 - 2015-11-16 14.36.35_x57256_y40078_class1	Claudia
18	23	1369.5	1622.5	1	S14ZCG_CD8_100_ER2 - 2015-11-16 14.36.35_x57256_y40078_class1	Claudia
19	23	1295.5	1698.5	1	S14ZCG_CD8_100_ER2 - 2015-11-16 14.36.35_x57256_y40078_class1	Claudia
20	23	1012.5	1525.5	1	S14ZCG_CD8_100_ER2 - 2015-11-16 14.36.35_x57256_y40078_class1	Claudia
21	23	1192.5	1475.5	1	S14ZCG_CD8_100_ER2 - 2015-11-16 14.36.35_x57256_y40078_class1	Claudia
22	23	481.5	1340.5	1	S14ZCG_CD8_100_ER2 - 2015-11-16 14.36.35_x57256_y40078_class1	Claudia
23	23	260.5	1733.5	1	S14ZCG_CD8_100_ER2 - 2015-11-16 14.36.35_x57256_y40078_class1	Claudia
