# Supplementary material for: Robust and accurate quantification of biomarkers of immune cells in lung cancer micro-environment using deep convolutional neural networks
Source: PeerJ. 2019 Apr 10;7:e6335. doi: 10.7717/peerj.6335 (PMC6462181; doi:10.7717/peerj.6335)
Supplement: Supplemental Information 2 — The positions of the positive cells were detected by four independent human observers on at least 64 different validation images. Each csv file stored in the zip archive represents the positive cell count and their position per person and validation image. [file peerj-07-6335-s002.zip › validation-observers/person1/WS528G_CD3_100_ER1 - 2015-10-29 08.36.31_x14590_y40200_class1.csv]

f_markerId	f_nrOfMarkers	f_x	f_y	l_GTR	i_imagefile	i_subfolder
1	193	1725.5	6.5	1	WS528G_CD3_100_ER1 - 2015-10-29 08.36.31_x14590_y40200_class1	Claudia
2	193	1724.5	46.5	1	WS528G_CD3_100_ER1 - 2015-10-29 08.36.31_x14590_y40200_class1	Claudia
3	193	1559.5	51.5	1	WS528G_CD3_100_ER1 - 2015-10-29 08.36.31_x14590_y40200_class1	Claudia
4	193	1484.5	93.5	1	WS528G_CD3_100_ER1 - 2015-10-29 08.36.31_x14590_y40200_class1	Claudia
5	193	1657.5	128.5	1	WS528G_CD3_100_ER1 - 2015-10-29 08.36.31_x14590_y40200_class1	Claudia
6	193	1675.5	160.5	1	WS528G_CD3_100_ER1 - 2015-10-29 08.36.31_x14590_y40200_class1	Claudia
7	193	1963.5	187.5	1	WS528G_CD3_100_ER1 - 2015-10-29 08.36.31_x14590_y40200_class1	Claudia
8	193	1978.5	445.5	1	WS528G_CD3_100_ER1 - 2015-10-29 08.36.31_x14590_y40200_class1	Claudia
9	193	1915.5	353.5	1	WS528G_CD3_100_ER1 - 2015-10-29 08.36.31_x14590_y40200_class1	Claudia
10	193	1854.5	334.5	1	WS528G_CD3_100_ER1 - 2015-10-29 08.36.31_x14590_y40200_class1	Claudia
11	193	1801.5	359.5	1	WS528G_CD3_100_ER1 - 2015-10-29 08.36.31_x14590_y40200_class1	Claudia
12	193	1730.5	369.5	1	WS528G_CD3_100_ER1 - 2015-10-29 08.36.31_x14590_y40200_class1	Claudia
13	193	1612.5	440.5	1	WS528G_CD3_100_ER1 - 2015-10-29 08.36.31_x14590_y40200_class1	Claudia
14	193	1601.5	257.5	1	WS528G_CD3_100_ER1 - 2015-10-29 08.36.31_x14590_y40200_class1	Claudia
15	193	1777.5	180.5	1	WS528G_CD3_100_ER1 - 2015-10-29 08.36.31_x14590_y40200_class1	Claudia
16	193	1584.5	365.5	1	WS528G_CD3_100_ER1 - 2015-10-29 08.36.31_x14590_y40200_class1	Claudia
17	193	1510.5	424.5	1	WS528G_CD3_100_ER1 - 2015-10-29 08.36.31_x14590_y40200_class1	Claudia
18	193	1528.5	363.5	1	WS528G_CD3_100_ER1 - 2015-10-29 08.36.31_x14590_y40200_class1	Claudia
19	193	1409.5	327.5	1	WS528G_CD3_100_ER1 - 2015-10-29 08.36.31_x14590_y40200_class1	Claudia
20	193	1419.5	260.5	1	WS528G_CD3_100_ER1 - 2015-10-29 08.36.31_x14590_y40200_class1	Claudia
21	193	1437.5	348.5	1	WS528G_CD3_100_ER1 - 2015-10-29 08.36.31_x14590_y40200_class1	Claudia
22	193	1487.5	363.5	1	WS528G_CD3_100_ER1 - 2015-10-29 08.36.31_x14590_y40200_class1	Claudia
23	193	1448.5	436.5	1	WS528G_CD3_100_ER1 - 2015-10-29 08.36.31_x14590_y40200_class1	Claudia
24	193	1392.5	449.5	1	WS528G_CD3_100_ER1 - 2015-10-29 08.36.31_x14590_y40200_class1	Claudia
25	193	1293.5	337.5	1	WS528G_CD3_100_ER1 - 2015-10-29 08.36.31_x14590_y40200_class1	Claudia
26	193	1237.5	398.5	1	WS528G_CD3_100_ER1 - 2015-10-29 08.36.31_x14590_y40200_class1	Claudia
27	193	1266.5	454.5	1	WS528G_CD3_100_ER1 - 2015-10-29 08.36.31_x14590_y40200_class1	Claudia
28	193	992.5	456.5	1	WS528G_CD3_100_ER1 - 2015-10-29 08.36.31_x14590_y40200_class1	Claudia
29	193	1006.5	421.5	1	WS528G_CD3_100_ER1 - 2015-10-29 08.36.31_x14590_y40200_class1	Claudia
30	193	1012.5	346.5	1	WS528G_CD3_100_ER1 - 2015-10-29 08.36.31_x14590_y40200_class1	Claudia
31	193	75.5	48.5	1	WS528G_CD3_100_ER1 - 2015-10-29 08.36.31_x14590_y40200_class1	Claudia
32	193	769.5	65.5	1	WS528G_CD3_100_ER1 - 2015-10-29 08.36.31_x14590_y40200_class1	Claudia
33	193	533.5	265.5	1	WS528G_CD3_100_ER1 - 2015-10-29 08.36.31_x14590_y40200_class1	Claudia
34	193	280.5	160.5	1	WS528G_CD3_100_ER1 - 2015-10-29 08.36.31_x14590_y40200_class1	Claudia
35	193	381.5	162.5	1	WS528G_CD3_100_ER1 - 2015-10-29 08.36.31_x14590_y40200_class1	Claudia
36	193	407.5	195.5	1	WS528G_CD3_100_ER1 - 2015-10-29 08.36.31_x14590_y40200_class1	Claudia
37	193	16.5	401.5	1	WS528G_CD3_100_ER1 - 2015-10-29 08.36.31_x14590_y40200_class1	Claudia
38	193	78.5	490.5	1	WS528G_CD3_100_ER1 - 2015-10-29 08.36.31_x14590_y40200_class1	Claudia
39	193	287.5	321.5	1	WS528G_CD3_100_ER1 - 2015-10-29 08.36.31_x14590_y40200_class1	Claudia
40	193	389.5	306.5	1	WS528G_CD3_100_ER1 - 2015-10-29 08.36.31_x14590_y40200_class1	Claudia
41	193	668.5	233.5	1	WS528G_CD3_100_ER1 - 2015-10-29 08.36.31_x14590_y40200_class1	Claudia
42	193	943.5	301.5	1	WS528G_CD3_100_ER1 - 2015-10-29 08.36.31_x14590_y40200_class1	Claudia
43	193	956.5	360.5	1	WS528G_CD3_100_ER1 - 2015-10-29 08.36.31_x14590_y40200_class1	Claudia
44	193	643.5	562.5	1	WS528G_CD3_100_ER1 - 2015-10-29 08.36.31_x14590_y40200_class1	Claudia
45	193	604.5	487.5	1	WS528G_CD3_100_ER1 - 2015-10-29 08.36.31_x14590_y40200_class1	Claudia
46	193	342.5	563.5	1	WS528G_CD3_100_ER1 - 2015-10-29 08.36.31_x14590_y40200_class1	Claudia
47	193	256.5	463.5	1	WS528G_CD3_100_ER1 - 2015-10-29 08.36.31_x14590_y40200_class1	Claudia
48	193	184.5	578.5	1	WS528G_CD3_100_ER1 - 2015-10-29 08.36.31_x14590_y40200_class1	Claudia
49	193	266.5	799.5	1	WS528G_CD3_100_ER1 - 2015-10-29 08.36.31_x14590_y40200_class1	Claudia
50	193	472.5	640.5	1	WS528G_CD3_100_ER1 - 2015-10-29 08.36.31_x14590_y40200_class1	Claudia
51	193	472.5	675.5	1	WS528G_CD3_100_ER1 - 2015-10-29 08.36.31_x14590_y40200_class1	Claudia
52	193	527.5	700.5	1	WS528G_CD3_100_ER1 - 2015-10-29 08.36.31_x14590_y40200_class1	Claudia
53	193	463.5	912.5	1	WS528G_CD3_100_ER1 - 2015-10-29 08.36.31_x14590_y40200_class1	Claudia
54	193	593.5	872.5	1	WS528G_CD3_100_ER1 - 2015-10-29 08.36.31_x14590_y40200_class1	Claudia
55	193	713.5	930.5	1	WS528G_CD3_100_ER1 - 2015-10-29 08.36.31_x14590_y40200_class1	Claudia
56	193	733.5	727.5	1	WS528G_CD3_100_ER1 - 2015-10-29 08.36.31_x14590_y40200_class1	Claudia
57	193	816.5	795.5	1	WS528G_CD3_100_ER1 - 2015-10-29 08.36.31_x14590_y40200_class1	Claudia
58	193	750.5	534.5	1	WS528G_CD3_100_ER1 - 2015-10-29 08.36.31_x14590_y40200_class1	Claudia
59	193	812.5	477.5	1	WS528G_CD3_100_ER1 - 2015-10-29 08.36.31_x14590_y40200_class1	Claudia
60	193	918.5	249.5	1	WS528G_CD3_100_ER1 - 2015-10-29 08.36.31_x14590_y40200_class1	Claudia
61	193	803.5	622.5	1	WS528G_CD3_100_ER1 - 2015-10-29 08.36.31_x14590_y40200_class1	Claudia
62	193	863.5	640.5	1	WS528G_CD3_100_ER1 - 2015-10-29 08.36.31_x14590_y40200_class1	Claudia
63	193	1059.5	916.5	1	WS528G_CD3_100_ER1 - 2015-10-29 08.36.31_x14590_y40200_class1	Claudia
64	193	1177.5	793.5	1	WS528G_CD3_100_ER1 - 2015-10-29 08.36.31_x14590_y40200_class1	Claudia
65	193	922.5	1004.5	1	WS528G_CD3_100_ER1 - 2015-10-29 08.36.31_x14590_y40200_class1	Claudia
66	193	1428.5	551.5	1	WS528G_CD3_100_ER1 - 2015-10-29 08.36.31_x14590_y40200_class1	Claudia
67	193	1437.5	615.5	1	WS528G_CD3_100_ER1 - 2015-10-29 08.36.31_x14590_y40200_class1	Claudia
68	193	1324.5	631.5	1	WS528G_CD3_100_ER1 - 2015-10-29 08.36.31_x14590_y40200_class1	Claudia
69	193	1346.5	681.5	1	WS528G_CD3_100_ER1 - 2015-10-29 08.36.31_x14590_y40200_class1	Claudia
70	193	1407.5	674.5	1	WS528G_CD3_100_ER1 - 2015-10-29 08.36.31_x14590_y40200_class1	Claudia
71	193	1516.5	687.5	1	WS528G_CD3_100_ER1 - 2015-10-29 08.36.31_x14590_y40200_class1	Claudia
72	193	1577.5	716.5	1	WS528G_CD3_100_ER1 - 2015-10-29 08.36.31_x14590_y40200_class1	Claudia
73	193	1653.5	740.5	1	WS528G_CD3_100_ER1 - 2015-10-29 08.36.31_x14590_y40200_class1	Claudia
74	193	1603.5	803.5	1	WS528G_CD3_100_ER1 - 2015-10-29 08.36.31_x14590_y40200_class1	Claudia
75	193	1577.5	834.5	1	WS528G_CD3_100_ER1 - 2015-10-29 08.36.31_x14590_y40200_class1	Claudia
76	193	1436.5	680.5	1	WS528G_CD3_100_ER1 - 2015-10-29 08.36.31_x14590_y40200_class1	Claudia
77	193	1456.5	580.5	1	WS528G_CD3_100_ER1 - 2015-10-29 08.36.31_x14590_y40200_class1	Claudia
78	193	1742.5	974.5	1	WS528G_CD3_100_ER1 - 2015-10-29 08.36.31_x14590_y40200_class1	Claudia
79	193	1656.5	916.5	1	WS528G_CD3_100_ER1 - 2015-10-29 08.36.31_x14590_y40200_class1	Claudia
80	193	1674.5	996.5	1	WS528G_CD3_100_ER1 - 2015-10-29 08.36.31_x14590_y40200_class1	Claudia
81	193	1628.5	983.5	1	WS528G_CD3_100_ER1 - 2015-10-29 08.36.31_x14590_y40200_class1	Claudia
82	193	1606.5	1015.5	1	WS528G_CD3_100_ER1 - 2015-10-29 08.36.31_x14590_y40200_class1	Claudia
83	193	1599.5	930.5	1	WS528G_CD3_100_ER1 - 2015-10-29 08.36.31_x14590_y40200_class1	Claudia
84	193	1554.5	899.5	1	WS528G_CD3_100_ER1 - 2015-10-29 08.36.31_x14590_y40200_class1	Claudia
85	193	1530.5	927.5	1	WS528G_CD3_100_ER1 - 2015-10-29 08.36.31_x14590_y40200_class1	Claudia
86	193	1528.5	951.5	1	WS528G_CD3_100_ER1 - 2015-10-29 08.36.31_x14590_y40200_class1	Claudia
87	193	1471.5	937.5	1	WS528G_CD3_100_ER1 - 2015-10-29 08.36.31_x14590_y40200_class1	Claudia
88	193	1380.5	971.5	1	WS528G_CD3_100_ER1 - 2015-10-29 08.36.31_x14590_y40200_class1	Claudia
89	193	1495.5	863.5	1	WS528G_CD3_100_ER1 - 2015-10-29 08.36.31_x14590_y40200_class1	Claudia
90	193	1524.5	830.5	1	WS528G_CD3_100_ER1 - 2015-10-29 08.36.31_x14590_y40200_class1	Claudia
91	193	1474.5	804.5	1	WS528G_CD3_100_ER1 - 2015-10-29 08.36.31_x14590_y40200_class1	Claudia
92	193	1398.5	830.5	1	WS528G_CD3_100_ER1 - 2015-10-29 08.36.31_x14590_y40200_class1	Claudia
93	193	1387.5	871.5	1	WS528G_CD3_100_ER1 - 2015-10-29 08.36.31_x14590_y40200_class1	Claudia
94	193	1368.5	896.5	1	WS528G_CD3_100_ER1 - 2015-10-29 08.36.31_x14590_y40200_class1	Claudia
95	193	1328.5	848.5	1	WS528G_CD3_100_ER1 - 2015-10-29 08.36.31_x14590_y40200_class1	Claudia
96	193	1340.5	819.5	1	WS528G_CD3_100_ER1 - 2015-10-29 08.36.31_x14590_y40200_class1	Claudia
97	193	1489.5	683.5	1	WS528G_CD3_100_ER1 - 2015-10-29 08.36.31_x14590_y40200_class1	Claudia
98	193	1257.5	851.5	1	WS528G_CD3_100_ER1 - 2015-10-29 08.36.31_x14590_y40200_class1	Claudia
99	193	1289.5	856.5	1	WS528G_CD3_100_ER1 - 2015-10-29 08.36.31_x14590_y40200_class1	Claudia
100	193	1269.5	883.5	1	WS528G_CD3_100_ER1 - 2015-10-29 08.36.31_x14590_y40200_class1	Claudia
101	193	1292.5	899.5	1	WS528G_CD3_100_ER1 - 2015-10-29 08.36.31_x14590_y40200_class1	Claudia
102	193	1260.5	921.5	1	WS528G_CD3_100_ER1 - 2015-10-29 08.36.31_x14590_y40200_class1	Claudia
103	193	1283.5	968.5	1	WS528G_CD3_100_ER1 - 2015-10-29 08.36.31_x14590_y40200_class1	Claudia
104	193	1307.5	1037.5	1	WS528G_CD3_100_ER1 - 2015-10-29 08.36.31_x14590_y40200_class1	Claudia
105	193	1383.5	1030.5	1	WS528G_CD3_100_ER1 - 2015-10-29 08.36.31_x14590_y40200_class1	Claudia
106	193	1413.5	1051.5	1	WS528G_CD3_100_ER1 - 2015-10-29 08.36.31_x14590_y40200_class1	Claudia
107	193	1490.5	1022.5	1	WS528G_CD3_100_ER1 - 2015-10-29 08.36.31_x14590_y40200_class1	Claudia
108	193	1513.5	1045.5	1	WS528G_CD3_100_ER1 - 2015-10-29 08.36.31_x14590_y40200_class1	Claudia
109	193	1537.5	999.5	1	WS528G_CD3_100_ER1 - 2015-10-29 08.36.31_x14590_y40200_class1	Claudia
110	193	1565.5	1065.5	1	WS528G_CD3_100_ER1 - 2015-10-29 08.36.31_x14590_y40200_class1	Claudia
111	193	1516.5	1077.5	1	WS528G_CD3_100_ER1 - 2015-10-29 08.36.31_x14590_y40200_class1	Claudia
112	193	1509.5	1124.5	1	WS528G_CD3_100_ER1 - 2015-10-29 08.36.31_x14590_y40200_class1	Claudia
113	193	1518.5	1168.5	1	WS528G_CD3_100_ER1 - 2015-10-29 08.36.31_x14590_y40200_class1	Claudia
114	193	1466.5	1184.5	1	WS528G_CD3_100_ER1 - 2015-10-29 08.36.31_x14590_y40200_class1	Claudia
115	193	1495.5	1201.5	1	WS528G_CD3_100_ER1 - 2015-10-29 08.36.31_x14590_y40200_class1	Claudia
116	193	1486.5	1253.5	1	WS528G_CD3_100_ER1 - 2015-10-29 08.36.31_x14590_y40200_class1	Claudia
117	193	1440.5	1268.5	1	WS528G_CD3_100_ER1 - 2015-10-29 08.36.31_x14590_y40200_class1	Claudia
118	193	1466.5	1059.5	1	WS528G_CD3_100_ER1 - 2015-10-29 08.36.31_x14590_y40200_class1	Claudia
119	193	1348.5	1139.5	1	WS528G_CD3_100_ER1 - 2015-10-29 08.36.31_x14590_y40200_class1	Claudia
120	193	1413.5	1209.5	1	WS528G_CD3_100_ER1 - 2015-10-29 08.36.31_x14590_y40200_class1	Claudia
121	193	1571.5	1269.5	1	WS528G_CD3_100_ER1 - 2015-10-29 08.36.31_x14590_y40200_class1	Claudia
123	193	1527.5	1328.5	1	WS528G_CD3_100_ER1 - 2015-10-29 08.36.31_x14590_y40200_class1	Claudia
124	193	1543.5	1306.5	1	WS528G_CD3_100_ER1 - 2015-10-29 08.36.31_x14590_y40200_class1	Claudia
125	193	1563.5	1346.5	1	WS528G_CD3_100_ER1 - 2015-10-29 08.36.31_x14590_y40200_class1	Claudia
126	193	1636.5	1460.5	1	WS528G_CD3_100_ER1 - 2015-10-29 08.36.31_x14590_y40200_class1	Claudia
127	193	1787.5	1456.5	1	WS528G_CD3_100_ER1 - 2015-10-29 08.36.31_x14590_y40200_class1	Claudia
128	193	1786.5	1500.5	1	WS528G_CD3_100_ER1 - 2015-10-29 08.36.31_x14590_y40200_class1	Claudia
129	193	1672.5	1730.5	1	WS528G_CD3_100_ER1 - 2015-10-29 08.36.31_x14590_y40200_class1	Claudia
130	193	1599.5	1712.5	1	WS528G_CD3_100_ER1 - 2015-10-29 08.36.31_x14590_y40200_class1	Claudia
131	193	1571.5	1649.5	1	WS528G_CD3_100_ER1 - 2015-10-29 08.36.31_x14590_y40200_class1	Claudia
132	193	1569.5	1569.5	1	WS528G_CD3_100_ER1 - 2015-10-29 08.36.31_x14590_y40200_class1	Claudia
133	193	1537.5	1875.5	1	WS528G_CD3_100_ER1 - 2015-10-29 08.36.31_x14590_y40200_class1	Claudia
134	193	1436.5	1854.5	1	WS528G_CD3_100_ER1 - 2015-10-29 08.36.31_x14590_y40200_class1	Claudia
135	193	1546.5	1718.5	1	WS528G_CD3_100_ER1 - 2015-10-29 08.36.31_x14590_y40200_class1	Claudia
136	193	1192.5	1807.5	1	WS528G_CD3_100_ER1 - 2015-10-29 08.36.31_x14590_y40200_class1	Claudia
137	193	1110.5	1874.5	1	WS528G_CD3_100_ER1 - 2015-10-29 08.36.31_x14590_y40200_class1	Claudia
138	193	312.5	1801.5	1	WS528G_CD3_100_ER1 - 2015-10-29 08.36.31_x14590_y40200_class1	Claudia
139	193	295.5	1757.5	1	WS528G_CD3_100_ER1 - 2015-10-29 08.36.31_x14590_y40200_class1	Claudia
140	193	221.5	1571.5	1	WS528G_CD3_100_ER1 - 2015-10-29 08.36.31_x14590_y40200_class1	Claudia
141	193	98.5	1534.5	1	WS528G_CD3_100_ER1 - 2015-10-29 08.36.31_x14590_y40200_class1	Claudia
142	193	218.5	1463.5	1	WS528G_CD3_100_ER1 - 2015-10-29 08.36.31_x14590_y40200_class1	Claudia
143	193	396.5	1521.5	1	WS528G_CD3_100_ER1 - 2015-10-29 08.36.31_x14590_y40200_class1	Claudia
144	193	430.5	1315.5	1	WS528G_CD3_100_ER1 - 2015-10-29 08.36.31_x14590_y40200_class1	Claudia
145	193	356.5	1237.5	1	WS528G_CD3_100_ER1 - 2015-10-29 08.36.31_x14590_y40200_class1	Claudia
146	193	456.5	1169.5	1	WS528G_CD3_100_ER1 - 2015-10-29 08.36.31_x14590_y40200_class1	Claudia
147	193	503.5	1180.5	1	WS528G_CD3_100_ER1 - 2015-10-29 08.36.31_x14590_y40200_class1	Claudia
148	193	519.5	1207.5	1	WS528G_CD3_100_ER1 - 2015-10-29 08.36.31_x14590_y40200_class1	Claudia
149	193	866.5	1659.5	1	WS528G_CD3_100_ER1 - 2015-10-29 08.36.31_x14590_y40200_class1	Claudia
150	193	901.5	1692.5	1	WS528G_CD3_100_ER1 - 2015-10-29 08.36.31_x14590_y40200_class1	Claudia
151	193	969.5	1671.5	1	WS528G_CD3_100_ER1 - 2015-10-29 08.36.31_x14590_y40200_class1	Claudia
152	193	1028.5	1880.5	1	WS528G_CD3_100_ER1 - 2015-10-29 08.36.31_x14590_y40200_class1	Claudia
153	193	630.5	1472.5	1	WS528G_CD3_100_ER1 - 2015-10-29 08.36.31_x14590_y40200_class1	Claudia
154	193	809.5	1415.5	1	WS528G_CD3_100_ER1 - 2015-10-29 08.36.31_x14590_y40200_class1	Claudia
155	193	915.5	1478.5	1	WS528G_CD3_100_ER1 - 2015-10-29 08.36.31_x14590_y40200_class1	Claudia
156	193	1007.5	1560.5	1	WS528G_CD3_100_ER1 - 2015-10-29 08.36.31_x14590_y40200_class1	Claudia
157	193	1025.5	1490.5	1	WS528G_CD3_100_ER1 - 2015-10-29 08.36.31_x14590_y40200_class1	Claudia
158	193	983.5	1439.5	1	WS528G_CD3_100_ER1 - 2015-10-29 08.36.31_x14590_y40200_class1	Claudia
159	193	912.5	1437.5	1	WS528G_CD3_100_ER1 - 2015-10-29 08.36.31_x14590_y40200_class1	Claudia
160	193	1101.5	1256.5	1	WS528G_CD3_100_ER1 - 2015-10-29 08.36.31_x14590_y40200_class1	Claudia
161	193	1030.5	1262.5	1	WS528G_CD3_100_ER1 - 2015-10-29 08.36.31_x14590_y40200_class1	Claudia
162	193	1030.5	1350.5	1	WS528G_CD3_100_ER1 - 2015-10-29 08.36.31_x14590_y40200_class1	Claudia
163	193	1101.5	1375.5	1	WS528G_CD3_100_ER1 - 2015-10-29 08.36.31_x14590_y40200_class1	Claudia
164	193	1109.5	1409.5	1	WS528G_CD3_100_ER1 - 2015-10-29 08.36.31_x14590_y40200_class1	Claudia
165	193	1125.5	1454.5	1	WS528G_CD3_100_ER1 - 2015-10-29 08.36.31_x14590_y40200_class1	Claudia
166	193	1130.5	1549.5	1	WS528G_CD3_100_ER1 - 2015-10-29 08.36.31_x14590_y40200_class1	Claudia
167	193	1183.5	1575.5	1	WS528G_CD3_100_ER1 - 2015-10-29 08.36.31_x14590_y40200_class1	Claudia
168	193	1143.5	1653.5	1	WS528G_CD3_100_ER1 - 2015-10-29 08.36.31_x14590_y40200_class1	Claudia
169	193	1153.5	1696.5	1	WS528G_CD3_100_ER1 - 2015-10-29 08.36.31_x14590_y40200_class1	Claudia
170	193	1150.5	1609.5	1	WS528G_CD3_100_ER1 - 2015-10-29 08.36.31_x14590_y40200_class1	Claudia
171	193	1269.5	1545.5	1	WS528G_CD3_100_ER1 - 2015-10-29 08.36.31_x14590_y40200_class1	Claudia
172	193	1204.5	1510.5	1	WS528G_CD3_100_ER1 - 2015-10-29 08.36.31_x14590_y40200_class1	Claudia
173	193	1293.5	1648.5	1	WS528G_CD3_100_ER1 - 2015-10-29 08.36.31_x14590_y40200_class1	Claudia
174	193	1354.5	1690.5	1	WS528G_CD3_100_ER1 - 2015-10-29 08.36.31_x14590_y40200_class1	Claudia
175	193	1346.5	1633.5	1	WS528G_CD3_100_ER1 - 2015-10-29 08.36.31_x14590_y40200_class1	Claudia
176	193	1231.5	1618.5	1	WS528G_CD3_100_ER1 - 2015-10-29 08.36.31_x14590_y40200_class1	Claudia
177	193	1189.5	1607.5	1	WS528G_CD3_100_ER1 - 2015-10-29 08.36.31_x14590_y40200_class1	Claudia
178	193	1180.5	1643.5	1	WS528G_CD3_100_ER1 - 2015-10-29 08.36.31_x14590_y40200_class1	Claudia
179	193	1240.5	1806.5	1	WS528G_CD3_100_ER1 - 2015-10-29 08.36.31_x14590_y40200_class1	Claudia
180	193	1359.5	1907.5	1	WS528G_CD3_100_ER1 - 2015-10-29 08.36.31_x14590_y40200_class1	Claudia
181	193	654.5	1719.5	1	WS528G_CD3_100_ER1 - 2015-10-29 08.36.31_x14590_y40200_class1	Claudia
182	193	466.5	1325.5	1	WS528G_CD3_100_ER1 - 2015-10-29 08.36.31_x14590_y40200_class1	Claudia
183	193	840.5	607.5	1	WS528G_CD3_100_ER1 - 2015-10-29 08.36.31_x14590_y40200_class1	Claudia
184	193	983.5	650.5	1	WS528G_CD3_100_ER1 - 2015-10-29 08.36.31_x14590_y40200_class1	Claudia
185	193	1262.5	1080.5	1	WS528G_CD3_100_ER1 - 2015-10-29 08.36.31_x14590_y40200_class1	Claudia
186	193	1345.5	1077.5	1	WS528G_CD3_100_ER1 - 2015-10-29 08.36.31_x14590_y40200_class1	Claudia
187	193	1365.5	1100.5	1	WS528G_CD3_100_ER1 - 2015-10-29 08.36.31_x14590_y40200_class1	Claudia
188	193	1386.5	1125.5	1	WS528G_CD3_100_ER1 - 2015-10-29 08.36.31_x14590_y40200_class1	Claudia
189	193	1446.5	968.5	1	WS528G_CD3_100_ER1 - 2015-10-29 08.36.31_x14590_y40200_class1	Claudia
190	193	1493.5	963.5	1	WS528G_CD3_100_ER1 - 2015-10-29 08.36.31_x14590_y40200_class1	Claudia
191	193	1234.5	1168.5	1	WS528G_CD3_100_ER1 - 2015-10-29 08.36.31_x14590_y40200_class1	Claudia
192	193	1312.5	1125.5	1	WS528G_CD3_100_ER1 - 2015-10-29 08.36.31_x14590_y40200_class1	Claudia
193	193	1369.5	1212.5	1	WS528G_CD3_100_ER1 - 2015-10-29 08.36.31_x14590_y40200_class1	Claudia
194	193	1253.5	628.5	1	WS528G_CD3_100_ER1 - 2015-10-29 08.36.31_x14590_y40200_class1	Claudia
