# Supplementary material for: Robust and accurate quantification of biomarkers of immune cells in lung cancer micro-environment using deep convolutional neural networks
Source: PeerJ. 2019 Apr 10;7:e6335. doi: 10.7717/peerj.6335 (PMC6462181; doi:10.7717/peerj.6335)
Supplement: Supplemental Information 2 — The positions of the positive cells were detected by four independent human observers on at least 64 different validation images. Each csv file stored in the zip archive represents the positive cell count and their position per person and validation image. [file peerj-07-6335-s002.zip › validation-observers/person1/WS528G_CD3_100_ER1 - 2015-10-29 08.36.31_x16188_y26597_class1.csv]

f_markerId	f_nrOfMarkers	f_x	f_y	l_GTR	i_imagefile	i_subfolder
1	76	716.5	83.5	1	WS528G_CD3_100_ER1 - 2015-10-29 08.36.31_x16188_y26597_class1	Claudia
2	76	225.5	298.5	1	WS528G_CD3_100_ER1 - 2015-10-29 08.36.31_x16188_y26597_class1	Claudia
3	76	453.5	518.5	1	WS528G_CD3_100_ER1 - 2015-10-29 08.36.31_x16188_y26597_class1	Claudia
4	76	553.5	492.5	1	WS528G_CD3_100_ER1 - 2015-10-29 08.36.31_x16188_y26597_class1	Claudia
5	76	460.5	384.5	1	WS528G_CD3_100_ER1 - 2015-10-29 08.36.31_x16188_y26597_class1	Claudia
6	76	616.5	584.5	1	WS528G_CD3_100_ER1 - 2015-10-29 08.36.31_x16188_y26597_class1	Claudia
7	76	577.5	340.5	1	WS528G_CD3_100_ER1 - 2015-10-29 08.36.31_x16188_y26597_class1	Claudia
8	76	1901.5	486.5	1	WS528G_CD3_100_ER1 - 2015-10-29 08.36.31_x16188_y26597_class1	Claudia
9	76	1916.5	887.5	1	WS528G_CD3_100_ER1 - 2015-10-29 08.36.31_x16188_y26597_class1	Claudia
10	76	1962.5	1133.5	1	WS528G_CD3_100_ER1 - 2015-10-29 08.36.31_x16188_y26597_class1	Claudia
11	76	1568.5	786.5	1	WS528G_CD3_100_ER1 - 2015-10-29 08.36.31_x16188_y26597_class1	Claudia
12	76	1565.5	819.5	1	WS528G_CD3_100_ER1 - 2015-10-29 08.36.31_x16188_y26597_class1	Claudia
13	76	1598.5	827.5	1	WS528G_CD3_100_ER1 - 2015-10-29 08.36.31_x16188_y26597_class1	Claudia
14	76	1677.5	863.5	1	WS528G_CD3_100_ER1 - 2015-10-29 08.36.31_x16188_y26597_class1	Claudia
15	76	1572.5	969.5	1	WS528G_CD3_100_ER1 - 2015-10-29 08.36.31_x16188_y26597_class1	Claudia
16	76	1181.5	525.5	1	WS528G_CD3_100_ER1 - 2015-10-29 08.36.31_x16188_y26597_class1	Claudia
17	76	1159.5	565.5	1	WS528G_CD3_100_ER1 - 2015-10-29 08.36.31_x16188_y26597_class1	Claudia
18	76	1098.5	736.5	1	WS528G_CD3_100_ER1 - 2015-10-29 08.36.31_x16188_y26597_class1	Claudia
19	76	1062.5	816.5	1	WS528G_CD3_100_ER1 - 2015-10-29 08.36.31_x16188_y26597_class1	Claudia
20	76	1021.5	840.5	1	WS528G_CD3_100_ER1 - 2015-10-29 08.36.31_x16188_y26597_class1	Claudia
21	76	1122.5	949.5	1	WS528G_CD3_100_ER1 - 2015-10-29 08.36.31_x16188_y26597_class1	Claudia
22	76	1443.5	1065.5	1	WS528G_CD3_100_ER1 - 2015-10-29 08.36.31_x16188_y26597_class1	Claudia
23	76	1572.5	1212.5	1	WS528G_CD3_100_ER1 - 2015-10-29 08.36.31_x16188_y26597_class1	Claudia
24	76	1478.5	1306.5	1	WS528G_CD3_100_ER1 - 2015-10-29 08.36.31_x16188_y26597_class1	Claudia
25	76	1609.5	1309.5	1	WS528G_CD3_100_ER1 - 2015-10-29 08.36.31_x16188_y26597_class1	Claudia
26	76	1625.5	1374.5	1	WS528G_CD3_100_ER1 - 2015-10-29 08.36.31_x16188_y26597_class1	Claudia
27	76	1565.5	1481.5	1	WS528G_CD3_100_ER1 - 2015-10-29 08.36.31_x16188_y26597_class1	Claudia
28	76	1595.5	1433.5	1	WS528G_CD3_100_ER1 - 2015-10-29 08.36.31_x16188_y26597_class1	Claudia
29	76	1671.5	1475.5	1	WS528G_CD3_100_ER1 - 2015-10-29 08.36.31_x16188_y26597_class1	Claudia
30	76	1653.5	1445.5	1	WS528G_CD3_100_ER1 - 2015-10-29 08.36.31_x16188_y26597_class1	Claudia
31	76	1725.5	1377.5	1	WS528G_CD3_100_ER1 - 2015-10-29 08.36.31_x16188_y26597_class1	Claudia
32	76	1971.5	1448.5	1	WS528G_CD3_100_ER1 - 2015-10-29 08.36.31_x16188_y26597_class1	Claudia
34	76	1984.5	1474.5	1	WS528G_CD3_100_ER1 - 2015-10-29 08.36.31_x16188_y26597_class1	Claudia
35	76	1949.5	1545.5	1	WS528G_CD3_100_ER1 - 2015-10-29 08.36.31_x16188_y26597_class1	Claudia
36	76	1875.5	1795.5	1	WS528G_CD3_100_ER1 - 2015-10-29 08.36.31_x16188_y26597_class1	Claudia
37	76	1606.5	1810.5	1	WS528G_CD3_100_ER1 - 2015-10-29 08.36.31_x16188_y26597_class1	Claudia
38	76	1581.5	1922.5	1	WS528G_CD3_100_ER1 - 2015-10-29 08.36.31_x16188_y26597_class1	Claudia
39	76	1562.5	1757.5	1	WS528G_CD3_100_ER1 - 2015-10-29 08.36.31_x16188_y26597_class1	Claudia
40	76	1577.5	1684.5	1	WS528G_CD3_100_ER1 - 2015-10-29 08.36.31_x16188_y26597_class1	Claudia
41	76	95.5	1766.5	1	WS528G_CD3_100_ER1 - 2015-10-29 08.36.31_x16188_y26597_class1	Claudia
42	76	98.5	1618.5	1	WS528G_CD3_100_ER1 - 2015-10-29 08.36.31_x16188_y26597_class1	Claudia
43	76	321.5	1595.5	1	WS528G_CD3_100_ER1 - 2015-10-29 08.36.31_x16188_y26597_class1	Claudia
44	76	340.5	1606.5	1	WS528G_CD3_100_ER1 - 2015-10-29 08.36.31_x16188_y26597_class1	Claudia
45	76	630.5	1643.5	1	WS528G_CD3_100_ER1 - 2015-10-29 08.36.31_x16188_y26597_class1	Claudia
46	76	669.5	1675.5	1	WS528G_CD3_100_ER1 - 2015-10-29 08.36.31_x16188_y26597_class1	Claudia
47	76	1215.5	1762.5	1	WS528G_CD3_100_ER1 - 2015-10-29 08.36.31_x16188_y26597_class1	Claudia
48	76	1184.5	1657.5	1	WS528G_CD3_100_ER1 - 2015-10-29 08.36.31_x16188_y26597_class1	Claudia
49	76	1146.5	1613.5	1	WS528G_CD3_100_ER1 - 2015-10-29 08.36.31_x16188_y26597_class1	Claudia
50	76	906.5	1503.5	1	WS528G_CD3_100_ER1 - 2015-10-29 08.36.31_x16188_y26597_class1	Claudia
51	76	939.5	1443.5	1	WS528G_CD3_100_ER1 - 2015-10-29 08.36.31_x16188_y26597_class1	Claudia
52	76	1243.5	1375.5	1	WS528G_CD3_100_ER1 - 2015-10-29 08.36.31_x16188_y26597_class1	Claudia
53	76	1513.5	1415.5	1	WS528G_CD3_100_ER1 - 2015-10-29 08.36.31_x16188_y26597_class1	Claudia
54	76	901.5	1043.5	1	WS528G_CD3_100_ER1 - 2015-10-29 08.36.31_x16188_y26597_class1	Claudia
55	76	830.5	1112.5	1	WS528G_CD3_100_ER1 - 2015-10-29 08.36.31_x16188_y26597_class1	Claudia
56	76	813.5	1139.5	1	WS528G_CD3_100_ER1 - 2015-10-29 08.36.31_x16188_y26597_class1	Claudia
57	76	843.5	1137.5	1	WS528G_CD3_100_ER1 - 2015-10-29 08.36.31_x16188_y26597_class1	Claudia
58	76	837.5	1163.5	1	WS528G_CD3_100_ER1 - 2015-10-29 08.36.31_x16188_y26597_class1	Claudia
59	76	874.5	1128.5	1	WS528G_CD3_100_ER1 - 2015-10-29 08.36.31_x16188_y26597_class1	Claudia
60	76	866.5	1300.5	1	WS528G_CD3_100_ER1 - 2015-10-29 08.36.31_x16188_y26597_class1	Claudia
61	76	851.5	1325.5	1	WS528G_CD3_100_ER1 - 2015-10-29 08.36.31_x16188_y26597_class1	Claudia
62	76	862.5	1354.5	1	WS528G_CD3_100_ER1 - 2015-10-29 08.36.31_x16188_y26597_class1	Claudia
63	76	868.5	1372.5	1	WS528G_CD3_100_ER1 - 2015-10-29 08.36.31_x16188_y26597_class1	Claudia
65	76	910.5	1424.5	1	WS528G_CD3_100_ER1 - 2015-10-29 08.36.31_x16188_y26597_class1	Claudia
66	76	916.5	1442.5	1	WS528G_CD3_100_ER1 - 2015-10-29 08.36.31_x16188_y26597_class1	Claudia
67	76	1009.5	1345.5	1	WS528G_CD3_100_ER1 - 2015-10-29 08.36.31_x16188_y26597_class1	Claudia
68	76	971.5	890.5	1	WS528G_CD3_100_ER1 - 2015-10-29 08.36.31_x16188_y26597_class1	Claudia
69	76	1016.5	915.5	1	WS528G_CD3_100_ER1 - 2015-10-29 08.36.31_x16188_y26597_class1	Claudia
70	76	1103.5	983.5	1	WS528G_CD3_100_ER1 - 2015-10-29 08.36.31_x16188_y26597_class1	Claudia
71	76	133.5	431.5	1	WS528G_CD3_100_ER1 - 2015-10-29 08.36.31_x16188_y26597_class1	Claudia
72	76	403.5	1021.5	1	WS528G_CD3_100_ER1 - 2015-10-29 08.36.31_x16188_y26597_class1	Claudia
73	76	169.5	1645.5	1	WS528G_CD3_100_ER1 - 2015-10-29 08.36.31_x16188_y26597_class1	Claudia
74	76	303.5	1569.5	1	WS528G_CD3_100_ER1 - 2015-10-29 08.36.31_x16188_y26597_class1	Claudia
75	76	1169.5	1760.5	1	WS528G_CD3_100_ER1 - 2015-10-29 08.36.31_x16188_y26597_class1	Claudia
76	76	1877.5	613.5	1	WS528G_CD3_100_ER1 - 2015-10-29 08.36.31_x16188_y26597_class1	Claudia
77	76	1001.5	1666.5	1	WS528G_CD3_100_ER1 - 2015-10-29 08.36.31_x16188_y26597_class1	Claudia
78	76	971.5	1654.5	1	WS528G_CD3_100_ER1 - 2015-10-29 08.36.31_x16188_y26597_class1	Claudia
