# Supplementary material for: Robust and accurate quantification of biomarkers of immune cells in lung cancer micro-environment using deep convolutional neural networks
Source: PeerJ. 2019 Apr 10;7:e6335. doi: 10.7717/peerj.6335 (PMC6462181; doi:10.7717/peerj.6335)
Supplement: Supplemental Information 2 — The positions of the positive cells were detected by four independent human observers on at least 64 different validation images. Each csv file stored in the zip archive represents the positive cell count and their position per person and validation image. [file peerj-07-6335-s002.zip › validation-observers/person1/WS528G_CD3_100_ER1 - 2015-10-29 08.36.31_x16739_y26905_class1.csv]

f_markerId	f_nrOfMarkers	f_x	f_y	l_GTR	i_imagefile	i_subfolder
1	145	4.5	183.5	1	WS528G_CD3_100_ER1 - 2015-10-29 08.36.31_x16739_y26905_class1	Claudia
2	145	621.5	224.5	1	WS528G_CD3_100_ER1 - 2015-10-29 08.36.31_x16739_y26905_class1	Claudia
3	145	609.5	256.5	1	WS528G_CD3_100_ER1 - 2015-10-29 08.36.31_x16739_y26905_class1	Claudia
4	145	960.5	407.5	1	WS528G_CD3_100_ER1 - 2015-10-29 08.36.31_x16739_y26905_class1	Claudia
5	145	1016.5	484.5	1	WS528G_CD3_100_ER1 - 2015-10-29 08.36.31_x16739_y26905_class1	Claudia
6	145	1013.5	510.5	1	WS528G_CD3_100_ER1 - 2015-10-29 08.36.31_x16739_y26905_class1	Claudia
7	145	1037.5	512.5	1	WS528G_CD3_100_ER1 - 2015-10-29 08.36.31_x16739_y26905_class1	Claudia
8	145	1746.5	9.5	1	WS528G_CD3_100_ER1 - 2015-10-29 08.36.31_x16739_y26905_class1	Claudia
9	145	1763.5	19.5	1	WS528G_CD3_100_ER1 - 2015-10-29 08.36.31_x16739_y26905_class1	Claudia
10	145	1753.5	54.5	1	WS528G_CD3_100_ER1 - 2015-10-29 08.36.31_x16739_y26905_class1	Claudia
11	145	1728.5	54.5	1	WS528G_CD3_100_ER1 - 2015-10-29 08.36.31_x16739_y26905_class1	Claudia
12	145	1972.5	436.5	1	WS528G_CD3_100_ER1 - 2015-10-29 08.36.31_x16739_y26905_class1	Claudia
13	145	1945.5	575.5	1	WS528G_CD3_100_ER1 - 2015-10-29 08.36.31_x16739_y26905_class1	Claudia
14	145	1919.5	625.5	1	WS528G_CD3_100_ER1 - 2015-10-29 08.36.31_x16739_y26905_class1	Claudia
15	145	1848.5	565.5	1	WS528G_CD3_100_ER1 - 2015-10-29 08.36.31_x16739_y26905_class1	Claudia
16	145	1836.5	531.5	1	WS528G_CD3_100_ER1 - 2015-10-29 08.36.31_x16739_y26905_class1	Claudia
17	145	1812.5	548.5	1	WS528G_CD3_100_ER1 - 2015-10-29 08.36.31_x16739_y26905_class1	Claudia
18	145	1759.5	553.5	1	WS528G_CD3_100_ER1 - 2015-10-29 08.36.31_x16739_y26905_class1	Claudia
19	145	1816.5	656.5	1	WS528G_CD3_100_ER1 - 2015-10-29 08.36.31_x16739_y26905_class1	Claudia
20	145	1854.5	692.5	1	WS528G_CD3_100_ER1 - 2015-10-29 08.36.31_x16739_y26905_class1	Claudia
21	145	1848.5	718.5	1	WS528G_CD3_100_ER1 - 2015-10-29 08.36.31_x16739_y26905_class1	Claudia
22	145	1960.5	768.5	1	WS528G_CD3_100_ER1 - 2015-10-29 08.36.31_x16739_y26905_class1	Claudia
23	145	1849.5	760.5	1	WS528G_CD3_100_ER1 - 2015-10-29 08.36.31_x16739_y26905_class1	Claudia
24	145	1803.5	783.5	1	WS528G_CD3_100_ER1 - 2015-10-29 08.36.31_x16739_y26905_class1	Claudia
25	145	1807.5	801.5	1	WS528G_CD3_100_ER1 - 2015-10-29 08.36.31_x16739_y26905_class1	Claudia
26	145	1771.5	768.5	1	WS528G_CD3_100_ER1 - 2015-10-29 08.36.31_x16739_y26905_class1	Claudia
27	145	1716.5	781.5	1	WS528G_CD3_100_ER1 - 2015-10-29 08.36.31_x16739_y26905_class1	Claudia
28	145	1907.5	907.5	1	WS528G_CD3_100_ER1 - 2015-10-29 08.36.31_x16739_y26905_class1	Claudia
29	145	1966.5	1030.5	1	WS528G_CD3_100_ER1 - 2015-10-29 08.36.31_x16739_y26905_class1	Claudia
30	145	1756.5	924.5	1	WS528G_CD3_100_ER1 - 2015-10-29 08.36.31_x16739_y26905_class1	Claudia
31	145	1733.5	960.5	1	WS528G_CD3_100_ER1 - 2015-10-29 08.36.31_x16739_y26905_class1	Claudia
32	145	1695.5	965.5	1	WS528G_CD3_100_ER1 - 2015-10-29 08.36.31_x16739_y26905_class1	Claudia
33	145	1666.5	919.5	1	WS528G_CD3_100_ER1 - 2015-10-29 08.36.31_x16739_y26905_class1	Claudia
34	145	1698.5	899.5	1	WS528G_CD3_100_ER1 - 2015-10-29 08.36.31_x16739_y26905_class1	Claudia
35	145	1613.5	821.5	1	WS528G_CD3_100_ER1 - 2015-10-29 08.36.31_x16739_y26905_class1	Claudia
36	145	1648.5	763.5	1	WS528G_CD3_100_ER1 - 2015-10-29 08.36.31_x16739_y26905_class1	Claudia
37	145	1545.5	798.5	1	WS528G_CD3_100_ER1 - 2015-10-29 08.36.31_x16739_y26905_class1	Claudia
38	145	1477.5	851.5	1	WS528G_CD3_100_ER1 - 2015-10-29 08.36.31_x16739_y26905_class1	Claudia
39	145	1400.5	810.5	1	WS528G_CD3_100_ER1 - 2015-10-29 08.36.31_x16739_y26905_class1	Claudia
40	145	1369.5	577.5	1	WS528G_CD3_100_ER1 - 2015-10-29 08.36.31_x16739_y26905_class1	Claudia
41	145	1539.5	631.5	1	WS528G_CD3_100_ER1 - 2015-10-29 08.36.31_x16739_y26905_class1	Claudia
43	145	1615.5	660.5	1	WS528G_CD3_100_ER1 - 2015-10-29 08.36.31_x16739_y26905_class1	Claudia
44	145	1575.5	656.5	1	WS528G_CD3_100_ER1 - 2015-10-29 08.36.31_x16739_y26905_class1	Claudia
45	145	1375.5	336.5	1	WS528G_CD3_100_ER1 - 2015-10-29 08.36.31_x16739_y26905_class1	Claudia
46	145	1336.5	301.5	1	WS528G_CD3_100_ER1 - 2015-10-29 08.36.31_x16739_y26905_class1	Claudia
47	145	1339.5	174.5	1	WS528G_CD3_100_ER1 - 2015-10-29 08.36.31_x16739_y26905_class1	Claudia
48	145	1795.5	1062.5	1	WS528G_CD3_100_ER1 - 2015-10-29 08.36.31_x16739_y26905_class1	Claudia
49	145	1787.5	1096.5	1	WS528G_CD3_100_ER1 - 2015-10-29 08.36.31_x16739_y26905_class1	Claudia
50	145	1857.5	1196.5	1	WS528G_CD3_100_ER1 - 2015-10-29 08.36.31_x16739_y26905_class1	Claudia
51	145	1975.5	1280.5	1	WS528G_CD3_100_ER1 - 2015-10-29 08.36.31_x16739_y26905_class1	Claudia
52	145	1949.5	1343.5	1	WS528G_CD3_100_ER1 - 2015-10-29 08.36.31_x16739_y26905_class1	Claudia
53	145	1971.5	1406.5	1	WS528G_CD3_100_ER1 - 2015-10-29 08.36.31_x16739_y26905_class1	Claudia
54	145	1925.5	1454.5	1	WS528G_CD3_100_ER1 - 2015-10-29 08.36.31_x16739_y26905_class1	Claudia
55	145	1966.5	1463.5	1	WS528G_CD3_100_ER1 - 2015-10-29 08.36.31_x16739_y26905_class1	Claudia
56	145	1956.5	1571.5	1	WS528G_CD3_100_ER1 - 2015-10-29 08.36.31_x16739_y26905_class1	Claudia
57	145	1896.5	1539.5	1	WS528G_CD3_100_ER1 - 2015-10-29 08.36.31_x16739_y26905_class1	Claudia
58	145	1993.5	1812.5	1	WS528G_CD3_100_ER1 - 2015-10-29 08.36.31_x16739_y26905_class1	Claudia
59	145	1966.5	1749.5	1	WS528G_CD3_100_ER1 - 2015-10-29 08.36.31_x16739_y26905_class1	Claudia
60	145	1942.5	1718.5	1	WS528G_CD3_100_ER1 - 2015-10-29 08.36.31_x16739_y26905_class1	Claudia
61	145	1949.5	1692.5	1	WS528G_CD3_100_ER1 - 2015-10-29 08.36.31_x16739_y26905_class1	Claudia
62	145	1913.5	1706.5	1	WS528G_CD3_100_ER1 - 2015-10-29 08.36.31_x16739_y26905_class1	Claudia
63	145	1899.5	1739.5	1	WS528G_CD3_100_ER1 - 2015-10-29 08.36.31_x16739_y26905_class1	Claudia
64	145	1898.5	1774.5	1	WS528G_CD3_100_ER1 - 2015-10-29 08.36.31_x16739_y26905_class1	Claudia
65	145	1468.5	1780.5	1	WS528G_CD3_100_ER1 - 2015-10-29 08.36.31_x16739_y26905_class1	Claudia
66	145	1443.5	1724.5	1	WS528G_CD3_100_ER1 - 2015-10-29 08.36.31_x16739_y26905_class1	Claudia
67	145	1413.5	1742.5	1	WS528G_CD3_100_ER1 - 2015-10-29 08.36.31_x16739_y26905_class1	Claudia
68	145	1280.5	1886.5	1	WS528G_CD3_100_ER1 - 2015-10-29 08.36.31_x16739_y26905_class1	Claudia
69	145	1162.5	1937.5	1	WS528G_CD3_100_ER1 - 2015-10-29 08.36.31_x16739_y26905_class1	Claudia
70	145	1086.5	1937.5	1	WS528G_CD3_100_ER1 - 2015-10-29 08.36.31_x16739_y26905_class1	Claudia
71	145	1106.5	1968.5	1	WS528G_CD3_100_ER1 - 2015-10-29 08.36.31_x16739_y26905_class1	Claudia
72	145	1131.5	1924.5	1	WS528G_CD3_100_ER1 - 2015-10-29 08.36.31_x16739_y26905_class1	Claudia
73	145	1145.5	1824.5	1	WS528G_CD3_100_ER1 - 2015-10-29 08.36.31_x16739_y26905_class1	Claudia
74	145	1072.5	1842.5	1	WS528G_CD3_100_ER1 - 2015-10-29 08.36.31_x16739_y26905_class1	Claudia
75	145	1040.5	1890.5	1	WS528G_CD3_100_ER1 - 2015-10-29 08.36.31_x16739_y26905_class1	Claudia
76	145	871.5	1936.5	1	WS528G_CD3_100_ER1 - 2015-10-29 08.36.31_x16739_y26905_class1	Claudia
77	145	845.5	1953.5	1	WS528G_CD3_100_ER1 - 2015-10-29 08.36.31_x16739_y26905_class1	Claudia
78	145	16.5	1893.5	1	WS528G_CD3_100_ER1 - 2015-10-29 08.36.31_x16739_y26905_class1	Claudia
79	145	21.5	1968.5	1	WS528G_CD3_100_ER1 - 2015-10-29 08.36.31_x16739_y26905_class1	Claudia
80	145	45.5	1924.5	1	WS528G_CD3_100_ER1 - 2015-10-29 08.36.31_x16739_y26905_class1	Claudia
81	145	103.5	1880.5	1	WS528G_CD3_100_ER1 - 2015-10-29 08.36.31_x16739_y26905_class1	Claudia
82	145	218.5	1799.5	1	WS528G_CD3_100_ER1 - 2015-10-29 08.36.31_x16739_y26905_class1	Claudia
83	145	225.5	1760.5	1	WS528G_CD3_100_ER1 - 2015-10-29 08.36.31_x16739_y26905_class1	Claudia
84	145	113.5	1365.5	1	WS528G_CD3_100_ER1 - 2015-10-29 08.36.31_x16739_y26905_class1	Claudia
85	145	77.5	1340.5	1	WS528G_CD3_100_ER1 - 2015-10-29 08.36.31_x16739_y26905_class1	Claudia
86	145	74.5	1304.5	1	WS528G_CD3_100_ER1 - 2015-10-29 08.36.31_x16739_y26905_class1	Claudia
87	145	657.5	1456.5	1	WS528G_CD3_100_ER1 - 2015-10-29 08.36.31_x16739_y26905_class1	Claudia
88	145	60.5	266.5	1	WS528G_CD3_100_ER1 - 2015-10-29 08.36.31_x16739_y26905_class1	Claudia
89	145	4.5	304.5	1	WS528G_CD3_100_ER1 - 2015-10-29 08.36.31_x16739_y26905_class1	Claudia
90	145	557.5	387.5	1	WS528G_CD3_100_ER1 - 2015-10-29 08.36.31_x16739_y26905_class1	Claudia
91	145	548.5	428.5	1	WS528G_CD3_100_ER1 - 2015-10-29 08.36.31_x16739_y26905_class1	Claudia
92	145	565.5	627.5	1	WS528G_CD3_100_ER1 - 2015-10-29 08.36.31_x16739_y26905_class1	Claudia
93	145	512.5	507.5	1	WS528G_CD3_100_ER1 - 2015-10-29 08.36.31_x16739_y26905_class1	Claudia
94	145	459.5	536.5	1	WS528G_CD3_100_ER1 - 2015-10-29 08.36.31_x16739_y26905_class1	Claudia
95	145	471.5	589.5	1	WS528G_CD3_100_ER1 - 2015-10-29 08.36.31_x16739_y26905_class1	Claudia
96	145	439.5	596.5	1	WS528G_CD3_100_ER1 - 2015-10-29 08.36.31_x16739_y26905_class1	Claudia
97	145	540.5	680.5	1	WS528G_CD3_100_ER1 - 2015-10-29 08.36.31_x16739_y26905_class1	Claudia
98	145	336.5	731.5	1	WS528G_CD3_100_ER1 - 2015-10-29 08.36.31_x16739_y26905_class1	Claudia
99	145	350.5	777.5	1	WS528G_CD3_100_ER1 - 2015-10-29 08.36.31_x16739_y26905_class1	Claudia
100	145	277.5	809.5	1	WS528G_CD3_100_ER1 - 2015-10-29 08.36.31_x16739_y26905_class1	Claudia
101	145	259.5	825.5	1	WS528G_CD3_100_ER1 - 2015-10-29 08.36.31_x16739_y26905_class1	Claudia
102	145	292.5	834.5	1	WS528G_CD3_100_ER1 - 2015-10-29 08.36.31_x16739_y26905_class1	Claudia
103	145	286.5	853.5	1	WS528G_CD3_100_ER1 - 2015-10-29 08.36.31_x16739_y26905_class1	Claudia
104	145	319.5	810.5	1	WS528G_CD3_100_ER1 - 2015-10-29 08.36.31_x16739_y26905_class1	Claudia
105	145	312.5	989.5	1	WS528G_CD3_100_ER1 - 2015-10-29 08.36.31_x16739_y26905_class1	Claudia
106	145	313.5	1022.5	1	WS528G_CD3_100_ER1 - 2015-10-29 08.36.31_x16739_y26905_class1	Claudia
107	145	334.5	1075.5	1	WS528G_CD3_100_ER1 - 2015-10-29 08.36.31_x16739_y26905_class1	Claudia
108	145	318.5	1109.5	1	WS528G_CD3_100_ER1 - 2015-10-29 08.36.31_x16739_y26905_class1	Claudia
109	145	365.5	1119.5	1	WS528G_CD3_100_ER1 - 2015-10-29 08.36.31_x16739_y26905_class1	Claudia
110	145	387.5	1153.5	1	WS528G_CD3_100_ER1 - 2015-10-29 08.36.31_x16739_y26905_class1	Claudia
111	145	348.5	1186.5	1	WS528G_CD3_100_ER1 - 2015-10-29 08.36.31_x16739_y26905_class1	Claudia
112	145	598.5	1290.5	1	WS528G_CD3_100_ER1 - 2015-10-29 08.36.31_x16739_y26905_class1	Claudia
113	145	598.5	1313.5	1	WS528G_CD3_100_ER1 - 2015-10-29 08.36.31_x16739_y26905_class1	Claudia
114	145	606.5	1331.5	1	WS528G_CD3_100_ER1 - 2015-10-29 08.36.31_x16739_y26905_class1	Claudia
115	145	631.5	1350.5	1	WS528G_CD3_100_ER1 - 2015-10-29 08.36.31_x16739_y26905_class1	Claudia
116	145	668.5	1348.5	1	WS528G_CD3_100_ER1 - 2015-10-29 08.36.31_x16739_y26905_class1	Claudia
117	145	430.5	1346.5	1	WS528G_CD3_100_ER1 - 2015-10-29 08.36.31_x16739_y26905_class1	Claudia
118	145	477.5	1342.5	1	WS528G_CD3_100_ER1 - 2015-10-29 08.36.31_x16739_y26905_class1	Claudia
119	145	625.5	1450.5	1	WS528G_CD3_100_ER1 - 2015-10-29 08.36.31_x16739_y26905_class1	Claudia
120	145	696.5	1072.5	1	WS528G_CD3_100_ER1 - 2015-10-29 08.36.31_x16739_y26905_class1	Claudia
121	145	454.5	1036.5	1	WS528G_CD3_100_ER1 - 2015-10-29 08.36.31_x16739_y26905_class1	Claudia
122	145	924.5	998.5	1	WS528G_CD3_100_ER1 - 2015-10-29 08.36.31_x16739_y26905_class1	Claudia
123	145	1072.5	1006.5	1	WS528G_CD3_100_ER1 - 2015-10-29 08.36.31_x16739_y26905_class1	Claudia
126	145	1013.5	1190.5	1	WS528G_CD3_100_ER1 - 2015-10-29 08.36.31_x16739_y26905_class1	Claudia
127	145	963.5	1100.5	1	WS528G_CD3_100_ER1 - 2015-10-29 08.36.31_x16739_y26905_class1	Claudia
128	145	1043.5	1124.5	1	WS528G_CD3_100_ER1 - 2015-10-29 08.36.31_x16739_y26905_class1	Claudia
129	145	1107.5	1150.5	1	WS528G_CD3_100_ER1 - 2015-10-29 08.36.31_x16739_y26905_class1	Claudia
130	145	1174.5	1078.5	1	WS528G_CD3_100_ER1 - 2015-10-29 08.36.31_x16739_y26905_class1	Claudia
131	145	1068.5	1068.5	1	WS528G_CD3_100_ER1 - 2015-10-29 08.36.31_x16739_y26905_class1	Claudia
132	145	1015.5	899.5	1	WS528G_CD3_100_ER1 - 2015-10-29 08.36.31_x16739_y26905_class1	Claudia
133	145	1022.5	737.5	1	WS528G_CD3_100_ER1 - 2015-10-29 08.36.31_x16739_y26905_class1	Claudia
134	145	1025.5	651.5	1	WS528G_CD3_100_ER1 - 2015-10-29 08.36.31_x16739_y26905_class1	Claudia
135	145	899.5	748.5	1	WS528G_CD3_100_ER1 - 2015-10-29 08.36.31_x16739_y26905_class1	Claudia
136	145	1121.5	559.5	1	WS528G_CD3_100_ER1 - 2015-10-29 08.36.31_x16739_y26905_class1	Claudia
137	145	1418.5	1140.5	1	WS528G_CD3_100_ER1 - 2015-10-29 08.36.31_x16739_y26905_class1	Claudia
138	145	1446.5	1172.5	1	WS528G_CD3_100_ER1 - 2015-10-29 08.36.31_x16739_y26905_class1	Claudia
139	145	1506.5	1306.5	1	WS528G_CD3_100_ER1 - 2015-10-29 08.36.31_x16739_y26905_class1	Claudia
140	145	1539.5	1281.5	1	WS528G_CD3_100_ER1 - 2015-10-29 08.36.31_x16739_y26905_class1	Claudia
141	145	1398.5	1234.5	1	WS528G_CD3_100_ER1 - 2015-10-29 08.36.31_x16739_y26905_class1	Claudia
142	145	1330.5	1380.5	1	WS528G_CD3_100_ER1 - 2015-10-29 08.36.31_x16739_y26905_class1	Claudia
143	145	1021.5	1377.5	1	WS528G_CD3_100_ER1 - 2015-10-29 08.36.31_x16739_y26905_class1	Claudia
144	145	1319.5	1490.5	1	WS528G_CD3_100_ER1 - 2015-10-29 08.36.31_x16739_y26905_class1	Claudia
145	145	1054.5	1475.5	1	WS528G_CD3_100_ER1 - 2015-10-29 08.36.31_x16739_y26905_class1	Claudia
146	145	999.5	1453.5	1	WS528G_CD3_100_ER1 - 2015-10-29 08.36.31_x16739_y26905_class1	Claudia
147	145	1033.5	1615.5	1	WS528G_CD3_100_ER1 - 2015-10-29 08.36.31_x16739_y26905_class1	Claudia
148	145	775.5	1813.5	1	WS528G_CD3_100_ER1 - 2015-10-29 08.36.31_x16739_y26905_class1	Claudia
