# Supplementary material for: Robust and accurate quantification of biomarkers of immune cells in lung cancer micro-environment using deep convolutional neural networks
Source: PeerJ. 2019 Apr 10;7:e6335. doi: 10.7717/peerj.6335 (PMC6462181; doi:10.7717/peerj.6335)
Supplement: Supplemental Information 2 — The positions of the positive cells were detected by four independent human observers on at least 64 different validation images. Each csv file stored in the zip archive represents the positive cell count and their position per person and validation image. [file peerj-07-6335-s002.zip › validation-observers/person1/WS528G_CD3_100_ER1 - 2015-10-29 08.36.31_x26203_y26740_class1.csv]

f_markerId	f_nrOfMarkers	f_x	f_y	l_GTR	i_imagefile	i_subfolder
1	42	1628.5	140.5	1	WS528G_CD3_100_ER1 - 2015-10-29 08.36.31_x26203_y26740_class1	Claudia
2	42	1310.5	1318.5	1	WS528G_CD3_100_ER1 - 2015-10-29 08.36.31_x26203_y26740_class1	Claudia
3	42	1216.5	1227.5	1	WS528G_CD3_100_ER1 - 2015-10-29 08.36.31_x26203_y26740_class1	Claudia
4	42	1165.5	1445.5	1	WS528G_CD3_100_ER1 - 2015-10-29 08.36.31_x26203_y26740_class1	Claudia
5	42	1054.5	1298.5	1	WS528G_CD3_100_ER1 - 2015-10-29 08.36.31_x26203_y26740_class1	Claudia
6	42	1015.5	1189.5	1	WS528G_CD3_100_ER1 - 2015-10-29 08.36.31_x26203_y26740_class1	Claudia
7	42	234.5	895.5	1	WS528G_CD3_100_ER1 - 2015-10-29 08.36.31_x26203_y26740_class1	Claudia
8	42	189.5	931.5	1	WS528G_CD3_100_ER1 - 2015-10-29 08.36.31_x26203_y26740_class1	Claudia
9	42	181.5	1028.5	1	WS528G_CD3_100_ER1 - 2015-10-29 08.36.31_x26203_y26740_class1	Claudia
10	42	315.5	974.5	1	WS528G_CD3_100_ER1 - 2015-10-29 08.36.31_x26203_y26740_class1	Claudia
11	42	266.5	1016.5	1	WS528G_CD3_100_ER1 - 2015-10-29 08.36.31_x26203_y26740_class1	Claudia
12	42	300.5	1025.5	1	WS528G_CD3_100_ER1 - 2015-10-29 08.36.31_x26203_y26740_class1	Claudia
13	42	312.5	1090.5	1	WS528G_CD3_100_ER1 - 2015-10-29 08.36.31_x26203_y26740_class1	Claudia
14	42	319.5	1124.5	1	WS528G_CD3_100_ER1 - 2015-10-29 08.36.31_x26203_y26740_class1	Claudia
15	42	287.5	1148.5	1	WS528G_CD3_100_ER1 - 2015-10-29 08.36.31_x26203_y26740_class1	Claudia
16	42	277.5	1054.5	1	WS528G_CD3_100_ER1 - 2015-10-29 08.36.31_x26203_y26740_class1	Claudia
17	42	316.5	1157.5	1	WS528G_CD3_100_ER1 - 2015-10-29 08.36.31_x26203_y26740_class1	Claudia
18	42	248.5	1040.5	1	WS528G_CD3_100_ER1 - 2015-10-29 08.36.31_x26203_y26740_class1	Claudia
19	42	410.5	1342.5	1	WS528G_CD3_100_ER1 - 2015-10-29 08.36.31_x26203_y26740_class1	Claudia
20	42	296.5	1345.5	1	WS528G_CD3_100_ER1 - 2015-10-29 08.36.31_x26203_y26740_class1	Claudia
21	42	360.5	1406.5	1	WS528G_CD3_100_ER1 - 2015-10-29 08.36.31_x26203_y26740_class1	Claudia
22	42	363.5	1451.5	1	WS528G_CD3_100_ER1 - 2015-10-29 08.36.31_x26203_y26740_class1	Claudia
23	42	315.5	1493.5	1	WS528G_CD3_100_ER1 - 2015-10-29 08.36.31_x26203_y26740_class1	Claudia
24	42	263.5	1453.5	1	WS528G_CD3_100_ER1 - 2015-10-29 08.36.31_x26203_y26740_class1	Claudia
25	42	180.5	1395.5	1	WS528G_CD3_100_ER1 - 2015-10-29 08.36.31_x26203_y26740_class1	Claudia
26	42	143.5	1468.5	1	WS528G_CD3_100_ER1 - 2015-10-29 08.36.31_x26203_y26740_class1	Claudia
27	42	115.5	1440.5	1	WS528G_CD3_100_ER1 - 2015-10-29 08.36.31_x26203_y26740_class1	Claudia
28	42	204.5	1589.5	1	WS528G_CD3_100_ER1 - 2015-10-29 08.36.31_x26203_y26740_class1	Claudia
29	42	165.5	1603.5	1	WS528G_CD3_100_ER1 - 2015-10-29 08.36.31_x26203_y26740_class1	Claudia
30	42	19.5	1507.5	1	WS528G_CD3_100_ER1 - 2015-10-29 08.36.31_x26203_y26740_class1	Claudia
31	42	45.5	1525.5	1	WS528G_CD3_100_ER1 - 2015-10-29 08.36.31_x26203_y26740_class1	Claudia
32	42	49.5	1487.5	1	WS528G_CD3_100_ER1 - 2015-10-29 08.36.31_x26203_y26740_class1	Claudia
33	42	69.5	1515.5	1	WS528G_CD3_100_ER1 - 2015-10-29 08.36.31_x26203_y26740_class1	Claudia
34	42	83.5	1545.5	1	WS528G_CD3_100_ER1 - 2015-10-29 08.36.31_x26203_y26740_class1	Claudia
35	42	86.5	1595.5	1	WS528G_CD3_100_ER1 - 2015-10-29 08.36.31_x26203_y26740_class1	Claudia
36	42	21.5	1549.5	1	WS528G_CD3_100_ER1 - 2015-10-29 08.36.31_x26203_y26740_class1	Claudia
37	42	15.5	1621.5	1	WS528G_CD3_100_ER1 - 2015-10-29 08.36.31_x26203_y26740_class1	Claudia
38	42	49.5	1625.5	1	WS528G_CD3_100_ER1 - 2015-10-29 08.36.31_x26203_y26740_class1	Claudia
39	42	90.5	1637.5	1	WS528G_CD3_100_ER1 - 2015-10-29 08.36.31_x26203_y26740_class1	Claudia
40	42	46.5	1592.5	1	WS528G_CD3_100_ER1 - 2015-10-29 08.36.31_x26203_y26740_class1	Claudia
41	42	110.5	1568.5	1	WS528G_CD3_100_ER1 - 2015-10-29 08.36.31_x26203_y26740_class1	Claudia
42	42	231.5	1504.5	1	WS528G_CD3_100_ER1 - 2015-10-29 08.36.31_x26203_y26740_class1	Claudia
