# Supplementary material for: Robust and accurate quantification of biomarkers of immune cells in lung cancer micro-environment using deep convolutional neural networks
Source: PeerJ. 2019 Apr 10;7:e6335. doi: 10.7717/peerj.6335 (PMC6462181; doi:10.7717/peerj.6335)
Supplement: Supplemental Information 2 — The positions of the positive cells were detected by four independent human observers on at least 64 different validation images. Each csv file stored in the zip archive represents the positive cell count and their position per person and validation image. [file peerj-07-6335-s002.zip › validation-observers/person1/WS528G_CD3_100_ER1 - 2015-10-29 08.36.31_x46137_y33466_class1.csv]

f_markerId	f_nrOfMarkers	f_x	f_y	l_GTR	i_imagefile	i_subfolder
1	71	531.5	16.5	1	WS528G_CD3_100_ER1 - 2015-10-29 08.36.31_x46137_y33466_class1	Claudia
3	71	609.5	75.5	1	WS528G_CD3_100_ER1 - 2015-10-29 08.36.31_x46137_y33466_class1	Claudia
5	71	565.5	39.5	1	WS528G_CD3_100_ER1 - 2015-10-29 08.36.31_x46137_y33466_class1	Claudia
6	71	525.5	63.5	1	WS528G_CD3_100_ER1 - 2015-10-29 08.36.31_x46137_y33466_class1	Claudia
7	71	466.5	74.5	1	WS528G_CD3_100_ER1 - 2015-10-29 08.36.31_x46137_y33466_class1	Claudia
8	71	713.5	15.5	1	WS528G_CD3_100_ER1 - 2015-10-29 08.36.31_x46137_y33466_class1	Claudia
9	71	1960.5	236.5	1	WS528G_CD3_100_ER1 - 2015-10-29 08.36.31_x46137_y33466_class1	Claudia
10	71	1874.5	580.5	1	WS528G_CD3_100_ER1 - 2015-10-29 08.36.31_x46137_y33466_class1	Claudia
11	71	1798.5	393.5	1	WS528G_CD3_100_ER1 - 2015-10-29 08.36.31_x46137_y33466_class1	Claudia
12	71	1809.5	287.5	1	WS528G_CD3_100_ER1 - 2015-10-29 08.36.31_x46137_y33466_class1	Claudia
13	71	1772.5	248.5	1	WS528G_CD3_100_ER1 - 2015-10-29 08.36.31_x46137_y33466_class1	Claudia
14	71	1728.5	236.5	1	WS528G_CD3_100_ER1 - 2015-10-29 08.36.31_x46137_y33466_class1	Claudia
15	71	1701.5	209.5	1	WS528G_CD3_100_ER1 - 2015-10-29 08.36.31_x46137_y33466_class1	Claudia
16	71	1699.5	249.5	1	WS528G_CD3_100_ER1 - 2015-10-29 08.36.31_x46137_y33466_class1	Claudia
17	71	1637.5	215.5	1	WS528G_CD3_100_ER1 - 2015-10-29 08.36.31_x46137_y33466_class1	Claudia
18	71	1595.5	172.5	1	WS528G_CD3_100_ER1 - 2015-10-29 08.36.31_x46137_y33466_class1	Claudia
19	71	1587.5	0.5	1	WS528G_CD3_100_ER1 - 2015-10-29 08.36.31_x46137_y33466_class1	Claudia
20	71	1568.5	24.5	1	WS528G_CD3_100_ER1 - 2015-10-29 08.36.31_x46137_y33466_class1	Claudia
21	71	1592.5	56.5	1	WS528G_CD3_100_ER1 - 2015-10-29 08.36.31_x46137_y33466_class1	Claudia
22	71	1442.5	15.5	1	WS528G_CD3_100_ER1 - 2015-10-29 08.36.31_x46137_y33466_class1	Claudia
23	71	1439.5	53.5	1	WS528G_CD3_100_ER1 - 2015-10-29 08.36.31_x46137_y33466_class1	Claudia
24	71	1415.5	69.5	1	WS528G_CD3_100_ER1 - 2015-10-29 08.36.31_x46137_y33466_class1	Claudia
25	71	1387.5	42.5	1	WS528G_CD3_100_ER1 - 2015-10-29 08.36.31_x46137_y33466_class1	Claudia
26	71	1390.5	72.5	1	WS528G_CD3_100_ER1 - 2015-10-29 08.36.31_x46137_y33466_class1	Claudia
27	71	1366.5	86.5	1	WS528G_CD3_100_ER1 - 2015-10-29 08.36.31_x46137_y33466_class1	Claudia
28	71	1515.5	157.5	1	WS528G_CD3_100_ER1 - 2015-10-29 08.36.31_x46137_y33466_class1	Claudia
29	71	1513.5	195.5	1	WS528G_CD3_100_ER1 - 2015-10-29 08.36.31_x46137_y33466_class1	Claudia
30	71	1413.5	130.5	1	WS528G_CD3_100_ER1 - 2015-10-29 08.36.31_x46137_y33466_class1	Claudia
31	71	1437.5	104.5	1	WS528G_CD3_100_ER1 - 2015-10-29 08.36.31_x46137_y33466_class1	Claudia
32	71	1480.5	175.5	1	WS528G_CD3_100_ER1 - 2015-10-29 08.36.31_x46137_y33466_class1	Claudia
33	71	1454.5	207.5	1	WS528G_CD3_100_ER1 - 2015-10-29 08.36.31_x46137_y33466_class1	Claudia
34	71	1427.5	228.5	1	WS528G_CD3_100_ER1 - 2015-10-29 08.36.31_x46137_y33466_class1	Claudia
35	71	1428.5	183.5	1	WS528G_CD3_100_ER1 - 2015-10-29 08.36.31_x46137_y33466_class1	Claudia
36	71	1393.5	183.5	1	WS528G_CD3_100_ER1 - 2015-10-29 08.36.31_x46137_y33466_class1	Claudia
37	71	1357.5	143.5	1	WS528G_CD3_100_ER1 - 2015-10-29 08.36.31_x46137_y33466_class1	Claudia
38	71	1277.5	146.5	1	WS528G_CD3_100_ER1 - 2015-10-29 08.36.31_x46137_y33466_class1	Claudia
39	71	1093.5	216.5	1	WS528G_CD3_100_ER1 - 2015-10-29 08.36.31_x46137_y33466_class1	Claudia
40	71	1190.5	190.5	1	WS528G_CD3_100_ER1 - 2015-10-29 08.36.31_x46137_y33466_class1	Claudia
41	71	1162.5	278.5	1	WS528G_CD3_100_ER1 - 2015-10-29 08.36.31_x46137_y33466_class1	Claudia
42	71	1330.5	206.5	1	WS528G_CD3_100_ER1 - 2015-10-29 08.36.31_x46137_y33466_class1	Claudia
43	71	1304.5	216.5	1	WS528G_CD3_100_ER1 - 2015-10-29 08.36.31_x46137_y33466_class1	Claudia
44	71	1272.5	256.5	1	WS528G_CD3_100_ER1 - 2015-10-29 08.36.31_x46137_y33466_class1	Claudia
45	71	1233.5	289.5	1	WS528G_CD3_100_ER1 - 2015-10-29 08.36.31_x46137_y33466_class1	Claudia
46	71	1246.5	316.5	1	WS528G_CD3_100_ER1 - 2015-10-29 08.36.31_x46137_y33466_class1	Claudia
47	71	1046.5	530.5	1	WS528G_CD3_100_ER1 - 2015-10-29 08.36.31_x46137_y33466_class1	Claudia
48	71	528.5	887.5	1	WS528G_CD3_100_ER1 - 2015-10-29 08.36.31_x46137_y33466_class1	Claudia
49	71	828.5	1848.5	1	WS528G_CD3_100_ER1 - 2015-10-29 08.36.31_x46137_y33466_class1	Claudia
50	71	1350.5	765.5	1	WS528G_CD3_100_ER1 - 2015-10-29 08.36.31_x46137_y33466_class1	Claudia
51	71	1503.5	721.5	1	WS528G_CD3_100_ER1 - 2015-10-29 08.36.31_x46137_y33466_class1	Claudia
52	71	1309.5	322.5	1	WS528G_CD3_100_ER1 - 2015-10-29 08.36.31_x46137_y33466_class1	Claudia
53	71	1290.5	363.5	1	WS528G_CD3_100_ER1 - 2015-10-29 08.36.31_x46137_y33466_class1	Claudia
54	71	1384.5	337.5	1	WS528G_CD3_100_ER1 - 2015-10-29 08.36.31_x46137_y33466_class1	Claudia
55	71	1419.5	356.5	1	WS528G_CD3_100_ER1 - 2015-10-29 08.36.31_x46137_y33466_class1	Claudia
56	71	1446.5	462.5	1	WS528G_CD3_100_ER1 - 2015-10-29 08.36.31_x46137_y33466_class1	Claudia
57	71	1466.5	406.5	1	WS528G_CD3_100_ER1 - 2015-10-29 08.36.31_x46137_y33466_class1	Claudia
58	71	1510.5	410.5	1	WS528G_CD3_100_ER1 - 2015-10-29 08.36.31_x46137_y33466_class1	Claudia
59	71	1527.5	430.5	1	WS528G_CD3_100_ER1 - 2015-10-29 08.36.31_x46137_y33466_class1	Claudia
60	71	1521.5	465.5	1	WS528G_CD3_100_ER1 - 2015-10-29 08.36.31_x46137_y33466_class1	Claudia
61	71	1580.5	542.5	1	WS528G_CD3_100_ER1 - 2015-10-29 08.36.31_x46137_y33466_class1	Claudia
62	71	1628.5	504.5	1	WS528G_CD3_100_ER1 - 2015-10-29 08.36.31_x46137_y33466_class1	Claudia
63	71	1574.5	496.5	1	WS528G_CD3_100_ER1 - 2015-10-29 08.36.31_x46137_y33466_class1	Claudia
64	71	1607.5	471.5	1	WS528G_CD3_100_ER1 - 2015-10-29 08.36.31_x46137_y33466_class1	Claudia
65	71	1662.5	431.5	1	WS528G_CD3_100_ER1 - 2015-10-29 08.36.31_x46137_y33466_class1	Claudia
66	71	1627.5	336.5	1	WS528G_CD3_100_ER1 - 2015-10-29 08.36.31_x46137_y33466_class1	Claudia
67	71	1660.5	348.5	1	WS528G_CD3_100_ER1 - 2015-10-29 08.36.31_x46137_y33466_class1	Claudia
68	71	1695.5	365.5	1	WS528G_CD3_100_ER1 - 2015-10-29 08.36.31_x46137_y33466_class1	Claudia
69	71	1630.5	374.5	1	WS528G_CD3_100_ER1 - 2015-10-29 08.36.31_x46137_y33466_class1	Claudia
70	71	1657.5	380.5	1	WS528G_CD3_100_ER1 - 2015-10-29 08.36.31_x46137_y33466_class1	Claudia
71	71	1640.5	281.5	1	WS528G_CD3_100_ER1 - 2015-10-29 08.36.31_x46137_y33466_class1	Claudia
72	71	1680.5	300.5	1	WS528G_CD3_100_ER1 - 2015-10-29 08.36.31_x46137_y33466_class1	Claudia
73	71	1030.5	596.5	1	WS528G_CD3_100_ER1 - 2015-10-29 08.36.31_x46137_y33466_class1	Claudia
