# Supplementary material for: Robust and accurate quantification of biomarkers of immune cells in lung cancer micro-environment using deep convolutional neural networks
Source: PeerJ. 2019 Apr 10;7:e6335. doi: 10.7717/peerj.6335 (PMC6462181; doi:10.7717/peerj.6335)
Supplement: Supplemental Information 2 — The positions of the positive cells were detected by four independent human observers on at least 64 different validation images. Each csv file stored in the zip archive represents the positive cell count and their position per person and validation image. [file peerj-07-6335-s002.zip › validation-observers/person1/WS528G_CD8_100_ER2 - 2015-10-29 09.02.20_x12514_y42864_class1.csv]

f_markerId	f_nrOfMarkers	f_x	f_y	l_GTR	i_imagefile	i_subfolder
1	27	96.5	193.5	1	WS528G_CD8_100_ER2 - 2015-10-29 09.02.20_x12514_y42864_class1	Claudia
2	27	204.5	89.5	1	WS528G_CD8_100_ER2 - 2015-10-29 09.02.20_x12514_y42864_class1	Claudia
3	27	477.5	19.5	1	WS528G_CD8_100_ER2 - 2015-10-29 09.02.20_x12514_y42864_class1	Claudia
4	27	1024.5	69.5	1	WS528G_CD8_100_ER2 - 2015-10-29 09.02.20_x12514_y42864_class1	Claudia
5	27	1366.5	206.5	1	WS528G_CD8_100_ER2 - 2015-10-29 09.02.20_x12514_y42864_class1	Claudia
6	27	986.5	362.5	1	WS528G_CD8_100_ER2 - 2015-10-29 09.02.20_x12514_y42864_class1	Claudia
7	27	1122.5	436.5	1	WS528G_CD8_100_ER2 - 2015-10-29 09.02.20_x12514_y42864_class1	Claudia
8	27	1187.5	377.5	1	WS528G_CD8_100_ER2 - 2015-10-29 09.02.20_x12514_y42864_class1	Claudia
9	27	1293.5	471.5	1	WS528G_CD8_100_ER2 - 2015-10-29 09.02.20_x12514_y42864_class1	Claudia
10	27	1340.5	703.5	1	WS528G_CD8_100_ER2 - 2015-10-29 09.02.20_x12514_y42864_class1	Claudia
11	27	1325.5	756.5	1	WS528G_CD8_100_ER2 - 2015-10-29 09.02.20_x12514_y42864_class1	Claudia
12	27	1790.5	795.5	1	WS528G_CD8_100_ER2 - 2015-10-29 09.02.20_x12514_y42864_class1	Claudia
13	27	1649.5	1207.5	1	WS528G_CD8_100_ER2 - 2015-10-29 09.02.20_x12514_y42864_class1	Claudia
14	27	1034.5	1318.5	1	WS528G_CD8_100_ER2 - 2015-10-29 09.02.20_x12514_y42864_class1	Claudia
15	27	524.5	1028.5	1	WS528G_CD8_100_ER2 - 2015-10-29 09.02.20_x12514_y42864_class1	Claudia
16	27	184.5	633.5	1	WS528G_CD8_100_ER2 - 2015-10-29 09.02.20_x12514_y42864_class1	Claudia
17	27	210.5	310.5	1	WS528G_CD8_100_ER2 - 2015-10-29 09.02.20_x12514_y42864_class1	Claudia
18	27	107.5	1721.5	1	WS528G_CD8_100_ER2 - 2015-10-29 09.02.20_x12514_y42864_class1	Claudia
19	27	177.5	1854.5	1	WS528G_CD8_100_ER2 - 2015-10-29 09.02.20_x12514_y42864_class1	Claudia
20	27	530.5	1796.5	1	WS528G_CD8_100_ER2 - 2015-10-29 09.02.20_x12514_y42864_class1	Claudia
21	27	578.5	1790.5	1	WS528G_CD8_100_ER2 - 2015-10-29 09.02.20_x12514_y42864_class1	Claudia
22	27	824.5	1959.5	1	WS528G_CD8_100_ER2 - 2015-10-29 09.02.20_x12514_y42864_class1	Claudia
23	27	968.5	1849.5	1	WS528G_CD8_100_ER2 - 2015-10-29 09.02.20_x12514_y42864_class1	Claudia
24	27	948.5	1766.5	1	WS528G_CD8_100_ER2 - 2015-10-29 09.02.20_x12514_y42864_class1	Claudia
25	27	1854.5	1913.5	1	WS528G_CD8_100_ER2 - 2015-10-29 09.02.20_x12514_y42864_class1	Claudia
26	27	1627.5	1592.5	1	WS528G_CD8_100_ER2 - 2015-10-29 09.02.20_x12514_y42864_class1	Claudia
27	27	843.5	589.5	1	WS528G_CD8_100_ER2 - 2015-10-29 09.02.20_x12514_y42864_class1	Claudia
