# Supplementary material for: Robust and accurate quantification of biomarkers of immune cells in lung cancer micro-environment using deep convolutional neural networks
Source: PeerJ. 2019 Apr 10;7:e6335. doi: 10.7717/peerj.6335 (PMC6462181; doi:10.7717/peerj.6335)
Supplement: Supplemental Information 2 — The positions of the positive cells were detected by four independent human observers on at least 64 different validation images. Each csv file stored in the zip archive represents the positive cell count and their position per person and validation image. [file peerj-07-6335-s002.zip › validation-observers/person1/WS528G_CD8_100_ER2 - 2015-10-29 09.02.20_x14924_y16196_class1.csv]

f_markerId	f_nrOfMarkers	f_x	f_y	l_GTR	i_imagefile	i_subfolder
1	17	1816.5	253.5	1	WS528G_CD8_100_ER2 - 2015-10-29 09.02.20_x14924_y16196_class1	Claudia
2	17	1980.5	653.5	1	WS528G_CD8_100_ER2 - 2015-10-29 09.02.20_x14924_y16196_class1	Claudia
3	17	1939.5	683.5	1	WS528G_CD8_100_ER2 - 2015-10-29 09.02.20_x14924_y16196_class1	Claudia
4	17	1557.5	833.5	1	WS528G_CD8_100_ER2 - 2015-10-29 09.02.20_x14924_y16196_class1	Claudia
5	17	1725.5	1050.5	1	WS528G_CD8_100_ER2 - 2015-10-29 09.02.20_x14924_y16196_class1	Claudia
6	17	1230.5	677.5	1	WS528G_CD8_100_ER2 - 2015-10-29 09.02.20_x14924_y16196_class1	Claudia
7	17	1183.5	639.5	1	WS528G_CD8_100_ER2 - 2015-10-29 09.02.20_x14924_y16196_class1	Claudia
8	17	901.5	434.5	1	WS528G_CD8_100_ER2 - 2015-10-29 09.02.20_x14924_y16196_class1	Claudia
9	17	851.5	412.5	1	WS528G_CD8_100_ER2 - 2015-10-29 09.02.20_x14924_y16196_class1	Claudia
10	17	1050.5	303.5	1	WS528G_CD8_100_ER2 - 2015-10-29 09.02.20_x14924_y16196_class1	Claudia
11	17	1033.5	1489.5	1	WS528G_CD8_100_ER2 - 2015-10-29 09.02.20_x14924_y16196_class1	Claudia
12	17	1212.5	1400.5	1	WS528G_CD8_100_ER2 - 2015-10-29 09.02.20_x14924_y16196_class1	Claudia
13	17	1577.5	1857.5	1	WS528G_CD8_100_ER2 - 2015-10-29 09.02.20_x14924_y16196_class1	Claudia
14	17	1513.5	1806.5	1	WS528G_CD8_100_ER2 - 2015-10-29 09.02.20_x14924_y16196_class1	Claudia
15	17	1484.5	1831.5	1	WS528G_CD8_100_ER2 - 2015-10-29 09.02.20_x14924_y16196_class1	Claudia
16	17	1440.5	1733.5	1	WS528G_CD8_100_ER2 - 2015-10-29 09.02.20_x14924_y16196_class1	Claudia
17	17	1500.5	1768.5	1	WS528G_CD8_100_ER2 - 2015-10-29 09.02.20_x14924_y16196_class1	Claudia
