# Supplementary material for: Robust and accurate quantification of biomarkers of immune cells in lung cancer micro-environment using deep convolutional neural networks
Source: PeerJ. 2019 Apr 10;7:e6335. doi: 10.7717/peerj.6335 (PMC6462181; doi:10.7717/peerj.6335)
Supplement: Supplemental Information 2 — The positions of the positive cells were detected by four independent human observers on at least 64 different validation images. Each csv file stored in the zip archive represents the positive cell count and their position per person and validation image. [file peerj-07-6335-s002.zip › validation-observers/person1/WS528G_CD8_100_ER2 - 2015-10-29 09.02.20_x16817_y38648_class1.csv]

f_markerId	f_nrOfMarkers	f_x	f_y	l_GTR	i_imagefile	i_subfolder
1	36	590.5	703.5	1	WS528G_CD8_100_ER2 - 2015-10-29 09.02.20_x16817_y38648_class1	Claudia
2	36	1033.5	901.5	1	WS528G_CD8_100_ER2 - 2015-10-29 09.02.20_x16817_y38648_class1	Claudia
3	36	1222.5	1048.5	1	WS528G_CD8_100_ER2 - 2015-10-29 09.02.20_x16817_y38648_class1	Claudia
4	36	1395.5	1130.5	1	WS528G_CD8_100_ER2 - 2015-10-29 09.02.20_x16817_y38648_class1	Claudia
5	36	1465.5	1169.5	1	WS528G_CD8_100_ER2 - 2015-10-29 09.02.20_x16817_y38648_class1	Claudia
6	36	1450.5	1283.5	1	WS528G_CD8_100_ER2 - 2015-10-29 09.02.20_x16817_y38648_class1	Claudia
7	36	1325.5	1174.5	1	WS528G_CD8_100_ER2 - 2015-10-29 09.02.20_x16817_y38648_class1	Claudia
8	36	1327.5	1259.5	1	WS528G_CD8_100_ER2 - 2015-10-29 09.02.20_x16817_y38648_class1	Claudia
9	36	1110.5	1239.5	1	WS528G_CD8_100_ER2 - 2015-10-29 09.02.20_x16817_y38648_class1	Claudia
10	36	1104.5	1203.5	1	WS528G_CD8_100_ER2 - 2015-10-29 09.02.20_x16817_y38648_class1	Claudia
11	36	1013.5	1219.5	1	WS528G_CD8_100_ER2 - 2015-10-29 09.02.20_x16817_y38648_class1	Claudia
12	36	965.5	1104.5	1	WS528G_CD8_100_ER2 - 2015-10-29 09.02.20_x16817_y38648_class1	Claudia
13	36	931.5	1069.5	1	WS528G_CD8_100_ER2 - 2015-10-29 09.02.20_x16817_y38648_class1	Claudia
14	36	1009.5	1031.5	1	WS528G_CD8_100_ER2 - 2015-10-29 09.02.20_x16817_y38648_class1	Claudia
15	36	1063.5	1053.5	1	WS528G_CD8_100_ER2 - 2015-10-29 09.02.20_x16817_y38648_class1	Claudia
16	36	863.5	1146.5	1	WS528G_CD8_100_ER2 - 2015-10-29 09.02.20_x16817_y38648_class1	Claudia
17	36	839.5	1078.5	1	WS528G_CD8_100_ER2 - 2015-10-29 09.02.20_x16817_y38648_class1	Claudia
18	36	695.5	1010.5	1	WS528G_CD8_100_ER2 - 2015-10-29 09.02.20_x16817_y38648_class1	Claudia
19	36	627.5	1013.5	1	WS528G_CD8_100_ER2 - 2015-10-29 09.02.20_x16817_y38648_class1	Claudia
20	36	583.5	925.5	1	WS528G_CD8_100_ER2 - 2015-10-29 09.02.20_x16817_y38648_class1	Claudia
21	36	445.5	1153.5	1	WS528G_CD8_100_ER2 - 2015-10-29 09.02.20_x16817_y38648_class1	Claudia
22	36	559.5	1262.5	1	WS528G_CD8_100_ER2 - 2015-10-29 09.02.20_x16817_y38648_class1	Claudia
23	36	537.5	1307.5	1	WS528G_CD8_100_ER2 - 2015-10-29 09.02.20_x16817_y38648_class1	Claudia
24	36	248.5	1398.5	1	WS528G_CD8_100_ER2 - 2015-10-29 09.02.20_x16817_y38648_class1	Claudia
25	36	312.5	1475.5	1	WS528G_CD8_100_ER2 - 2015-10-29 09.02.20_x16817_y38648_class1	Claudia
26	36	427.5	1440.5	1	WS528G_CD8_100_ER2 - 2015-10-29 09.02.20_x16817_y38648_class1	Claudia
27	36	484.5	1431.5	1	WS528G_CD8_100_ER2 - 2015-10-29 09.02.20_x16817_y38648_class1	Claudia
28	36	690.5	1380.5	1	WS528G_CD8_100_ER2 - 2015-10-29 09.02.20_x16817_y38648_class1	Claudia
29	36	883.5	1548.5	1	WS528G_CD8_100_ER2 - 2015-10-29 09.02.20_x16817_y38648_class1	Claudia
30	36	971.5	1489.5	1	WS528G_CD8_100_ER2 - 2015-10-29 09.02.20_x16817_y38648_class1	Claudia
31	36	804.5	1925.5	1	WS528G_CD8_100_ER2 - 2015-10-29 09.02.20_x16817_y38648_class1	Claudia
32	36	1021.5	1918.5	1	WS528G_CD8_100_ER2 - 2015-10-29 09.02.20_x16817_y38648_class1	Claudia
33	36	1466.5	1886.5	1	WS528G_CD8_100_ER2 - 2015-10-29 09.02.20_x16817_y38648_class1	Claudia
34	36	1377.5	1877.5	1	WS528G_CD8_100_ER2 - 2015-10-29 09.02.20_x16817_y38648_class1	Claudia
35	36	1489.5	1575.5	1	WS528G_CD8_100_ER2 - 2015-10-29 09.02.20_x16817_y38648_class1	Claudia
36	36	1745.5	1795.5	1	WS528G_CD8_100_ER2 - 2015-10-29 09.02.20_x16817_y38648_class1	Claudia
