# Supplementary material for: Robust and accurate quantification of biomarkers of immune cells in lung cancer micro-environment using deep convolutional neural networks
Source: PeerJ. 2019 Apr 10;7:e6335. doi: 10.7717/peerj.6335 (PMC6462181; doi:10.7717/peerj.6335)
Supplement: Supplemental Information 2 — The positions of the positive cells were detected by four independent human observers on at least 64 different validation images. Each csv file stored in the zip archive represents the positive cell count and their position per person and validation image. [file peerj-07-6335-s002.zip › validation-observers/person1/WS528G_CD8_100_ER2 - 2015-10-29 09.02.20_x18440_y25827_class1.csv]

f_markerId	f_nrOfMarkers	f_x	f_y	l_GTR	i_imagefile	i_subfolder
1	113	80.5	4.5	1	WS528G_CD8_100_ER2 - 2015-10-29 09.02.20_x18440_y25827_class1	Claudia
2	113	165.5	37.5	1	WS528G_CD8_100_ER2 - 2015-10-29 09.02.20_x18440_y25827_class1	Claudia
3	113	174.5	65.5	1	WS528G_CD8_100_ER2 - 2015-10-29 09.02.20_x18440_y25827_class1	Claudia
4	113	198.5	81.5	1	WS528G_CD8_100_ER2 - 2015-10-29 09.02.20_x18440_y25827_class1	Claudia
5	113	98.5	157.5	1	WS528G_CD8_100_ER2 - 2015-10-29 09.02.20_x18440_y25827_class1	Claudia
6	113	131.5	181.5	1	WS528G_CD8_100_ER2 - 2015-10-29 09.02.20_x18440_y25827_class1	Claudia
7	113	509.5	165.5	1	WS528G_CD8_100_ER2 - 2015-10-29 09.02.20_x18440_y25827_class1	Claudia
8	113	540.5	177.5	1	WS528G_CD8_100_ER2 - 2015-10-29 09.02.20_x18440_y25827_class1	Claudia
9	113	493.5	192.5	1	WS528G_CD8_100_ER2 - 2015-10-29 09.02.20_x18440_y25827_class1	Claudia
10	113	534.5	209.5	1	WS528G_CD8_100_ER2 - 2015-10-29 09.02.20_x18440_y25827_class1	Claudia
11	113	381.5	266.5	1	WS528G_CD8_100_ER2 - 2015-10-29 09.02.20_x18440_y25827_class1	Claudia
12	113	387.5	178.5	1	WS528G_CD8_100_ER2 - 2015-10-29 09.02.20_x18440_y25827_class1	Claudia
13	113	495.5	330.5	1	WS528G_CD8_100_ER2 - 2015-10-29 09.02.20_x18440_y25827_class1	Claudia
14	113	98.5	442.5	1	WS528G_CD8_100_ER2 - 2015-10-29 09.02.20_x18440_y25827_class1	Claudia
15	113	443.5	453.5	1	WS528G_CD8_100_ER2 - 2015-10-29 09.02.20_x18440_y25827_class1	Claudia
16	113	389.5	537.5	1	WS528G_CD8_100_ER2 - 2015-10-29 09.02.20_x18440_y25827_class1	Claudia
17	113	406.5	577.5	1	WS528G_CD8_100_ER2 - 2015-10-29 09.02.20_x18440_y25827_class1	Claudia
18	113	28.5	798.5	1	WS528G_CD8_100_ER2 - 2015-10-29 09.02.20_x18440_y25827_class1	Claudia
19	113	239.5	824.5	1	WS528G_CD8_100_ER2 - 2015-10-29 09.02.20_x18440_y25827_class1	Claudia
20	113	343.5	790.5	1	WS528G_CD8_100_ER2 - 2015-10-29 09.02.20_x18440_y25827_class1	Claudia
21	113	389.5	815.5	1	WS528G_CD8_100_ER2 - 2015-10-29 09.02.20_x18440_y25827_class1	Claudia
22	113	366.5	848.5	1	WS528G_CD8_100_ER2 - 2015-10-29 09.02.20_x18440_y25827_class1	Claudia
23	113	609.5	916.5	1	WS528G_CD8_100_ER2 - 2015-10-29 09.02.20_x18440_y25827_class1	Claudia
24	113	174.5	1006.5	1	WS528G_CD8_100_ER2 - 2015-10-29 09.02.20_x18440_y25827_class1	Claudia
25	113	136.5	925.5	1	WS528G_CD8_100_ER2 - 2015-10-29 09.02.20_x18440_y25827_class1	Claudia
26	113	278.5	966.5	1	WS528G_CD8_100_ER2 - 2015-10-29 09.02.20_x18440_y25827_class1	Claudia
27	113	337.5	1072.5	1	WS528G_CD8_100_ER2 - 2015-10-29 09.02.20_x18440_y25827_class1	Claudia
28	113	463.5	1087.5	1	WS528G_CD8_100_ER2 - 2015-10-29 09.02.20_x18440_y25827_class1	Claudia
29	113	459.5	1134.5	1	WS528G_CD8_100_ER2 - 2015-10-29 09.02.20_x18440_y25827_class1	Claudia
30	113	446.5	1301.5	1	WS528G_CD8_100_ER2 - 2015-10-29 09.02.20_x18440_y25827_class1	Claudia
31	113	199.5	1242.5	1	WS528G_CD8_100_ER2 - 2015-10-29 09.02.20_x18440_y25827_class1	Claudia
32	113	293.5	1403.5	1	WS528G_CD8_100_ER2 - 2015-10-29 09.02.20_x18440_y25827_class1	Claudia
33	113	96.5	1787.5	1	WS528G_CD8_100_ER2 - 2015-10-29 09.02.20_x18440_y25827_class1	Claudia
34	113	322.5	1706.5	1	WS528G_CD8_100_ER2 - 2015-10-29 09.02.20_x18440_y25827_class1	Claudia
35	113	310.5	1966.5	1	WS528G_CD8_100_ER2 - 2015-10-29 09.02.20_x18440_y25827_class1	Claudia
36	113	399.5	1881.5	1	WS528G_CD8_100_ER2 - 2015-10-29 09.02.20_x18440_y25827_class1	Claudia
37	113	646.5	1875.5	1	WS528G_CD8_100_ER2 - 2015-10-29 09.02.20_x18440_y25827_class1	Claudia
38	113	604.5	1839.5	1	WS528G_CD8_100_ER2 - 2015-10-29 09.02.20_x18440_y25827_class1	Claudia
39	113	637.5	1792.5	1	WS528G_CD8_100_ER2 - 2015-10-29 09.02.20_x18440_y25827_class1	Claudia
40	113	721.5	1812.5	1	WS528G_CD8_100_ER2 - 2015-10-29 09.02.20_x18440_y25827_class1	Claudia
41	113	727.5	1939.5	1	WS528G_CD8_100_ER2 - 2015-10-29 09.02.20_x18440_y25827_class1	Claudia
42	113	831.5	1956.5	1	WS528G_CD8_100_ER2 - 2015-10-29 09.02.20_x18440_y25827_class1	Claudia
43	113	881.5	1928.5	1	WS528G_CD8_100_ER2 - 2015-10-29 09.02.20_x18440_y25827_class1	Claudia
44	113	748.5	1612.5	1	WS528G_CD8_100_ER2 - 2015-10-29 09.02.20_x18440_y25827_class1	Claudia
45	113	915.5	1603.5	1	WS528G_CD8_100_ER2 - 2015-10-29 09.02.20_x18440_y25827_class1	Claudia
46	113	940.5	1637.5	1	WS528G_CD8_100_ER2 - 2015-10-29 09.02.20_x18440_y25827_class1	Claudia
47	113	922.5	1677.5	1	WS528G_CD8_100_ER2 - 2015-10-29 09.02.20_x18440_y25827_class1	Claudia
48	113	1012.5	1342.5	1	WS528G_CD8_100_ER2 - 2015-10-29 09.02.20_x18440_y25827_class1	Claudia
49	113	1031.5	1563.5	1	WS528G_CD8_100_ER2 - 2015-10-29 09.02.20_x18440_y25827_class1	Claudia
50	113	1345.5	1972.5	1	WS528G_CD8_100_ER2 - 2015-10-29 09.02.20_x18440_y25827_class1	Claudia
51	113	1462.5	1859.5	1	WS528G_CD8_100_ER2 - 2015-10-29 09.02.20_x18440_y25827_class1	Claudia
52	113	1504.5	1862.5	1	WS528G_CD8_100_ER2 - 2015-10-29 09.02.20_x18440_y25827_class1	Claudia
53	113	1607.5	1819.5	1	WS528G_CD8_100_ER2 - 2015-10-29 09.02.20_x18440_y25827_class1	Claudia
54	113	1672.5	1927.5	1	WS528G_CD8_100_ER2 - 2015-10-29 09.02.20_x18440_y25827_class1	Claudia
55	113	1722.5	1895.5	1	WS528G_CD8_100_ER2 - 2015-10-29 09.02.20_x18440_y25827_class1	Claudia
56	113	1995.5	1768.5	1	WS528G_CD8_100_ER2 - 2015-10-29 09.02.20_x18440_y25827_class1	Claudia
57	113	1966.5	1696.5	1	WS528G_CD8_100_ER2 - 2015-10-29 09.02.20_x18440_y25827_class1	Claudia
58	113	1945.5	1763.5	1	WS528G_CD8_100_ER2 - 2015-10-29 09.02.20_x18440_y25827_class1	Claudia
59	113	1848.5	1668.5	1	WS528G_CD8_100_ER2 - 2015-10-29 09.02.20_x18440_y25827_class1	Claudia
60	113	1124.5	1009.5	1	WS528G_CD8_100_ER2 - 2015-10-29 09.02.20_x18440_y25827_class1	Claudia
61	113	1324.5	1068.5	1	WS528G_CD8_100_ER2 - 2015-10-29 09.02.20_x18440_y25827_class1	Claudia
62	113	1595.5	1143.5	1	WS528G_CD8_100_ER2 - 2015-10-29 09.02.20_x18440_y25827_class1	Claudia
63	113	1619.5	1104.5	1	WS528G_CD8_100_ER2 - 2015-10-29 09.02.20_x18440_y25827_class1	Claudia
64	113	1678.5	1090.5	1	WS528G_CD8_100_ER2 - 2015-10-29 09.02.20_x18440_y25827_class1	Claudia
65	113	1712.5	1128.5	1	WS528G_CD8_100_ER2 - 2015-10-29 09.02.20_x18440_y25827_class1	Claudia
66	113	1890.5	857.5	1	WS528G_CD8_100_ER2 - 2015-10-29 09.02.20_x18440_y25827_class1	Claudia
67	113	1874.5	890.5	1	WS528G_CD8_100_ER2 - 2015-10-29 09.02.20_x18440_y25827_class1	Claudia
68	113	1819.5	909.5	1	WS528G_CD8_100_ER2 - 2015-10-29 09.02.20_x18440_y25827_class1	Claudia
69	113	1766.5	939.5	1	WS528G_CD8_100_ER2 - 2015-10-29 09.02.20_x18440_y25827_class1	Claudia
70	113	1651.5	942.5	1	WS528G_CD8_100_ER2 - 2015-10-29 09.02.20_x18440_y25827_class1	Claudia
71	113	1692.5	972.5	1	WS528G_CD8_100_ER2 - 2015-10-29 09.02.20_x18440_y25827_class1	Claudia
72	113	1710.5	1015.5	1	WS528G_CD8_100_ER2 - 2015-10-29 09.02.20_x18440_y25827_class1	Claudia
73	113	1537.5	989.5	1	WS528G_CD8_100_ER2 - 2015-10-29 09.02.20_x18440_y25827_class1	Claudia
74	113	1524.5	946.5	1	WS528G_CD8_100_ER2 - 2015-10-29 09.02.20_x18440_y25827_class1	Claudia
75	113	1586.5	946.5	1	WS528G_CD8_100_ER2 - 2015-10-29 09.02.20_x18440_y25827_class1	Claudia
76	113	1493.5	881.5	1	WS528G_CD8_100_ER2 - 2015-10-29 09.02.20_x18440_y25827_class1	Claudia
77	113	1463.5	843.5	1	WS528G_CD8_100_ER2 - 2015-10-29 09.02.20_x18440_y25827_class1	Claudia
78	113	1524.5	836.5	1	WS528G_CD8_100_ER2 - 2015-10-29 09.02.20_x18440_y25827_class1	Claudia
79	113	1516.5	781.5	1	WS528G_CD8_100_ER2 - 2015-10-29 09.02.20_x18440_y25827_class1	Claudia
81	113	1524.5	687.5	1	WS528G_CD8_100_ER2 - 2015-10-29 09.02.20_x18440_y25827_class1	Claudia
82	113	1598.5	751.5	1	WS528G_CD8_100_ER2 - 2015-10-29 09.02.20_x18440_y25827_class1	Claudia
83	113	1640.5	728.5	1	WS528G_CD8_100_ER2 - 2015-10-29 09.02.20_x18440_y25827_class1	Claudia
84	113	1637.5	680.5	1	WS528G_CD8_100_ER2 - 2015-10-29 09.02.20_x18440_y25827_class1	Claudia
85	113	1786.5	737.5	1	WS528G_CD8_100_ER2 - 2015-10-29 09.02.20_x18440_y25827_class1	Claudia
86	113	1677.5	834.5	1	WS528G_CD8_100_ER2 - 2015-10-29 09.02.20_x18440_y25827_class1	Claudia
87	113	1746.5	803.5	1	WS528G_CD8_100_ER2 - 2015-10-29 09.02.20_x18440_y25827_class1	Claudia
88	113	1836.5	878.5	1	WS528G_CD8_100_ER2 - 2015-10-29 09.02.20_x18440_y25827_class1	Claudia
89	113	1781.5	669.5	1	WS528G_CD8_100_ER2 - 2015-10-29 09.02.20_x18440_y25827_class1	Claudia
90	113	1646.5	612.5	1	WS528G_CD8_100_ER2 - 2015-10-29 09.02.20_x18440_y25827_class1	Claudia
91	113	1556.5	663.5	1	WS528G_CD8_100_ER2 - 2015-10-29 09.02.20_x18440_y25827_class1	Claudia
92	113	1581.5	716.5	1	WS528G_CD8_100_ER2 - 2015-10-29 09.02.20_x18440_y25827_class1	Claudia
93	113	1568.5	499.5	1	WS528G_CD8_100_ER2 - 2015-10-29 09.02.20_x18440_y25827_class1	Claudia
94	113	1377.5	475.5	1	WS528G_CD8_100_ER2 - 2015-10-29 09.02.20_x18440_y25827_class1	Claudia
95	113	1168.5	428.5	1	WS528G_CD8_100_ER2 - 2015-10-29 09.02.20_x18440_y25827_class1	Claudia
96	113	1212.5	446.5	1	WS528G_CD8_100_ER2 - 2015-10-29 09.02.20_x18440_y25827_class1	Claudia
97	113	948.5	243.5	1	WS528G_CD8_100_ER2 - 2015-10-29 09.02.20_x18440_y25827_class1	Claudia
98	113	1534.5	324.5	1	WS528G_CD8_100_ER2 - 2015-10-29 09.02.20_x18440_y25827_class1	Claudia
99	113	1728.5	340.5	1	WS528G_CD8_100_ER2 - 2015-10-29 09.02.20_x18440_y25827_class1	Claudia
100	113	1692.5	374.5	1	WS528G_CD8_100_ER2 - 2015-10-29 09.02.20_x18440_y25827_class1	Claudia
101	113	1921.5	403.5	1	WS528G_CD8_100_ER2 - 2015-10-29 09.02.20_x18440_y25827_class1	Claudia
102	113	1901.5	474.5	1	WS528G_CD8_100_ER2 - 2015-10-29 09.02.20_x18440_y25827_class1	Claudia
103	113	1853.5	521.5	1	WS528G_CD8_100_ER2 - 2015-10-29 09.02.20_x18440_y25827_class1	Claudia
104	113	1887.5	506.5	1	WS528G_CD8_100_ER2 - 2015-10-29 09.02.20_x18440_y25827_class1	Claudia
105	113	1898.5	540.5	1	WS528G_CD8_100_ER2 - 2015-10-29 09.02.20_x18440_y25827_class1	Claudia
106	113	1821.5	556.5	1	WS528G_CD8_100_ER2 - 2015-10-29 09.02.20_x18440_y25827_class1	Claudia
107	113	1837.5	584.5	1	WS528G_CD8_100_ER2 - 2015-10-29 09.02.20_x18440_y25827_class1	Claudia
108	113	1816.5	616.5	1	WS528G_CD8_100_ER2 - 2015-10-29 09.02.20_x18440_y25827_class1	Claudia
109	113	1719.5	659.5	1	WS528G_CD8_100_ER2 - 2015-10-29 09.02.20_x18440_y25827_class1	Claudia
110	113	1669.5	422.5	1	WS528G_CD8_100_ER2 - 2015-10-29 09.02.20_x18440_y25827_class1	Claudia
111	113	1722.5	496.5	1	WS528G_CD8_100_ER2 - 2015-10-29 09.02.20_x18440_y25827_class1	Claudia
112	113	1807.5	459.5	1	WS528G_CD8_100_ER2 - 2015-10-29 09.02.20_x18440_y25827_class1	Claudia
113	113	237.5	1609.5	1	WS528G_CD8_100_ER2 - 2015-10-29 09.02.20_x18440_y25827_class1	Claudia
114	113	1634.5	446.5	1	WS528G_CD8_100_ER2 - 2015-10-29 09.02.20_x18440_y25827_class1	Claudia
