# Supplementary material for: Robust and accurate quantification of biomarkers of immune cells in lung cancer micro-environment using deep convolutional neural networks
Source: PeerJ. 2019 Apr 10;7:e6335. doi: 10.7717/peerj.6335 (PMC6462181; doi:10.7717/peerj.6335)
Supplement: Supplemental Information 2 — The positions of the positive cells were detected by four independent human observers on at least 64 different validation images. Each csv file stored in the zip archive represents the positive cell count and their position per person and validation image. [file peerj-07-6335-s002.zip › validation-observers/person1/WS528G_CD8_100_ER2 - 2015-10-29 09.02.20_x20630_y29798_class1.csv]

f_markerId	f_nrOfMarkers	f_x	f_y	l_GTR	i_imagefile	i_subfolder
1	36	1113.5	60.5	1	WS528G_CD8_100_ER2 - 2015-10-29 09.02.20_x20630_y29798_class1	Claudia
2	36	1418.5	99.5	1	WS528G_CD8_100_ER2 - 2015-10-29 09.02.20_x20630_y29798_class1	Claudia
3	36	1389.5	115.5	1	WS528G_CD8_100_ER2 - 2015-10-29 09.02.20_x20630_y29798_class1	Claudia
4	36	1436.5	351.5	1	WS528G_CD8_100_ER2 - 2015-10-29 09.02.20_x20630_y29798_class1	Claudia
5	36	1678.5	496.5	1	WS528G_CD8_100_ER2 - 2015-10-29 09.02.20_x20630_y29798_class1	Claudia
6	36	1733.5	539.5	1	WS528G_CD8_100_ER2 - 2015-10-29 09.02.20_x20630_y29798_class1	Claudia
7	36	1460.5	606.5	1	WS528G_CD8_100_ER2 - 2015-10-29 09.02.20_x20630_y29798_class1	Claudia
8	36	1546.5	619.5	1	WS528G_CD8_100_ER2 - 2015-10-29 09.02.20_x20630_y29798_class1	Claudia
9	36	1356.5	659.5	1	WS528G_CD8_100_ER2 - 2015-10-29 09.02.20_x20630_y29798_class1	Claudia
10	36	1339.5	736.5	1	WS528G_CD8_100_ER2 - 2015-10-29 09.02.20_x20630_y29798_class1	Claudia
11	36	1342.5	880.5	1	WS528G_CD8_100_ER2 - 2015-10-29 09.02.20_x20630_y29798_class1	Claudia
12	36	889.5	606.5	1	WS528G_CD8_100_ER2 - 2015-10-29 09.02.20_x20630_y29798_class1	Claudia
13	36	936.5	846.5	1	WS528G_CD8_100_ER2 - 2015-10-29 09.02.20_x20630_y29798_class1	Claudia
14	36	912.5	793.5	1	WS528G_CD8_100_ER2 - 2015-10-29 09.02.20_x20630_y29798_class1	Claudia
15	36	974.5	781.5	1	WS528G_CD8_100_ER2 - 2015-10-29 09.02.20_x20630_y29798_class1	Claudia
16	36	942.5	662.5	1	WS528G_CD8_100_ER2 - 2015-10-29 09.02.20_x20630_y29798_class1	Claudia
17	36	503.5	933.5	1	WS528G_CD8_100_ER2 - 2015-10-29 09.02.20_x20630_y29798_class1	Claudia
18	36	446.5	983.5	1	WS528G_CD8_100_ER2 - 2015-10-29 09.02.20_x20630_y29798_class1	Claudia
19	36	384.5	1066.5	1	WS528G_CD8_100_ER2 - 2015-10-29 09.02.20_x20630_y29798_class1	Claudia
20	36	93.5	1646.5	1	WS528G_CD8_100_ER2 - 2015-10-29 09.02.20_x20630_y29798_class1	Claudia
21	36	687.5	1562.5	1	WS528G_CD8_100_ER2 - 2015-10-29 09.02.20_x20630_y29798_class1	Claudia
22	36	819.5	1531.5	1	WS528G_CD8_100_ER2 - 2015-10-29 09.02.20_x20630_y29798_class1	Claudia
23	36	939.5	1653.5	1	WS528G_CD8_100_ER2 - 2015-10-29 09.02.20_x20630_y29798_class1	Claudia
24	36	1012.5	1589.5	1	WS528G_CD8_100_ER2 - 2015-10-29 09.02.20_x20630_y29798_class1	Claudia
25	36	769.5	1365.5	1	WS528G_CD8_100_ER2 - 2015-10-29 09.02.20_x20630_y29798_class1	Claudia
26	36	604.5	1200.5	1	WS528G_CD8_100_ER2 - 2015-10-29 09.02.20_x20630_y29798_class1	Claudia
27	36	542.5	1156.5	1	WS528G_CD8_100_ER2 - 2015-10-29 09.02.20_x20630_y29798_class1	Claudia
28	36	468.5	1192.5	1	WS528G_CD8_100_ER2 - 2015-10-29 09.02.20_x20630_y29798_class1	Claudia
29	36	606.5	1110.5	1	WS528G_CD8_100_ER2 - 2015-10-29 09.02.20_x20630_y29798_class1	Claudia
30	36	683.5	1180.5	1	WS528G_CD8_100_ER2 - 2015-10-29 09.02.20_x20630_y29798_class1	Claudia
31	36	742.5	1021.5	1	WS528G_CD8_100_ER2 - 2015-10-29 09.02.20_x20630_y29798_class1	Claudia
32	36	842.5	889.5	1	WS528G_CD8_100_ER2 - 2015-10-29 09.02.20_x20630_y29798_class1	Claudia
33	36	1916.5	1966.5	1	WS528G_CD8_100_ER2 - 2015-10-29 09.02.20_x20630_y29798_class1	Claudia
34	36	1151.5	778.5	1	WS528G_CD8_100_ER2 - 2015-10-29 09.02.20_x20630_y29798_class1	Claudia
35	36	1022.5	595.5	1	WS528G_CD8_100_ER2 - 2015-10-29 09.02.20_x20630_y29798_class1	Claudia
36	36	1813.5	237.5	1	WS528G_CD8_100_ER2 - 2015-10-29 09.02.20_x20630_y29798_class1	Claudia
