# Supplementary material for: Robust and accurate quantification of biomarkers of immune cells in lung cancer micro-environment using deep convolutional neural networks
Source: PeerJ. 2019 Apr 10;7:e6335. doi: 10.7717/peerj.6335 (PMC6462181; doi:10.7717/peerj.6335)
Supplement: Supplemental Information 2 — The positions of the positive cells were detected by four independent human observers on at least 64 different validation images. Each csv file stored in the zip archive represents the positive cell count and their position per person and validation image. [file peerj-07-6335-s002.zip › validation-observers/person1/WV30NH_CD20_100_ER1 - 2015-11-16 17.26.56_x30331_y48648_class1.csv]

f_markerId	f_nrOfMarkers	f_x	f_y	l_GTR	i_imagefile	i_subfolder
1	59	162.5	830.5	1	WV30NH_CD20_100_ER1 - 2015-11-16 17.26.56_x30331_y48648_class1	Claudia
2	59	418.5	1410.5	1	WV30NH_CD20_100_ER1 - 2015-11-16 17.26.56_x30331_y48648_class1	Claudia
3	59	462.5	1807.5	1	WV30NH_CD20_100_ER1 - 2015-11-16 17.26.56_x30331_y48648_class1	Claudia
5	59	557.5	1981.5	1	WV30NH_CD20_100_ER1 - 2015-11-16 17.26.56_x30331_y48648_class1	Claudia
6	59	101.5	1307.5	1	WV30NH_CD20_100_ER1 - 2015-11-16 17.26.56_x30331_y48648_class1	Claudia
7	59	525.5	968.5	1	WV30NH_CD20_100_ER1 - 2015-11-16 17.26.56_x30331_y48648_class1	Claudia
8	59	507.5	777.5	1	WV30NH_CD20_100_ER1 - 2015-11-16 17.26.56_x30331_y48648_class1	Claudia
9	59	625.5	813.5	1	WV30NH_CD20_100_ER1 - 2015-11-16 17.26.56_x30331_y48648_class1	Claudia
10	59	745.5	827.5	1	WV30NH_CD20_100_ER1 - 2015-11-16 17.26.56_x30331_y48648_class1	Claudia
11	59	1203.5	1253.5	1	WV30NH_CD20_100_ER1 - 2015-11-16 17.26.56_x30331_y48648_class1	Claudia
12	59	563.5	1842.5	1	WV30NH_CD20_100_ER1 - 2015-11-16 17.26.56_x30331_y48648_class1	Claudia
13	59	1649.5	1981.5	1	WV30NH_CD20_100_ER1 - 2015-11-16 17.26.56_x30331_y48648_class1	Claudia
14	59	1806.5	1728.5	1	WV30NH_CD20_100_ER1 - 2015-11-16 17.26.56_x30331_y48648_class1	Claudia
15	59	1731.5	1612.5	1	WV30NH_CD20_100_ER1 - 2015-11-16 17.26.56_x30331_y48648_class1	Claudia
16	59	1672.5	1289.5	1	WV30NH_CD20_100_ER1 - 2015-11-16 17.26.56_x30331_y48648_class1	Claudia
17	59	1484.5	915.5	1	WV30NH_CD20_100_ER1 - 2015-11-16 17.26.56_x30331_y48648_class1	Claudia
18	59	1377.5	930.5	1	WV30NH_CD20_100_ER1 - 2015-11-16 17.26.56_x30331_y48648_class1	Claudia
19	59	1942.5	593.5	1	WV30NH_CD20_100_ER1 - 2015-11-16 17.26.56_x30331_y48648_class1	Claudia
20	59	1696.5	575.5	1	WV30NH_CD20_100_ER1 - 2015-11-16 17.26.56_x30331_y48648_class1	Claudia
21	59	1510.5	637.5	1	WV30NH_CD20_100_ER1 - 2015-11-16 17.26.56_x30331_y48648_class1	Claudia
22	59	1503.5	695.5	1	WV30NH_CD20_100_ER1 - 2015-11-16 17.26.56_x30331_y48648_class1	Claudia
23	59	1274.5	556.5	1	WV30NH_CD20_100_ER1 - 2015-11-16 17.26.56_x30331_y48648_class1	Claudia
24	59	884.5	628.5	1	WV30NH_CD20_100_ER1 - 2015-11-16 17.26.56_x30331_y48648_class1	Claudia
25	59	910.5	560.5	1	WV30NH_CD20_100_ER1 - 2015-11-16 17.26.56_x30331_y48648_class1	Claudia
26	59	751.5	530.5	1	WV30NH_CD20_100_ER1 - 2015-11-16 17.26.56_x30331_y48648_class1	Claudia
27	59	692.5	340.5	1	WV30NH_CD20_100_ER1 - 2015-11-16 17.26.56_x30331_y48648_class1	Claudia
28	59	819.5	292.5	1	WV30NH_CD20_100_ER1 - 2015-11-16 17.26.56_x30331_y48648_class1	Claudia
29	59	871.5	256.5	1	WV30NH_CD20_100_ER1 - 2015-11-16 17.26.56_x30331_y48648_class1	Claudia
30	59	1003.5	403.5	1	WV30NH_CD20_100_ER1 - 2015-11-16 17.26.56_x30331_y48648_class1	Claudia
31	59	1180.5	403.5	1	WV30NH_CD20_100_ER1 - 2015-11-16 17.26.56_x30331_y48648_class1	Claudia
32	59	1540.5	207.5	1	WV30NH_CD20_100_ER1 - 2015-11-16 17.26.56_x30331_y48648_class1	Claudia
33	59	1433.5	219.5	1	WV30NH_CD20_100_ER1 - 2015-11-16 17.26.56_x30331_y48648_class1	Claudia
34	59	1266.5	175.5	1	WV30NH_CD20_100_ER1 - 2015-11-16 17.26.56_x30331_y48648_class1	Claudia
35	59	1250.5	89.5	1	WV30NH_CD20_100_ER1 - 2015-11-16 17.26.56_x30331_y48648_class1	Claudia
36	59	1336.5	9.5	1	WV30NH_CD20_100_ER1 - 2015-11-16 17.26.56_x30331_y48648_class1	Claudia
37	59	1195.5	86.5	1	WV30NH_CD20_100_ER1 - 2015-11-16 17.26.56_x30331_y48648_class1	Claudia
38	59	1139.5	192.5	1	WV30NH_CD20_100_ER1 - 2015-11-16 17.26.56_x30331_y48648_class1	Claudia
39	59	1206.5	225.5	1	WV30NH_CD20_100_ER1 - 2015-11-16 17.26.56_x30331_y48648_class1	Claudia
40	59	1175.5	307.5	1	WV30NH_CD20_100_ER1 - 2015-11-16 17.26.56_x30331_y48648_class1	Claudia
41	59	1166.5	356.5	1	WV30NH_CD20_100_ER1 - 2015-11-16 17.26.56_x30331_y48648_class1	Claudia
42	59	977.5	249.5	1	WV30NH_CD20_100_ER1 - 2015-11-16 17.26.56_x30331_y48648_class1	Claudia
43	59	989.5	228.5	1	WV30NH_CD20_100_ER1 - 2015-11-16 17.26.56_x30331_y48648_class1	Claudia
44	59	962.5	169.5	1	WV30NH_CD20_100_ER1 - 2015-11-16 17.26.56_x30331_y48648_class1	Claudia
45	59	742.5	98.5	1	WV30NH_CD20_100_ER1 - 2015-11-16 17.26.56_x30331_y48648_class1	Claudia
46	59	774.5	145.5	1	WV30NH_CD20_100_ER1 - 2015-11-16 17.26.56_x30331_y48648_class1	Claudia
47	59	877.5	86.5	1	WV30NH_CD20_100_ER1 - 2015-11-16 17.26.56_x30331_y48648_class1	Claudia
48	59	783.5	7.5	1	WV30NH_CD20_100_ER1 - 2015-11-16 17.26.56_x30331_y48648_class1	Claudia
49	59	562.5	51.5	1	WV30NH_CD20_100_ER1 - 2015-11-16 17.26.56_x30331_y48648_class1	Claudia
50	59	662.5	83.5	1	WV30NH_CD20_100_ER1 - 2015-11-16 17.26.56_x30331_y48648_class1	Claudia
51	59	571.5	118.5	1	WV30NH_CD20_100_ER1 - 2015-11-16 17.26.56_x30331_y48648_class1	Claudia
52	59	481.5	143.5	1	WV30NH_CD20_100_ER1 - 2015-11-16 17.26.56_x30331_y48648_class1	Claudia
53	59	300.5	115.5	1	WV30NH_CD20_100_ER1 - 2015-11-16 17.26.56_x30331_y48648_class1	Claudia
54	59	412.5	24.5	1	WV30NH_CD20_100_ER1 - 2015-11-16 17.26.56_x30331_y48648_class1	Claudia
55	59	466.5	45.5	1	WV30NH_CD20_100_ER1 - 2015-11-16 17.26.56_x30331_y48648_class1	Claudia
56	59	506.5	22.5	1	WV30NH_CD20_100_ER1 - 2015-11-16 17.26.56_x30331_y48648_class1	Claudia
57	59	372.5	30.5	1	WV30NH_CD20_100_ER1 - 2015-11-16 17.26.56_x30331_y48648_class1	Claudia
58	59	513.5	242.5	1	WV30NH_CD20_100_ER1 - 2015-11-16 17.26.56_x30331_y48648_class1	Claudia
59	59	1239.5	407.5	1	WV30NH_CD20_100_ER1 - 2015-11-16 17.26.56_x30331_y48648_class1	Claudia
60	59	1125.5	277.5	1	WV30NH_CD20_100_ER1 - 2015-11-16 17.26.56_x30331_y48648_class1	Claudia
