# Supplementary material for: Robust and accurate quantification of biomarkers of immune cells in lung cancer micro-environment using deep convolutional neural networks
Source: PeerJ. 2019 Apr 10;7:e6335. doi: 10.7717/peerj.6335 (PMC6462181; doi:10.7717/peerj.6335)
Supplement: Supplemental Information 2 — The positions of the positive cells were detected by four independent human observers on at least 64 different validation images. Each csv file stored in the zip archive represents the positive cell count and their position per person and validation image. [file peerj-07-6335-s002.zip › validation-observers/person1/WV30NH_CD20_100_ER1 - 2015-11-16 17.26.56_x33330_y58666_class1.csv]

f_markerId	f_nrOfMarkers	f_x	f_y	l_GTR	i_imagefile	i_subfolder
1	332	1881.5	68.5	1	WV30NH_CD20_100_ER1 - 2015-11-16 17.26.56_x33330_y58666_class1	Claudia
2	332	1721.5	66.5	1	WV30NH_CD20_100_ER1 - 2015-11-16 17.26.56_x33330_y58666_class1	Claudia
3	332	1798.5	251.5	1	WV30NH_CD20_100_ER1 - 2015-11-16 17.26.56_x33330_y58666_class1	Claudia
4	332	1886.5	350.5	1	WV30NH_CD20_100_ER1 - 2015-11-16 17.26.56_x33330_y58666_class1	Claudia
5	332	1836.5	360.5	1	WV30NH_CD20_100_ER1 - 2015-11-16 17.26.56_x33330_y58666_class1	Claudia
6	332	1510.5	10.5	1	WV30NH_CD20_100_ER1 - 2015-11-16 17.26.56_x33330_y58666_class1	Claudia
7	332	1337.5	234.5	1	WV30NH_CD20_100_ER1 - 2015-11-16 17.26.56_x33330_y58666_class1	Claudia
8	332	1578.5	546.5	1	WV30NH_CD20_100_ER1 - 2015-11-16 17.26.56_x33330_y58666_class1	Claudia
9	332	1710.5	384.5	1	WV30NH_CD20_100_ER1 - 2015-11-16 17.26.56_x33330_y58666_class1	Claudia
10	332	1784.5	719.5	1	WV30NH_CD20_100_ER1 - 2015-11-16 17.26.56_x33330_y58666_class1	Claudia
11	332	1584.5	640.5	1	WV30NH_CD20_100_ER1 - 2015-11-16 17.26.56_x33330_y58666_class1	Claudia
12	332	1471.5	583.5	1	WV30NH_CD20_100_ER1 - 2015-11-16 17.26.56_x33330_y58666_class1	Claudia
13	332	1521.5	680.5	1	WV30NH_CD20_100_ER1 - 2015-11-16 17.26.56_x33330_y58666_class1	Claudia
14	332	1559.5	698.5	1	WV30NH_CD20_100_ER1 - 2015-11-16 17.26.56_x33330_y58666_class1	Claudia
15	332	1545.5	803.5	1	WV30NH_CD20_100_ER1 - 2015-11-16 17.26.56_x33330_y58666_class1	Claudia
16	332	1598.5	780.5	1	WV30NH_CD20_100_ER1 - 2015-11-16 17.26.56_x33330_y58666_class1	Claudia
17	332	1678.5	865.5	1	WV30NH_CD20_100_ER1 - 2015-11-16 17.26.56_x33330_y58666_class1	Claudia
18	332	1646.5	840.5	1	WV30NH_CD20_100_ER1 - 2015-11-16 17.26.56_x33330_y58666_class1	Claudia
19	332	1825.5	960.5	1	WV30NH_CD20_100_ER1 - 2015-11-16 17.26.56_x33330_y58666_class1	Claudia
20	332	1672.5	975.5	1	WV30NH_CD20_100_ER1 - 2015-11-16 17.26.56_x33330_y58666_class1	Claudia
21	332	1553.5	922.5	1	WV30NH_CD20_100_ER1 - 2015-11-16 17.26.56_x33330_y58666_class1	Claudia
22	332	1948.5	1357.5	1	WV30NH_CD20_100_ER1 - 2015-11-16 17.26.56_x33330_y58666_class1	Claudia
23	332	1899.5	1416.5	1	WV30NH_CD20_100_ER1 - 2015-11-16 17.26.56_x33330_y58666_class1	Claudia
26	332	1648.5	1200.5	1	WV30NH_CD20_100_ER1 - 2015-11-16 17.26.56_x33330_y58666_class1	Claudia
27	332	1604.5	1237.5	1	WV30NH_CD20_100_ER1 - 2015-11-16 17.26.56_x33330_y58666_class1	Claudia
28	332	1660.5	1319.5	1	WV30NH_CD20_100_ER1 - 2015-11-16 17.26.56_x33330_y58666_class1	Claudia
29	332	1677.5	1387.5	1	WV30NH_CD20_100_ER1 - 2015-11-16 17.26.56_x33330_y58666_class1	Claudia
30	332	1656.5	1409.5	1	WV30NH_CD20_100_ER1 - 2015-11-16 17.26.56_x33330_y58666_class1	Claudia
32	332	1683.5	1422.5	1	WV30NH_CD20_100_ER1 - 2015-11-16 17.26.56_x33330_y58666_class1	Claudia
33	332	1725.5	1460.5	1	WV30NH_CD20_100_ER1 - 2015-11-16 17.26.56_x33330_y58666_class1	Claudia
34	332	1701.5	1490.5	1	WV30NH_CD20_100_ER1 - 2015-11-16 17.26.56_x33330_y58666_class1	Claudia
35	332	1596.5	1386.5	1	WV30NH_CD20_100_ER1 - 2015-11-16 17.26.56_x33330_y58666_class1	Claudia
36	332	1584.5	1474.5	1	WV30NH_CD20_100_ER1 - 2015-11-16 17.26.56_x33330_y58666_class1	Claudia
37	332	1604.5	1534.5	1	WV30NH_CD20_100_ER1 - 2015-11-16 17.26.56_x33330_y58666_class1	Claudia
38	332	1657.5	1504.5	1	WV30NH_CD20_100_ER1 - 2015-11-16 17.26.56_x33330_y58666_class1	Claudia
39	332	1816.5	1537.5	1	WV30NH_CD20_100_ER1 - 2015-11-16 17.26.56_x33330_y58666_class1	Claudia
40	332	1872.5	1607.5	1	WV30NH_CD20_100_ER1 - 2015-11-16 17.26.56_x33330_y58666_class1	Claudia
41	332	1945.5	1645.5	1	WV30NH_CD20_100_ER1 - 2015-11-16 17.26.56_x33330_y58666_class1	Claudia
42	332	1972.5	1587.5	1	WV30NH_CD20_100_ER1 - 2015-11-16 17.26.56_x33330_y58666_class1	Claudia
43	332	1984.5	1984.5	1	WV30NH_CD20_100_ER1 - 2015-11-16 17.26.56_x33330_y58666_class1	Claudia
44	332	1968.5	1943.5	1	WV30NH_CD20_100_ER1 - 2015-11-16 17.26.56_x33330_y58666_class1	Claudia
45	332	1922.5	1948.5	1	WV30NH_CD20_100_ER1 - 2015-11-16 17.26.56_x33330_y58666_class1	Claudia
46	332	1848.5	1974.5	1	WV30NH_CD20_100_ER1 - 2015-11-16 17.26.56_x33330_y58666_class1	Claudia
47	332	1818.5	1948.5	1	WV30NH_CD20_100_ER1 - 2015-11-16 17.26.56_x33330_y58666_class1	Claudia
48	332	1892.5	1809.5	1	WV30NH_CD20_100_ER1 - 2015-11-16 17.26.56_x33330_y58666_class1	Claudia
49	332	1927.5	1783.5	1	WV30NH_CD20_100_ER1 - 2015-11-16 17.26.56_x33330_y58666_class1	Claudia
50	332	1834.5	1736.5	1	WV30NH_CD20_100_ER1 - 2015-11-16 17.26.56_x33330_y58666_class1	Claudia
51	332	1813.5	1689.5	1	WV30NH_CD20_100_ER1 - 2015-11-16 17.26.56_x33330_y58666_class1	Claudia
52	332	1837.5	1657.5	1	WV30NH_CD20_100_ER1 - 2015-11-16 17.26.56_x33330_y58666_class1	Claudia
53	332	1774.5	1606.5	1	WV30NH_CD20_100_ER1 - 2015-11-16 17.26.56_x33330_y58666_class1	Claudia
54	332	1721.5	1596.5	1	WV30NH_CD20_100_ER1 - 2015-11-16 17.26.56_x33330_y58666_class1	Claudia
55	332	1737.5	1657.5	1	WV30NH_CD20_100_ER1 - 2015-11-16 17.26.56_x33330_y58666_class1	Claudia
56	332	1740.5	1703.5	1	WV30NH_CD20_100_ER1 - 2015-11-16 17.26.56_x33330_y58666_class1	Claudia
57	332	1815.5	1831.5	1	WV30NH_CD20_100_ER1 - 2015-11-16 17.26.56_x33330_y58666_class1	Claudia
58	332	1683.5	1778.5	1	WV30NH_CD20_100_ER1 - 2015-11-16 17.26.56_x33330_y58666_class1	Claudia
59	332	1662.5	1662.5	1	WV30NH_CD20_100_ER1 - 2015-11-16 17.26.56_x33330_y58666_class1	Claudia
60	332	1654.5	1603.5	1	WV30NH_CD20_100_ER1 - 2015-11-16 17.26.56_x33330_y58666_class1	Claudia
61	332	1625.5	1630.5	1	WV30NH_CD20_100_ER1 - 2015-11-16 17.26.56_x33330_y58666_class1	Claudia
62	332	1604.5	1675.5	1	WV30NH_CD20_100_ER1 - 2015-11-16 17.26.56_x33330_y58666_class1	Claudia
63	332	1519.5	1790.5	1	WV30NH_CD20_100_ER1 - 2015-11-16 17.26.56_x33330_y58666_class1	Claudia
66	332	1433.5	1825.5	1	WV30NH_CD20_100_ER1 - 2015-11-16 17.26.56_x33330_y58666_class1	Claudia
67	332	1475.5	1725.5	1	WV30NH_CD20_100_ER1 - 2015-11-16 17.26.56_x33330_y58666_class1	Claudia
68	332	1374.5	1781.5	1	WV30NH_CD20_100_ER1 - 2015-11-16 17.26.56_x33330_y58666_class1	Claudia
69	332	1495.5	1624.5	1	WV30NH_CD20_100_ER1 - 2015-11-16 17.26.56_x33330_y58666_class1	Claudia
70	332	1463.5	1613.5	1	WV30NH_CD20_100_ER1 - 2015-11-16 17.26.56_x33330_y58666_class1	Claudia
71	332	1504.5	1572.5	1	WV30NH_CD20_100_ER1 - 2015-11-16 17.26.56_x33330_y58666_class1	Claudia
72	332	1439.5	1557.5	1	WV30NH_CD20_100_ER1 - 2015-11-16 17.26.56_x33330_y58666_class1	Claudia
73	332	1246.5	1665.5	1	WV30NH_CD20_100_ER1 - 2015-11-16 17.26.56_x33330_y58666_class1	Claudia
74	332	1216.5	1633.5	1	WV30NH_CD20_100_ER1 - 2015-11-16 17.26.56_x33330_y58666_class1	Claudia
75	332	1256.5	1587.5	1	WV30NH_CD20_100_ER1 - 2015-11-16 17.26.56_x33330_y58666_class1	Claudia
76	332	1265.5	1539.5	1	WV30NH_CD20_100_ER1 - 2015-11-16 17.26.56_x33330_y58666_class1	Claudia
77	332	1283.5	1612.5	1	WV30NH_CD20_100_ER1 - 2015-11-16 17.26.56_x33330_y58666_class1	Claudia
78	332	1165.5	1739.5	1	WV30NH_CD20_100_ER1 - 2015-11-16 17.26.56_x33330_y58666_class1	Claudia
79	332	1010.5	1809.5	1	WV30NH_CD20_100_ER1 - 2015-11-16 17.26.56_x33330_y58666_class1	Claudia
80	332	875.5	1775.5	1	WV30NH_CD20_100_ER1 - 2015-11-16 17.26.56_x33330_y58666_class1	Claudia
81	332	610.5	1574.5	1	WV30NH_CD20_100_ER1 - 2015-11-16 17.26.56_x33330_y58666_class1	Claudia
82	332	878.5	1634.5	1	WV30NH_CD20_100_ER1 - 2015-11-16 17.26.56_x33330_y58666_class1	Claudia
83	332	960.5	1659.5	1	WV30NH_CD20_100_ER1 - 2015-11-16 17.26.56_x33330_y58666_class1	Claudia
84	332	974.5	1615.5	1	WV30NH_CD20_100_ER1 - 2015-11-16 17.26.56_x33330_y58666_class1	Claudia
85	332	1093.5	1659.5	1	WV30NH_CD20_100_ER1 - 2015-11-16 17.26.56_x33330_y58666_class1	Claudia
86	332	1086.5	1574.5	1	WV30NH_CD20_100_ER1 - 2015-11-16 17.26.56_x33330_y58666_class1	Claudia
87	332	1159.5	1537.5	1	WV30NH_CD20_100_ER1 - 2015-11-16 17.26.56_x33330_y58666_class1	Claudia
88	332	1200.5	1493.5	1	WV30NH_CD20_100_ER1 - 2015-11-16 17.26.56_x33330_y58666_class1	Claudia
89	332	1331.5	1359.5	1	WV30NH_CD20_100_ER1 - 2015-11-16 17.26.56_x33330_y58666_class1	Claudia
90	332	1474.5	1356.5	1	WV30NH_CD20_100_ER1 - 2015-11-16 17.26.56_x33330_y58666_class1	Claudia
91	332	1803.5	1163.5	1	WV30NH_CD20_100_ER1 - 2015-11-16 17.26.56_x33330_y58666_class1	Claudia
92	332	1363.5	1159.5	1	WV30NH_CD20_100_ER1 - 2015-11-16 17.26.56_x33330_y58666_class1	Claudia
93	332	1403.5	1259.5	1	WV30NH_CD20_100_ER1 - 2015-11-16 17.26.56_x33330_y58666_class1	Claudia
94	332	1342.5	1306.5	1	WV30NH_CD20_100_ER1 - 2015-11-16 17.26.56_x33330_y58666_class1	Claudia
95	332	1256.5	1201.5	1	WV30NH_CD20_100_ER1 - 2015-11-16 17.26.56_x33330_y58666_class1	Claudia
96	332	1221.5	1250.5	1	WV30NH_CD20_100_ER1 - 2015-11-16 17.26.56_x33330_y58666_class1	Claudia
97	332	1142.5	1207.5	1	WV30NH_CD20_100_ER1 - 2015-11-16 17.26.56_x33330_y58666_class1	Claudia
98	332	1104.5	1215.5	1	WV30NH_CD20_100_ER1 - 2015-11-16 17.26.56_x33330_y58666_class1	Claudia
99	332	1063.5	1157.5	1	WV30NH_CD20_100_ER1 - 2015-11-16 17.26.56_x33330_y58666_class1	Claudia
100	332	1034.5	1371.5	1	WV30NH_CD20_100_ER1 - 2015-11-16 17.26.56_x33330_y58666_class1	Claudia
101	332	1154.5	1342.5	1	WV30NH_CD20_100_ER1 - 2015-11-16 17.26.56_x33330_y58666_class1	Claudia
102	332	1042.5	1278.5	1	WV30NH_CD20_100_ER1 - 2015-11-16 17.26.56_x33330_y58666_class1	Claudia
103	332	984.5	1303.5	1	WV30NH_CD20_100_ER1 - 2015-11-16 17.26.56_x33330_y58666_class1	Claudia
104	332	1065.5	1430.5	1	WV30NH_CD20_100_ER1 - 2015-11-16 17.26.56_x33330_y58666_class1	Claudia
105	332	974.5	1512.5	1	WV30NH_CD20_100_ER1 - 2015-11-16 17.26.56_x33330_y58666_class1	Claudia
106	332	843.5	1472.5	1	WV30NH_CD20_100_ER1 - 2015-11-16 17.26.56_x33330_y58666_class1	Claudia
107	332	834.5	1528.5	1	WV30NH_CD20_100_ER1 - 2015-11-16 17.26.56_x33330_y58666_class1	Claudia
108	332	971.5	1396.5	1	WV30NH_CD20_100_ER1 - 2015-11-16 17.26.56_x33330_y58666_class1	Claudia
109	332	939.5	1372.5	1	WV30NH_CD20_100_ER1 - 2015-11-16 17.26.56_x33330_y58666_class1	Claudia
110	332	893.5	1346.5	1	WV30NH_CD20_100_ER1 - 2015-11-16 17.26.56_x33330_y58666_class1	Claudia
111	332	812.5	1325.5	1	WV30NH_CD20_100_ER1 - 2015-11-16 17.26.56_x33330_y58666_class1	Claudia
112	332	736.5	1418.5	1	WV30NH_CD20_100_ER1 - 2015-11-16 17.26.56_x33330_y58666_class1	Claudia
113	332	562.5	1392.5	1	WV30NH_CD20_100_ER1 - 2015-11-16 17.26.56_x33330_y58666_class1	Claudia
114	332	604.5	1359.5	1	WV30NH_CD20_100_ER1 - 2015-11-16 17.26.56_x33330_y58666_class1	Claudia
115	332	571.5	1333.5	1	WV30NH_CD20_100_ER1 - 2015-11-16 17.26.56_x33330_y58666_class1	Claudia
116	332	660.5	1372.5	1	WV30NH_CD20_100_ER1 - 2015-11-16 17.26.56_x33330_y58666_class1	Claudia
117	332	301.5	1396.5	1	WV30NH_CD20_100_ER1 - 2015-11-16 17.26.56_x33330_y58666_class1	Claudia
118	332	4.5	1312.5	1	WV30NH_CD20_100_ER1 - 2015-11-16 17.26.56_x33330_y58666_class1	Claudia
119	332	13.5	1262.5	1	WV30NH_CD20_100_ER1 - 2015-11-16 17.26.56_x33330_y58666_class1	Claudia
120	332	25.5	1209.5	1	WV30NH_CD20_100_ER1 - 2015-11-16 17.26.56_x33330_y58666_class1	Claudia
121	332	21.5	1113.5	1	WV30NH_CD20_100_ER1 - 2015-11-16 17.26.56_x33330_y58666_class1	Claudia
122	332	21.5	1013.5	1	WV30NH_CD20_100_ER1 - 2015-11-16 17.26.56_x33330_y58666_class1	Claudia
123	332	165.5	1145.5	1	WV30NH_CD20_100_ER1 - 2015-11-16 17.26.56_x33330_y58666_class1	Claudia
124	332	203.5	1077.5	1	WV30NH_CD20_100_ER1 - 2015-11-16 17.26.56_x33330_y58666_class1	Claudia
125	332	248.5	1048.5	1	WV30NH_CD20_100_ER1 - 2015-11-16 17.26.56_x33330_y58666_class1	Claudia
126	332	112.5	633.5	1	WV30NH_CD20_100_ER1 - 2015-11-16 17.26.56_x33330_y58666_class1	Claudia
127	332	110.5	569.5	1	WV30NH_CD20_100_ER1 - 2015-11-16 17.26.56_x33330_y58666_class1	Claudia
128	332	150.5	560.5	1	WV30NH_CD20_100_ER1 - 2015-11-16 17.26.56_x33330_y58666_class1	Claudia
129	332	150.5	472.5	1	WV30NH_CD20_100_ER1 - 2015-11-16 17.26.56_x33330_y58666_class1	Claudia
130	332	207.5	516.5	1	WV30NH_CD20_100_ER1 - 2015-11-16 17.26.56_x33330_y58666_class1	Claudia
131	332	210.5	898.5	1	WV30NH_CD20_100_ER1 - 2015-11-16 17.26.56_x33330_y58666_class1	Claudia
132	332	254.5	865.5	1	WV30NH_CD20_100_ER1 - 2015-11-16 17.26.56_x33330_y58666_class1	Claudia
133	332	137.5	883.5	1	WV30NH_CD20_100_ER1 - 2015-11-16 17.26.56_x33330_y58666_class1	Claudia
134	332	374.5	1106.5	1	WV30NH_CD20_100_ER1 - 2015-11-16 17.26.56_x33330_y58666_class1	Claudia
135	332	406.5	1127.5	1	WV30NH_CD20_100_ER1 - 2015-11-16 17.26.56_x33330_y58666_class1	Claudia
136	332	412.5	1074.5	1	WV30NH_CD20_100_ER1 - 2015-11-16 17.26.56_x33330_y58666_class1	Claudia
137	332	383.5	977.5	1	WV30NH_CD20_100_ER1 - 2015-11-16 17.26.56_x33330_y58666_class1	Claudia
138	332	365.5	918.5	1	WV30NH_CD20_100_ER1 - 2015-11-16 17.26.56_x33330_y58666_class1	Claudia
139	332	306.5	925.5	1	WV30NH_CD20_100_ER1 - 2015-11-16 17.26.56_x33330_y58666_class1	Claudia
140	332	303.5	863.5	1	WV30NH_CD20_100_ER1 - 2015-11-16 17.26.56_x33330_y58666_class1	Claudia
141	332	336.5	799.5	1	WV30NH_CD20_100_ER1 - 2015-11-16 17.26.56_x33330_y58666_class1	Claudia
142	332	339.5	753.5	1	WV30NH_CD20_100_ER1 - 2015-11-16 17.26.56_x33330_y58666_class1	Claudia
143	332	484.5	1266.5	1	WV30NH_CD20_100_ER1 - 2015-11-16 17.26.56_x33330_y58666_class1	Claudia
144	332	587.5	1278.5	1	WV30NH_CD20_100_ER1 - 2015-11-16 17.26.56_x33330_y58666_class1	Claudia
145	332	553.5	1243.5	1	WV30NH_CD20_100_ER1 - 2015-11-16 17.26.56_x33330_y58666_class1	Claudia
146	332	610.5	1240.5	1	WV30NH_CD20_100_ER1 - 2015-11-16 17.26.56_x33330_y58666_class1	Claudia
147	332	586.5	1180.5	1	WV30NH_CD20_100_ER1 - 2015-11-16 17.26.56_x33330_y58666_class1	Claudia
148	332	542.5	1151.5	1	WV30NH_CD20_100_ER1 - 2015-11-16 17.26.56_x33330_y58666_class1	Claudia
149	332	575.5	1121.5	1	WV30NH_CD20_100_ER1 - 2015-11-16 17.26.56_x33330_y58666_class1	Claudia
150	332	618.5	1154.5	1	WV30NH_CD20_100_ER1 - 2015-11-16 17.26.56_x33330_y58666_class1	Claudia
151	332	651.5	1189.5	1	WV30NH_CD20_100_ER1 - 2015-11-16 17.26.56_x33330_y58666_class1	Claudia
152	332	683.5	1250.5	1	WV30NH_CD20_100_ER1 - 2015-11-16 17.26.56_x33330_y58666_class1	Claudia
153	332	751.5	1274.5	1	WV30NH_CD20_100_ER1 - 2015-11-16 17.26.56_x33330_y58666_class1	Claudia
154	332	774.5	1256.5	1	WV30NH_CD20_100_ER1 - 2015-11-16 17.26.56_x33330_y58666_class1	Claudia
155	332	810.5	1236.5	1	WV30NH_CD20_100_ER1 - 2015-11-16 17.26.56_x33330_y58666_class1	Claudia
156	332	816.5	1195.5	1	WV30NH_CD20_100_ER1 - 2015-11-16 17.26.56_x33330_y58666_class1	Claudia
157	332	648.5	1122.5	1	WV30NH_CD20_100_ER1 - 2015-11-16 17.26.56_x33330_y58666_class1	Claudia
158	332	598.5	1074.5	1	WV30NH_CD20_100_ER1 - 2015-11-16 17.26.56_x33330_y58666_class1	Claudia
159	332	896.5	1009.5	1	WV30NH_CD20_100_ER1 - 2015-11-16 17.26.56_x33330_y58666_class1	Claudia
160	332	857.5	974.5	1	WV30NH_CD20_100_ER1 - 2015-11-16 17.26.56_x33330_y58666_class1	Claudia
161	332	1010.5	1018.5	1	WV30NH_CD20_100_ER1 - 2015-11-16 17.26.56_x33330_y58666_class1	Claudia
162	332	990.5	981.5	1	WV30NH_CD20_100_ER1 - 2015-11-16 17.26.56_x33330_y58666_class1	Claudia
163	332	1162.5	1036.5	1	WV30NH_CD20_100_ER1 - 2015-11-16 17.26.56_x33330_y58666_class1	Claudia
164	332	1124.5	1019.5	1	WV30NH_CD20_100_ER1 - 2015-11-16 17.26.56_x33330_y58666_class1	Claudia
165	332	1187.5	984.5	1	WV30NH_CD20_100_ER1 - 2015-11-16 17.26.56_x33330_y58666_class1	Claudia
166	332	1218.5	969.5	1	WV30NH_CD20_100_ER1 - 2015-11-16 17.26.56_x33330_y58666_class1	Claudia
167	332	1233.5	934.5	1	WV30NH_CD20_100_ER1 - 2015-11-16 17.26.56_x33330_y58666_class1	Claudia
168	332	1190.5	948.5	1	WV30NH_CD20_100_ER1 - 2015-11-16 17.26.56_x33330_y58666_class1	Claudia
169	332	1272.5	981.5	1	WV30NH_CD20_100_ER1 - 2015-11-16 17.26.56_x33330_y58666_class1	Claudia
170	332	1292.5	1024.5	1	WV30NH_CD20_100_ER1 - 2015-11-16 17.26.56_x33330_y58666_class1	Claudia
171	332	1110.5	899.5	1	WV30NH_CD20_100_ER1 - 2015-11-16 17.26.56_x33330_y58666_class1	Claudia
172	332	1148.5	856.5	1	WV30NH_CD20_100_ER1 - 2015-11-16 17.26.56_x33330_y58666_class1	Claudia
173	332	966.5	839.5	1	WV30NH_CD20_100_ER1 - 2015-11-16 17.26.56_x33330_y58666_class1	Claudia
174	332	893.5	848.5	1	WV30NH_CD20_100_ER1 - 2015-11-16 17.26.56_x33330_y58666_class1	Claudia
175	332	848.5	886.5	1	WV30NH_CD20_100_ER1 - 2015-11-16 17.26.56_x33330_y58666_class1	Claudia
176	332	795.5	912.5	1	WV30NH_CD20_100_ER1 - 2015-11-16 17.26.56_x33330_y58666_class1	Claudia
177	332	869.5	918.5	1	WV30NH_CD20_100_ER1 - 2015-11-16 17.26.56_x33330_y58666_class1	Claudia
178	332	700.5	893.5	1	WV30NH_CD20_100_ER1 - 2015-11-16 17.26.56_x33330_y58666_class1	Claudia
179	332	657.5	922.5	1	WV30NH_CD20_100_ER1 - 2015-11-16 17.26.56_x33330_y58666_class1	Claudia
180	332	615.5	962.5	1	WV30NH_CD20_100_ER1 - 2015-11-16 17.26.56_x33330_y58666_class1	Claudia
181	332	598.5	887.5	1	WV30NH_CD20_100_ER1 - 2015-11-16 17.26.56_x33330_y58666_class1	Claudia
182	332	548.5	881.5	1	WV30NH_CD20_100_ER1 - 2015-11-16 17.26.56_x33330_y58666_class1	Claudia
183	332	575.5	836.5	1	WV30NH_CD20_100_ER1 - 2015-11-16 17.26.56_x33330_y58666_class1	Claudia
184	332	536.5	828.5	1	WV30NH_CD20_100_ER1 - 2015-11-16 17.26.56_x33330_y58666_class1	Claudia
185	332	512.5	756.5	1	WV30NH_CD20_100_ER1 - 2015-11-16 17.26.56_x33330_y58666_class1	Claudia
186	332	471.5	810.5	1	WV30NH_CD20_100_ER1 - 2015-11-16 17.26.56_x33330_y58666_class1	Claudia
187	332	427.5	809.5	1	WV30NH_CD20_100_ER1 - 2015-11-16 17.26.56_x33330_y58666_class1	Claudia
188	332	395.5	837.5	1	WV30NH_CD20_100_ER1 - 2015-11-16 17.26.56_x33330_y58666_class1	Claudia
189	332	431.5	892.5	1	WV30NH_CD20_100_ER1 - 2015-11-16 17.26.56_x33330_y58666_class1	Claudia
190	332	466.5	918.5	1	WV30NH_CD20_100_ER1 - 2015-11-16 17.26.56_x33330_y58666_class1	Claudia
191	332	456.5	956.5	1	WV30NH_CD20_100_ER1 - 2015-11-16 17.26.56_x33330_y58666_class1	Claudia
192	332	492.5	963.5	1	WV30NH_CD20_100_ER1 - 2015-11-16 17.26.56_x33330_y58666_class1	Claudia
193	332	533.5	971.5	1	WV30NH_CD20_100_ER1 - 2015-11-16 17.26.56_x33330_y58666_class1	Claudia
194	332	501.5	1009.5	1	WV30NH_CD20_100_ER1 - 2015-11-16 17.26.56_x33330_y58666_class1	Claudia
195	332	542.5	1007.5	1	WV30NH_CD20_100_ER1 - 2015-11-16 17.26.56_x33330_y58666_class1	Claudia
196	332	607.5	1013.5	1	WV30NH_CD20_100_ER1 - 2015-11-16 17.26.56_x33330_y58666_class1	Claudia
197	332	683.5	833.5	1	WV30NH_CD20_100_ER1 - 2015-11-16 17.26.56_x33330_y58666_class1	Claudia
198	332	610.5	804.5	1	WV30NH_CD20_100_ER1 - 2015-11-16 17.26.56_x33330_y58666_class1	Claudia
199	332	650.5	799.5	1	WV30NH_CD20_100_ER1 - 2015-11-16 17.26.56_x33330_y58666_class1	Claudia
200	332	696.5	793.5	1	WV30NH_CD20_100_ER1 - 2015-11-16 17.26.56_x33330_y58666_class1	Claudia
201	332	557.5	715.5	1	WV30NH_CD20_100_ER1 - 2015-11-16 17.26.56_x33330_y58666_class1	Claudia
202	332	609.5	680.5	1	WV30NH_CD20_100_ER1 - 2015-11-16 17.26.56_x33330_y58666_class1	Claudia
203	332	672.5	660.5	1	WV30NH_CD20_100_ER1 - 2015-11-16 17.26.56_x33330_y58666_class1	Claudia
204	332	703.5	678.5	1	WV30NH_CD20_100_ER1 - 2015-11-16 17.26.56_x33330_y58666_class1	Claudia
205	332	745.5	668.5	1	WV30NH_CD20_100_ER1 - 2015-11-16 17.26.56_x33330_y58666_class1	Claudia
206	332	725.5	637.5	1	WV30NH_CD20_100_ER1 - 2015-11-16 17.26.56_x33330_y58666_class1	Claudia
207	332	754.5	612.5	1	WV30NH_CD20_100_ER1 - 2015-11-16 17.26.56_x33330_y58666_class1	Claudia
208	332	798.5	665.5	1	WV30NH_CD20_100_ER1 - 2015-11-16 17.26.56_x33330_y58666_class1	Claudia
209	332	895.5	762.5	1	WV30NH_CD20_100_ER1 - 2015-11-16 17.26.56_x33330_y58666_class1	Claudia
210	332	181.5	162.5	1	WV30NH_CD20_100_ER1 - 2015-11-16 17.26.56_x33330_y58666_class1	Claudia
211	332	218.5	198.5	1	WV30NH_CD20_100_ER1 - 2015-11-16 17.26.56_x33330_y58666_class1	Claudia
212	332	19.5	93.5	1	WV30NH_CD20_100_ER1 - 2015-11-16 17.26.56_x33330_y58666_class1	Claudia
213	332	157.5	221.5	1	WV30NH_CD20_100_ER1 - 2015-11-16 17.26.56_x33330_y58666_class1	Claudia
214	332	124.5	233.5	1	WV30NH_CD20_100_ER1 - 2015-11-16 17.26.56_x33330_y58666_class1	Claudia
215	332	181.5	321.5	1	WV30NH_CD20_100_ER1 - 2015-11-16 17.26.56_x33330_y58666_class1	Claudia
216	332	186.5	359.5	1	WV30NH_CD20_100_ER1 - 2015-11-16 17.26.56_x33330_y58666_class1	Claudia
217	332	216.5	334.5	1	WV30NH_CD20_100_ER1 - 2015-11-16 17.26.56_x33330_y58666_class1	Claudia
218	332	233.5	306.5	1	WV30NH_CD20_100_ER1 - 2015-11-16 17.26.56_x33330_y58666_class1	Claudia
219	332	278.5	286.5	1	WV30NH_CD20_100_ER1 - 2015-11-16 17.26.56_x33330_y58666_class1	Claudia
220	332	284.5	260.5	1	WV30NH_CD20_100_ER1 - 2015-11-16 17.26.56_x33330_y58666_class1	Claudia
221	332	209.5	257.5	1	WV30NH_CD20_100_ER1 - 2015-11-16 17.26.56_x33330_y58666_class1	Claudia
223	332	342.5	346.5	1	WV30NH_CD20_100_ER1 - 2015-11-16 17.26.56_x33330_y58666_class1	Claudia
225	332	256.5	371.5	1	WV30NH_CD20_100_ER1 - 2015-11-16 17.26.56_x33330_y58666_class1	Claudia
226	332	315.5	374.5	1	WV30NH_CD20_100_ER1 - 2015-11-16 17.26.56_x33330_y58666_class1	Claudia
227	332	303.5	330.5	1	WV30NH_CD20_100_ER1 - 2015-11-16 17.26.56_x33330_y58666_class1	Claudia
228	332	322.5	415.5	1	WV30NH_CD20_100_ER1 - 2015-11-16 17.26.56_x33330_y58666_class1	Claudia
229	332	353.5	463.5	1	WV30NH_CD20_100_ER1 - 2015-11-16 17.26.56_x33330_y58666_class1	Claudia
230	332	401.5	456.5	1	WV30NH_CD20_100_ER1 - 2015-11-16 17.26.56_x33330_y58666_class1	Claudia
231	332	415.5	419.5	1	WV30NH_CD20_100_ER1 - 2015-11-16 17.26.56_x33330_y58666_class1	Claudia
232	332	390.5	389.5	1	WV30NH_CD20_100_ER1 - 2015-11-16 17.26.56_x33330_y58666_class1	Claudia
233	332	268.5	499.5	1	WV30NH_CD20_100_ER1 - 2015-11-16 17.26.56_x33330_y58666_class1	Claudia
234	332	303.5	477.5	1	WV30NH_CD20_100_ER1 - 2015-11-16 17.26.56_x33330_y58666_class1	Claudia
235	332	318.5	537.5	1	WV30NH_CD20_100_ER1 - 2015-11-16 17.26.56_x33330_y58666_class1	Claudia
236	332	351.5	553.5	1	WV30NH_CD20_100_ER1 - 2015-11-16 17.26.56_x33330_y58666_class1	Claudia
237	332	366.5	525.5	1	WV30NH_CD20_100_ER1 - 2015-11-16 17.26.56_x33330_y58666_class1	Claudia
238	332	387.5	562.5	1	WV30NH_CD20_100_ER1 - 2015-11-16 17.26.56_x33330_y58666_class1	Claudia
239	332	407.5	624.5	1	WV30NH_CD20_100_ER1 - 2015-11-16 17.26.56_x33330_y58666_class1	Claudia
240	332	257.5	674.5	1	WV30NH_CD20_100_ER1 - 2015-11-16 17.26.56_x33330_y58666_class1	Claudia
241	332	292.5	704.5	1	WV30NH_CD20_100_ER1 - 2015-11-16 17.26.56_x33330_y58666_class1	Claudia
242	332	340.5	689.5	1	WV30NH_CD20_100_ER1 - 2015-11-16 17.26.56_x33330_y58666_class1	Claudia
243	332	393.5	693.5	1	WV30NH_CD20_100_ER1 - 2015-11-16 17.26.56_x33330_y58666_class1	Claudia
244	332	442.5	696.5	1	WV30NH_CD20_100_ER1 - 2015-11-16 17.26.56_x33330_y58666_class1	Claudia
245	332	422.5	737.5	1	WV30NH_CD20_100_ER1 - 2015-11-16 17.26.56_x33330_y58666_class1	Claudia
246	332	449.5	642.5	1	WV30NH_CD20_100_ER1 - 2015-11-16 17.26.56_x33330_y58666_class1	Claudia
247	332	504.5	624.5	1	WV30NH_CD20_100_ER1 - 2015-11-16 17.26.56_x33330_y58666_class1	Claudia
248	332	448.5	553.5	1	WV30NH_CD20_100_ER1 - 2015-11-16 17.26.56_x33330_y58666_class1	Claudia
249	332	472.5	531.5	1	WV30NH_CD20_100_ER1 - 2015-11-16 17.26.56_x33330_y58666_class1	Claudia
250	332	533.5	560.5	1	WV30NH_CD20_100_ER1 - 2015-11-16 17.26.56_x33330_y58666_class1	Claudia
251	332	581.5	616.5	1	WV30NH_CD20_100_ER1 - 2015-11-16 17.26.56_x33330_y58666_class1	Claudia
252	332	569.5	563.5	1	WV30NH_CD20_100_ER1 - 2015-11-16 17.26.56_x33330_y58666_class1	Claudia
253	332	621.5	531.5	1	WV30NH_CD20_100_ER1 - 2015-11-16 17.26.56_x33330_y58666_class1	Claudia
254	332	628.5	478.5	1	WV30NH_CD20_100_ER1 - 2015-11-16 17.26.56_x33330_y58666_class1	Claudia
255	332	689.5	521.5	1	WV30NH_CD20_100_ER1 - 2015-11-16 17.26.56_x33330_y58666_class1	Claudia
256	332	653.5	559.5	1	WV30NH_CD20_100_ER1 - 2015-11-16 17.26.56_x33330_y58666_class1	Claudia
257	332	643.5	606.5	1	WV30NH_CD20_100_ER1 - 2015-11-16 17.26.56_x33330_y58666_class1	Claudia
258	332	590.5	924.5	1	WV30NH_CD20_100_ER1 - 2015-11-16 17.26.56_x33330_y58666_class1	Claudia
259	332	266.5	27.5	1	WV30NH_CD20_100_ER1 - 2015-11-16 17.26.56_x33330_y58666_class1	Claudia
260	332	333.5	18.5	1	WV30NH_CD20_100_ER1 - 2015-11-16 17.26.56_x33330_y58666_class1	Claudia
261	332	483.5	46.5	1	WV30NH_CD20_100_ER1 - 2015-11-16 17.26.56_x33330_y58666_class1	Claudia
262	332	559.5	10.5	1	WV30NH_CD20_100_ER1 - 2015-11-16 17.26.56_x33330_y58666_class1	Claudia
263	332	600.5	18.5	1	WV30NH_CD20_100_ER1 - 2015-11-16 17.26.56_x33330_y58666_class1	Claudia
264	332	657.5	31.5	1	WV30NH_CD20_100_ER1 - 2015-11-16 17.26.56_x33330_y58666_class1	Claudia
265	332	707.5	12.5	1	WV30NH_CD20_100_ER1 - 2015-11-16 17.26.56_x33330_y58666_class1	Claudia
266	332	689.5	77.5	1	WV30NH_CD20_100_ER1 - 2015-11-16 17.26.56_x33330_y58666_class1	Claudia
267	332	701.5	184.5	1	WV30NH_CD20_100_ER1 - 2015-11-16 17.26.56_x33330_y58666_class1	Claudia
268	332	654.5	148.5	1	WV30NH_CD20_100_ER1 - 2015-11-16 17.26.56_x33330_y58666_class1	Claudia
269	332	628.5	118.5	1	WV30NH_CD20_100_ER1 - 2015-11-16 17.26.56_x33330_y58666_class1	Claudia
270	332	578.5	98.5	1	WV30NH_CD20_100_ER1 - 2015-11-16 17.26.56_x33330_y58666_class1	Claudia
271	332	553.5	154.5	1	WV30NH_CD20_100_ER1 - 2015-11-16 17.26.56_x33330_y58666_class1	Claudia
272	332	551.5	178.5	1	WV30NH_CD20_100_ER1 - 2015-11-16 17.26.56_x33330_y58666_class1	Claudia
273	332	483.5	130.5	1	WV30NH_CD20_100_ER1 - 2015-11-16 17.26.56_x33330_y58666_class1	Claudia
274	332	416.5	115.5	1	WV30NH_CD20_100_ER1 - 2015-11-16 17.26.56_x33330_y58666_class1	Claudia
275	332	363.5	77.5	1	WV30NH_CD20_100_ER1 - 2015-11-16 17.26.56_x33330_y58666_class1	Claudia
276	332	451.5	90.5	1	WV30NH_CD20_100_ER1 - 2015-11-16 17.26.56_x33330_y58666_class1	Claudia
277	332	615.5	186.5	1	WV30NH_CD20_100_ER1 - 2015-11-16 17.26.56_x33330_y58666_class1	Claudia
278	332	671.5	230.5	1	WV30NH_CD20_100_ER1 - 2015-11-16 17.26.56_x33330_y58666_class1	Claudia
279	332	596.5	245.5	1	WV30NH_CD20_100_ER1 - 2015-11-16 17.26.56_x33330_y58666_class1	Claudia
280	332	616.5	281.5	1	WV30NH_CD20_100_ER1 - 2015-11-16 17.26.56_x33330_y58666_class1	Claudia
281	332	654.5	280.5	1	WV30NH_CD20_100_ER1 - 2015-11-16 17.26.56_x33330_y58666_class1	Claudia
282	332	681.5	331.5	1	WV30NH_CD20_100_ER1 - 2015-11-16 17.26.56_x33330_y58666_class1	Claudia
283	332	636.5	343.5	1	WV30NH_CD20_100_ER1 - 2015-11-16 17.26.56_x33330_y58666_class1	Claudia
284	332	628.5	369.5	1	WV30NH_CD20_100_ER1 - 2015-11-16 17.26.56_x33330_y58666_class1	Claudia
285	332	551.5	380.5	1	WV30NH_CD20_100_ER1 - 2015-11-16 17.26.56_x33330_y58666_class1	Claudia
286	332	518.5	421.5	1	WV30NH_CD20_100_ER1 - 2015-11-16 17.26.56_x33330_y58666_class1	Claudia
287	332	554.5	430.5	1	WV30NH_CD20_100_ER1 - 2015-11-16 17.26.56_x33330_y58666_class1	Claudia
288	332	590.5	399.5	1	WV30NH_CD20_100_ER1 - 2015-11-16 17.26.56_x33330_y58666_class1	Claudia
289	332	634.5	422.5	1	WV30NH_CD20_100_ER1 - 2015-11-16 17.26.56_x33330_y58666_class1	Claudia
290	332	675.5	428.5	1	WV30NH_CD20_100_ER1 - 2015-11-16 17.26.56_x33330_y58666_class1	Claudia
291	332	713.5	412.5	1	WV30NH_CD20_100_ER1 - 2015-11-16 17.26.56_x33330_y58666_class1	Claudia
292	332	701.5	456.5	1	WV30NH_CD20_100_ER1 - 2015-11-16 17.26.56_x33330_y58666_class1	Claudia
293	332	928.5	196.5	1	WV30NH_CD20_100_ER1 - 2015-11-16 17.26.56_x33330_y58666_class1	Claudia
294	332	981.5	218.5	1	WV30NH_CD20_100_ER1 - 2015-11-16 17.26.56_x33330_y58666_class1	Claudia
295	332	1177.5	145.5	1	WV30NH_CD20_100_ER1 - 2015-11-16 17.26.56_x33330_y58666_class1	Claudia
296	332	1177.5	248.5	1	WV30NH_CD20_100_ER1 - 2015-11-16 17.26.56_x33330_y58666_class1	Claudia
297	332	1163.5	337.5	1	WV30NH_CD20_100_ER1 - 2015-11-16 17.26.56_x33330_y58666_class1	Claudia
298	332	1224.5	386.5	1	WV30NH_CD20_100_ER1 - 2015-11-16 17.26.56_x33330_y58666_class1	Claudia
299	332	1278.5	474.5	1	WV30NH_CD20_100_ER1 - 2015-11-16 17.26.56_x33330_y58666_class1	Claudia
300	332	1283.5	537.5	1	WV30NH_CD20_100_ER1 - 2015-11-16 17.26.56_x33330_y58666_class1	Claudia
301	332	1293.5	586.5	1	WV30NH_CD20_100_ER1 - 2015-11-16 17.26.56_x33330_y58666_class1	Claudia
302	332	1253.5	583.5	1	WV30NH_CD20_100_ER1 - 2015-11-16 17.26.56_x33330_y58666_class1	Claudia
303	332	1213.5	609.5	1	WV30NH_CD20_100_ER1 - 2015-11-16 17.26.56_x33330_y58666_class1	Claudia
304	332	1192.5	457.5	1	WV30NH_CD20_100_ER1 - 2015-11-16 17.26.56_x33330_y58666_class1	Claudia
305	332	1109.5	443.5	1	WV30NH_CD20_100_ER1 - 2015-11-16 17.26.56_x33330_y58666_class1	Claudia
306	332	1077.5	483.5	1	WV30NH_CD20_100_ER1 - 2015-11-16 17.26.56_x33330_y58666_class1	Claudia
307	332	1100.5	527.5	1	WV30NH_CD20_100_ER1 - 2015-11-16 17.26.56_x33330_y58666_class1	Claudia
308	332	1027.5	519.5	1	WV30NH_CD20_100_ER1 - 2015-11-16 17.26.56_x33330_y58666_class1	Claudia
309	332	990.5	533.5	1	WV30NH_CD20_100_ER1 - 2015-11-16 17.26.56_x33330_y58666_class1	Claudia
310	332	1015.5	551.5	1	WV30NH_CD20_100_ER1 - 2015-11-16 17.26.56_x33330_y58666_class1	Claudia
311	332	1025.5	425.5	1	WV30NH_CD20_100_ER1 - 2015-11-16 17.26.56_x33330_y58666_class1	Claudia
312	332	966.5	418.5	1	WV30NH_CD20_100_ER1 - 2015-11-16 17.26.56_x33330_y58666_class1	Claudia
313	332	945.5	451.5	1	WV30NH_CD20_100_ER1 - 2015-11-16 17.26.56_x33330_y58666_class1	Claudia
314	332	903.5	437.5	1	WV30NH_CD20_100_ER1 - 2015-11-16 17.26.56_x33330_y58666_class1	Claudia
315	332	901.5	474.5	1	WV30NH_CD20_100_ER1 - 2015-11-16 17.26.56_x33330_y58666_class1	Claudia
316	332	949.5	471.5	1	WV30NH_CD20_100_ER1 - 2015-11-16 17.26.56_x33330_y58666_class1	Claudia
317	332	934.5	342.5	1	WV30NH_CD20_100_ER1 - 2015-11-16 17.26.56_x33330_y58666_class1	Claudia
318	332	948.5	378.5	1	WV30NH_CD20_100_ER1 - 2015-11-16 17.26.56_x33330_y58666_class1	Claudia
319	332	886.5	280.5	1	WV30NH_CD20_100_ER1 - 2015-11-16 17.26.56_x33330_y58666_class1	Claudia
320	332	921.5	260.5	1	WV30NH_CD20_100_ER1 - 2015-11-16 17.26.56_x33330_y58666_class1	Claudia
321	332	1175.5	563.5	1	WV30NH_CD20_100_ER1 - 2015-11-16 17.26.56_x33330_y58666_class1	Claudia
322	332	1089.5	590.5	1	WV30NH_CD20_100_ER1 - 2015-11-16 17.26.56_x33330_y58666_class1	Claudia
323	332	1096.5	639.5	1	WV30NH_CD20_100_ER1 - 2015-11-16 17.26.56_x33330_y58666_class1	Claudia
324	332	1036.5	627.5	1	WV30NH_CD20_100_ER1 - 2015-11-16 17.26.56_x33330_y58666_class1	Claudia
325	332	1056.5	689.5	1	WV30NH_CD20_100_ER1 - 2015-11-16 17.26.56_x33330_y58666_class1	Claudia
326	332	1115.5	712.5	1	WV30NH_CD20_100_ER1 - 2015-11-16 17.26.56_x33330_y58666_class1	Claudia
327	332	1192.5	674.5	1	WV30NH_CD20_100_ER1 - 2015-11-16 17.26.56_x33330_y58666_class1	Claudia
328	332	1219.5	718.5	1	WV30NH_CD20_100_ER1 - 2015-11-16 17.26.56_x33330_y58666_class1	Claudia
329	332	1313.5	640.5	1	WV30NH_CD20_100_ER1 - 2015-11-16 17.26.56_x33330_y58666_class1	Claudia
330	332	1301.5	692.5	1	WV30NH_CD20_100_ER1 - 2015-11-16 17.26.56_x33330_y58666_class1	Claudia
332	332	1330.5	734.5	1	WV30NH_CD20_100_ER1 - 2015-11-16 17.26.56_x33330_y58666_class1	Claudia
333	332	1281.5	750.5	1	WV30NH_CD20_100_ER1 - 2015-11-16 17.26.56_x33330_y58666_class1	Claudia
334	332	825.5	1619.5	1	WV30NH_CD20_100_ER1 - 2015-11-16 17.26.56_x33330_y58666_class1	Claudia
335	332	1300.5	1907.5	1	WV30NH_CD20_100_ER1 - 2015-11-16 17.26.56_x33330_y58666_class1	Claudia
336	332	1324.5	1912.5	1	WV30NH_CD20_100_ER1 - 2015-11-16 17.26.56_x33330_y58666_class1	Claudia
337	332	1348.5	1815.5	1	WV30NH_CD20_100_ER1 - 2015-11-16 17.26.56_x33330_y58666_class1	Claudia
338	332	1534.5	1681.5	1	WV30NH_CD20_100_ER1 - 2015-11-16 17.26.56_x33330_y58666_class1	Claudia
339	332	1857.5	1363.5	1	WV30NH_CD20_100_ER1 - 2015-11-16 17.26.56_x33330_y58666_class1	Claudia
340	332	1825.5	1386.5	1	WV30NH_CD20_100_ER1 - 2015-11-16 17.26.56_x33330_y58666_class1	Claudia
