# Supplementary material for: Robust and accurate quantification of biomarkers of immune cells in lung cancer micro-environment using deep convolutional neural networks
Source: PeerJ. 2019 Apr 10;7:e6335. doi: 10.7717/peerj.6335 (PMC6462181; doi:10.7717/peerj.6335)
Supplement: Supplemental Information 2 — The positions of the positive cells were detected by four independent human observers on at least 64 different validation images. Each csv file stored in the zip archive represents the positive cell count and their position per person and validation image. [file peerj-07-6335-s002.zip › validation-observers/person1/WV30NH_CD20_100_ER1 - 2015-11-16 17.26.56_x46925_y66772_class1.csv]

f_markerId	f_nrOfMarkers	f_x	f_y	l_GTR	i_imagefile	i_subfolder
1	118	1907.5	16.5	1	WV30NH_CD20_100_ER1 - 2015-11-16 17.26.56_x46925_y66772_class1	Claudia
2	118	1919.5	575.5	1	WV30NH_CD20_100_ER1 - 2015-11-16 17.26.56_x46925_y66772_class1	Claudia
3	118	1854.5	406.5	1	WV30NH_CD20_100_ER1 - 2015-11-16 17.26.56_x46925_y66772_class1	Claudia
4	118	1790.5	327.5	1	WV30NH_CD20_100_ER1 - 2015-11-16 17.26.56_x46925_y66772_class1	Claudia
5	118	1821.5	421.5	1	WV30NH_CD20_100_ER1 - 2015-11-16 17.26.56_x46925_y66772_class1	Claudia
6	118	1871.5	1725.5	1	WV30NH_CD20_100_ER1 - 2015-11-16 17.26.56_x46925_y66772_class1	Claudia
7	118	280.5	1639.5	1	WV30NH_CD20_100_ER1 - 2015-11-16 17.26.56_x46925_y66772_class1	Claudia
8	118	119.5	1540.5	1	WV30NH_CD20_100_ER1 - 2015-11-16 17.26.56_x46925_y66772_class1	Claudia
9	118	1148.5	1978.5	1	WV30NH_CD20_100_ER1 - 2015-11-16 17.26.56_x46925_y66772_class1	Claudia
10	118	1181.5	1971.5	1	WV30NH_CD20_100_ER1 - 2015-11-16 17.26.56_x46925_y66772_class1	Claudia
11	118	1181.5	1933.5	1	WV30NH_CD20_100_ER1 - 2015-11-16 17.26.56_x46925_y66772_class1	Claudia
12	118	1195.5	1898.5	1	WV30NH_CD20_100_ER1 - 2015-11-16 17.26.56_x46925_y66772_class1	Claudia
13	118	1198.5	1853.5	1	WV30NH_CD20_100_ER1 - 2015-11-16 17.26.56_x46925_y66772_class1	Claudia
14	118	1242.5	1810.5	1	WV30NH_CD20_100_ER1 - 2015-11-16 17.26.56_x46925_y66772_class1	Claudia
15	118	1175.5	1792.5	1	WV30NH_CD20_100_ER1 - 2015-11-16 17.26.56_x46925_y66772_class1	Claudia
16	118	1101.5	1892.5	1	WV30NH_CD20_100_ER1 - 2015-11-16 17.26.56_x46925_y66772_class1	Claudia
17	118	1131.5	1857.5	1	WV30NH_CD20_100_ER1 - 2015-11-16 17.26.56_x46925_y66772_class1	Claudia
18	118	1086.5	1842.5	1	WV30NH_CD20_100_ER1 - 2015-11-16 17.26.56_x46925_y66772_class1	Claudia
19	118	1051.5	1860.5	1	WV30NH_CD20_100_ER1 - 2015-11-16 17.26.56_x46925_y66772_class1	Claudia
20	118	1065.5	1772.5	1	WV30NH_CD20_100_ER1 - 2015-11-16 17.26.56_x46925_y66772_class1	Claudia
21	118	1127.5	1718.5	1	WV30NH_CD20_100_ER1 - 2015-11-16 17.26.56_x46925_y66772_class1	Claudia
22	118	937.5	1653.5	1	WV30NH_CD20_100_ER1 - 2015-11-16 17.26.56_x46925_y66772_class1	Claudia
23	118	972.5	1642.5	1	WV30NH_CD20_100_ER1 - 2015-11-16 17.26.56_x46925_y66772_class1	Claudia
24	118	940.5	1606.5	1	WV30NH_CD20_100_ER1 - 2015-11-16 17.26.56_x46925_y66772_class1	Claudia
25	118	984.5	1587.5	1	WV30NH_CD20_100_ER1 - 2015-11-16 17.26.56_x46925_y66772_class1	Claudia
26	118	1031.5	1587.5	1	WV30NH_CD20_100_ER1 - 2015-11-16 17.26.56_x46925_y66772_class1	Claudia
27	118	893.5	1515.5	1	WV30NH_CD20_100_ER1 - 2015-11-16 17.26.56_x46925_y66772_class1	Claudia
28	118	869.5	1553.5	1	WV30NH_CD20_100_ER1 - 2015-11-16 17.26.56_x46925_y66772_class1	Claudia
29	118	906.5	1593.5	1	WV30NH_CD20_100_ER1 - 2015-11-16 17.26.56_x46925_y66772_class1	Claudia
30	118	818.5	1495.5	1	WV30NH_CD20_100_ER1 - 2015-11-16 17.26.56_x46925_y66772_class1	Claudia
31	118	849.5	1427.5	1	WV30NH_CD20_100_ER1 - 2015-11-16 17.26.56_x46925_y66772_class1	Claudia
32	118	709.5	1378.5	1	WV30NH_CD20_100_ER1 - 2015-11-16 17.26.56_x46925_y66772_class1	Claudia
33	118	733.5	1330.5	1	WV30NH_CD20_100_ER1 - 2015-11-16 17.26.56_x46925_y66772_class1	Claudia
34	118	987.5	1301.5	1	WV30NH_CD20_100_ER1 - 2015-11-16 17.26.56_x46925_y66772_class1	Claudia
35	118	1046.5	1321.5	1	WV30NH_CD20_100_ER1 - 2015-11-16 17.26.56_x46925_y66772_class1	Claudia
36	118	1584.5	1256.5	1	WV30NH_CD20_100_ER1 - 2015-11-16 17.26.56_x46925_y66772_class1	Claudia
37	118	1527.5	854.5	1	WV30NH_CD20_100_ER1 - 2015-11-16 17.26.56_x46925_y66772_class1	Claudia
38	118	1239.5	1181.5	1	WV30NH_CD20_100_ER1 - 2015-11-16 17.26.56_x46925_y66772_class1	Claudia
39	118	1133.5	1116.5	1	WV30NH_CD20_100_ER1 - 2015-11-16 17.26.56_x46925_y66772_class1	Claudia
40	118	1089.5	1092.5	1	WV30NH_CD20_100_ER1 - 2015-11-16 17.26.56_x46925_y66772_class1	Claudia
41	118	1053.5	1103.5	1	WV30NH_CD20_100_ER1 - 2015-11-16 17.26.56_x46925_y66772_class1	Claudia
42	118	1019.5	1075.5	1	WV30NH_CD20_100_ER1 - 2015-11-16 17.26.56_x46925_y66772_class1	Claudia
43	118	1025.5	1037.5	1	WV30NH_CD20_100_ER1 - 2015-11-16 17.26.56_x46925_y66772_class1	Claudia
44	118	1031.5	1004.5	1	WV30NH_CD20_100_ER1 - 2015-11-16 17.26.56_x46925_y66772_class1	Claudia
45	118	977.5	957.5	1	WV30NH_CD20_100_ER1 - 2015-11-16 17.26.56_x46925_y66772_class1	Claudia
46	118	1065.5	939.5	1	WV30NH_CD20_100_ER1 - 2015-11-16 17.26.56_x46925_y66772_class1	Claudia
47	118	1115.5	933.5	1	WV30NH_CD20_100_ER1 - 2015-11-16 17.26.56_x46925_y66772_class1	Claudia
48	118	1193.5	899.5	1	WV30NH_CD20_100_ER1 - 2015-11-16 17.26.56_x46925_y66772_class1	Claudia
49	118	1171.5	866.5	1	WV30NH_CD20_100_ER1 - 2015-11-16 17.26.56_x46925_y66772_class1	Claudia
50	118	1159.5	824.5	1	WV30NH_CD20_100_ER1 - 2015-11-16 17.26.56_x46925_y66772_class1	Claudia
51	118	1096.5	853.5	1	WV30NH_CD20_100_ER1 - 2015-11-16 17.26.56_x46925_y66772_class1	Claudia
52	118	1109.5	889.5	1	WV30NH_CD20_100_ER1 - 2015-11-16 17.26.56_x46925_y66772_class1	Claudia
53	118	1040.5	843.5	1	WV30NH_CD20_100_ER1 - 2015-11-16 17.26.56_x46925_y66772_class1	Claudia
54	118	1013.5	862.5	1	WV30NH_CD20_100_ER1 - 2015-11-16 17.26.56_x46925_y66772_class1	Claudia
55	118	946.5	854.5	1	WV30NH_CD20_100_ER1 - 2015-11-16 17.26.56_x46925_y66772_class1	Claudia
56	118	915.5	825.5	1	WV30NH_CD20_100_ER1 - 2015-11-16 17.26.56_x46925_y66772_class1	Claudia
57	118	948.5	789.5	1	WV30NH_CD20_100_ER1 - 2015-11-16 17.26.56_x46925_y66772_class1	Claudia
58	118	983.5	786.5	1	WV30NH_CD20_100_ER1 - 2015-11-16 17.26.56_x46925_y66772_class1	Claudia
59	118	1024.5	775.5	1	WV30NH_CD20_100_ER1 - 2015-11-16 17.26.56_x46925_y66772_class1	Claudia
60	118	971.5	739.5	1	WV30NH_CD20_100_ER1 - 2015-11-16 17.26.56_x46925_y66772_class1	Claudia
61	118	1186.5	772.5	1	WV30NH_CD20_100_ER1 - 2015-11-16 17.26.56_x46925_y66772_class1	Claudia
62	118	1209.5	824.5	1	WV30NH_CD20_100_ER1 - 2015-11-16 17.26.56_x46925_y66772_class1	Claudia
63	118	1251.5	750.5	1	WV30NH_CD20_100_ER1 - 2015-11-16 17.26.56_x46925_y66772_class1	Claudia
64	118	1300.5	784.5	1	WV30NH_CD20_100_ER1 - 2015-11-16 17.26.56_x46925_y66772_class1	Claudia
65	118	1300.5	727.5	1	WV30NH_CD20_100_ER1 - 2015-11-16 17.26.56_x46925_y66772_class1	Claudia
66	118	956.5	650.5	1	WV30NH_CD20_100_ER1 - 2015-11-16 17.26.56_x46925_y66772_class1	Claudia
67	118	981.5	680.5	1	WV30NH_CD20_100_ER1 - 2015-11-16 17.26.56_x46925_y66772_class1	Claudia
68	118	1024.5	683.5	1	WV30NH_CD20_100_ER1 - 2015-11-16 17.26.56_x46925_y66772_class1	Claudia
69	118	1081.5	675.5	1	WV30NH_CD20_100_ER1 - 2015-11-16 17.26.56_x46925_y66772_class1	Claudia
70	118	1089.5	640.5	1	WV30NH_CD20_100_ER1 - 2015-11-16 17.26.56_x46925_y66772_class1	Claudia
71	118	1063.5	615.5	1	WV30NH_CD20_100_ER1 - 2015-11-16 17.26.56_x46925_y66772_class1	Claudia
72	118	1042.5	645.5	1	WV30NH_CD20_100_ER1 - 2015-11-16 17.26.56_x46925_y66772_class1	Claudia
73	118	999.5	633.5	1	WV30NH_CD20_100_ER1 - 2015-11-16 17.26.56_x46925_y66772_class1	Claudia
74	118	972.5	618.5	1	WV30NH_CD20_100_ER1 - 2015-11-16 17.26.56_x46925_y66772_class1	Claudia
75	118	990.5	590.5	1	WV30NH_CD20_100_ER1 - 2015-11-16 17.26.56_x46925_y66772_class1	Claudia
76	118	1001.5	522.5	1	WV30NH_CD20_100_ER1 - 2015-11-16 17.26.56_x46925_y66772_class1	Claudia
77	118	969.5	474.5	1	WV30NH_CD20_100_ER1 - 2015-11-16 17.26.56_x46925_y66772_class1	Claudia
78	118	1065.5	496.5	1	WV30NH_CD20_100_ER1 - 2015-11-16 17.26.56_x46925_y66772_class1	Claudia
79	118	1069.5	563.5	1	WV30NH_CD20_100_ER1 - 2015-11-16 17.26.56_x46925_y66772_class1	Claudia
80	118	1127.5	615.5	1	WV30NH_CD20_100_ER1 - 2015-11-16 17.26.56_x46925_y66772_class1	Claudia
81	118	1121.5	577.5	1	WV30NH_CD20_100_ER1 - 2015-11-16 17.26.56_x46925_y66772_class1	Claudia
82	118	1143.5	534.5	1	WV30NH_CD20_100_ER1 - 2015-11-16 17.26.56_x46925_y66772_class1	Claudia
83	118	1228.5	577.5	1	WV30NH_CD20_100_ER1 - 2015-11-16 17.26.56_x46925_y66772_class1	Claudia
84	118	1251.5	537.5	1	WV30NH_CD20_100_ER1 - 2015-11-16 17.26.56_x46925_y66772_class1	Claudia
85	118	1196.5	513.5	1	WV30NH_CD20_100_ER1 - 2015-11-16 17.26.56_x46925_y66772_class1	Claudia
86	118	1227.5	483.5	1	WV30NH_CD20_100_ER1 - 2015-11-16 17.26.56_x46925_y66772_class1	Claudia
88	118	1181.5	422.5	1	WV30NH_CD20_100_ER1 - 2015-11-16 17.26.56_x46925_y66772_class1	Claudia
89	118	1165.5	463.5	1	WV30NH_CD20_100_ER1 - 2015-11-16 17.26.56_x46925_y66772_class1	Claudia
90	118	1483.5	616.5	1	WV30NH_CD20_100_ER1 - 2015-11-16 17.26.56_x46925_y66772_class1	Claudia
91	118	1442.5	563.5	1	WV30NH_CD20_100_ER1 - 2015-11-16 17.26.56_x46925_y66772_class1	Claudia
92	118	1433.5	515.5	1	WV30NH_CD20_100_ER1 - 2015-11-16 17.26.56_x46925_y66772_class1	Claudia
93	118	1360.5	487.5	1	WV30NH_CD20_100_ER1 - 2015-11-16 17.26.56_x46925_y66772_class1	Claudia
94	118	1383.5	446.5	1	WV30NH_CD20_100_ER1 - 2015-11-16 17.26.56_x46925_y66772_class1	Claudia
95	118	1334.5	416.5	1	WV30NH_CD20_100_ER1 - 2015-11-16 17.26.56_x46925_y66772_class1	Claudia
96	118	1259.5	449.5	1	WV30NH_CD20_100_ER1 - 2015-11-16 17.26.56_x46925_y66772_class1	Claudia
97	118	1227.5	396.5	1	WV30NH_CD20_100_ER1 - 2015-11-16 17.26.56_x46925_y66772_class1	Claudia
98	118	1269.5	375.5	1	WV30NH_CD20_100_ER1 - 2015-11-16 17.26.56_x46925_y66772_class1	Claudia
99	118	1219.5	265.5	1	WV30NH_CD20_100_ER1 - 2015-11-16 17.26.56_x46925_y66772_class1	Claudia
100	118	1313.5	268.5	1	WV30NH_CD20_100_ER1 - 2015-11-16 17.26.56_x46925_y66772_class1	Claudia
101	118	1357.5	224.5	1	WV30NH_CD20_100_ER1 - 2015-11-16 17.26.56_x46925_y66772_class1	Claudia
102	118	1431.5	271.5	1	WV30NH_CD20_100_ER1 - 2015-11-16 17.26.56_x46925_y66772_class1	Claudia
103	118	1527.5	280.5	1	WV30NH_CD20_100_ER1 - 2015-11-16 17.26.56_x46925_y66772_class1	Claudia
104	118	1459.5	316.5	1	WV30NH_CD20_100_ER1 - 2015-11-16 17.26.56_x46925_y66772_class1	Claudia
105	118	1312.5	157.5	1	WV30NH_CD20_100_ER1 - 2015-11-16 17.26.56_x46925_y66772_class1	Claudia
106	118	1236.5	184.5	1	WV30NH_CD20_100_ER1 - 2015-11-16 17.26.56_x46925_y66772_class1	Claudia
107	118	1113.5	169.5	1	WV30NH_CD20_100_ER1 - 2015-11-16 17.26.56_x46925_y66772_class1	Claudia
108	118	1095.5	130.5	1	WV30NH_CD20_100_ER1 - 2015-11-16 17.26.56_x46925_y66772_class1	Claudia
109	118	977.5	148.5	1	WV30NH_CD20_100_ER1 - 2015-11-16 17.26.56_x46925_y66772_class1	Claudia
110	118	1031.5	95.5	1	WV30NH_CD20_100_ER1 - 2015-11-16 17.26.56_x46925_y66772_class1	Claudia
111	118	1001.5	42.5	1	WV30NH_CD20_100_ER1 - 2015-11-16 17.26.56_x46925_y66772_class1	Claudia
112	118	1048.5	253.5	1	WV30NH_CD20_100_ER1 - 2015-11-16 17.26.56_x46925_y66772_class1	Claudia
113	118	1209.5	54.5	1	WV30NH_CD20_100_ER1 - 2015-11-16 17.26.56_x46925_y66772_class1	Claudia
114	118	1303.5	4.5	1	WV30NH_CD20_100_ER1 - 2015-11-16 17.26.56_x46925_y66772_class1	Claudia
115	118	1325.5	46.5	1	WV30NH_CD20_100_ER1 - 2015-11-16 17.26.56_x46925_y66772_class1	Claudia
116	118	1300.5	69.5	1	WV30NH_CD20_100_ER1 - 2015-11-16 17.26.56_x46925_y66772_class1	Claudia
117	118	1092.5	316.5	1	WV30NH_CD20_100_ER1 - 2015-11-16 17.26.56_x46925_y66772_class1	Claudia
118	118	1077.5	403.5	1	WV30NH_CD20_100_ER1 - 2015-11-16 17.26.56_x46925_y66772_class1	Claudia
119	118	1045.5	356.5	1	WV30NH_CD20_100_ER1 - 2015-11-16 17.26.56_x46925_y66772_class1	Claudia
