# Supplementary material for: Robust and accurate quantification of biomarkers of immune cells in lung cancer micro-environment using deep convolutional neural networks
Source: PeerJ. 2019 Apr 10;7:e6335. doi: 10.7717/peerj.6335 (PMC6462181; doi:10.7717/peerj.6335)
Supplement: Supplemental Information 2 — The positions of the positive cells were detected by four independent human observers on at least 64 different validation images. Each csv file stored in the zip archive represents the positive cell count and their position per person and validation image. [file peerj-07-6335-s002.zip › validation-observers/person1/WV30NH_CD20_100_ER1 - 2015-11-16 17.26.56_x62523_y40199_class1.csv]

f_markerId	f_nrOfMarkers	f_x	f_y	l_GTR	i_imagefile	i_subfolder
1	141	175.5	3.5	1	WV30NH_CD20_100_ER1 - 2015-11-16 17.26.56_x62523_y40199_class1	Claudia
2	141	280.5	6.5	1	WV30NH_CD20_100_ER1 - 2015-11-16 17.26.56_x62523_y40199_class1	Claudia
3	141	363.5	18.5	1	WV30NH_CD20_100_ER1 - 2015-11-16 17.26.56_x62523_y40199_class1	Claudia
4	141	403.5	54.5	1	WV30NH_CD20_100_ER1 - 2015-11-16 17.26.56_x62523_y40199_class1	Claudia
5	141	471.5	254.5	1	WV30NH_CD20_100_ER1 - 2015-11-16 17.26.56_x62523_y40199_class1	Claudia
6	141	269.5	343.5	1	WV30NH_CD20_100_ER1 - 2015-11-16 17.26.56_x62523_y40199_class1	Claudia
7	141	190.5	295.5	1	WV30NH_CD20_100_ER1 - 2015-11-16 17.26.56_x62523_y40199_class1	Claudia
8	141	207.5	404.5	1	WV30NH_CD20_100_ER1 - 2015-11-16 17.26.56_x62523_y40199_class1	Claudia
9	141	331.5	448.5	1	WV30NH_CD20_100_ER1 - 2015-11-16 17.26.56_x62523_y40199_class1	Claudia
10	141	166.5	596.5	1	WV30NH_CD20_100_ER1 - 2015-11-16 17.26.56_x62523_y40199_class1	Claudia
11	141	46.5	1863.5	1	WV30NH_CD20_100_ER1 - 2015-11-16 17.26.56_x62523_y40199_class1	Claudia
12	141	98.5	1860.5	1	WV30NH_CD20_100_ER1 - 2015-11-16 17.26.56_x62523_y40199_class1	Claudia
13	141	127.5	1830.5	1	WV30NH_CD20_100_ER1 - 2015-11-16 17.26.56_x62523_y40199_class1	Claudia
14	141	199.5	1766.5	1	WV30NH_CD20_100_ER1 - 2015-11-16 17.26.56_x62523_y40199_class1	Claudia
15	141	93.5	1446.5	1	WV30NH_CD20_100_ER1 - 2015-11-16 17.26.56_x62523_y40199_class1	Claudia
16	141	998.5	1966.5	1	WV30NH_CD20_100_ER1 - 2015-11-16 17.26.56_x62523_y40199_class1	Claudia
17	141	927.5	1687.5	1	WV30NH_CD20_100_ER1 - 2015-11-16 17.26.56_x62523_y40199_class1	Claudia
18	141	857.5	1613.5	1	WV30NH_CD20_100_ER1 - 2015-11-16 17.26.56_x62523_y40199_class1	Claudia
19	141	743.5	1616.5	1	WV30NH_CD20_100_ER1 - 2015-11-16 17.26.56_x62523_y40199_class1	Claudia
20	141	1177.5	1918.5	1	WV30NH_CD20_100_ER1 - 2015-11-16 17.26.56_x62523_y40199_class1	Claudia
21	141	1113.5	1895.5	1	WV30NH_CD20_100_ER1 - 2015-11-16 17.26.56_x62523_y40199_class1	Claudia
22	141	1140.5	1987.5	1	WV30NH_CD20_100_ER1 - 2015-11-16 17.26.56_x62523_y40199_class1	Claudia
23	141	1662.5	1962.5	1	WV30NH_CD20_100_ER1 - 2015-11-16 17.26.56_x62523_y40199_class1	Claudia
24	141	1715.5	1981.5	1	WV30NH_CD20_100_ER1 - 2015-11-16 17.26.56_x62523_y40199_class1	Claudia
25	141	1978.5	1893.5	1	WV30NH_CD20_100_ER1 - 2015-11-16 17.26.56_x62523_y40199_class1	Claudia
26	141	1925.5	1862.5	1	WV30NH_CD20_100_ER1 - 2015-11-16 17.26.56_x62523_y40199_class1	Claudia
27	141	1848.5	1946.5	1	WV30NH_CD20_100_ER1 - 2015-11-16 17.26.56_x62523_y40199_class1	Claudia
28	141	1804.5	1939.5	1	WV30NH_CD20_100_ER1 - 2015-11-16 17.26.56_x62523_y40199_class1	Claudia
29	141	1793.5	1868.5	1	WV30NH_CD20_100_ER1 - 2015-11-16 17.26.56_x62523_y40199_class1	Claudia
30	141	1866.5	1887.5	1	WV30NH_CD20_100_ER1 - 2015-11-16 17.26.56_x62523_y40199_class1	Claudia
31	141	1949.5	1806.5	1	WV30NH_CD20_100_ER1 - 2015-11-16 17.26.56_x62523_y40199_class1	Claudia
32	141	1896.5	1516.5	1	WV30NH_CD20_100_ER1 - 2015-11-16 17.26.56_x62523_y40199_class1	Claudia
33	141	1862.5	1643.5	1	WV30NH_CD20_100_ER1 - 2015-11-16 17.26.56_x62523_y40199_class1	Claudia
34	141	1749.5	1706.5	1	WV30NH_CD20_100_ER1 - 2015-11-16 17.26.56_x62523_y40199_class1	Claudia
35	141	1450.5	1563.5	1	WV30NH_CD20_100_ER1 - 2015-11-16 17.26.56_x62523_y40199_class1	Claudia
36	141	1236.5	1586.5	1	WV30NH_CD20_100_ER1 - 2015-11-16 17.26.56_x62523_y40199_class1	Claudia
37	141	1398.5	1277.5	1	WV30NH_CD20_100_ER1 - 2015-11-16 17.26.56_x62523_y40199_class1	Claudia
38	141	1342.5	1239.5	1	WV30NH_CD20_100_ER1 - 2015-11-16 17.26.56_x62523_y40199_class1	Claudia
39	141	698.5	1439.5	1	WV30NH_CD20_100_ER1 - 2015-11-16 17.26.56_x62523_y40199_class1	Claudia
40	141	703.5	1375.5	1	WV30NH_CD20_100_ER1 - 2015-11-16 17.26.56_x62523_y40199_class1	Claudia
41	141	712.5	1324.5	1	WV30NH_CD20_100_ER1 - 2015-11-16 17.26.56_x62523_y40199_class1	Claudia
42	141	768.5	1380.5	1	WV30NH_CD20_100_ER1 - 2015-11-16 17.26.56_x62523_y40199_class1	Claudia
44	141	671.5	1022.5	1	WV30NH_CD20_100_ER1 - 2015-11-16 17.26.56_x62523_y40199_class1	Claudia
45	141	795.5	1127.5	1	WV30NH_CD20_100_ER1 - 2015-11-16 17.26.56_x62523_y40199_class1	Claudia
46	141	796.5	1086.5	1	WV30NH_CD20_100_ER1 - 2015-11-16 17.26.56_x62523_y40199_class1	Claudia
47	141	871.5	1054.5	1	WV30NH_CD20_100_ER1 - 2015-11-16 17.26.56_x62523_y40199_class1	Claudia
48	141	903.5	1080.5	1	WV30NH_CD20_100_ER1 - 2015-11-16 17.26.56_x62523_y40199_class1	Claudia
49	141	913.5	1142.5	1	WV30NH_CD20_100_ER1 - 2015-11-16 17.26.56_x62523_y40199_class1	Claudia
50	141	1231.5	1121.5	1	WV30NH_CD20_100_ER1 - 2015-11-16 17.26.56_x62523_y40199_class1	Claudia
51	141	1298.5	1046.5	1	WV30NH_CD20_100_ER1 - 2015-11-16 17.26.56_x62523_y40199_class1	Claudia
52	141	1403.5	1098.5	1	WV30NH_CD20_100_ER1 - 2015-11-16 17.26.56_x62523_y40199_class1	Claudia
53	141	1419.5	1148.5	1	WV30NH_CD20_100_ER1 - 2015-11-16 17.26.56_x62523_y40199_class1	Claudia
54	141	1371.5	936.5	1	WV30NH_CD20_100_ER1 - 2015-11-16 17.26.56_x62523_y40199_class1	Claudia
55	141	1389.5	984.5	1	WV30NH_CD20_100_ER1 - 2015-11-16 17.26.56_x62523_y40199_class1	Claudia
56	141	1493.5	971.5	1	WV30NH_CD20_100_ER1 - 2015-11-16 17.26.56_x62523_y40199_class1	Claudia
57	141	1515.5	987.5	1	WV30NH_CD20_100_ER1 - 2015-11-16 17.26.56_x62523_y40199_class1	Claudia
58	141	1516.5	925.5	1	WV30NH_CD20_100_ER1 - 2015-11-16 17.26.56_x62523_y40199_class1	Claudia
59	141	1445.5	875.5	1	WV30NH_CD20_100_ER1 - 2015-11-16 17.26.56_x62523_y40199_class1	Claudia
60	141	1481.5	904.5	1	WV30NH_CD20_100_ER1 - 2015-11-16 17.26.56_x62523_y40199_class1	Claudia
61	141	1483.5	824.5	1	WV30NH_CD20_100_ER1 - 2015-11-16 17.26.56_x62523_y40199_class1	Claudia
62	141	1465.5	778.5	1	WV30NH_CD20_100_ER1 - 2015-11-16 17.26.56_x62523_y40199_class1	Claudia
63	141	1571.5	830.5	1	WV30NH_CD20_100_ER1 - 2015-11-16 17.26.56_x62523_y40199_class1	Claudia
64	141	1560.5	789.5	1	WV30NH_CD20_100_ER1 - 2015-11-16 17.26.56_x62523_y40199_class1	Claudia
65	141	1474.5	740.5	1	WV30NH_CD20_100_ER1 - 2015-11-16 17.26.56_x62523_y40199_class1	Claudia
66	141	1303.5	745.5	1	WV30NH_CD20_100_ER1 - 2015-11-16 17.26.56_x62523_y40199_class1	Claudia
67	141	1315.5	866.5	1	WV30NH_CD20_100_ER1 - 2015-11-16 17.26.56_x62523_y40199_class1	Claudia
68	141	313.5	543.5	1	WV30NH_CD20_100_ER1 - 2015-11-16 17.26.56_x62523_y40199_class1	Claudia
69	141	1459.5	662.5	1	WV30NH_CD20_100_ER1 - 2015-11-16 17.26.56_x62523_y40199_class1	Claudia
70	141	1537.5	627.5	1	WV30NH_CD20_100_ER1 - 2015-11-16 17.26.56_x62523_y40199_class1	Claudia
71	141	1530.5	677.5	1	WV30NH_CD20_100_ER1 - 2015-11-16 17.26.56_x62523_y40199_class1	Claudia
72	141	1577.5	687.5	1	WV30NH_CD20_100_ER1 - 2015-11-16 17.26.56_x62523_y40199_class1	Claudia
73	141	1974.5	386.5	1	WV30NH_CD20_100_ER1 - 2015-11-16 17.26.56_x62523_y40199_class1	Claudia
74	141	1759.5	521.5	1	WV30NH_CD20_100_ER1 - 2015-11-16 17.26.56_x62523_y40199_class1	Claudia
75	141	1724.5	498.5	1	WV30NH_CD20_100_ER1 - 2015-11-16 17.26.56_x62523_y40199_class1	Claudia
76	141	1669.5	557.5	1	WV30NH_CD20_100_ER1 - 2015-11-16 17.26.56_x62523_y40199_class1	Claudia
77	141	1630.5	537.5	1	WV30NH_CD20_100_ER1 - 2015-11-16 17.26.56_x62523_y40199_class1	Claudia
78	141	1589.5	596.5	1	WV30NH_CD20_100_ER1 - 2015-11-16 17.26.56_x62523_y40199_class1	Claudia
79	141	1401.5	528.5	1	WV30NH_CD20_100_ER1 - 2015-11-16 17.26.56_x62523_y40199_class1	Claudia
80	141	1466.5	531.5	1	WV30NH_CD20_100_ER1 - 2015-11-16 17.26.56_x62523_y40199_class1	Claudia
81	141	1445.5	493.5	1	WV30NH_CD20_100_ER1 - 2015-11-16 17.26.56_x62523_y40199_class1	Claudia
82	141	1604.5	492.5	1	WV30NH_CD20_100_ER1 - 2015-11-16 17.26.56_x62523_y40199_class1	Claudia
83	141	1643.5	472.5	1	WV30NH_CD20_100_ER1 - 2015-11-16 17.26.56_x62523_y40199_class1	Claudia
84	141	1687.5	437.5	1	WV30NH_CD20_100_ER1 - 2015-11-16 17.26.56_x62523_y40199_class1	Claudia
85	141	1622.5	336.5	1	WV30NH_CD20_100_ER1 - 2015-11-16 17.26.56_x62523_y40199_class1	Claudia
86	141	1525.5	418.5	1	WV30NH_CD20_100_ER1 - 2015-11-16 17.26.56_x62523_y40199_class1	Claudia
87	141	1557.5	477.5	1	WV30NH_CD20_100_ER1 - 2015-11-16 17.26.56_x62523_y40199_class1	Claudia
88	141	1493.5	398.5	1	WV30NH_CD20_100_ER1 - 2015-11-16 17.26.56_x62523_y40199_class1	Claudia
89	141	1698.5	253.5	1	WV30NH_CD20_100_ER1 - 2015-11-16 17.26.56_x62523_y40199_class1	Claudia
90	141	1643.5	249.5	1	WV30NH_CD20_100_ER1 - 2015-11-16 17.26.56_x62523_y40199_class1	Claudia
91	141	1640.5	201.5	1	WV30NH_CD20_100_ER1 - 2015-11-16 17.26.56_x62523_y40199_class1	Claudia
92	141	1618.5	180.5	1	WV30NH_CD20_100_ER1 - 2015-11-16 17.26.56_x62523_y40199_class1	Claudia
93	141	1601.5	139.5	1	WV30NH_CD20_100_ER1 - 2015-11-16 17.26.56_x62523_y40199_class1	Claudia
94	141	1577.5	251.5	1	WV30NH_CD20_100_ER1 - 2015-11-16 17.26.56_x62523_y40199_class1	Claudia
95	141	1624.5	278.5	1	WV30NH_CD20_100_ER1 - 2015-11-16 17.26.56_x62523_y40199_class1	Claudia
96	141	1536.5	327.5	1	WV30NH_CD20_100_ER1 - 2015-11-16 17.26.56_x62523_y40199_class1	Claudia
97	141	1493.5	283.5	1	WV30NH_CD20_100_ER1 - 2015-11-16 17.26.56_x62523_y40199_class1	Claudia
98	141	1448.5	310.5	1	WV30NH_CD20_100_ER1 - 2015-11-16 17.26.56_x62523_y40199_class1	Claudia
99	141	1563.5	37.5	1	WV30NH_CD20_100_ER1 - 2015-11-16 17.26.56_x62523_y40199_class1	Claudia
100	141	1553.5	93.5	1	WV30NH_CD20_100_ER1 - 2015-11-16 17.26.56_x62523_y40199_class1	Claudia
101	141	1518.5	60.5	1	WV30NH_CD20_100_ER1 - 2015-11-16 17.26.56_x62523_y40199_class1	Claudia
102	141	1454.5	96.5	1	WV30NH_CD20_100_ER1 - 2015-11-16 17.26.56_x62523_y40199_class1	Claudia
103	141	1469.5	128.5	1	WV30NH_CD20_100_ER1 - 2015-11-16 17.26.56_x62523_y40199_class1	Claudia
104	141	1504.5	151.5	1	WV30NH_CD20_100_ER1 - 2015-11-16 17.26.56_x62523_y40199_class1	Claudia
105	141	1437.5	172.5	1	WV30NH_CD20_100_ER1 - 2015-11-16 17.26.56_x62523_y40199_class1	Claudia
106	141	1501.5	233.5	1	WV30NH_CD20_100_ER1 - 2015-11-16 17.26.56_x62523_y40199_class1	Claudia
107	141	1453.5	249.5	1	WV30NH_CD20_100_ER1 - 2015-11-16 17.26.56_x62523_y40199_class1	Claudia
108	141	1412.5	274.5	1	WV30NH_CD20_100_ER1 - 2015-11-16 17.26.56_x62523_y40199_class1	Claudia
109	141	1380.5	222.5	1	WV30NH_CD20_100_ER1 - 2015-11-16 17.26.56_x62523_y40199_class1	Claudia
110	141	1433.5	210.5	1	WV30NH_CD20_100_ER1 - 2015-11-16 17.26.56_x62523_y40199_class1	Claudia
111	141	1396.5	192.5	1	WV30NH_CD20_100_ER1 - 2015-11-16 17.26.56_x62523_y40199_class1	Claudia
112	141	1396.5	154.5	1	WV30NH_CD20_100_ER1 - 2015-11-16 17.26.56_x62523_y40199_class1	Claudia
113	141	1389.5	118.5	1	WV30NH_CD20_100_ER1 - 2015-11-16 17.26.56_x62523_y40199_class1	Claudia
114	141	1325.5	81.5	1	WV30NH_CD20_100_ER1 - 2015-11-16 17.26.56_x62523_y40199_class1	Claudia
115	141	1277.5	71.5	1	WV30NH_CD20_100_ER1 - 2015-11-16 17.26.56_x62523_y40199_class1	Claudia
116	141	1253.5	30.5	1	WV30NH_CD20_100_ER1 - 2015-11-16 17.26.56_x62523_y40199_class1	Claudia
117	141	1316.5	139.5	1	WV30NH_CD20_100_ER1 - 2015-11-16 17.26.56_x62523_y40199_class1	Claudia
118	141	1256.5	134.5	1	WV30NH_CD20_100_ER1 - 2015-11-16 17.26.56_x62523_y40199_class1	Claudia
119	141	1221.5	106.5	1	WV30NH_CD20_100_ER1 - 2015-11-16 17.26.56_x62523_y40199_class1	Claudia
120	141	1337.5	222.5	1	WV30NH_CD20_100_ER1 - 2015-11-16 17.26.56_x62523_y40199_class1	Claudia
121	141	1278.5	246.5	1	WV30NH_CD20_100_ER1 - 2015-11-16 17.26.56_x62523_y40199_class1	Claudia
122	141	1254.5	219.5	1	WV30NH_CD20_100_ER1 - 2015-11-16 17.26.56_x62523_y40199_class1	Claudia
123	141	1222.5	242.5	1	WV30NH_CD20_100_ER1 - 2015-11-16 17.26.56_x62523_y40199_class1	Claudia
124	141	1142.5	218.5	1	WV30NH_CD20_100_ER1 - 2015-11-16 17.26.56_x62523_y40199_class1	Claudia
125	141	1093.5	184.5	1	WV30NH_CD20_100_ER1 - 2015-11-16 17.26.56_x62523_y40199_class1	Claudia
126	141	1171.5	178.5	1	WV30NH_CD20_100_ER1 - 2015-11-16 17.26.56_x62523_y40199_class1	Claudia
127	141	1177.5	148.5	1	WV30NH_CD20_100_ER1 - 2015-11-16 17.26.56_x62523_y40199_class1	Claudia
128	141	1180.5	116.5	1	WV30NH_CD20_100_ER1 - 2015-11-16 17.26.56_x62523_y40199_class1	Claudia
129	141	1150.5	101.5	1	WV30NH_CD20_100_ER1 - 2015-11-16 17.26.56_x62523_y40199_class1	Claudia
130	141	1089.5	106.5	1	WV30NH_CD20_100_ER1 - 2015-11-16 17.26.56_x62523_y40199_class1	Claudia
131	141	1059.5	96.5	1	WV30NH_CD20_100_ER1 - 2015-11-16 17.26.56_x62523_y40199_class1	Claudia
132	141	1089.5	65.5	1	WV30NH_CD20_100_ER1 - 2015-11-16 17.26.56_x62523_y40199_class1	Claudia
133	141	1104.5	42.5	1	WV30NH_CD20_100_ER1 - 2015-11-16 17.26.56_x62523_y40199_class1	Claudia
134	141	1036.5	12.5	1	WV30NH_CD20_100_ER1 - 2015-11-16 17.26.56_x62523_y40199_class1	Claudia
135	141	1037.5	178.5	1	WV30NH_CD20_100_ER1 - 2015-11-16 17.26.56_x62523_y40199_class1	Claudia
136	141	1010.5	203.5	1	WV30NH_CD20_100_ER1 - 2015-11-16 17.26.56_x62523_y40199_class1	Claudia
137	141	1022.5	248.5	1	WV30NH_CD20_100_ER1 - 2015-11-16 17.26.56_x62523_y40199_class1	Claudia
138	141	881.5	240.5	1	WV30NH_CD20_100_ER1 - 2015-11-16 17.26.56_x62523_y40199_class1	Claudia
139	141	813.5	113.5	1	WV30NH_CD20_100_ER1 - 2015-11-16 17.26.56_x62523_y40199_class1	Claudia
140	141	727.5	68.5	1	WV30NH_CD20_100_ER1 - 2015-11-16 17.26.56_x62523_y40199_class1	Claudia
141	141	865.5	9.5	1	WV30NH_CD20_100_ER1 - 2015-11-16 17.26.56_x62523_y40199_class1	Claudia
142	141	1350.5	290.5	1	WV30NH_CD20_100_ER1 - 2015-11-16 17.26.56_x62523_y40199_class1	Claudia
