# Supplementary material for: Robust and accurate quantification of biomarkers of immune cells in lung cancer micro-environment using deep convolutional neural networks
Source: PeerJ. 2019 Apr 10;7:e6335. doi: 10.7717/peerj.6335 (PMC6462181; doi:10.7717/peerj.6335)
Supplement: Supplemental Information 2 — The positions of the positive cells were detected by four independent human observers on at least 64 different validation images. Each csv file stored in the zip archive represents the positive cell count and their position per person and validation image. [file peerj-07-6335-s002.zip › validation-observers/person1/WV30NH_CD20_100_ER1 - 2015-11-16 17.26.56_x80702_y18282_class1.csv]

f_markerId	f_nrOfMarkers	f_x	f_y	l_GTR	i_imagefile	i_subfolder
1	197	645.5	137.5	1	WV30NH_CD20_100_ER1 - 2015-11-16 17.26.56_x80702_y18282_class1	Claudia
2	197	322.5	403.5	1	WV30NH_CD20_100_ER1 - 2015-11-16 17.26.56_x80702_y18282_class1	Claudia
3	197	1069.5	59.5	1	WV30NH_CD20_100_ER1 - 2015-11-16 17.26.56_x80702_y18282_class1	Claudia
4	197	1095.5	92.5	1	WV30NH_CD20_100_ER1 - 2015-11-16 17.26.56_x80702_y18282_class1	Claudia
5	197	1151.5	57.5	1	WV30NH_CD20_100_ER1 - 2015-11-16 17.26.56_x80702_y18282_class1	Claudia
6	197	1177.5	101.5	1	WV30NH_CD20_100_ER1 - 2015-11-16 17.26.56_x80702_y18282_class1	Claudia
7	197	1166.5	128.5	1	WV30NH_CD20_100_ER1 - 2015-11-16 17.26.56_x80702_y18282_class1	Claudia
8	197	1186.5	165.5	1	WV30NH_CD20_100_ER1 - 2015-11-16 17.26.56_x80702_y18282_class1	Claudia
9	197	1234.5	249.5	1	WV30NH_CD20_100_ER1 - 2015-11-16 17.26.56_x80702_y18282_class1	Claudia
10	197	1274.5	146.5	1	WV30NH_CD20_100_ER1 - 2015-11-16 17.26.56_x80702_y18282_class1	Claudia
11	197	1312.5	181.5	1	WV30NH_CD20_100_ER1 - 2015-11-16 17.26.56_x80702_y18282_class1	Claudia
12	197	1275.5	195.5	1	WV30NH_CD20_100_ER1 - 2015-11-16 17.26.56_x80702_y18282_class1	Claudia
13	197	1296.5	239.5	1	WV30NH_CD20_100_ER1 - 2015-11-16 17.26.56_x80702_y18282_class1	Claudia
14	197	1316.5	125.5	1	WV30NH_CD20_100_ER1 - 2015-11-16 17.26.56_x80702_y18282_class1	Claudia
15	197	1336.5	51.5	1	WV30NH_CD20_100_ER1 - 2015-11-16 17.26.56_x80702_y18282_class1	Claudia
16	197	1336.5	98.5	1	WV30NH_CD20_100_ER1 - 2015-11-16 17.26.56_x80702_y18282_class1	Claudia
17	197	1292.5	13.5	1	WV30NH_CD20_100_ER1 - 2015-11-16 17.26.56_x80702_y18282_class1	Claudia
18	197	1634.5	3.5	1	WV30NH_CD20_100_ER1 - 2015-11-16 17.26.56_x80702_y18282_class1	Claudia
19	197	1465.5	30.5	1	WV30NH_CD20_100_ER1 - 2015-11-16 17.26.56_x80702_y18282_class1	Claudia
20	197	1431.5	54.5	1	WV30NH_CD20_100_ER1 - 2015-11-16 17.26.56_x80702_y18282_class1	Claudia
21	197	1531.5	28.5	1	WV30NH_CD20_100_ER1 - 2015-11-16 17.26.56_x80702_y18282_class1	Claudia
22	197	1601.5	43.5	1	WV30NH_CD20_100_ER1 - 2015-11-16 17.26.56_x80702_y18282_class1	Claudia
23	197	1653.5	62.5	1	WV30NH_CD20_100_ER1 - 2015-11-16 17.26.56_x80702_y18282_class1	Claudia
24	197	1649.5	125.5	1	WV30NH_CD20_100_ER1 - 2015-11-16 17.26.56_x80702_y18282_class1	Claudia
25	197	1619.5	142.5	1	WV30NH_CD20_100_ER1 - 2015-11-16 17.26.56_x80702_y18282_class1	Claudia
26	197	1601.5	109.5	1	WV30NH_CD20_100_ER1 - 2015-11-16 17.26.56_x80702_y18282_class1	Claudia
27	197	1568.5	109.5	1	WV30NH_CD20_100_ER1 - 2015-11-16 17.26.56_x80702_y18282_class1	Claudia
28	197	1543.5	68.5	1	WV30NH_CD20_100_ER1 - 2015-11-16 17.26.56_x80702_y18282_class1	Claudia
29	197	1519.5	93.5	1	WV30NH_CD20_100_ER1 - 2015-11-16 17.26.56_x80702_y18282_class1	Claudia
30	197	1474.5	81.5	1	WV30NH_CD20_100_ER1 - 2015-11-16 17.26.56_x80702_y18282_class1	Claudia
31	197	1519.5	124.5	1	WV30NH_CD20_100_ER1 - 2015-11-16 17.26.56_x80702_y18282_class1	Claudia
32	197	1556.5	142.5	1	WV30NH_CD20_100_ER1 - 2015-11-16 17.26.56_x80702_y18282_class1	Claudia
33	197	1556.5	181.5	1	WV30NH_CD20_100_ER1 - 2015-11-16 17.26.56_x80702_y18282_class1	Claudia
34	197	1634.5	171.5	1	WV30NH_CD20_100_ER1 - 2015-11-16 17.26.56_x80702_y18282_class1	Claudia
35	197	1683.5	174.5	1	WV30NH_CD20_100_ER1 - 2015-11-16 17.26.56_x80702_y18282_class1	Claudia
36	197	1737.5	315.5	1	WV30NH_CD20_100_ER1 - 2015-11-16 17.26.56_x80702_y18282_class1	Claudia
37	197	1731.5	272.5	1	WV30NH_CD20_100_ER1 - 2015-11-16 17.26.56_x80702_y18282_class1	Claudia
38	197	1698.5	287.5	1	WV30NH_CD20_100_ER1 - 2015-11-16 17.26.56_x80702_y18282_class1	Claudia
39	197	1680.5	248.5	1	WV30NH_CD20_100_ER1 - 2015-11-16 17.26.56_x80702_y18282_class1	Claudia
40	197	1653.5	209.5	1	WV30NH_CD20_100_ER1 - 2015-11-16 17.26.56_x80702_y18282_class1	Claudia
41	197	1581.5	190.5	1	WV30NH_CD20_100_ER1 - 2015-11-16 17.26.56_x80702_y18282_class1	Claudia
42	197	1589.5	228.5	1	WV30NH_CD20_100_ER1 - 2015-11-16 17.26.56_x80702_y18282_class1	Claudia
43	197	1618.5	268.5	1	WV30NH_CD20_100_ER1 - 2015-11-16 17.26.56_x80702_y18282_class1	Claudia
45	197	1665.5	300.5	1	WV30NH_CD20_100_ER1 - 2015-11-16 17.26.56_x80702_y18282_class1	Claudia
46	197	1709.5	328.5	1	WV30NH_CD20_100_ER1 - 2015-11-16 17.26.56_x80702_y18282_class1	Claudia
47	197	1721.5	372.5	1	WV30NH_CD20_100_ER1 - 2015-11-16 17.26.56_x80702_y18282_class1	Claudia
48	197	1671.5	348.5	1	WV30NH_CD20_100_ER1 - 2015-11-16 17.26.56_x80702_y18282_class1	Claudia
49	197	1631.5	325.5	1	WV30NH_CD20_100_ER1 - 2015-11-16 17.26.56_x80702_y18282_class1	Claudia
50	197	1636.5	281.5	1	WV30NH_CD20_100_ER1 - 2015-11-16 17.26.56_x80702_y18282_class1	Claudia
51	197	1604.5	300.5	1	WV30NH_CD20_100_ER1 - 2015-11-16 17.26.56_x80702_y18282_class1	Claudia
52	197	1562.5	278.5	1	WV30NH_CD20_100_ER1 - 2015-11-16 17.26.56_x80702_y18282_class1	Claudia
53	197	1577.5	315.5	1	WV30NH_CD20_100_ER1 - 2015-11-16 17.26.56_x80702_y18282_class1	Claudia
54	197	1490.5	266.5	1	WV30NH_CD20_100_ER1 - 2015-11-16 17.26.56_x80702_y18282_class1	Claudia
55	197	1521.5	249.5	1	WV30NH_CD20_100_ER1 - 2015-11-16 17.26.56_x80702_y18282_class1	Claudia
56	197	1546.5	234.5	1	WV30NH_CD20_100_ER1 - 2015-11-16 17.26.56_x80702_y18282_class1	Claudia
57	197	1518.5	195.5	1	WV30NH_CD20_100_ER1 - 2015-11-16 17.26.56_x80702_y18282_class1	Claudia
58	197	1510.5	166.5	1	WV30NH_CD20_100_ER1 - 2015-11-16 17.26.56_x80702_y18282_class1	Claudia
59	197	1484.5	139.5	1	WV30NH_CD20_100_ER1 - 2015-11-16 17.26.56_x80702_y18282_class1	Claudia
60	197	1412.5	119.5	1	WV30NH_CD20_100_ER1 - 2015-11-16 17.26.56_x80702_y18282_class1	Claudia
61	197	1450.5	157.5	1	WV30NH_CD20_100_ER1 - 2015-11-16 17.26.56_x80702_y18282_class1	Claudia
62	197	1468.5	184.5	1	WV30NH_CD20_100_ER1 - 2015-11-16 17.26.56_x80702_y18282_class1	Claudia
63	197	1481.5	234.5	1	WV30NH_CD20_100_ER1 - 2015-11-16 17.26.56_x80702_y18282_class1	Claudia
64	197	1422.5	187.5	1	WV30NH_CD20_100_ER1 - 2015-11-16 17.26.56_x80702_y18282_class1	Claudia
65	197	1387.5	227.5	1	WV30NH_CD20_100_ER1 - 2015-11-16 17.26.56_x80702_y18282_class1	Claudia
66	197	1415.5	300.5	1	WV30NH_CD20_100_ER1 - 2015-11-16 17.26.56_x80702_y18282_class1	Claudia
67	197	1381.5	268.5	1	WV30NH_CD20_100_ER1 - 2015-11-16 17.26.56_x80702_y18282_class1	Claudia
68	197	1357.5	309.5	1	WV30NH_CD20_100_ER1 - 2015-11-16 17.26.56_x80702_y18282_class1	Claudia
69	197	1343.5	375.5	1	WV30NH_CD20_100_ER1 - 2015-11-16 17.26.56_x80702_y18282_class1	Claudia
70	197	1430.5	348.5	1	WV30NH_CD20_100_ER1 - 2015-11-16 17.26.56_x80702_y18282_class1	Claudia
71	197	1415.5	383.5	1	WV30NH_CD20_100_ER1 - 2015-11-16 17.26.56_x80702_y18282_class1	Claudia
72	197	1487.5	437.5	1	WV30NH_CD20_100_ER1 - 2015-11-16 17.26.56_x80702_y18282_class1	Claudia
73	197	1487.5	301.5	1	WV30NH_CD20_100_ER1 - 2015-11-16 17.26.56_x80702_y18282_class1	Claudia
74	197	1798.5	271.5	1	WV30NH_CD20_100_ER1 - 2015-11-16 17.26.56_x80702_y18282_class1	Claudia
75	197	1865.5	340.5	1	WV30NH_CD20_100_ER1 - 2015-11-16 17.26.56_x80702_y18282_class1	Claudia
76	197	1868.5	396.5	1	WV30NH_CD20_100_ER1 - 2015-11-16 17.26.56_x80702_y18282_class1	Claudia
77	197	1980.5	434.5	1	WV30NH_CD20_100_ER1 - 2015-11-16 17.26.56_x80702_y18282_class1	Claudia
78	197	1884.5	440.5	1	WV30NH_CD20_100_ER1 - 2015-11-16 17.26.56_x80702_y18282_class1	Claudia
79	197	1910.5	474.5	1	WV30NH_CD20_100_ER1 - 2015-11-16 17.26.56_x80702_y18282_class1	Claudia
80	197	1933.5	506.5	1	WV30NH_CD20_100_ER1 - 2015-11-16 17.26.56_x80702_y18282_class1	Claudia
81	197	1772.5	434.5	1	WV30NH_CD20_100_ER1 - 2015-11-16 17.26.56_x80702_y18282_class1	Claudia
82	197	1869.5	490.5	1	WV30NH_CD20_100_ER1 - 2015-11-16 17.26.56_x80702_y18282_class1	Claudia
83	197	1948.5	619.5	1	WV30NH_CD20_100_ER1 - 2015-11-16 17.26.56_x80702_y18282_class1	Claudia
84	197	1854.5	613.5	1	WV30NH_CD20_100_ER1 - 2015-11-16 17.26.56_x80702_y18282_class1	Claudia
85	197	1763.5	615.5	1	WV30NH_CD20_100_ER1 - 2015-11-16 17.26.56_x80702_y18282_class1	Claudia
86	197	1733.5	589.5	1	WV30NH_CD20_100_ER1 - 2015-11-16 17.26.56_x80702_y18282_class1	Claudia
87	197	1712.5	531.5	1	WV30NH_CD20_100_ER1 - 2015-11-16 17.26.56_x80702_y18282_class1	Claudia
88	197	1746.5	678.5	1	WV30NH_CD20_100_ER1 - 2015-11-16 17.26.56_x80702_y18282_class1	Claudia
89	197	1799.5	695.5	1	WV30NH_CD20_100_ER1 - 2015-11-16 17.26.56_x80702_y18282_class1	Claudia
90	197	1365.5	515.5	1	WV30NH_CD20_100_ER1 - 2015-11-16 17.26.56_x80702_y18282_class1	Claudia
91	197	1346.5	433.5	1	WV30NH_CD20_100_ER1 - 2015-11-16 17.26.56_x80702_y18282_class1	Claudia
92	197	1271.5	439.5	1	WV30NH_CD20_100_ER1 - 2015-11-16 17.26.56_x80702_y18282_class1	Claudia
93	197	1312.5	589.5	1	WV30NH_CD20_100_ER1 - 2015-11-16 17.26.56_x80702_y18282_class1	Claudia
94	197	1362.5	590.5	1	WV30NH_CD20_100_ER1 - 2015-11-16 17.26.56_x80702_y18282_class1	Claudia
95	197	1407.5	601.5	1	WV30NH_CD20_100_ER1 - 2015-11-16 17.26.56_x80702_y18282_class1	Claudia
96	197	1501.5	546.5	1	WV30NH_CD20_100_ER1 - 2015-11-16 17.26.56_x80702_y18282_class1	Claudia
97	197	1477.5	639.5	1	WV30NH_CD20_100_ER1 - 2015-11-16 17.26.56_x80702_y18282_class1	Claudia
98	197	1504.5	684.5	1	WV30NH_CD20_100_ER1 - 2015-11-16 17.26.56_x80702_y18282_class1	Claudia
99	197	1568.5	683.5	1	WV30NH_CD20_100_ER1 - 2015-11-16 17.26.56_x80702_y18282_class1	Claudia
100	197	1572.5	624.5	1	WV30NH_CD20_100_ER1 - 2015-11-16 17.26.56_x80702_y18282_class1	Claudia
101	197	1665.5	777.5	1	WV30NH_CD20_100_ER1 - 2015-11-16 17.26.56_x80702_y18282_class1	Claudia
102	197	1637.5	821.5	1	WV30NH_CD20_100_ER1 - 2015-11-16 17.26.56_x80702_y18282_class1	Claudia
103	197	1595.5	830.5	1	WV30NH_CD20_100_ER1 - 2015-11-16 17.26.56_x80702_y18282_class1	Claudia
104	197	1537.5	763.5	1	WV30NH_CD20_100_ER1 - 2015-11-16 17.26.56_x80702_y18282_class1	Claudia
105	197	1525.5	806.5	1	WV30NH_CD20_100_ER1 - 2015-11-16 17.26.56_x80702_y18282_class1	Claudia
106	197	1500.5	771.5	1	WV30NH_CD20_100_ER1 - 2015-11-16 17.26.56_x80702_y18282_class1	Claudia
107	197	1462.5	769.5	1	WV30NH_CD20_100_ER1 - 2015-11-16 17.26.56_x80702_y18282_class1	Claudia
108	197	1463.5	722.5	1	WV30NH_CD20_100_ER1 - 2015-11-16 17.26.56_x80702_y18282_class1	Claudia
109	197	1425.5	696.5	1	WV30NH_CD20_100_ER1 - 2015-11-16 17.26.56_x80702_y18282_class1	Claudia
110	197	1380.5	718.5	1	WV30NH_CD20_100_ER1 - 2015-11-16 17.26.56_x80702_y18282_class1	Claudia
111	197	1421.5	769.5	1	WV30NH_CD20_100_ER1 - 2015-11-16 17.26.56_x80702_y18282_class1	Claudia
113	197	1278.5	707.5	1	WV30NH_CD20_100_ER1 - 2015-11-16 17.26.56_x80702_y18282_class1	Claudia
114	197	1298.5	751.5	1	WV30NH_CD20_100_ER1 - 2015-11-16 17.26.56_x80702_y18282_class1	Claudia
115	197	1339.5	789.5	1	WV30NH_CD20_100_ER1 - 2015-11-16 17.26.56_x80702_y18282_class1	Claudia
116	197	1433.5	837.5	1	WV30NH_CD20_100_ER1 - 2015-11-16 17.26.56_x80702_y18282_class1	Claudia
117	197	1468.5	857.5	1	WV30NH_CD20_100_ER1 - 2015-11-16 17.26.56_x80702_y18282_class1	Claudia
118	197	1545.5	846.5	1	WV30NH_CD20_100_ER1 - 2015-11-16 17.26.56_x80702_y18282_class1	Claudia
119	197	1549.5	883.5	1	WV30NH_CD20_100_ER1 - 2015-11-16 17.26.56_x80702_y18282_class1	Claudia
120	197	1475.5	915.5	1	WV30NH_CD20_100_ER1 - 2015-11-16 17.26.56_x80702_y18282_class1	Claudia
121	197	1525.5	949.5	1	WV30NH_CD20_100_ER1 - 2015-11-16 17.26.56_x80702_y18282_class1	Claudia
122	197	1595.5	993.5	1	WV30NH_CD20_100_ER1 - 2015-11-16 17.26.56_x80702_y18282_class1	Claudia
123	197	1428.5	980.5	1	WV30NH_CD20_100_ER1 - 2015-11-16 17.26.56_x80702_y18282_class1	Claudia
124	197	1478.5	968.5	1	WV30NH_CD20_100_ER1 - 2015-11-16 17.26.56_x80702_y18282_class1	Claudia
125	197	1500.5	1007.5	1	WV30NH_CD20_100_ER1 - 2015-11-16 17.26.56_x80702_y18282_class1	Claudia
126	197	1519.5	1046.5	1	WV30NH_CD20_100_ER1 - 2015-11-16 17.26.56_x80702_y18282_class1	Claudia
127	197	1556.5	1051.5	1	WV30NH_CD20_100_ER1 - 2015-11-16 17.26.56_x80702_y18282_class1	Claudia
128	197	1587.5	1078.5	1	WV30NH_CD20_100_ER1 - 2015-11-16 17.26.56_x80702_y18282_class1	Claudia
129	197	1496.5	1106.5	1	WV30NH_CD20_100_ER1 - 2015-11-16 17.26.56_x80702_y18282_class1	Claudia
130	197	1456.5	1112.5	1	WV30NH_CD20_100_ER1 - 2015-11-16 17.26.56_x80702_y18282_class1	Claudia
131	197	1436.5	1072.5	1	WV30NH_CD20_100_ER1 - 2015-11-16 17.26.56_x80702_y18282_class1	Claudia
132	197	1498.5	1166.5	1	WV30NH_CD20_100_ER1 - 2015-11-16 17.26.56_x80702_y18282_class1	Claudia
133	197	1587.5	1162.5	1	WV30NH_CD20_100_ER1 - 2015-11-16 17.26.56_x80702_y18282_class1	Claudia
134	197	1653.5	1131.5	1	WV30NH_CD20_100_ER1 - 2015-11-16 17.26.56_x80702_y18282_class1	Claudia
135	197	1669.5	1160.5	1	WV30NH_CD20_100_ER1 - 2015-11-16 17.26.56_x80702_y18282_class1	Claudia
136	197	1662.5	1083.5	1	WV30NH_CD20_100_ER1 - 2015-11-16 17.26.56_x80702_y18282_class1	Claudia
137	197	1689.5	1115.5	1	WV30NH_CD20_100_ER1 - 2015-11-16 17.26.56_x80702_y18282_class1	Claudia
138	197	1706.5	1157.5	1	WV30NH_CD20_100_ER1 - 2015-11-16 17.26.56_x80702_y18282_class1	Claudia
139	197	1745.5	1171.5	1	WV30NH_CD20_100_ER1 - 2015-11-16 17.26.56_x80702_y18282_class1	Claudia
140	197	1836.5	1198.5	1	WV30NH_CD20_100_ER1 - 2015-11-16 17.26.56_x80702_y18282_class1	Claudia
141	197	1813.5	1154.5	1	WV30NH_CD20_100_ER1 - 2015-11-16 17.26.56_x80702_y18282_class1	Claudia
142	197	1810.5	1066.5	1	WV30NH_CD20_100_ER1 - 2015-11-16 17.26.56_x80702_y18282_class1	Claudia
143	197	1843.5	1096.5	1	WV30NH_CD20_100_ER1 - 2015-11-16 17.26.56_x80702_y18282_class1	Claudia
144	197	1880.5	1133.5	1	WV30NH_CD20_100_ER1 - 2015-11-16 17.26.56_x80702_y18282_class1	Claudia
145	197	1975.5	1192.5	1	WV30NH_CD20_100_ER1 - 2015-11-16 17.26.56_x80702_y18282_class1	Claudia
146	197	1983.5	1140.5	1	WV30NH_CD20_100_ER1 - 2015-11-16 17.26.56_x80702_y18282_class1	Claudia
147	197	1927.5	1146.5	1	WV30NH_CD20_100_ER1 - 2015-11-16 17.26.56_x80702_y18282_class1	Claudia
148	197	1915.5	1092.5	1	WV30NH_CD20_100_ER1 - 2015-11-16 17.26.56_x80702_y18282_class1	Claudia
149	197	1913.5	1007.5	1	WV30NH_CD20_100_ER1 - 2015-11-16 17.26.56_x80702_y18282_class1	Claudia
150	197	1859.5	978.5	1	WV30NH_CD20_100_ER1 - 2015-11-16 17.26.56_x80702_y18282_class1	Claudia
151	197	1801.5	851.5	1	WV30NH_CD20_100_ER1 - 2015-11-16 17.26.56_x80702_y18282_class1	Claudia
152	197	1877.5	892.5	1	WV30NH_CD20_100_ER1 - 2015-11-16 17.26.56_x80702_y18282_class1	Claudia
153	197	1893.5	848.5	1	WV30NH_CD20_100_ER1 - 2015-11-16 17.26.56_x80702_y18282_class1	Claudia
154	197	1862.5	830.5	1	WV30NH_CD20_100_ER1 - 2015-11-16 17.26.56_x80702_y18282_class1	Claudia
155	197	1842.5	849.5	1	WV30NH_CD20_100_ER1 - 2015-11-16 17.26.56_x80702_y18282_class1	Claudia
156	197	1892.5	933.5	1	WV30NH_CD20_100_ER1 - 2015-11-16 17.26.56_x80702_y18282_class1	Claudia
157	197	1875.5	766.5	1	WV30NH_CD20_100_ER1 - 2015-11-16 17.26.56_x80702_y18282_class1	Claudia
158	197	1925.5	798.5	1	WV30NH_CD20_100_ER1 - 2015-11-16 17.26.56_x80702_y18282_class1	Claudia
159	197	1968.5	822.5	1	WV30NH_CD20_100_ER1 - 2015-11-16 17.26.56_x80702_y18282_class1	Claudia
160	197	1983.5	842.5	1	WV30NH_CD20_100_ER1 - 2015-11-16 17.26.56_x80702_y18282_class1	Claudia
161	197	1963.5	769.5	1	WV30NH_CD20_100_ER1 - 2015-11-16 17.26.56_x80702_y18282_class1	Claudia
162	197	1971.5	731.5	1	WV30NH_CD20_100_ER1 - 2015-11-16 17.26.56_x80702_y18282_class1	Claudia
163	197	1892.5	669.5	1	WV30NH_CD20_100_ER1 - 2015-11-16 17.26.56_x80702_y18282_class1	Claudia
164	197	1825.5	1236.5	1	WV30NH_CD20_100_ER1 - 2015-11-16 17.26.56_x80702_y18282_class1	Claudia
165	197	1871.5	1269.5	1	WV30NH_CD20_100_ER1 - 2015-11-16 17.26.56_x80702_y18282_class1	Claudia
166	197	1749.5	1240.5	1	WV30NH_CD20_100_ER1 - 2015-11-16 17.26.56_x80702_y18282_class1	Claudia
167	197	1777.5	1277.5	1	WV30NH_CD20_100_ER1 - 2015-11-16 17.26.56_x80702_y18282_class1	Claudia
168	197	1701.5	1236.5	1	WV30NH_CD20_100_ER1 - 2015-11-16 17.26.56_x80702_y18282_class1	Claudia
169	197	1640.5	1200.5	1	WV30NH_CD20_100_ER1 - 2015-11-16 17.26.56_x80702_y18282_class1	Claudia
170	197	1604.5	1237.5	1	WV30NH_CD20_100_ER1 - 2015-11-16 17.26.56_x80702_y18282_class1	Claudia
171	197	1645.5	1280.5	1	WV30NH_CD20_100_ER1 - 2015-11-16 17.26.56_x80702_y18282_class1	Claudia
172	197	1589.5	1392.5	1	WV30NH_CD20_100_ER1 - 2015-11-16 17.26.56_x80702_y18282_class1	Claudia
173	197	1621.5	1431.5	1	WV30NH_CD20_100_ER1 - 2015-11-16 17.26.56_x80702_y18282_class1	Claudia
174	197	1656.5	1421.5	1	WV30NH_CD20_100_ER1 - 2015-11-16 17.26.56_x80702_y18282_class1	Claudia
175	197	1698.5	1439.5	1	WV30NH_CD20_100_ER1 - 2015-11-16 17.26.56_x80702_y18282_class1	Claudia
176	197	1710.5	1395.5	1	WV30NH_CD20_100_ER1 - 2015-11-16 17.26.56_x80702_y18282_class1	Claudia
177	197	1692.5	1345.5	1	WV30NH_CD20_100_ER1 - 2015-11-16 17.26.56_x80702_y18282_class1	Claudia
178	197	1818.5	1383.5	1	WV30NH_CD20_100_ER1 - 2015-11-16 17.26.56_x80702_y18282_class1	Claudia
179	197	1840.5	1425.5	1	WV30NH_CD20_100_ER1 - 2015-11-16 17.26.56_x80702_y18282_class1	Claudia
180	197	1922.5	1410.5	1	WV30NH_CD20_100_ER1 - 2015-11-16 17.26.56_x80702_y18282_class1	Claudia
181	197	1863.5	1506.5	1	WV30NH_CD20_100_ER1 - 2015-11-16 17.26.56_x80702_y18282_class1	Claudia
182	197	1889.5	1548.5	1	WV30NH_CD20_100_ER1 - 2015-11-16 17.26.56_x80702_y18282_class1	Claudia
183	197	1827.5	1545.5	1	WV30NH_CD20_100_ER1 - 2015-11-16 17.26.56_x80702_y18282_class1	Claudia
184	197	1874.5	1583.5	1	WV30NH_CD20_100_ER1 - 2015-11-16 17.26.56_x80702_y18282_class1	Claudia
185	197	1899.5	1607.5	1	WV30NH_CD20_100_ER1 - 2015-11-16 17.26.56_x80702_y18282_class1	Claudia
186	197	1942.5	1678.5	1	WV30NH_CD20_100_ER1 - 2015-11-16 17.26.56_x80702_y18282_class1	Claudia
187	197	1901.5	1703.5	1	WV30NH_CD20_100_ER1 - 2015-11-16 17.26.56_x80702_y18282_class1	Claudia
188	197	1874.5	1643.5	1	WV30NH_CD20_100_ER1 - 2015-11-16 17.26.56_x80702_y18282_class1	Claudia
189	197	1799.5	1625.5	1	WV30NH_CD20_100_ER1 - 2015-11-16 17.26.56_x80702_y18282_class1	Claudia
190	197	1739.5	1628.5	1	WV30NH_CD20_100_ER1 - 2015-11-16 17.26.56_x80702_y18282_class1	Claudia
191	197	1774.5	1756.5	1	WV30NH_CD20_100_ER1 - 2015-11-16 17.26.56_x80702_y18282_class1	Claudia
192	197	1922.5	1804.5	1	WV30NH_CD20_100_ER1 - 2015-11-16 17.26.56_x80702_y18282_class1	Claudia
193	197	1784.5	1440.5	1	WV30NH_CD20_100_ER1 - 2015-11-16 17.26.56_x80702_y18282_class1	Claudia
194	197	1727.5	1448.5	1	WV30NH_CD20_100_ER1 - 2015-11-16 17.26.56_x80702_y18282_class1	Claudia
195	197	1774.5	1340.5	1	WV30NH_CD20_100_ER1 - 2015-11-16 17.26.56_x80702_y18282_class1	Claudia
196	197	1677.5	978.5	1	WV30NH_CD20_100_ER1 - 2015-11-16 17.26.56_x80702_y18282_class1	Claudia
197	197	1631.5	1021.5	1	WV30NH_CD20_100_ER1 - 2015-11-16 17.26.56_x80702_y18282_class1	Claudia
198	197	1734.5	925.5	1	WV30NH_CD20_100_ER1 - 2015-11-16 17.26.56_x80702_y18282_class1	Claudia
199	197	1777.5	907.5	1	WV30NH_CD20_100_ER1 - 2015-11-16 17.26.56_x80702_y18282_class1	Claudia
