# Supplementary material for: Robust and accurate quantification of biomarkers of immune cells in lung cancer micro-environment using deep convolutional neural networks
Source: PeerJ. 2019 Apr 10;7:e6335. doi: 10.7717/peerj.6335 (PMC6462181; doi:10.7717/peerj.6335)
Supplement: Supplemental Information 2 — The positions of the positive cells were detected by four independent human observers on at least 64 different validation images. Each csv file stored in the zip archive represents the positive cell count and their position per person and validation image. [file peerj-07-6335-s002.zip › validation-observers/person1/WV30NH_CD20_100_ER1 - 2015-11-16 17.26.56_x90604_y55011_class1.csv]

f_markerId	f_nrOfMarkers	f_x	f_y	l_GTR	i_imagefile	i_subfolder
1	95	1651.5	187.5	1	WV30NH_CD20_100_ER1 - 2015-11-16 17.26.56_x90604_y55011_class1	Claudia
2	95	1586.5	236.5	1	WV30NH_CD20_100_ER1 - 2015-11-16 17.26.56_x90604_y55011_class1	Claudia
3	95	1759.5	643.5	1	WV30NH_CD20_100_ER1 - 2015-11-16 17.26.56_x90604_y55011_class1	Claudia
4	95	1763.5	687.5	1	WV30NH_CD20_100_ER1 - 2015-11-16 17.26.56_x90604_y55011_class1	Claudia
5	95	1959.5	1201.5	1	WV30NH_CD20_100_ER1 - 2015-11-16 17.26.56_x90604_y55011_class1	Claudia
6	95	1974.5	1459.5	1	WV30NH_CD20_100_ER1 - 2015-11-16 17.26.56_x90604_y55011_class1	Claudia
7	95	1909.5	1601.5	1	WV30NH_CD20_100_ER1 - 2015-11-16 17.26.56_x90604_y55011_class1	Claudia
8	95	1778.5	1427.5	1	WV30NH_CD20_100_ER1 - 2015-11-16 17.26.56_x90604_y55011_class1	Claudia
10	95	1540.5	1281.5	1	WV30NH_CD20_100_ER1 - 2015-11-16 17.26.56_x90604_y55011_class1	Claudia
11	95	1734.5	1040.5	1	WV30NH_CD20_100_ER1 - 2015-11-16 17.26.56_x90604_y55011_class1	Claudia
12	95	1696.5	937.5	1	WV30NH_CD20_100_ER1 - 2015-11-16 17.26.56_x90604_y55011_class1	Claudia
13	95	1628.5	851.5	1	WV30NH_CD20_100_ER1 - 2015-11-16 17.26.56_x90604_y55011_class1	Claudia
14	95	1404.5	1110.5	1	WV30NH_CD20_100_ER1 - 2015-11-16 17.26.56_x90604_y55011_class1	Claudia
15	95	1462.5	1536.5	1	WV30NH_CD20_100_ER1 - 2015-11-16 17.26.56_x90604_y55011_class1	Claudia
16	95	1378.5	1540.5	1	WV30NH_CD20_100_ER1 - 2015-11-16 17.26.56_x90604_y55011_class1	Claudia
17	95	1128.5	1813.5	1	WV30NH_CD20_100_ER1 - 2015-11-16 17.26.56_x90604_y55011_class1	Claudia
18	95	1072.5	1677.5	1	WV30NH_CD20_100_ER1 - 2015-11-16 17.26.56_x90604_y55011_class1	Claudia
19	95	936.5	1774.5	1	WV30NH_CD20_100_ER1 - 2015-11-16 17.26.56_x90604_y55011_class1	Claudia
20	95	931.5	1698.5	1	WV30NH_CD20_100_ER1 - 2015-11-16 17.26.56_x90604_y55011_class1	Claudia
21	95	700.5	1830.5	1	WV30NH_CD20_100_ER1 - 2015-11-16 17.26.56_x90604_y55011_class1	Claudia
22	95	662.5	1624.5	1	WV30NH_CD20_100_ER1 - 2015-11-16 17.26.56_x90604_y55011_class1	Claudia
23	95	1003.5	1531.5	1	WV30NH_CD20_100_ER1 - 2015-11-16 17.26.56_x90604_y55011_class1	Claudia
24	95	587.5	1545.5	1	WV30NH_CD20_100_ER1 - 2015-11-16 17.26.56_x90604_y55011_class1	Claudia
25	95	59.5	936.5	1	WV30NH_CD20_100_ER1 - 2015-11-16 17.26.56_x90604_y55011_class1	Claudia
26	95	231.5	369.5	1	WV30NH_CD20_100_ER1 - 2015-11-16 17.26.56_x90604_y55011_class1	Claudia
27	95	922.5	143.5	1	WV30NH_CD20_100_ER1 - 2015-11-16 17.26.56_x90604_y55011_class1	Claudia
28	95	1157.5	306.5	1	WV30NH_CD20_100_ER1 - 2015-11-16 17.26.56_x90604_y55011_class1	Claudia
29	95	945.5	498.5	1	WV30NH_CD20_100_ER1 - 2015-11-16 17.26.56_x90604_y55011_class1	Claudia
30	95	906.5	509.5	1	WV30NH_CD20_100_ER1 - 2015-11-16 17.26.56_x90604_y55011_class1	Claudia
31	95	862.5	512.5	1	WV30NH_CD20_100_ER1 - 2015-11-16 17.26.56_x90604_y55011_class1	Claudia
32	95	868.5	562.5	1	WV30NH_CD20_100_ER1 - 2015-11-16 17.26.56_x90604_y55011_class1	Claudia
33	95	895.5	627.5	1	WV30NH_CD20_100_ER1 - 2015-11-16 17.26.56_x90604_y55011_class1	Claudia
34	95	878.5	669.5	1	WV30NH_CD20_100_ER1 - 2015-11-16 17.26.56_x90604_y55011_class1	Claudia
35	95	910.5	743.5	1	WV30NH_CD20_100_ER1 - 2015-11-16 17.26.56_x90604_y55011_class1	Claudia
36	95	871.5	713.5	1	WV30NH_CD20_100_ER1 - 2015-11-16 17.26.56_x90604_y55011_class1	Claudia
37	95	828.5	687.5	1	WV30NH_CD20_100_ER1 - 2015-11-16 17.26.56_x90604_y55011_class1	Claudia
38	95	778.5	712.5	1	WV30NH_CD20_100_ER1 - 2015-11-16 17.26.56_x90604_y55011_class1	Claudia
39	95	753.5	751.5	1	WV30NH_CD20_100_ER1 - 2015-11-16 17.26.56_x90604_y55011_class1	Claudia
40	95	695.5	813.5	1	WV30NH_CD20_100_ER1 - 2015-11-16 17.26.56_x90604_y55011_class1	Claudia
41	95	631.5	840.5	1	WV30NH_CD20_100_ER1 - 2015-11-16 17.26.56_x90604_y55011_class1	Claudia
42	95	657.5	725.5	1	WV30NH_CD20_100_ER1 - 2015-11-16 17.26.56_x90604_y55011_class1	Claudia
43	95	612.5	728.5	1	WV30NH_CD20_100_ER1 - 2015-11-16 17.26.56_x90604_y55011_class1	Claudia
44	95	607.5	762.5	1	WV30NH_CD20_100_ER1 - 2015-11-16 17.26.56_x90604_y55011_class1	Claudia
45	95	465.5	757.5	1	WV30NH_CD20_100_ER1 - 2015-11-16 17.26.56_x90604_y55011_class1	Claudia
46	95	528.5	730.5	1	WV30NH_CD20_100_ER1 - 2015-11-16 17.26.56_x90604_y55011_class1	Claudia
47	95	469.5	674.5	1	WV30NH_CD20_100_ER1 - 2015-11-16 17.26.56_x90604_y55011_class1	Claudia
48	95	539.5	696.5	1	WV30NH_CD20_100_ER1 - 2015-11-16 17.26.56_x90604_y55011_class1	Claudia
49	95	554.5	659.5	1	WV30NH_CD20_100_ER1 - 2015-11-16 17.26.56_x90604_y55011_class1	Claudia
50	95	607.5	678.5	1	WV30NH_CD20_100_ER1 - 2015-11-16 17.26.56_x90604_y55011_class1	Claudia
51	95	574.5	719.5	1	WV30NH_CD20_100_ER1 - 2015-11-16 17.26.56_x90604_y55011_class1	Claudia
52	95	578.5	589.5	1	WV30NH_CD20_100_ER1 - 2015-11-16 17.26.56_x90604_y55011_class1	Claudia
53	95	595.5	619.5	1	WV30NH_CD20_100_ER1 - 2015-11-16 17.26.56_x90604_y55011_class1	Claudia
54	95	640.5	637.5	1	WV30NH_CD20_100_ER1 - 2015-11-16 17.26.56_x90604_y55011_class1	Claudia
55	95	671.5	606.5	1	WV30NH_CD20_100_ER1 - 2015-11-16 17.26.56_x90604_y55011_class1	Claudia
56	95	687.5	574.5	1	WV30NH_CD20_100_ER1 - 2015-11-16 17.26.56_x90604_y55011_class1	Claudia
57	95	665.5	545.5	1	WV30NH_CD20_100_ER1 - 2015-11-16 17.26.56_x90604_y55011_class1	Claudia
58	95	690.5	656.5	1	WV30NH_CD20_100_ER1 - 2015-11-16 17.26.56_x90604_y55011_class1	Claudia
59	95	740.5	637.5	1	WV30NH_CD20_100_ER1 - 2015-11-16 17.26.56_x90604_y55011_class1	Claudia
60	95	763.5	598.5	1	WV30NH_CD20_100_ER1 - 2015-11-16 17.26.56_x90604_y55011_class1	Claudia
61	95	612.5	531.5	1	WV30NH_CD20_100_ER1 - 2015-11-16 17.26.56_x90604_y55011_class1	Claudia
62	95	675.5	478.5	1	WV30NH_CD20_100_ER1 - 2015-11-16 17.26.56_x90604_y55011_class1	Claudia
63	95	722.5	451.5	1	WV30NH_CD20_100_ER1 - 2015-11-16 17.26.56_x90604_y55011_class1	Claudia
64	95	827.5	557.5	1	WV30NH_CD20_100_ER1 - 2015-11-16 17.26.56_x90604_y55011_class1	Claudia
65	95	946.5	986.5	1	WV30NH_CD20_100_ER1 - 2015-11-16 17.26.56_x90604_y55011_class1	Claudia
66	95	687.5	948.5	1	WV30NH_CD20_100_ER1 - 2015-11-16 17.26.56_x90604_y55011_class1	Claudia
67	95	577.5	1001.5	1	WV30NH_CD20_100_ER1 - 2015-11-16 17.26.56_x90604_y55011_class1	Claudia
68	95	374.5	1037.5	1	WV30NH_CD20_100_ER1 - 2015-11-16 17.26.56_x90604_y55011_class1	Claudia
69	95	422.5	1039.5	1	WV30NH_CD20_100_ER1 - 2015-11-16 17.26.56_x90604_y55011_class1	Claudia
70	95	6.5	1240.5	1	WV30NH_CD20_100_ER1 - 2015-11-16 17.26.56_x90604_y55011_class1	Claudia
71	95	336.5	1186.5	1	WV30NH_CD20_100_ER1 - 2015-11-16 17.26.56_x90604_y55011_class1	Claudia
72	95	430.5	1272.5	1	WV30NH_CD20_100_ER1 - 2015-11-16 17.26.56_x90604_y55011_class1	Claudia
73	95	462.5	1286.5	1	WV30NH_CD20_100_ER1 - 2015-11-16 17.26.56_x90604_y55011_class1	Claudia
74	95	440.5	1325.5	1	WV30NH_CD20_100_ER1 - 2015-11-16 17.26.56_x90604_y55011_class1	Claudia
75	95	504.5	1328.5	1	WV30NH_CD20_100_ER1 - 2015-11-16 17.26.56_x90604_y55011_class1	Claudia
76	95	553.5	1295.5	1	WV30NH_CD20_100_ER1 - 2015-11-16 17.26.56_x90604_y55011_class1	Claudia
77	95	616.5	1406.5	1	WV30NH_CD20_100_ER1 - 2015-11-16 17.26.56_x90604_y55011_class1	Claudia
78	95	784.5	1216.5	1	WV30NH_CD20_100_ER1 - 2015-11-16 17.26.56_x90604_y55011_class1	Claudia
79	95	986.5	1301.5	1	WV30NH_CD20_100_ER1 - 2015-11-16 17.26.56_x90604_y55011_class1	Claudia
80	95	968.5	1209.5	1	WV30NH_CD20_100_ER1 - 2015-11-16 17.26.56_x90604_y55011_class1	Claudia
81	95	912.5	1198.5	1	WV30NH_CD20_100_ER1 - 2015-11-16 17.26.56_x90604_y55011_class1	Claudia
82	95	901.5	1136.5	1	WV30NH_CD20_100_ER1 - 2015-11-16 17.26.56_x90604_y55011_class1	Claudia
83	95	893.5	1062.5	1	WV30NH_CD20_100_ER1 - 2015-11-16 17.26.56_x90604_y55011_class1	Claudia
84	95	893.5	1016.5	1	WV30NH_CD20_100_ER1 - 2015-11-16 17.26.56_x90604_y55011_class1	Claudia
85	95	860.5	939.5	1	WV30NH_CD20_100_ER1 - 2015-11-16 17.26.56_x90604_y55011_class1	Claudia
86	95	851.5	992.5	1	WV30NH_CD20_100_ER1 - 2015-11-16 17.26.56_x90604_y55011_class1	Claudia
87	95	796.5	953.5	1	WV30NH_CD20_100_ER1 - 2015-11-16 17.26.56_x90604_y55011_class1	Claudia
88	95	668.5	998.5	1	WV30NH_CD20_100_ER1 - 2015-11-16 17.26.56_x90604_y55011_class1	Claudia
89	95	663.5	1051.5	1	WV30NH_CD20_100_ER1 - 2015-11-16 17.26.56_x90604_y55011_class1	Claudia
90	95	627.5	1042.5	1	WV30NH_CD20_100_ER1 - 2015-11-16 17.26.56_x90604_y55011_class1	Claudia
91	95	689.5	1100.5	1	WV30NH_CD20_100_ER1 - 2015-11-16 17.26.56_x90604_y55011_class1	Claudia
92	95	701.5	1134.5	1	WV30NH_CD20_100_ER1 - 2015-11-16 17.26.56_x90604_y55011_class1	Claudia
93	95	710.5	1159.5	1	WV30NH_CD20_100_ER1 - 2015-11-16 17.26.56_x90604_y55011_class1	Claudia
94	95	742.5	1174.5	1	WV30NH_CD20_100_ER1 - 2015-11-16 17.26.56_x90604_y55011_class1	Claudia
95	95	1325.5	1927.5	1	WV30NH_CD20_100_ER1 - 2015-11-16 17.26.56_x90604_y55011_class1	Claudia
96	95	712.5	709.5	1	WV30NH_CD20_100_ER1 - 2015-11-16 17.26.56_x90604_y55011_class1	Claudia
