# Supplementary material for: Robust and accurate quantification of biomarkers of immune cells in lung cancer micro-environment using deep convolutional neural networks
Source: PeerJ. 2019 Apr 10;7:e6335. doi: 10.7717/peerj.6335 (PMC6462181; doi:10.7717/peerj.6335)
Supplement: Supplemental Information 2 — The positions of the positive cells were detected by four independent human observers on at least 64 different validation images. Each csv file stored in the zip archive represents the positive cell count and their position per person and validation image. [file peerj-07-6335-s002.zip › validation-observers/person1/WV30NH_CD20_100_ER1 - 2015-11-16 17.26.56_x92184_y56560_class1.csv]

f_markerId	f_nrOfMarkers	f_x	f_y	l_GTR	i_imagefile	i_subfolder
1	108	340.5	40.5	1	WV30NH_CD20_100_ER1 - 2015-11-16 17.26.56_x92184_y56560_class1	Claudia
2	108	1478.5	166.5	1	WV30NH_CD20_100_ER1 - 2015-11-16 17.26.56_x92184_y56560_class1	Claudia
3	108	1595.5	416.5	1	WV30NH_CD20_100_ER1 - 2015-11-16 17.26.56_x92184_y56560_class1	Claudia
4	108	1765.5	569.5	1	WV30NH_CD20_100_ER1 - 2015-11-16 17.26.56_x92184_y56560_class1	Claudia
5	108	1577.5	528.5	1	WV30NH_CD20_100_ER1 - 2015-11-16 17.26.56_x92184_y56560_class1	Claudia
6	108	1945.5	972.5	1	WV30NH_CD20_100_ER1 - 2015-11-16 17.26.56_x92184_y56560_class1	Claudia
7	108	1915.5	1016.5	1	WV30NH_CD20_100_ER1 - 2015-11-16 17.26.56_x92184_y56560_class1	Claudia
8	108	1972.5	1354.5	1	WV30NH_CD20_100_ER1 - 2015-11-16 17.26.56_x92184_y56560_class1	Claudia
9	108	1863.5	1216.5	1	WV30NH_CD20_100_ER1 - 2015-11-16 17.26.56_x92184_y56560_class1	Claudia
10	108	1806.5	1133.5	1	WV30NH_CD20_100_ER1 - 2015-11-16 17.26.56_x92184_y56560_class1	Claudia
11	108	1910.5	1400.5	1	WV30NH_CD20_100_ER1 - 2015-11-16 17.26.56_x92184_y56560_class1	Claudia
12	108	1812.5	1324.5	1	WV30NH_CD20_100_ER1 - 2015-11-16 17.26.56_x92184_y56560_class1	Claudia
13	108	1704.5	1354.5	1	WV30NH_CD20_100_ER1 - 2015-11-16 17.26.56_x92184_y56560_class1	Claudia
14	108	1627.5	1296.5	1	WV30NH_CD20_100_ER1 - 2015-11-16 17.26.56_x92184_y56560_class1	Claudia
15	108	1622.5	1210.5	1	WV30NH_CD20_100_ER1 - 2015-11-16 17.26.56_x92184_y56560_class1	Claudia
16	108	1537.5	1206.5	1	WV30NH_CD20_100_ER1 - 2015-11-16 17.26.56_x92184_y56560_class1	Claudia
17	108	1554.5	1354.5	1	WV30NH_CD20_100_ER1 - 2015-11-16 17.26.56_x92184_y56560_class1	Claudia
18	108	1681.5	1509.5	1	WV30NH_CD20_100_ER1 - 2015-11-16 17.26.56_x92184_y56560_class1	Claudia
19	108	1934.5	1777.5	1	WV30NH_CD20_100_ER1 - 2015-11-16 17.26.56_x92184_y56560_class1	Claudia
20	108	1980.5	1793.5	1	WV30NH_CD20_100_ER1 - 2015-11-16 17.26.56_x92184_y56560_class1	Claudia
21	108	1969.5	1836.5	1	WV30NH_CD20_100_ER1 - 2015-11-16 17.26.56_x92184_y56560_class1	Claudia
22	108	1981.5	1872.5	1	WV30NH_CD20_100_ER1 - 2015-11-16 17.26.56_x92184_y56560_class1	Claudia
23	108	1989.5	1939.5	1	WV30NH_CD20_100_ER1 - 2015-11-16 17.26.56_x92184_y56560_class1	Claudia
24	108	1978.5	1978.5	1	WV30NH_CD20_100_ER1 - 2015-11-16 17.26.56_x92184_y56560_class1	Claudia
25	108	1925.5	1968.5	1	WV30NH_CD20_100_ER1 - 2015-11-16 17.26.56_x92184_y56560_class1	Claudia
26	108	1925.5	1915.5	1	WV30NH_CD20_100_ER1 - 2015-11-16 17.26.56_x92184_y56560_class1	Claudia
27	108	1859.5	1972.5	1	WV30NH_CD20_100_ER1 - 2015-11-16 17.26.56_x92184_y56560_class1	Claudia
28	108	1848.5	1925.5	1	WV30NH_CD20_100_ER1 - 2015-11-16 17.26.56_x92184_y56560_class1	Claudia
29	108	1783.5	1910.5	1	WV30NH_CD20_100_ER1 - 2015-11-16 17.26.56_x92184_y56560_class1	Claudia
30	108	1778.5	1936.5	1	WV30NH_CD20_100_ER1 - 2015-11-16 17.26.56_x92184_y56560_class1	Claudia
31	108	1804.5	1860.5	1	WV30NH_CD20_100_ER1 - 2015-11-16 17.26.56_x92184_y56560_class1	Claudia
32	108	1863.5	1824.5	1	WV30NH_CD20_100_ER1 - 2015-11-16 17.26.56_x92184_y56560_class1	Claudia
33	108	1853.5	1860.5	1	WV30NH_CD20_100_ER1 - 2015-11-16 17.26.56_x92184_y56560_class1	Claudia
34	108	1892.5	1893.5	1	WV30NH_CD20_100_ER1 - 2015-11-16 17.26.56_x92184_y56560_class1	Claudia
35	108	1906.5	1825.5	1	WV30NH_CD20_100_ER1 - 2015-11-16 17.26.56_x92184_y56560_class1	Claudia
36	108	1918.5	1856.5	1	WV30NH_CD20_100_ER1 - 2015-11-16 17.26.56_x92184_y56560_class1	Claudia
37	108	1359.5	1716.5	1	WV30NH_CD20_100_ER1 - 2015-11-16 17.26.56_x92184_y56560_class1	Claudia
38	108	1322.5	1657.5	1	WV30NH_CD20_100_ER1 - 2015-11-16 17.26.56_x92184_y56560_class1	Claudia
39	108	1424.5	1574.5	1	WV30NH_CD20_100_ER1 - 2015-11-16 17.26.56_x92184_y56560_class1	Claudia
40	108	1445.5	1537.5	1	WV30NH_CD20_100_ER1 - 2015-11-16 17.26.56_x92184_y56560_class1	Claudia
41	108	1275.5	1656.5	1	WV30NH_CD20_100_ER1 - 2015-11-16 17.26.56_x92184_y56560_class1	Claudia
42	108	1215.5	1571.5	1	WV30NH_CD20_100_ER1 - 2015-11-16 17.26.56_x92184_y56560_class1	Claudia
43	108	1124.5	1592.5	1	WV30NH_CD20_100_ER1 - 2015-11-16 17.26.56_x92184_y56560_class1	Claudia
44	108	1115.5	1548.5	1	WV30NH_CD20_100_ER1 - 2015-11-16 17.26.56_x92184_y56560_class1	Claudia
45	108	1087.5	1543.5	1	WV30NH_CD20_100_ER1 - 2015-11-16 17.26.56_x92184_y56560_class1	Claudia
46	108	1053.5	1509.5	1	WV30NH_CD20_100_ER1 - 2015-11-16 17.26.56_x92184_y56560_class1	Claudia
47	108	1025.5	1539.5	1	WV30NH_CD20_100_ER1 - 2015-11-16 17.26.56_x92184_y56560_class1	Claudia
48	108	984.5	1504.5	1	WV30NH_CD20_100_ER1 - 2015-11-16 17.26.56_x92184_y56560_class1	Claudia
49	108	954.5	1450.5	1	WV30NH_CD20_100_ER1 - 2015-11-16 17.26.56_x92184_y56560_class1	Claudia
50	108	1009.5	1380.5	1	WV30NH_CD20_100_ER1 - 2015-11-16 17.26.56_x92184_y56560_class1	Claudia
51	108	1024.5	1625.5	1	WV30NH_CD20_100_ER1 - 2015-11-16 17.26.56_x92184_y56560_class1	Claudia
52	108	1001.5	1646.5	1	WV30NH_CD20_100_ER1 - 2015-11-16 17.26.56_x92184_y56560_class1	Claudia
53	108	954.5	1684.5	1	WV30NH_CD20_100_ER1 - 2015-11-16 17.26.56_x92184_y56560_class1	Claudia
54	108	919.5	1745.5	1	WV30NH_CD20_100_ER1 - 2015-11-16 17.26.56_x92184_y56560_class1	Claudia
55	108	810.5	1663.5	1	WV30NH_CD20_100_ER1 - 2015-11-16 17.26.56_x92184_y56560_class1	Claudia
56	108	860.5	1619.5	1	WV30NH_CD20_100_ER1 - 2015-11-16 17.26.56_x92184_y56560_class1	Claudia
57	108	807.5	1603.5	1	WV30NH_CD20_100_ER1 - 2015-11-16 17.26.56_x92184_y56560_class1	Claudia
58	108	839.5	1566.5	1	WV30NH_CD20_100_ER1 - 2015-11-16 17.26.56_x92184_y56560_class1	Claudia
59	108	880.5	1542.5	1	WV30NH_CD20_100_ER1 - 2015-11-16 17.26.56_x92184_y56560_class1	Claudia
60	108	859.5	1495.5	1	WV30NH_CD20_100_ER1 - 2015-11-16 17.26.56_x92184_y56560_class1	Claudia
61	108	871.5	1445.5	1	WV30NH_CD20_100_ER1 - 2015-11-16 17.26.56_x92184_y56560_class1	Claudia
62	108	812.5	1407.5	1	WV30NH_CD20_100_ER1 - 2015-11-16 17.26.56_x92184_y56560_class1	Claudia
63	108	775.5	1490.5	1	WV30NH_CD20_100_ER1 - 2015-11-16 17.26.56_x92184_y56560_class1	Claudia
64	108	827.5	1481.5	1	WV30NH_CD20_100_ER1 - 2015-11-16 17.26.56_x92184_y56560_class1	Claudia
65	108	807.5	1528.5	1	WV30NH_CD20_100_ER1 - 2015-11-16 17.26.56_x92184_y56560_class1	Claudia
66	108	784.5	1566.5	1	WV30NH_CD20_100_ER1 - 2015-11-16 17.26.56_x92184_y56560_class1	Claudia
67	108	610.5	1565.5	1	WV30NH_CD20_100_ER1 - 2015-11-16 17.26.56_x92184_y56560_class1	Claudia
68	108	639.5	1593.5	1	WV30NH_CD20_100_ER1 - 2015-11-16 17.26.56_x92184_y56560_class1	Claudia
69	108	949.5	1243.5	1	WV30NH_CD20_100_ER1 - 2015-11-16 17.26.56_x92184_y56560_class1	Claudia
70	108	886.5	1284.5	1	WV30NH_CD20_100_ER1 - 2015-11-16 17.26.56_x92184_y56560_class1	Claudia
71	108	895.5	1319.5	1	WV30NH_CD20_100_ER1 - 2015-11-16 17.26.56_x92184_y56560_class1	Claudia
72	108	931.5	1377.5	1	WV30NH_CD20_100_ER1 - 2015-11-16 17.26.56_x92184_y56560_class1	Claudia
73	108	928.5	1427.5	1	WV30NH_CD20_100_ER1 - 2015-11-16 17.26.56_x92184_y56560_class1	Claudia
74	108	915.5	1324.5	1	WV30NH_CD20_100_ER1 - 2015-11-16 17.26.56_x92184_y56560_class1	Claudia
75	108	1259.5	1296.5	1	WV30NH_CD20_100_ER1 - 2015-11-16 17.26.56_x92184_y56560_class1	Claudia
76	108	1292.5	1246.5	1	WV30NH_CD20_100_ER1 - 2015-11-16 17.26.56_x92184_y56560_class1	Claudia
77	108	1243.5	1128.5	1	WV30NH_CD20_100_ER1 - 2015-11-16 17.26.56_x92184_y56560_class1	Claudia
78	108	1112.5	1057.5	1	WV30NH_CD20_100_ER1 - 2015-11-16 17.26.56_x92184_y56560_class1	Claudia
79	108	1172.5	1003.5	1	WV30NH_CD20_100_ER1 - 2015-11-16 17.26.56_x92184_y56560_class1	Claudia
80	108	1230.5	919.5	1	WV30NH_CD20_100_ER1 - 2015-11-16 17.26.56_x92184_y56560_class1	Claudia
81	108	1224.5	951.5	1	WV30NH_CD20_100_ER1 - 2015-11-16 17.26.56_x92184_y56560_class1	Claudia
82	108	1292.5	995.5	1	WV30NH_CD20_100_ER1 - 2015-11-16 17.26.56_x92184_y56560_class1	Claudia
83	108	1309.5	1056.5	1	WV30NH_CD20_100_ER1 - 2015-11-16 17.26.56_x92184_y56560_class1	Claudia
84	108	1348.5	1013.5	1	WV30NH_CD20_100_ER1 - 2015-11-16 17.26.56_x92184_y56560_class1	Claudia
85	108	1456.5	1089.5	1	WV30NH_CD20_100_ER1 - 2015-11-16 17.26.56_x92184_y56560_class1	Claudia
86	108	959.5	796.5	1	WV30NH_CD20_100_ER1 - 2015-11-16 17.26.56_x92184_y56560_class1	Claudia
87	108	925.5	746.5	1	WV30NH_CD20_100_ER1 - 2015-11-16 17.26.56_x92184_y56560_class1	Claudia
88	108	1013.5	780.5	1	WV30NH_CD20_100_ER1 - 2015-11-16 17.26.56_x92184_y56560_class1	Claudia
89	108	1001.5	837.5	1	WV30NH_CD20_100_ER1 - 2015-11-16 17.26.56_x92184_y56560_class1	Claudia
90	108	1040.5	837.5	1	WV30NH_CD20_100_ER1 - 2015-11-16 17.26.56_x92184_y56560_class1	Claudia
91	108	1446.5	389.5	1	WV30NH_CD20_100_ER1 - 2015-11-16 17.26.56_x92184_y56560_class1	Claudia
92	108	1500.5	463.5	1	WV30NH_CD20_100_ER1 - 2015-11-16 17.26.56_x92184_y56560_class1	Claudia
93	108	1415.5	587.5	1	WV30NH_CD20_100_ER1 - 2015-11-16 17.26.56_x92184_y56560_class1	Claudia
94	108	1453.5	622.5	1	WV30NH_CD20_100_ER1 - 2015-11-16 17.26.56_x92184_y56560_class1	Claudia
95	108	1492.5	648.5	1	WV30NH_CD20_100_ER1 - 2015-11-16 17.26.56_x92184_y56560_class1	Claudia
96	108	1501.5	684.5	1	WV30NH_CD20_100_ER1 - 2015-11-16 17.26.56_x92184_y56560_class1	Claudia
97	108	1524.5	724.5	1	WV30NH_CD20_100_ER1 - 2015-11-16 17.26.56_x92184_y56560_class1	Claudia
98	108	1551.5	733.5	1	WV30NH_CD20_100_ER1 - 2015-11-16 17.26.56_x92184_y56560_class1	Claudia
99	108	1471.5	712.5	1	WV30NH_CD20_100_ER1 - 2015-11-16 17.26.56_x92184_y56560_class1	Claudia
100	108	1489.5	751.5	1	WV30NH_CD20_100_ER1 - 2015-11-16 17.26.56_x92184_y56560_class1	Claudia
101	108	1451.5	768.5	1	WV30NH_CD20_100_ER1 - 2015-11-16 17.26.56_x92184_y56560_class1	Claudia
102	108	1459.5	801.5	1	WV30NH_CD20_100_ER1 - 2015-11-16 17.26.56_x92184_y56560_class1	Claudia
103	108	1419.5	736.5	1	WV30NH_CD20_100_ER1 - 2015-11-16 17.26.56_x92184_y56560_class1	Claudia
104	108	1415.5	681.5	1	WV30NH_CD20_100_ER1 - 2015-11-16 17.26.56_x92184_y56560_class1	Claudia
105	108	1318.5	833.5	1	WV30NH_CD20_100_ER1 - 2015-11-16 17.26.56_x92184_y56560_class1	Claudia
106	108	1460.5	1015.5	1	WV30NH_CD20_100_ER1 - 2015-11-16 17.26.56_x92184_y56560_class1	Claudia
107	108	119.5	1548.5	1	WV30NH_CD20_100_ER1 - 2015-11-16 17.26.56_x92184_y56560_class1	Claudia
108	108	81.5	1577.5	1	WV30NH_CD20_100_ER1 - 2015-11-16 17.26.56_x92184_y56560_class1	Claudia
