# Supplementary material for: Robust and accurate quantification of biomarkers of immune cells in lung cancer micro-environment using deep convolutional neural networks
Source: PeerJ. 2019 Apr 10;7:e6335. doi: 10.7717/peerj.6335 (PMC6462181; doi:10.7717/peerj.6335)
Supplement: Supplemental Information 2 — The positions of the positive cells were detected by four independent human observers on at least 64 different validation images. Each csv file stored in the zip archive represents the positive cell count and their position per person and validation image. [file peerj-07-6335-s002.zip › validation-observers/person1/WV30NH_CD20_100_ER1 - 2015-11-16 17.26.56_x94960_y20485_class1.csv]

f_markerId	f_nrOfMarkers	f_x	f_y	l_GTR	i_imagefile	i_subfolder
1	185	804.5	24.5	1	WV30NH_CD20_100_ER1 - 2015-11-16 17.26.56_x94960_y20485_class1	Claudia
2	185	827.5	74.5	1	WV30NH_CD20_100_ER1 - 2015-11-16 17.26.56_x94960_y20485_class1	Claudia
3	185	798.5	118.5	1	WV30NH_CD20_100_ER1 - 2015-11-16 17.26.56_x94960_y20485_class1	Claudia
4	185	553.5	125.5	1	WV30NH_CD20_100_ER1 - 2015-11-16 17.26.56_x94960_y20485_class1	Claudia
5	185	834.5	259.5	1	WV30NH_CD20_100_ER1 - 2015-11-16 17.26.56_x94960_y20485_class1	Claudia
6	185	598.5	474.5	1	WV30NH_CD20_100_ER1 - 2015-11-16 17.26.56_x94960_y20485_class1	Claudia
7	185	295.5	468.5	1	WV30NH_CD20_100_ER1 - 2015-11-16 17.26.56_x94960_y20485_class1	Claudia
8	185	19.5	543.5	1	WV30NH_CD20_100_ER1 - 2015-11-16 17.26.56_x94960_y20485_class1	Claudia
9	185	3.5	698.5	1	WV30NH_CD20_100_ER1 - 2015-11-16 17.26.56_x94960_y20485_class1	Claudia
10	185	357.5	559.5	1	WV30NH_CD20_100_ER1 - 2015-11-16 17.26.56_x94960_y20485_class1	Claudia
11	185	460.5	557.5	1	WV30NH_CD20_100_ER1 - 2015-11-16 17.26.56_x94960_y20485_class1	Claudia
12	185	366.5	683.5	1	WV30NH_CD20_100_ER1 - 2015-11-16 17.26.56_x94960_y20485_class1	Claudia
13	185	377.5	736.5	1	WV30NH_CD20_100_ER1 - 2015-11-16 17.26.56_x94960_y20485_class1	Claudia
14	185	478.5	751.5	1	WV30NH_CD20_100_ER1 - 2015-11-16 17.26.56_x94960_y20485_class1	Claudia
15	185	553.5	739.5	1	WV30NH_CD20_100_ER1 - 2015-11-16 17.26.56_x94960_y20485_class1	Claudia
16	185	590.5	798.5	1	WV30NH_CD20_100_ER1 - 2015-11-16 17.26.56_x94960_y20485_class1	Claudia
17	185	615.5	1028.5	1	WV30NH_CD20_100_ER1 - 2015-11-16 17.26.56_x94960_y20485_class1	Claudia
18	185	734.5	869.5	1	WV30NH_CD20_100_ER1 - 2015-11-16 17.26.56_x94960_y20485_class1	Claudia
19	185	89.5	1348.5	1	WV30NH_CD20_100_ER1 - 2015-11-16 17.26.56_x94960_y20485_class1	Claudia
20	185	25.5	1409.5	1	WV30NH_CD20_100_ER1 - 2015-11-16 17.26.56_x94960_y20485_class1	Claudia
21	185	321.5	1427.5	1	WV30NH_CD20_100_ER1 - 2015-11-16 17.26.56_x94960_y20485_class1	Claudia
22	185	327.5	1516.5	1	WV30NH_CD20_100_ER1 - 2015-11-16 17.26.56_x94960_y20485_class1	Claudia
23	185	474.5	1609.5	1	WV30NH_CD20_100_ER1 - 2015-11-16 17.26.56_x94960_y20485_class1	Claudia
24	185	454.5	1681.5	1	WV30NH_CD20_100_ER1 - 2015-11-16 17.26.56_x94960_y20485_class1	Claudia
25	185	363.5	1699.5	1	WV30NH_CD20_100_ER1 - 2015-11-16 17.26.56_x94960_y20485_class1	Claudia
26	185	465.5	1809.5	1	WV30NH_CD20_100_ER1 - 2015-11-16 17.26.56_x94960_y20485_class1	Claudia
27	185	406.5	1793.5	1	WV30NH_CD20_100_ER1 - 2015-11-16 17.26.56_x94960_y20485_class1	Claudia
28	185	396.5	1942.5	1	WV30NH_CD20_100_ER1 - 2015-11-16 17.26.56_x94960_y20485_class1	Claudia
29	185	777.5	1983.5	1	WV30NH_CD20_100_ER1 - 2015-11-16 17.26.56_x94960_y20485_class1	Claudia
30	185	754.5	1824.5	1	WV30NH_CD20_100_ER1 - 2015-11-16 17.26.56_x94960_y20485_class1	Claudia
31	185	815.5	1783.5	1	WV30NH_CD20_100_ER1 - 2015-11-16 17.26.56_x94960_y20485_class1	Claudia
32	185	715.5	1692.5	1	WV30NH_CD20_100_ER1 - 2015-11-16 17.26.56_x94960_y20485_class1	Claudia
33	185	966.5	1824.5	1	WV30NH_CD20_100_ER1 - 2015-11-16 17.26.56_x94960_y20485_class1	Claudia
34	185	1098.5	1949.5	1	WV30NH_CD20_100_ER1 - 2015-11-16 17.26.56_x94960_y20485_class1	Claudia
35	185	1137.5	1984.5	1	WV30NH_CD20_100_ER1 - 2015-11-16 17.26.56_x94960_y20485_class1	Claudia
36	185	1219.5	1912.5	1	WV30NH_CD20_100_ER1 - 2015-11-16 17.26.56_x94960_y20485_class1	Claudia
37	185	1107.5	1768.5	1	WV30NH_CD20_100_ER1 - 2015-11-16 17.26.56_x94960_y20485_class1	Claudia
38	185	1124.5	1643.5	1	WV30NH_CD20_100_ER1 - 2015-11-16 17.26.56_x94960_y20485_class1	Claudia
39	185	1068.5	1625.5	1	WV30NH_CD20_100_ER1 - 2015-11-16 17.26.56_x94960_y20485_class1	Claudia
40	185	1009.5	1572.5	1	WV30NH_CD20_100_ER1 - 2015-11-16 17.26.56_x94960_y20485_class1	Claudia
41	185	983.5	1400.5	1	WV30NH_CD20_100_ER1 - 2015-11-16 17.26.56_x94960_y20485_class1	Claudia
42	185	1334.5	1983.5	1	WV30NH_CD20_100_ER1 - 2015-11-16 17.26.56_x94960_y20485_class1	Claudia
43	185	1401.5	1984.5	1	WV30NH_CD20_100_ER1 - 2015-11-16 17.26.56_x94960_y20485_class1	Claudia
44	185	1519.5	1946.5	1	WV30NH_CD20_100_ER1 - 2015-11-16 17.26.56_x94960_y20485_class1	Claudia
45	185	1571.5	1927.5	1	WV30NH_CD20_100_ER1 - 2015-11-16 17.26.56_x94960_y20485_class1	Claudia
46	185	1610.5	1909.5	1	WV30NH_CD20_100_ER1 - 2015-11-16 17.26.56_x94960_y20485_class1	Claudia
47	185	1645.5	1942.5	1	WV30NH_CD20_100_ER1 - 2015-11-16 17.26.56_x94960_y20485_class1	Claudia
48	185	1606.5	1968.5	1	WV30NH_CD20_100_ER1 - 2015-11-16 17.26.56_x94960_y20485_class1	Claudia
49	185	1701.5	1909.5	1	WV30NH_CD20_100_ER1 - 2015-11-16 17.26.56_x94960_y20485_class1	Claudia
50	185	1724.5	1949.5	1	WV30NH_CD20_100_ER1 - 2015-11-16 17.26.56_x94960_y20485_class1	Claudia
51	185	1733.5	1992.5	1	WV30NH_CD20_100_ER1 - 2015-11-16 17.26.56_x94960_y20485_class1	Claudia
52	185	1787.5	1927.5	1	WV30NH_CD20_100_ER1 - 2015-11-16 17.26.56_x94960_y20485_class1	Claudia
53	185	1848.5	1924.5	1	WV30NH_CD20_100_ER1 - 2015-11-16 17.26.56_x94960_y20485_class1	Claudia
54	185	1919.5	1916.5	1	WV30NH_CD20_100_ER1 - 2015-11-16 17.26.56_x94960_y20485_class1	Claudia
55	185	1953.5	1974.5	1	WV30NH_CD20_100_ER1 - 2015-11-16 17.26.56_x94960_y20485_class1	Claudia
56	185	1987.5	1901.5	1	WV30NH_CD20_100_ER1 - 2015-11-16 17.26.56_x94960_y20485_class1	Claudia
57	185	1974.5	1842.5	1	WV30NH_CD20_100_ER1 - 2015-11-16 17.26.56_x94960_y20485_class1	Claudia
58	185	1930.5	1859.5	1	WV30NH_CD20_100_ER1 - 2015-11-16 17.26.56_x94960_y20485_class1	Claudia
59	185	1939.5	1799.5	1	WV30NH_CD20_100_ER1 - 2015-11-16 17.26.56_x94960_y20485_class1	Claudia
60	185	1878.5	1827.5	1	WV30NH_CD20_100_ER1 - 2015-11-16 17.26.56_x94960_y20485_class1	Claudia
61	185	1860.5	1725.5	1	WV30NH_CD20_100_ER1 - 2015-11-16 17.26.56_x94960_y20485_class1	Claudia
62	185	1815.5	1793.5	1	WV30NH_CD20_100_ER1 - 2015-11-16 17.26.56_x94960_y20485_class1	Claudia
63	185	1721.5	1874.5	1	WV30NH_CD20_100_ER1 - 2015-11-16 17.26.56_x94960_y20485_class1	Claudia
64	185	1681.5	1865.5	1	WV30NH_CD20_100_ER1 - 2015-11-16 17.26.56_x94960_y20485_class1	Claudia
65	185	1640.5	1831.5	1	WV30NH_CD20_100_ER1 - 2015-11-16 17.26.56_x94960_y20485_class1	Claudia
66	185	1646.5	1883.5	1	WV30NH_CD20_100_ER1 - 2015-11-16 17.26.56_x94960_y20485_class1	Claudia
67	185	1745.5	1762.5	1	WV30NH_CD20_100_ER1 - 2015-11-16 17.26.56_x94960_y20485_class1	Claudia
68	185	1734.5	1715.5	1	WV30NH_CD20_100_ER1 - 2015-11-16 17.26.56_x94960_y20485_class1	Claudia
69	185	1756.5	1686.5	1	WV30NH_CD20_100_ER1 - 2015-11-16 17.26.56_x94960_y20485_class1	Claudia
70	185	1781.5	1669.5	1	WV30NH_CD20_100_ER1 - 2015-11-16 17.26.56_x94960_y20485_class1	Claudia
71	185	1709.5	1662.5	1	WV30NH_CD20_100_ER1 - 2015-11-16 17.26.56_x94960_y20485_class1	Claudia
72	185	1627.5	1696.5	1	WV30NH_CD20_100_ER1 - 2015-11-16 17.26.56_x94960_y20485_class1	Claudia
73	185	1548.5	1771.5	1	WV30NH_CD20_100_ER1 - 2015-11-16 17.26.56_x94960_y20485_class1	Claudia
74	185	1512.5	1774.5	1	WV30NH_CD20_100_ER1 - 2015-11-16 17.26.56_x94960_y20485_class1	Claudia
75	185	1459.5	1683.5	1	WV30NH_CD20_100_ER1 - 2015-11-16 17.26.56_x94960_y20485_class1	Claudia
76	185	1446.5	1740.5	1	WV30NH_CD20_100_ER1 - 2015-11-16 17.26.56_x94960_y20485_class1	Claudia
77	185	1374.5	1692.5	1	WV30NH_CD20_100_ER1 - 2015-11-16 17.26.56_x94960_y20485_class1	Claudia
78	185	1404.5	1772.5	1	WV30NH_CD20_100_ER1 - 2015-11-16 17.26.56_x94960_y20485_class1	Claudia
79	185	1375.5	1881.5	1	WV30NH_CD20_100_ER1 - 2015-11-16 17.26.56_x94960_y20485_class1	Claudia
80	185	1340.5	1890.5	1	WV30NH_CD20_100_ER1 - 2015-11-16 17.26.56_x94960_y20485_class1	Claudia
81	185	1396.5	1927.5	1	WV30NH_CD20_100_ER1 - 2015-11-16 17.26.56_x94960_y20485_class1	Claudia
82	185	1440.5	1892.5	1	WV30NH_CD20_100_ER1 - 2015-11-16 17.26.56_x94960_y20485_class1	Claudia
83	185	1460.5	1937.5	1	WV30NH_CD20_100_ER1 - 2015-11-16 17.26.56_x94960_y20485_class1	Claudia
84	185	1453.5	1856.5	1	WV30NH_CD20_100_ER1 - 2015-11-16 17.26.56_x94960_y20485_class1	Claudia
85	185	1609.5	56.5	1	WV30NH_CD20_100_ER1 - 2015-11-16 17.26.56_x94960_y20485_class1	Claudia
86	185	1556.5	75.5	1	WV30NH_CD20_100_ER1 - 2015-11-16 17.26.56_x94960_y20485_class1	Claudia
87	185	1801.5	18.5	1	WV30NH_CD20_100_ER1 - 2015-11-16 17.26.56_x94960_y20485_class1	Claudia
88	185	1883.5	18.5	1	WV30NH_CD20_100_ER1 - 2015-11-16 17.26.56_x94960_y20485_class1	Claudia
89	185	1762.5	45.5	1	WV30NH_CD20_100_ER1 - 2015-11-16 17.26.56_x94960_y20485_class1	Claudia
90	185	1807.5	72.5	1	WV30NH_CD20_100_ER1 - 2015-11-16 17.26.56_x94960_y20485_class1	Claudia
91	185	1818.5	119.5	1	WV30NH_CD20_100_ER1 - 2015-11-16 17.26.56_x94960_y20485_class1	Claudia
92	185	1843.5	154.5	1	WV30NH_CD20_100_ER1 - 2015-11-16 17.26.56_x94960_y20485_class1	Claudia
93	185	1869.5	130.5	1	WV30NH_CD20_100_ER1 - 2015-11-16 17.26.56_x94960_y20485_class1	Claudia
94	185	1890.5	190.5	1	WV30NH_CD20_100_ER1 - 2015-11-16 17.26.56_x94960_y20485_class1	Claudia
95	185	1956.5	195.5	1	WV30NH_CD20_100_ER1 - 2015-11-16 17.26.56_x94960_y20485_class1	Claudia
96	185	1889.5	259.5	1	WV30NH_CD20_100_ER1 - 2015-11-16 17.26.56_x94960_y20485_class1	Claudia
97	185	1904.5	289.5	1	WV30NH_CD20_100_ER1 - 2015-11-16 17.26.56_x94960_y20485_class1	Claudia
98	185	1863.5	322.5	1	WV30NH_CD20_100_ER1 - 2015-11-16 17.26.56_x94960_y20485_class1	Claudia
99	185	1612.5	306.5	1	WV30NH_CD20_100_ER1 - 2015-11-16 17.26.56_x94960_y20485_class1	Claudia
100	185	1745.5	424.5	1	WV30NH_CD20_100_ER1 - 2015-11-16 17.26.56_x94960_y20485_class1	Claudia
101	185	1487.5	462.5	1	WV30NH_CD20_100_ER1 - 2015-11-16 17.26.56_x94960_y20485_class1	Claudia
102	185	1248.5	340.5	1	WV30NH_CD20_100_ER1 - 2015-11-16 17.26.56_x94960_y20485_class1	Claudia
103	185	1042.5	304.5	1	WV30NH_CD20_100_ER1 - 2015-11-16 17.26.56_x94960_y20485_class1	Claudia
104	185	1130.5	518.5	1	WV30NH_CD20_100_ER1 - 2015-11-16 17.26.56_x94960_y20485_class1	Claudia
105	185	1225.5	525.5	1	WV30NH_CD20_100_ER1 - 2015-11-16 17.26.56_x94960_y20485_class1	Claudia
106	185	1250.5	598.5	1	WV30NH_CD20_100_ER1 - 2015-11-16 17.26.56_x94960_y20485_class1	Claudia
107	185	1342.5	551.5	1	WV30NH_CD20_100_ER1 - 2015-11-16 17.26.56_x94960_y20485_class1	Claudia
108	185	1353.5	645.5	1	WV30NH_CD20_100_ER1 - 2015-11-16 17.26.56_x94960_y20485_class1	Claudia
109	185	1416.5	692.5	1	WV30NH_CD20_100_ER1 - 2015-11-16 17.26.56_x94960_y20485_class1	Claudia
110	185	1369.5	674.5	1	WV30NH_CD20_100_ER1 - 2015-11-16 17.26.56_x94960_y20485_class1	Claudia
111	185	1448.5	593.5	1	WV30NH_CD20_100_ER1 - 2015-11-16 17.26.56_x94960_y20485_class1	Claudia
112	185	1574.5	625.5	1	WV30NH_CD20_100_ER1 - 2015-11-16 17.26.56_x94960_y20485_class1	Claudia
113	185	1616.5	607.5	1	WV30NH_CD20_100_ER1 - 2015-11-16 17.26.56_x94960_y20485_class1	Claudia
114	185	1645.5	595.5	1	WV30NH_CD20_100_ER1 - 2015-11-16 17.26.56_x94960_y20485_class1	Claudia
115	185	1648.5	654.5	1	WV30NH_CD20_100_ER1 - 2015-11-16 17.26.56_x94960_y20485_class1	Claudia
116	185	1743.5	589.5	1	WV30NH_CD20_100_ER1 - 2015-11-16 17.26.56_x94960_y20485_class1	Claudia
117	185	1760.5	645.5	1	WV30NH_CD20_100_ER1 - 2015-11-16 17.26.56_x94960_y20485_class1	Claudia
118	185	1863.5	625.5	1	WV30NH_CD20_100_ER1 - 2015-11-16 17.26.56_x94960_y20485_class1	Claudia
119	185	1904.5	518.5	1	WV30NH_CD20_100_ER1 - 2015-11-16 17.26.56_x94960_y20485_class1	Claudia
120	185	1928.5	548.5	1	WV30NH_CD20_100_ER1 - 2015-11-16 17.26.56_x94960_y20485_class1	Claudia
121	185	1933.5	596.5	1	WV30NH_CD20_100_ER1 - 2015-11-16 17.26.56_x94960_y20485_class1	Claudia
122	185	1945.5	639.5	1	WV30NH_CD20_100_ER1 - 2015-11-16 17.26.56_x94960_y20485_class1	Claudia
123	185	1993.5	609.5	1	WV30NH_CD20_100_ER1 - 2015-11-16 17.26.56_x94960_y20485_class1	Claudia
124	185	1963.5	806.5	1	WV30NH_CD20_100_ER1 - 2015-11-16 17.26.56_x94960_y20485_class1	Claudia
125	185	1921.5	833.5	1	WV30NH_CD20_100_ER1 - 2015-11-16 17.26.56_x94960_y20485_class1	Claudia
126	185	1949.5	881.5	1	WV30NH_CD20_100_ER1 - 2015-11-16 17.26.56_x94960_y20485_class1	Claudia
127	185	1728.5	783.5	1	WV30NH_CD20_100_ER1 - 2015-11-16 17.26.56_x94960_y20485_class1	Claudia
128	185	1659.5	740.5	1	WV30NH_CD20_100_ER1 - 2015-11-16 17.26.56_x94960_y20485_class1	Claudia
129	185	1592.5	718.5	1	WV30NH_CD20_100_ER1 - 2015-11-16 17.26.56_x94960_y20485_class1	Claudia
130	185	1524.5	716.5	1	WV30NH_CD20_100_ER1 - 2015-11-16 17.26.56_x94960_y20485_class1	Claudia
131	185	1619.5	854.5	1	WV30NH_CD20_100_ER1 - 2015-11-16 17.26.56_x94960_y20485_class1	Claudia
132	185	1724.5	956.5	1	WV30NH_CD20_100_ER1 - 2015-11-16 17.26.56_x94960_y20485_class1	Claudia
133	185	1890.5	949.5	1	WV30NH_CD20_100_ER1 - 2015-11-16 17.26.56_x94960_y20485_class1	Claudia
134	185	1993.5	1125.5	1	WV30NH_CD20_100_ER1 - 2015-11-16 17.26.56_x94960_y20485_class1	Claudia
135	185	1922.5	1065.5	1	WV30NH_CD20_100_ER1 - 2015-11-16 17.26.56_x94960_y20485_class1	Claudia
136	185	1913.5	1163.5	1	WV30NH_CD20_100_ER1 - 2015-11-16 17.26.56_x94960_y20485_class1	Claudia
137	185	1853.5	1151.5	1	WV30NH_CD20_100_ER1 - 2015-11-16 17.26.56_x94960_y20485_class1	Claudia
138	185	1819.5	1122.5	1	WV30NH_CD20_100_ER1 - 2015-11-16 17.26.56_x94960_y20485_class1	Claudia
139	185	1768.5	1098.5	1	WV30NH_CD20_100_ER1 - 2015-11-16 17.26.56_x94960_y20485_class1	Claudia
140	185	1777.5	1003.5	1	WV30NH_CD20_100_ER1 - 2015-11-16 17.26.56_x94960_y20485_class1	Claudia
141	185	1696.5	1231.5	1	WV30NH_CD20_100_ER1 - 2015-11-16 17.26.56_x94960_y20485_class1	Claudia
142	185	1624.5	1186.5	1	WV30NH_CD20_100_ER1 - 2015-11-16 17.26.56_x94960_y20485_class1	Claudia
143	185	1450.5	1019.5	1	WV30NH_CD20_100_ER1 - 2015-11-16 17.26.56_x94960_y20485_class1	Claudia
144	185	1986.5	1407.5	1	WV30NH_CD20_100_ER1 - 2015-11-16 17.26.56_x94960_y20485_class1	Claudia
145	185	1954.5	1351.5	1	WV30NH_CD20_100_ER1 - 2015-11-16 17.26.56_x94960_y20485_class1	Claudia
146	185	1931.5	1301.5	1	WV30NH_CD20_100_ER1 - 2015-11-16 17.26.56_x94960_y20485_class1	Claudia
147	185	1898.5	1254.5	1	WV30NH_CD20_100_ER1 - 2015-11-16 17.26.56_x94960_y20485_class1	Claudia
148	185	1845.5	1284.5	1	WV30NH_CD20_100_ER1 - 2015-11-16 17.26.56_x94960_y20485_class1	Claudia
149	185	1780.5	1345.5	1	WV30NH_CD20_100_ER1 - 2015-11-16 17.26.56_x94960_y20485_class1	Claudia
150	185	1831.5	1374.5	1	WV30NH_CD20_100_ER1 - 2015-11-16 17.26.56_x94960_y20485_class1	Claudia
151	185	1748.5	1403.5	1	WV30NH_CD20_100_ER1 - 2015-11-16 17.26.56_x94960_y20485_class1	Claudia
152	185	1803.5	1437.5	1	WV30NH_CD20_100_ER1 - 2015-11-16 17.26.56_x94960_y20485_class1	Claudia
153	185	1856.5	1462.5	1	WV30NH_CD20_100_ER1 - 2015-11-16 17.26.56_x94960_y20485_class1	Claudia
154	185	1869.5	1518.5	1	WV30NH_CD20_100_ER1 - 2015-11-16 17.26.56_x94960_y20485_class1	Claudia
155	185	1837.5	1578.5	1	WV30NH_CD20_100_ER1 - 2015-11-16 17.26.56_x94960_y20485_class1	Claudia
156	185	1783.5	1513.5	1	WV30NH_CD20_100_ER1 - 2015-11-16 17.26.56_x94960_y20485_class1	Claudia
157	185	1819.5	1493.5	1	WV30NH_CD20_100_ER1 - 2015-11-16 17.26.56_x94960_y20485_class1	Claudia
158	185	1743.5	1472.5	1	WV30NH_CD20_100_ER1 - 2015-11-16 17.26.56_x94960_y20485_class1	Claudia
159	185	1721.5	1559.5	1	WV30NH_CD20_100_ER1 - 2015-11-16 17.26.56_x94960_y20485_class1	Claudia
160	185	1707.5	1616.5	1	WV30NH_CD20_100_ER1 - 2015-11-16 17.26.56_x94960_y20485_class1	Claudia
161	185	1615.5	1395.5	1	WV30NH_CD20_100_ER1 - 2015-11-16 17.26.56_x94960_y20485_class1	Claudia
162	185	1596.5	1269.5	1	WV30NH_CD20_100_ER1 - 2015-11-16 17.26.56_x94960_y20485_class1	Claudia
163	185	1228.5	1728.5	1	WV30NH_CD20_100_ER1 - 2015-11-16 17.26.56_x94960_y20485_class1	Claudia
164	185	1260.5	1698.5	1	WV30NH_CD20_100_ER1 - 2015-11-16 17.26.56_x94960_y20485_class1	Claudia
165	185	1281.5	1783.5	1	WV30NH_CD20_100_ER1 - 2015-11-16 17.26.56_x94960_y20485_class1	Claudia
166	185	1322.5	1706.5	1	WV30NH_CD20_100_ER1 - 2015-11-16 17.26.56_x94960_y20485_class1	Claudia
167	185	1303.5	1575.5	1	WV30NH_CD20_100_ER1 - 2015-11-16 17.26.56_x94960_y20485_class1	Claudia
168	185	1313.5	1471.5	1	WV30NH_CD20_100_ER1 - 2015-11-16 17.26.56_x94960_y20485_class1	Claudia
169	185	1433.5	1390.5	1	WV30NH_CD20_100_ER1 - 2015-11-16 17.26.56_x94960_y20485_class1	Claudia
170	185	1459.5	1351.5	1	WV30NH_CD20_100_ER1 - 2015-11-16 17.26.56_x94960_y20485_class1	Claudia
171	185	1434.5	1309.5	1	WV30NH_CD20_100_ER1 - 2015-11-16 17.26.56_x94960_y20485_class1	Claudia
172	185	1398.5	1281.5	1	WV30NH_CD20_100_ER1 - 2015-11-16 17.26.56_x94960_y20485_class1	Claudia
173	185	1384.5	1233.5	1	WV30NH_CD20_100_ER1 - 2015-11-16 17.26.56_x94960_y20485_class1	Claudia
174	185	721.5	1127.5	1	WV30NH_CD20_100_ER1 - 2015-11-16 17.26.56_x94960_y20485_class1	Claudia
175	185	824.5	1057.5	1	WV30NH_CD20_100_ER1 - 2015-11-16 17.26.56_x94960_y20485_class1	Claudia
176	185	1103.5	824.5	1	WV30NH_CD20_100_ER1 - 2015-11-16 17.26.56_x94960_y20485_class1	Claudia
177	185	1022.5	913.5	1	WV30NH_CD20_100_ER1 - 2015-11-16 17.26.56_x94960_y20485_class1	Claudia
178	185	980.5	906.5	1	WV30NH_CD20_100_ER1 - 2015-11-16 17.26.56_x94960_y20485_class1	Claudia
179	185	1196.5	910.5	1	WV30NH_CD20_100_ER1 - 2015-11-16 17.26.56_x94960_y20485_class1	Claudia
180	185	816.5	624.5	1	WV30NH_CD20_100_ER1 - 2015-11-16 17.26.56_x94960_y20485_class1	Claudia
181	185	853.5	648.5	1	WV30NH_CD20_100_ER1 - 2015-11-16 17.26.56_x94960_y20485_class1	Claudia
182	185	1549.5	1098.5	1	WV30NH_CD20_100_ER1 - 2015-11-16 17.26.56_x94960_y20485_class1	Claudia
183	185	1303.5	1156.5	1	WV30NH_CD20_100_ER1 - 2015-11-16 17.26.56_x94960_y20485_class1	Claudia
184	185	1818.5	777.5	1	WV30NH_CD20_100_ER1 - 2015-11-16 17.26.56_x94960_y20485_class1	Claudia
185	185	1807.5	731.5	1	WV30NH_CD20_100_ER1 - 2015-11-16 17.26.56_x94960_y20485_class1	Claudia
