# Supplementary material for: Robust and accurate quantification of biomarkers of immune cells in lung cancer micro-environment using deep convolutional neural networks
Source: PeerJ. 2019 Apr 10;7:e6335. doi: 10.7717/peerj.6335 (PMC6462181; doi:10.7717/peerj.6335)
Supplement: Supplemental Information 2 — The positions of the positive cells were detected by four independent human observers on at least 64 different validation images. Each csv file stored in the zip archive represents the positive cell count and their position per person and validation image. [file peerj-07-6335-s002.zip › validation-observers/person1/WV30NH_CD3_100_ER1 - 2015-11-16 14.22.30_x33413_y50476_class1.csv]

f_markerId	f_nrOfMarkers	f_x	f_y	l_GTR	i_imagefile	i_subfolder
1	186	95.5	59.5	1	WV30NH_CD3_100_ER1 - 2015-11-16 14.22.30_x33413_y50476_class1	Claudia
2	186	486.5	63.5	1	WV30NH_CD3_100_ER1 - 2015-11-16 14.22.30_x33413_y50476_class1	Claudia
3	186	868.5	39.5	1	WV30NH_CD3_100_ER1 - 2015-11-16 14.22.30_x33413_y50476_class1	Claudia
4	186	1174.5	77.5	1	WV30NH_CD3_100_ER1 - 2015-11-16 14.22.30_x33413_y50476_class1	Claudia
5	186	1319.5	60.5	1	WV30NH_CD3_100_ER1 - 2015-11-16 14.22.30_x33413_y50476_class1	Claudia
6	186	1571.5	109.5	1	WV30NH_CD3_100_ER1 - 2015-11-16 14.22.30_x33413_y50476_class1	Claudia
7	186	1983.5	448.5	1	WV30NH_CD3_100_ER1 - 2015-11-16 14.22.30_x33413_y50476_class1	Claudia
8	186	1968.5	501.5	1	WV30NH_CD3_100_ER1 - 2015-11-16 14.22.30_x33413_y50476_class1	Claudia
9	186	1930.5	521.5	1	WV30NH_CD3_100_ER1 - 2015-11-16 14.22.30_x33413_y50476_class1	Claudia
10	186	1874.5	462.5	1	WV30NH_CD3_100_ER1 - 2015-11-16 14.22.30_x33413_y50476_class1	Claudia
11	186	1856.5	306.5	1	WV30NH_CD3_100_ER1 - 2015-11-16 14.22.30_x33413_y50476_class1	Claudia
12	186	1666.5	271.5	1	WV30NH_CD3_100_ER1 - 2015-11-16 14.22.30_x33413_y50476_class1	Claudia
13	186	1578.5	269.5	1	WV30NH_CD3_100_ER1 - 2015-11-16 14.22.30_x33413_y50476_class1	Claudia
14	186	1524.5	295.5	1	WV30NH_CD3_100_ER1 - 2015-11-16 14.22.30_x33413_y50476_class1	Claudia
15	186	1431.5	319.5	1	WV30NH_CD3_100_ER1 - 2015-11-16 14.22.30_x33413_y50476_class1	Claudia
16	186	1375.5	275.5	1	WV30NH_CD3_100_ER1 - 2015-11-16 14.22.30_x33413_y50476_class1	Claudia
17	186	1348.5	345.5	1	WV30NH_CD3_100_ER1 - 2015-11-16 14.22.30_x33413_y50476_class1	Claudia
18	186	1456.5	343.5	1	WV30NH_CD3_100_ER1 - 2015-11-16 14.22.30_x33413_y50476_class1	Claudia
19	186	1509.5	348.5	1	WV30NH_CD3_100_ER1 - 2015-11-16 14.22.30_x33413_y50476_class1	Claudia
20	186	1542.5	346.5	1	WV30NH_CD3_100_ER1 - 2015-11-16 14.22.30_x33413_y50476_class1	Claudia
21	186	1586.5	372.5	1	WV30NH_CD3_100_ER1 - 2015-11-16 14.22.30_x33413_y50476_class1	Claudia
22	186	1622.5	428.5	1	WV30NH_CD3_100_ER1 - 2015-11-16 14.22.30_x33413_y50476_class1	Claudia
23	186	1472.5	312.5	1	WV30NH_CD3_100_ER1 - 2015-11-16 14.22.30_x33413_y50476_class1	Claudia
24	186	1522.5	443.5	1	WV30NH_CD3_100_ER1 - 2015-11-16 14.22.30_x33413_y50476_class1	Claudia
25	186	1546.5	409.5	1	WV30NH_CD3_100_ER1 - 2015-11-16 14.22.30_x33413_y50476_class1	Claudia
26	186	1654.5	477.5	1	WV30NH_CD3_100_ER1 - 2015-11-16 14.22.30_x33413_y50476_class1	Claudia
27	186	1710.5	486.5	1	WV30NH_CD3_100_ER1 - 2015-11-16 14.22.30_x33413_y50476_class1	Claudia
28	186	1722.5	428.5	1	WV30NH_CD3_100_ER1 - 2015-11-16 14.22.30_x33413_y50476_class1	Claudia
29	186	1790.5	601.5	1	WV30NH_CD3_100_ER1 - 2015-11-16 14.22.30_x33413_y50476_class1	Claudia
30	186	1718.5	634.5	1	WV30NH_CD3_100_ER1 - 2015-11-16 14.22.30_x33413_y50476_class1	Claudia
31	186	1777.5	668.5	1	WV30NH_CD3_100_ER1 - 2015-11-16 14.22.30_x33413_y50476_class1	Claudia
32	186	1710.5	645.5	1	WV30NH_CD3_100_ER1 - 2015-11-16 14.22.30_x33413_y50476_class1	Claudia
33	186	1680.5	553.5	1	WV30NH_CD3_100_ER1 - 2015-11-16 14.22.30_x33413_y50476_class1	Claudia
34	186	1607.5	512.5	1	WV30NH_CD3_100_ER1 - 2015-11-16 14.22.30_x33413_y50476_class1	Claudia
35	186	1472.5	480.5	1	WV30NH_CD3_100_ER1 - 2015-11-16 14.22.30_x33413_y50476_class1	Claudia
36	186	1442.5	459.5	1	WV30NH_CD3_100_ER1 - 2015-11-16 14.22.30_x33413_y50476_class1	Claudia
37	186	1375.5	501.5	1	WV30NH_CD3_100_ER1 - 2015-11-16 14.22.30_x33413_y50476_class1	Claudia
38	186	1353.5	528.5	1	WV30NH_CD3_100_ER1 - 2015-11-16 14.22.30_x33413_y50476_class1	Claudia
39	186	1425.5	560.5	1	WV30NH_CD3_100_ER1 - 2015-11-16 14.22.30_x33413_y50476_class1	Claudia
41	186	1609.5	600.5	1	WV30NH_CD3_100_ER1 - 2015-11-16 14.22.30_x33413_y50476_class1	Claudia
42	186	1724.5	683.5	1	WV30NH_CD3_100_ER1 - 2015-11-16 14.22.30_x33413_y50476_class1	Claudia
43	186	1551.5	672.5	1	WV30NH_CD3_100_ER1 - 2015-11-16 14.22.30_x33413_y50476_class1	Claudia
44	186	1631.5	700.5	1	WV30NH_CD3_100_ER1 - 2015-11-16 14.22.30_x33413_y50476_class1	Claudia
45	186	1624.5	751.5	1	WV30NH_CD3_100_ER1 - 2015-11-16 14.22.30_x33413_y50476_class1	Claudia
46	186	1712.5	833.5	1	WV30NH_CD3_100_ER1 - 2015-11-16 14.22.30_x33413_y50476_class1	Claudia
47	186	1765.5	787.5	1	WV30NH_CD3_100_ER1 - 2015-11-16 14.22.30_x33413_y50476_class1	Claudia
48	186	1757.5	713.5	1	WV30NH_CD3_100_ER1 - 2015-11-16 14.22.30_x33413_y50476_class1	Claudia
49	186	1863.5	883.5	1	WV30NH_CD3_100_ER1 - 2015-11-16 14.22.30_x33413_y50476_class1	Claudia
50	186	1868.5	948.5	1	WV30NH_CD3_100_ER1 - 2015-11-16 14.22.30_x33413_y50476_class1	Claudia
51	186	1877.5	1024.5	1	WV30NH_CD3_100_ER1 - 2015-11-16 14.22.30_x33413_y50476_class1	Claudia
52	186	1896.5	1137.5	1	WV30NH_CD3_100_ER1 - 2015-11-16 14.22.30_x33413_y50476_class1	Claudia
53	186	1848.5	1160.5	1	WV30NH_CD3_100_ER1 - 2015-11-16 14.22.30_x33413_y50476_class1	Claudia
54	186	1843.5	1072.5	1	WV30NH_CD3_100_ER1 - 2015-11-16 14.22.30_x33413_y50476_class1	Claudia
55	186	1987.5	1275.5	1	WV30NH_CD3_100_ER1 - 2015-11-16 14.22.30_x33413_y50476_class1	Claudia
56	186	1748.5	980.5	1	WV30NH_CD3_100_ER1 - 2015-11-16 14.22.30_x33413_y50476_class1	Claudia
57	186	1695.5	1018.5	1	WV30NH_CD3_100_ER1 - 2015-11-16 14.22.30_x33413_y50476_class1	Claudia
59	186	1680.5	1065.5	1	WV30NH_CD3_100_ER1 - 2015-11-16 14.22.30_x33413_y50476_class1	Claudia
60	186	1651.5	886.5	1	WV30NH_CD3_100_ER1 - 2015-11-16 14.22.30_x33413_y50476_class1	Claudia
61	186	1575.5	912.5	1	WV30NH_CD3_100_ER1 - 2015-11-16 14.22.30_x33413_y50476_class1	Claudia
62	186	1387.5	719.5	1	WV30NH_CD3_100_ER1 - 2015-11-16 14.22.30_x33413_y50476_class1	Claudia
63	186	1456.5	798.5	1	WV30NH_CD3_100_ER1 - 2015-11-16 14.22.30_x33413_y50476_class1	Claudia
64	186	1475.5	865.5	1	WV30NH_CD3_100_ER1 - 2015-11-16 14.22.30_x33413_y50476_class1	Claudia
65	186	1495.5	921.5	1	WV30NH_CD3_100_ER1 - 2015-11-16 14.22.30_x33413_y50476_class1	Claudia
66	186	1363.5	848.5	1	WV30NH_CD3_100_ER1 - 2015-11-16 14.22.30_x33413_y50476_class1	Claudia
67	186	1206.5	853.5	1	WV30NH_CD3_100_ER1 - 2015-11-16 14.22.30_x33413_y50476_class1	Claudia
68	186	1343.5	806.5	1	WV30NH_CD3_100_ER1 - 2015-11-16 14.22.30_x33413_y50476_class1	Claudia
69	186	1443.5	598.5	1	WV30NH_CD3_100_ER1 - 2015-11-16 14.22.30_x33413_y50476_class1	Claudia
70	186	1200.5	330.5	1	WV30NH_CD3_100_ER1 - 2015-11-16 14.22.30_x33413_y50476_class1	Claudia
71	186	1048.5	310.5	1	WV30NH_CD3_100_ER1 - 2015-11-16 14.22.30_x33413_y50476_class1	Claudia
72	186	903.5	449.5	1	WV30NH_CD3_100_ER1 - 2015-11-16 14.22.30_x33413_y50476_class1	Claudia
73	186	898.5	513.5	1	WV30NH_CD3_100_ER1 - 2015-11-16 14.22.30_x33413_y50476_class1	Claudia
74	186	12.5	443.5	1	WV30NH_CD3_100_ER1 - 2015-11-16 14.22.30_x33413_y50476_class1	Claudia
75	186	18.5	381.5	1	WV30NH_CD3_100_ER1 - 2015-11-16 14.22.30_x33413_y50476_class1	Claudia
76	186	166.5	363.5	1	WV30NH_CD3_100_ER1 - 2015-11-16 14.22.30_x33413_y50476_class1	Claudia
77	186	203.5	468.5	1	WV30NH_CD3_100_ER1 - 2015-11-16 14.22.30_x33413_y50476_class1	Claudia
78	186	219.5	487.5	1	WV30NH_CD3_100_ER1 - 2015-11-16 14.22.30_x33413_y50476_class1	Claudia
79	186	321.5	589.5	1	WV30NH_CD3_100_ER1 - 2015-11-16 14.22.30_x33413_y50476_class1	Claudia
80	186	209.5	622.5	1	WV30NH_CD3_100_ER1 - 2015-11-16 14.22.30_x33413_y50476_class1	Claudia
81	186	25.5	634.5	1	WV30NH_CD3_100_ER1 - 2015-11-16 14.22.30_x33413_y50476_class1	Claudia
82	186	142.5	543.5	1	WV30NH_CD3_100_ER1 - 2015-11-16 14.22.30_x33413_y50476_class1	Claudia
83	186	190.5	740.5	1	WV30NH_CD3_100_ER1 - 2015-11-16 14.22.30_x33413_y50476_class1	Claudia
84	186	118.5	771.5	1	WV30NH_CD3_100_ER1 - 2015-11-16 14.22.30_x33413_y50476_class1	Claudia
85	186	516.5	551.5	1	WV30NH_CD3_100_ER1 - 2015-11-16 14.22.30_x33413_y50476_class1	Claudia
86	186	878.5	672.5	1	WV30NH_CD3_100_ER1 - 2015-11-16 14.22.30_x33413_y50476_class1	Claudia
87	186	918.5	695.5	1	WV30NH_CD3_100_ER1 - 2015-11-16 14.22.30_x33413_y50476_class1	Claudia
88	186	157.5	962.5	1	WV30NH_CD3_100_ER1 - 2015-11-16 14.22.30_x33413_y50476_class1	Claudia
89	186	171.5	1013.5	1	WV30NH_CD3_100_ER1 - 2015-11-16 14.22.30_x33413_y50476_class1	Claudia
90	186	196.5	934.5	1	WV30NH_CD3_100_ER1 - 2015-11-16 14.22.30_x33413_y50476_class1	Claudia
91	186	203.5	974.5	1	WV30NH_CD3_100_ER1 - 2015-11-16 14.22.30_x33413_y50476_class1	Claudia
92	186	224.5	1037.5	1	WV30NH_CD3_100_ER1 - 2015-11-16 14.22.30_x33413_y50476_class1	Claudia
93	186	292.5	1080.5	1	WV30NH_CD3_100_ER1 - 2015-11-16 14.22.30_x33413_y50476_class1	Claudia
94	186	101.5	1045.5	1	WV30NH_CD3_100_ER1 - 2015-11-16 14.22.30_x33413_y50476_class1	Claudia
95	186	113.5	1140.5	1	WV30NH_CD3_100_ER1 - 2015-11-16 14.22.30_x33413_y50476_class1	Claudia
96	186	530.5	1072.5	1	WV30NH_CD3_100_ER1 - 2015-11-16 14.22.30_x33413_y50476_class1	Claudia
97	186	766.5	1045.5	1	WV30NH_CD3_100_ER1 - 2015-11-16 14.22.30_x33413_y50476_class1	Claudia
98	186	1012.5	1018.5	1	WV30NH_CD3_100_ER1 - 2015-11-16 14.22.30_x33413_y50476_class1	Claudia
100	186	1003.5	1084.5	1	WV30NH_CD3_100_ER1 - 2015-11-16 14.22.30_x33413_y50476_class1	Claudia
101	186	1043.5	1112.5	1	WV30NH_CD3_100_ER1 - 2015-11-16 14.22.30_x33413_y50476_class1	Claudia
102	186	1309.5	1110.5	1	WV30NH_CD3_100_ER1 - 2015-11-16 14.22.30_x33413_y50476_class1	Claudia
103	186	1318.5	1051.5	1	WV30NH_CD3_100_ER1 - 2015-11-16 14.22.30_x33413_y50476_class1	Claudia
104	186	1395.5	1022.5	1	WV30NH_CD3_100_ER1 - 2015-11-16 14.22.30_x33413_y50476_class1	Claudia
105	186	1400.5	983.5	1	WV30NH_CD3_100_ER1 - 2015-11-16 14.22.30_x33413_y50476_class1	Claudia
106	186	1440.5	1004.5	1	WV30NH_CD3_100_ER1 - 2015-11-16 14.22.30_x33413_y50476_class1	Claudia
107	186	1519.5	1007.5	1	WV30NH_CD3_100_ER1 - 2015-11-16 14.22.30_x33413_y50476_class1	Claudia
108	186	1580.5	1148.5	1	WV30NH_CD3_100_ER1 - 2015-11-16 14.22.30_x33413_y50476_class1	Claudia
109	186	1696.5	1248.5	1	WV30NH_CD3_100_ER1 - 2015-11-16 14.22.30_x33413_y50476_class1	Claudia
110	186	1642.5	1257.5	1	WV30NH_CD3_100_ER1 - 2015-11-16 14.22.30_x33413_y50476_class1	Claudia
111	186	1648.5	1289.5	1	WV30NH_CD3_100_ER1 - 2015-11-16 14.22.30_x33413_y50476_class1	Claudia
112	186	1659.5	1333.5	1	WV30NH_CD3_100_ER1 - 2015-11-16 14.22.30_x33413_y50476_class1	Claudia
113	186	1683.5	1353.5	1	WV30NH_CD3_100_ER1 - 2015-11-16 14.22.30_x33413_y50476_class1	Claudia
114	186	1724.5	1351.5	1	WV30NH_CD3_100_ER1 - 2015-11-16 14.22.30_x33413_y50476_class1	Claudia
115	186	1728.5	1381.5	1	WV30NH_CD3_100_ER1 - 2015-11-16 14.22.30_x33413_y50476_class1	Claudia
116	186	1725.5	1418.5	1	WV30NH_CD3_100_ER1 - 2015-11-16 14.22.30_x33413_y50476_class1	Claudia
117	186	1690.5	1395.5	1	WV30NH_CD3_100_ER1 - 2015-11-16 14.22.30_x33413_y50476_class1	Claudia
118	186	1409.5	1107.5	1	WV30NH_CD3_100_ER1 - 2015-11-16 14.22.30_x33413_y50476_class1	Claudia
119	186	1416.5	1166.5	1	WV30NH_CD3_100_ER1 - 2015-11-16 14.22.30_x33413_y50476_class1	Claudia
120	186	1372.5	1190.5	1	WV30NH_CD3_100_ER1 - 2015-11-16 14.22.30_x33413_y50476_class1	Claudia
121	186	1334.5	1178.5	1	WV30NH_CD3_100_ER1 - 2015-11-16 14.22.30_x33413_y50476_class1	Claudia
122	186	1393.5	1242.5	1	WV30NH_CD3_100_ER1 - 2015-11-16 14.22.30_x33413_y50476_class1	Claudia
123	186	1422.5	1280.5	1	WV30NH_CD3_100_ER1 - 2015-11-16 14.22.30_x33413_y50476_class1	Claudia
124	186	1486.5	1253.5	1	WV30NH_CD3_100_ER1 - 2015-11-16 14.22.30_x33413_y50476_class1	Claudia
125	186	1575.5	1251.5	1	WV30NH_CD3_100_ER1 - 2015-11-16 14.22.30_x33413_y50476_class1	Claudia
126	186	1542.5	1345.5	1	WV30NH_CD3_100_ER1 - 2015-11-16 14.22.30_x33413_y50476_class1	Claudia
127	186	1577.5	1393.5	1	WV30NH_CD3_100_ER1 - 2015-11-16 14.22.30_x33413_y50476_class1	Claudia
128	186	1639.5	1419.5	1	WV30NH_CD3_100_ER1 - 2015-11-16 14.22.30_x33413_y50476_class1	Claudia
129	186	1675.5	1448.5	1	WV30NH_CD3_100_ER1 - 2015-11-16 14.22.30_x33413_y50476_class1	Claudia
130	186	1693.5	1484.5	1	WV30NH_CD3_100_ER1 - 2015-11-16 14.22.30_x33413_y50476_class1	Claudia
131	186	1681.5	1533.5	1	WV30NH_CD3_100_ER1 - 2015-11-16 14.22.30_x33413_y50476_class1	Claudia
132	186	1619.5	1518.5	1	WV30NH_CD3_100_ER1 - 2015-11-16 14.22.30_x33413_y50476_class1	Claudia
133	186	1553.5	1437.5	1	WV30NH_CD3_100_ER1 - 2015-11-16 14.22.30_x33413_y50476_class1	Claudia
134	186	1624.5	1610.5	1	WV30NH_CD3_100_ER1 - 2015-11-16 14.22.30_x33413_y50476_class1	Claudia
135	186	1683.5	1601.5	1	WV30NH_CD3_100_ER1 - 2015-11-16 14.22.30_x33413_y50476_class1	Claudia
136	186	1730.5	1719.5	1	WV30NH_CD3_100_ER1 - 2015-11-16 14.22.30_x33413_y50476_class1	Claudia
137	186	1753.5	1765.5	1	WV30NH_CD3_100_ER1 - 2015-11-16 14.22.30_x33413_y50476_class1	Claudia
138	186	1836.5	1784.5	1	WV30NH_CD3_100_ER1 - 2015-11-16 14.22.30_x33413_y50476_class1	Claudia
139	186	1986.5	1899.5	1	WV30NH_CD3_100_ER1 - 2015-11-16 14.22.30_x33413_y50476_class1	Claudia
140	186	1963.5	1986.5	1	WV30NH_CD3_100_ER1 - 2015-11-16 14.22.30_x33413_y50476_class1	Claudia
141	186	1886.5	1883.5	1	WV30NH_CD3_100_ER1 - 2015-11-16 14.22.30_x33413_y50476_class1	Claudia
142	186	1821.5	1854.5	1	WV30NH_CD3_100_ER1 - 2015-11-16 14.22.30_x33413_y50476_class1	Claudia
143	186	1821.5	1912.5	1	WV30NH_CD3_100_ER1 - 2015-11-16 14.22.30_x33413_y50476_class1	Claudia
144	186	1819.5	1971.5	1	WV30NH_CD3_100_ER1 - 2015-11-16 14.22.30_x33413_y50476_class1	Claudia
145	186	1740.5	1924.5	1	WV30NH_CD3_100_ER1 - 2015-11-16 14.22.30_x33413_y50476_class1	Claudia
146	186	1745.5	1839.5	1	WV30NH_CD3_100_ER1 - 2015-11-16 14.22.30_x33413_y50476_class1	Claudia
147	186	1703.5	1778.5	1	WV30NH_CD3_100_ER1 - 2015-11-16 14.22.30_x33413_y50476_class1	Claudia
148	186	1660.5	1716.5	1	WV30NH_CD3_100_ER1 - 2015-11-16 14.22.30_x33413_y50476_class1	Claudia
149	186	1562.5	1674.5	1	WV30NH_CD3_100_ER1 - 2015-11-16 14.22.30_x33413_y50476_class1	Claudia
150	186	1504.5	1737.5	1	WV30NH_CD3_100_ER1 - 2015-11-16 14.22.30_x33413_y50476_class1	Claudia
151	186	1536.5	1787.5	1	WV30NH_CD3_100_ER1 - 2015-11-16 14.22.30_x33413_y50476_class1	Claudia
152	186	1475.5	1719.5	1	WV30NH_CD3_100_ER1 - 2015-11-16 14.22.30_x33413_y50476_class1	Claudia
153	186	1495.5	1537.5	1	WV30NH_CD3_100_ER1 - 2015-11-16 14.22.30_x33413_y50476_class1	Claudia
154	186	1401.5	1440.5	1	WV30NH_CD3_100_ER1 - 2015-11-16 14.22.30_x33413_y50476_class1	Claudia
155	186	1365.5	1428.5	1	WV30NH_CD3_100_ER1 - 2015-11-16 14.22.30_x33413_y50476_class1	Claudia
156	186	1353.5	1857.5	1	WV30NH_CD3_100_ER1 - 2015-11-16 14.22.30_x33413_y50476_class1	Claudia
157	186	1327.5	1736.5	1	WV30NH_CD3_100_ER1 - 2015-11-16 14.22.30_x33413_y50476_class1	Claudia
158	186	1259.5	1653.5	1	WV30NH_CD3_100_ER1 - 2015-11-16 14.22.30_x33413_y50476_class1	Claudia
159	186	1193.5	1868.5	1	WV30NH_CD3_100_ER1 - 2015-11-16 14.22.30_x33413_y50476_class1	Claudia
160	186	1180.5	1760.5	1	WV30NH_CD3_100_ER1 - 2015-11-16 14.22.30_x33413_y50476_class1	Claudia
161	186	1140.5	1668.5	1	WV30NH_CD3_100_ER1 - 2015-11-16 14.22.30_x33413_y50476_class1	Claudia
162	186	1021.5	1677.5	1	WV30NH_CD3_100_ER1 - 2015-11-16 14.22.30_x33413_y50476_class1	Claudia
163	186	65.5	1937.5	1	WV30NH_CD3_100_ER1 - 2015-11-16 14.22.30_x33413_y50476_class1	Claudia
164	186	186.5	1818.5	1	WV30NH_CD3_100_ER1 - 2015-11-16 14.22.30_x33413_y50476_class1	Claudia
165	186	206.5	1736.5	1	WV30NH_CD3_100_ER1 - 2015-11-16 14.22.30_x33413_y50476_class1	Claudia
166	186	236.5	1696.5	1	WV30NH_CD3_100_ER1 - 2015-11-16 14.22.30_x33413_y50476_class1	Claudia
167	186	57.5	1534.5	1	WV30NH_CD3_100_ER1 - 2015-11-16 14.22.30_x33413_y50476_class1	Claudia
168	186	0.5	1472.5	1	WV30NH_CD3_100_ER1 - 2015-11-16 14.22.30_x33413_y50476_class1	Claudia
169	186	236.5	1466.5	1	WV30NH_CD3_100_ER1 - 2015-11-16 14.22.30_x33413_y50476_class1	Claudia
170	186	231.5	1343.5	1	WV30NH_CD3_100_ER1 - 2015-11-16 14.22.30_x33413_y50476_class1	Claudia
171	186	581.5	1628.5	1	WV30NH_CD3_100_ER1 - 2015-11-16 14.22.30_x33413_y50476_class1	Claudia
172	186	554.5	1698.5	1	WV30NH_CD3_100_ER1 - 2015-11-16 14.22.30_x33413_y50476_class1	Claudia
173	186	442.5	1389.5	1	WV30NH_CD3_100_ER1 - 2015-11-16 14.22.30_x33413_y50476_class1	Claudia
174	186	465.5	1322.5	1	WV30NH_CD3_100_ER1 - 2015-11-16 14.22.30_x33413_y50476_class1	Claudia
175	186	483.5	1256.5	1	WV30NH_CD3_100_ER1 - 2015-11-16 14.22.30_x33413_y50476_class1	Claudia
176	186	499.5	1371.5	1	WV30NH_CD3_100_ER1 - 2015-11-16 14.22.30_x33413_y50476_class1	Claudia
177	186	628.5	1343.5	1	WV30NH_CD3_100_ER1 - 2015-11-16 14.22.30_x33413_y50476_class1	Claudia
178	186	622.5	1301.5	1	WV30NH_CD3_100_ER1 - 2015-11-16 14.22.30_x33413_y50476_class1	Claudia
179	186	646.5	1271.5	1	WV30NH_CD3_100_ER1 - 2015-11-16 14.22.30_x33413_y50476_class1	Claudia
180	186	893.5	1371.5	1	WV30NH_CD3_100_ER1 - 2015-11-16 14.22.30_x33413_y50476_class1	Claudia
181	186	877.5	1312.5	1	WV30NH_CD3_100_ER1 - 2015-11-16 14.22.30_x33413_y50476_class1	Claudia
182	186	907.5	1253.5	1	WV30NH_CD3_100_ER1 - 2015-11-16 14.22.30_x33413_y50476_class1	Claudia
183	186	953.5	1262.5	1	WV30NH_CD3_100_ER1 - 2015-11-16 14.22.30_x33413_y50476_class1	Claudia
184	186	1009.5	1231.5	1	WV30NH_CD3_100_ER1 - 2015-11-16 14.22.30_x33413_y50476_class1	Claudia
185	186	1095.5	1228.5	1	WV30NH_CD3_100_ER1 - 2015-11-16 14.22.30_x33413_y50476_class1	Claudia
186	186	1130.5	1348.5	1	WV30NH_CD3_100_ER1 - 2015-11-16 14.22.30_x33413_y50476_class1	Claudia
187	186	1219.5	1330.5	1	WV30NH_CD3_100_ER1 - 2015-11-16 14.22.30_x33413_y50476_class1	Claudia
188	186	1248.5	1298.5	1	WV30NH_CD3_100_ER1 - 2015-11-16 14.22.30_x33413_y50476_class1	Claudia
189	186	233.5	224.5	1	WV30NH_CD3_100_ER1 - 2015-11-16 14.22.30_x33413_y50476_class1	Claudia
