# Supplementary material for: Robust and accurate quantification of biomarkers of immune cells in lung cancer micro-environment using deep convolutional neural networks
Source: PeerJ. 2019 Apr 10;7:e6335. doi: 10.7717/peerj.6335 (PMC6462181; doi:10.7717/peerj.6335)
Supplement: Supplemental Information 2 — The positions of the positive cells were detected by four independent human observers on at least 64 different validation images. Each csv file stored in the zip archive represents the positive cell count and their position per person and validation image. [file peerj-07-6335-s002.zip › validation-observers/person1/WV30NH_CD3_100_ER1 - 2015-11-16 14.22.30_x40213_y66231_class1.csv]

f_markerId	f_nrOfMarkers	f_x	f_y	l_GTR	i_imagefile	i_subfolder
1	329	451.5	10.5	1	WV30NH_CD3_100_ER1 - 2015-11-16 14.22.30_x40213_y66231_class1	Claudia
2	329	536.5	16.5	1	WV30NH_CD3_100_ER1 - 2015-11-16 14.22.30_x40213_y66231_class1	Claudia
3	329	593.5	84.5	1	WV30NH_CD3_100_ER1 - 2015-11-16 14.22.30_x40213_y66231_class1	Claudia
4	329	636.5	22.5	1	WV30NH_CD3_100_ER1 - 2015-11-16 14.22.30_x40213_y66231_class1	Claudia
5	329	577.5	0.5	1	WV30NH_CD3_100_ER1 - 2015-11-16 14.22.30_x40213_y66231_class1	Claudia
7	329	1339.5	33.5	1	WV30NH_CD3_100_ER1 - 2015-11-16 14.22.30_x40213_y66231_class1	Claudia
8	329	1377.5	51.5	1	WV30NH_CD3_100_ER1 - 2015-11-16 14.22.30_x40213_y66231_class1	Claudia
9	329	1453.5	71.5	1	WV30NH_CD3_100_ER1 - 2015-11-16 14.22.30_x40213_y66231_class1	Claudia
10	329	1568.5	60.5	1	WV30NH_CD3_100_ER1 - 2015-11-16 14.22.30_x40213_y66231_class1	Claudia
11	329	1748.5	128.5	1	WV30NH_CD3_100_ER1 - 2015-11-16 14.22.30_x40213_y66231_class1	Claudia
12	329	1842.5	139.5	1	WV30NH_CD3_100_ER1 - 2015-11-16 14.22.30_x40213_y66231_class1	Claudia
13	329	1904.5	125.5	1	WV30NH_CD3_100_ER1 - 2015-11-16 14.22.30_x40213_y66231_class1	Claudia
14	329	1843.5	66.5	1	WV30NH_CD3_100_ER1 - 2015-11-16 14.22.30_x40213_y66231_class1	Claudia
15	329	1856.5	30.5	1	WV30NH_CD3_100_ER1 - 2015-11-16 14.22.30_x40213_y66231_class1	Claudia
16	329	3.5	54.5	1	WV30NH_CD3_100_ER1 - 2015-11-16 14.22.30_x40213_y66231_class1	Claudia
17	329	27.5	156.5	1	WV30NH_CD3_100_ER1 - 2015-11-16 14.22.30_x40213_y66231_class1	Claudia
19	329	440.5	74.5	1	WV30NH_CD3_100_ER1 - 2015-11-16 14.22.30_x40213_y66231_class1	Claudia
20	329	425.5	366.5	1	WV30NH_CD3_100_ER1 - 2015-11-16 14.22.30_x40213_y66231_class1	Claudia
21	329	328.5	434.5	1	WV30NH_CD3_100_ER1 - 2015-11-16 14.22.30_x40213_y66231_class1	Claudia
22	329	112.5	475.5	1	WV30NH_CD3_100_ER1 - 2015-11-16 14.22.30_x40213_y66231_class1	Claudia
23	329	33.5	563.5	1	WV30NH_CD3_100_ER1 - 2015-11-16 14.22.30_x40213_y66231_class1	Claudia
24	329	80.5	625.5	1	WV30NH_CD3_100_ER1 - 2015-11-16 14.22.30_x40213_y66231_class1	Claudia
25	329	199.5	653.5	1	WV30NH_CD3_100_ER1 - 2015-11-16 14.22.30_x40213_y66231_class1	Claudia
26	329	212.5	740.5	1	WV30NH_CD3_100_ER1 - 2015-11-16 14.22.30_x40213_y66231_class1	Claudia
27	329	277.5	718.5	1	WV30NH_CD3_100_ER1 - 2015-11-16 14.22.30_x40213_y66231_class1	Claudia
28	329	374.5	730.5	1	WV30NH_CD3_100_ER1 - 2015-11-16 14.22.30_x40213_y66231_class1	Claudia
29	329	362.5	786.5	1	WV30NH_CD3_100_ER1 - 2015-11-16 14.22.30_x40213_y66231_class1	Claudia
30	329	140.5	893.5	1	WV30NH_CD3_100_ER1 - 2015-11-16 14.22.30_x40213_y66231_class1	Claudia
31	329	498.5	550.5	1	WV30NH_CD3_100_ER1 - 2015-11-16 14.22.30_x40213_y66231_class1	Claudia
32	329	571.5	553.5	1	WV30NH_CD3_100_ER1 - 2015-11-16 14.22.30_x40213_y66231_class1	Claudia
33	329	610.5	481.5	1	WV30NH_CD3_100_ER1 - 2015-11-16 14.22.30_x40213_y66231_class1	Claudia
34	329	683.5	501.5	1	WV30NH_CD3_100_ER1 - 2015-11-16 14.22.30_x40213_y66231_class1	Claudia
35	329	769.5	483.5	1	WV30NH_CD3_100_ER1 - 2015-11-16 14.22.30_x40213_y66231_class1	Claudia
36	329	824.5	457.5	1	WV30NH_CD3_100_ER1 - 2015-11-16 14.22.30_x40213_y66231_class1	Claudia
37	329	919.5	392.5	1	WV30NH_CD3_100_ER1 - 2015-11-16 14.22.30_x40213_y66231_class1	Claudia
40	329	1533.5	307.5	1	WV30NH_CD3_100_ER1 - 2015-11-16 14.22.30_x40213_y66231_class1	Claudia
41	329	1824.5	418.5	1	WV30NH_CD3_100_ER1 - 2015-11-16 14.22.30_x40213_y66231_class1	Claudia
42	329	1865.5	446.5	1	WV30NH_CD3_100_ER1 - 2015-11-16 14.22.30_x40213_y66231_class1	Claudia
43	329	1930.5	590.5	1	WV30NH_CD3_100_ER1 - 2015-11-16 14.22.30_x40213_y66231_class1	Claudia
44	329	1986.5	731.5	1	WV30NH_CD3_100_ER1 - 2015-11-16 14.22.30_x40213_y66231_class1	Claudia
45	329	1792.5	651.5	1	WV30NH_CD3_100_ER1 - 2015-11-16 14.22.30_x40213_y66231_class1	Claudia
46	329	1745.5	631.5	1	WV30NH_CD3_100_ER1 - 2015-11-16 14.22.30_x40213_y66231_class1	Claudia
47	329	1806.5	859.5	1	WV30NH_CD3_100_ER1 - 2015-11-16 14.22.30_x40213_y66231_class1	Claudia
48	329	1942.5	1046.5	1	WV30NH_CD3_100_ER1 - 2015-11-16 14.22.30_x40213_y66231_class1	Claudia
49	329	1939.5	1107.5	1	WV30NH_CD3_100_ER1 - 2015-11-16 14.22.30_x40213_y66231_class1	Claudia
50	329	1628.5	750.5	1	WV30NH_CD3_100_ER1 - 2015-11-16 14.22.30_x40213_y66231_class1	Claudia
51	329	1586.5	737.5	1	WV30NH_CD3_100_ER1 - 2015-11-16 14.22.30_x40213_y66231_class1	Claudia
53	329	1318.5	610.5	1	WV30NH_CD3_100_ER1 - 2015-11-16 14.22.30_x40213_y66231_class1	Claudia
54	329	1222.5	631.5	1	WV30NH_CD3_100_ER1 - 2015-11-16 14.22.30_x40213_y66231_class1	Claudia
55	329	1139.5	636.5	1	WV30NH_CD3_100_ER1 - 2015-11-16 14.22.30_x40213_y66231_class1	Claudia
56	329	1153.5	462.5	1	WV30NH_CD3_100_ER1 - 2015-11-16 14.22.30_x40213_y66231_class1	Claudia
57	329	1066.5	572.5	1	WV30NH_CD3_100_ER1 - 2015-11-16 14.22.30_x40213_y66231_class1	Claudia
58	329	809.5	577.5	1	WV30NH_CD3_100_ER1 - 2015-11-16 14.22.30_x40213_y66231_class1	Claudia
59	329	875.5	642.5	1	WV30NH_CD3_100_ER1 - 2015-11-16 14.22.30_x40213_y66231_class1	Claudia
60	329	912.5	566.5	1	WV30NH_CD3_100_ER1 - 2015-11-16 14.22.30_x40213_y66231_class1	Claudia
61	329	962.5	728.5	1	WV30NH_CD3_100_ER1 - 2015-11-16 14.22.30_x40213_y66231_class1	Claudia
62	329	1013.5	763.5	1	WV30NH_CD3_100_ER1 - 2015-11-16 14.22.30_x40213_y66231_class1	Claudia
63	329	1090.5	787.5	1	WV30NH_CD3_100_ER1 - 2015-11-16 14.22.30_x40213_y66231_class1	Claudia
64	329	903.5	778.5	1	WV30NH_CD3_100_ER1 - 2015-11-16 14.22.30_x40213_y66231_class1	Claudia
65	329	603.5	656.5	1	WV30NH_CD3_100_ER1 - 2015-11-16 14.22.30_x40213_y66231_class1	Claudia
66	329	562.5	689.5	1	WV30NH_CD3_100_ER1 - 2015-11-16 14.22.30_x40213_y66231_class1	Claudia
67	329	584.5	731.5	1	WV30NH_CD3_100_ER1 - 2015-11-16 14.22.30_x40213_y66231_class1	Claudia
68	329	654.5	745.5	1	WV30NH_CD3_100_ER1 - 2015-11-16 14.22.30_x40213_y66231_class1	Claudia
69	329	712.5	772.5	1	WV30NH_CD3_100_ER1 - 2015-11-16 14.22.30_x40213_y66231_class1	Claudia
70	329	637.5	778.5	1	WV30NH_CD3_100_ER1 - 2015-11-16 14.22.30_x40213_y66231_class1	Claudia
71	329	528.5	789.5	1	WV30NH_CD3_100_ER1 - 2015-11-16 14.22.30_x40213_y66231_class1	Claudia
72	329	593.5	825.5	1	WV30NH_CD3_100_ER1 - 2015-11-16 14.22.30_x40213_y66231_class1	Claudia
73	329	554.5	848.5	1	WV30NH_CD3_100_ER1 - 2015-11-16 14.22.30_x40213_y66231_class1	Claudia
74	329	651.5	840.5	1	WV30NH_CD3_100_ER1 - 2015-11-16 14.22.30_x40213_y66231_class1	Claudia
75	329	633.5	903.5	1	WV30NH_CD3_100_ER1 - 2015-11-16 14.22.30_x40213_y66231_class1	Claudia
76	329	522.5	903.5	1	WV30NH_CD3_100_ER1 - 2015-11-16 14.22.30_x40213_y66231_class1	Claudia
77	329	566.5	883.5	1	WV30NH_CD3_100_ER1 - 2015-11-16 14.22.30_x40213_y66231_class1	Claudia
78	329	565.5	968.5	1	WV30NH_CD3_100_ER1 - 2015-11-16 14.22.30_x40213_y66231_class1	Claudia
79	329	668.5	980.5	1	WV30NH_CD3_100_ER1 - 2015-11-16 14.22.30_x40213_y66231_class1	Claudia
80	329	306.5	1384.5	1	WV30NH_CD3_100_ER1 - 2015-11-16 14.22.30_x40213_y66231_class1	Claudia
81	329	712.5	933.5	1	WV30NH_CD3_100_ER1 - 2015-11-16 14.22.30_x40213_y66231_class1	Claudia
82	329	825.5	881.5	1	WV30NH_CD3_100_ER1 - 2015-11-16 14.22.30_x40213_y66231_class1	Claudia
83	329	883.5	865.5	1	WV30NH_CD3_100_ER1 - 2015-11-16 14.22.30_x40213_y66231_class1	Claudia
84	329	907.5	901.5	1	WV30NH_CD3_100_ER1 - 2015-11-16 14.22.30_x40213_y66231_class1	Claudia
85	329	960.5	906.5	1	WV30NH_CD3_100_ER1 - 2015-11-16 14.22.30_x40213_y66231_class1	Claudia
86	329	1010.5	889.5	1	WV30NH_CD3_100_ER1 - 2015-11-16 14.22.30_x40213_y66231_class1	Claudia
87	329	1116.5	980.5	1	WV30NH_CD3_100_ER1 - 2015-11-16 14.22.30_x40213_y66231_class1	Claudia
88	329	1127.5	943.5	1	WV30NH_CD3_100_ER1 - 2015-11-16 14.22.30_x40213_y66231_class1	Claudia
89	329	1134.5	901.5	1	WV30NH_CD3_100_ER1 - 2015-11-16 14.22.30_x40213_y66231_class1	Claudia
90	329	1177.5	916.5	1	WV30NH_CD3_100_ER1 - 2015-11-16 14.22.30_x40213_y66231_class1	Claudia
91	329	1221.5	922.5	1	WV30NH_CD3_100_ER1 - 2015-11-16 14.22.30_x40213_y66231_class1	Claudia
92	329	1245.5	963.5	1	WV30NH_CD3_100_ER1 - 2015-11-16 14.22.30_x40213_y66231_class1	Claudia
93	329	1275.5	936.5	1	WV30NH_CD3_100_ER1 - 2015-11-16 14.22.30_x40213_y66231_class1	Claudia
94	329	1283.5	825.5	1	WV30NH_CD3_100_ER1 - 2015-11-16 14.22.30_x40213_y66231_class1	Claudia
95	329	999.5	698.5	1	WV30NH_CD3_100_ER1 - 2015-11-16 14.22.30_x40213_y66231_class1	Claudia
96	329	1412.5	769.5	1	WV30NH_CD3_100_ER1 - 2015-11-16 14.22.30_x40213_y66231_class1	Claudia
97	329	1383.5	804.5	1	WV30NH_CD3_100_ER1 - 2015-11-16 14.22.30_x40213_y66231_class1	Claudia
98	329	1419.5	834.5	1	WV30NH_CD3_100_ER1 - 2015-11-16 14.22.30_x40213_y66231_class1	Claudia
99	329	1519.5	833.5	1	WV30NH_CD3_100_ER1 - 2015-11-16 14.22.30_x40213_y66231_class1	Claudia
100	329	1387.5	887.5	1	WV30NH_CD3_100_ER1 - 2015-11-16 14.22.30_x40213_y66231_class1	Claudia
101	329	1463.5	937.5	1	WV30NH_CD3_100_ER1 - 2015-11-16 14.22.30_x40213_y66231_class1	Claudia
102	329	1475.5	974.5	1	WV30NH_CD3_100_ER1 - 2015-11-16 14.22.30_x40213_y66231_class1	Claudia
103	329	1484.5	1033.5	1	WV30NH_CD3_100_ER1 - 2015-11-16 14.22.30_x40213_y66231_class1	Claudia
104	329	1440.5	1013.5	1	WV30NH_CD3_100_ER1 - 2015-11-16 14.22.30_x40213_y66231_class1	Claudia
105	329	1407.5	1031.5	1	WV30NH_CD3_100_ER1 - 2015-11-16 14.22.30_x40213_y66231_class1	Claudia
106	329	1706.5	1081.5	1	WV30NH_CD3_100_ER1 - 2015-11-16 14.22.30_x40213_y66231_class1	Claudia
107	329	1701.5	1131.5	1	WV30NH_CD3_100_ER1 - 2015-11-16 14.22.30_x40213_y66231_class1	Claudia
108	329	1604.5	1133.5	1	WV30NH_CD3_100_ER1 - 2015-11-16 14.22.30_x40213_y66231_class1	Claudia
109	329	1631.5	1189.5	1	WV30NH_CD3_100_ER1 - 2015-11-16 14.22.30_x40213_y66231_class1	Claudia
110	329	1377.5	962.5	1	WV30NH_CD3_100_ER1 - 2015-11-16 14.22.30_x40213_y66231_class1	Claudia
111	329	1915.5	1333.5	1	WV30NH_CD3_100_ER1 - 2015-11-16 14.22.30_x40213_y66231_class1	Claudia
112	329	1889.5	1280.5	1	WV30NH_CD3_100_ER1 - 2015-11-16 14.22.30_x40213_y66231_class1	Claudia
113	329	1957.5	1442.5	1	WV30NH_CD3_100_ER1 - 2015-11-16 14.22.30_x40213_y66231_class1	Claudia
114	329	1851.5	1295.5	1	WV30NH_CD3_100_ER1 - 2015-11-16 14.22.30_x40213_y66231_class1	Claudia
115	329	1763.5	1296.5	1	WV30NH_CD3_100_ER1 - 2015-11-16 14.22.30_x40213_y66231_class1	Claudia
116	329	1749.5	1253.5	1	WV30NH_CD3_100_ER1 - 2015-11-16 14.22.30_x40213_y66231_class1	Claudia
117	329	1748.5	1221.5	1	WV30NH_CD3_100_ER1 - 2015-11-16 14.22.30_x40213_y66231_class1	Claudia
118	329	1713.5	1242.5	1	WV30NH_CD3_100_ER1 - 2015-11-16 14.22.30_x40213_y66231_class1	Claudia
119	329	1760.5	1363.5	1	WV30NH_CD3_100_ER1 - 2015-11-16 14.22.30_x40213_y66231_class1	Claudia
120	329	1833.5	1378.5	1	WV30NH_CD3_100_ER1 - 2015-11-16 14.22.30_x40213_y66231_class1	Claudia
121	329	1880.5	1422.5	1	WV30NH_CD3_100_ER1 - 2015-11-16 14.22.30_x40213_y66231_class1	Claudia
122	329	1825.5	1439.5	1	WV30NH_CD3_100_ER1 - 2015-11-16 14.22.30_x40213_y66231_class1	Claudia
123	329	1878.5	1486.5	1	WV30NH_CD3_100_ER1 - 2015-11-16 14.22.30_x40213_y66231_class1	Claudia
124	329	1959.5	1504.5	1	WV30NH_CD3_100_ER1 - 2015-11-16 14.22.30_x40213_y66231_class1	Claudia
125	329	1506.5	1933.5	1	WV30NH_CD3_100_ER1 - 2015-11-16 14.22.30_x40213_y66231_class1	Claudia
126	329	1484.5	1966.5	1	WV30NH_CD3_100_ER1 - 2015-11-16 14.22.30_x40213_y66231_class1	Claudia
127	329	1681.5	1948.5	1	WV30NH_CD3_100_ER1 - 2015-11-16 14.22.30_x40213_y66231_class1	Claudia
128	329	1706.5	1984.5	1	WV30NH_CD3_100_ER1 - 2015-11-16 14.22.30_x40213_y66231_class1	Claudia
129	329	1799.5	1981.5	1	WV30NH_CD3_100_ER1 - 2015-11-16 14.22.30_x40213_y66231_class1	Claudia
130	329	1772.5	1863.5	1	WV30NH_CD3_100_ER1 - 2015-11-16 14.22.30_x40213_y66231_class1	Claudia
131	329	1872.5	1963.5	1	WV30NH_CD3_100_ER1 - 2015-11-16 14.22.30_x40213_y66231_class1	Claudia
132	329	1909.5	1951.5	1	WV30NH_CD3_100_ER1 - 2015-11-16 14.22.30_x40213_y66231_class1	Claudia
133	329	1956.5	1957.5	1	WV30NH_CD3_100_ER1 - 2015-11-16 14.22.30_x40213_y66231_class1	Claudia
134	329	1933.5	1901.5	1	WV30NH_CD3_100_ER1 - 2015-11-16 14.22.30_x40213_y66231_class1	Claudia
135	329	1903.5	1912.5	1	WV30NH_CD3_100_ER1 - 2015-11-16 14.22.30_x40213_y66231_class1	Claudia
136	329	1895.5	1866.5	1	WV30NH_CD3_100_ER1 - 2015-11-16 14.22.30_x40213_y66231_class1	Claudia
137	329	1951.5	1849.5	1	WV30NH_CD3_100_ER1 - 2015-11-16 14.22.30_x40213_y66231_class1	Claudia
138	329	1990.5	1812.5	1	WV30NH_CD3_100_ER1 - 2015-11-16 14.22.30_x40213_y66231_class1	Claudia
139	329	1948.5	1745.5	1	WV30NH_CD3_100_ER1 - 2015-11-16 14.22.30_x40213_y66231_class1	Claudia
140	329	1868.5	1724.5	1	WV30NH_CD3_100_ER1 - 2015-11-16 14.22.30_x40213_y66231_class1	Claudia
141	329	1884.5	1660.5	1	WV30NH_CD3_100_ER1 - 2015-11-16 14.22.30_x40213_y66231_class1	Claudia
142	329	1966.5	1669.5	1	WV30NH_CD3_100_ER1 - 2015-11-16 14.22.30_x40213_y66231_class1	Claudia
143	329	1989.5	1672.5	1	WV30NH_CD3_100_ER1 - 2015-11-16 14.22.30_x40213_y66231_class1	Claudia
144	329	1983.5	1615.5	1	WV30NH_CD3_100_ER1 - 2015-11-16 14.22.30_x40213_y66231_class1	Claudia
145	329	1921.5	1613.5	1	WV30NH_CD3_100_ER1 - 2015-11-16 14.22.30_x40213_y66231_class1	Claudia
146	329	1975.5	1566.5	1	WV30NH_CD3_100_ER1 - 2015-11-16 14.22.30_x40213_y66231_class1	Claudia
147	329	1922.5	1539.5	1	WV30NH_CD3_100_ER1 - 2015-11-16 14.22.30_x40213_y66231_class1	Claudia
148	329	1748.5	1580.5	1	WV30NH_CD3_100_ER1 - 2015-11-16 14.22.30_x40213_y66231_class1	Claudia
149	329	1768.5	1509.5	1	WV30NH_CD3_100_ER1 - 2015-11-16 14.22.30_x40213_y66231_class1	Claudia
150	329	1690.5	1507.5	1	WV30NH_CD3_100_ER1 - 2015-11-16 14.22.30_x40213_y66231_class1	Claudia
151	329	1706.5	1460.5	1	WV30NH_CD3_100_ER1 - 2015-11-16 14.22.30_x40213_y66231_class1	Claudia
152	329	1733.5	1439.5	1	WV30NH_CD3_100_ER1 - 2015-11-16 14.22.30_x40213_y66231_class1	Claudia
153	329	1696.5	1419.5	1	WV30NH_CD3_100_ER1 - 2015-11-16 14.22.30_x40213_y66231_class1	Claudia
154	329	1627.5	1519.5	1	WV30NH_CD3_100_ER1 - 2015-11-16 14.22.30_x40213_y66231_class1	Claudia
155	329	1642.5	1569.5	1	WV30NH_CD3_100_ER1 - 2015-11-16 14.22.30_x40213_y66231_class1	Claudia
156	329	1574.5	1589.5	1	WV30NH_CD3_100_ER1 - 2015-11-16 14.22.30_x40213_y66231_class1	Claudia
157	329	1587.5	1512.5	1	WV30NH_CD3_100_ER1 - 2015-11-16 14.22.30_x40213_y66231_class1	Claudia
158	329	1578.5	1450.5	1	WV30NH_CD3_100_ER1 - 2015-11-16 14.22.30_x40213_y66231_class1	Claudia
159	329	1604.5	1378.5	1	WV30NH_CD3_100_ER1 - 2015-11-16 14.22.30_x40213_y66231_class1	Claudia
160	329	1537.5	1430.5	1	WV30NH_CD3_100_ER1 - 2015-11-16 14.22.30_x40213_y66231_class1	Claudia
161	329	1496.5	1425.5	1	WV30NH_CD3_100_ER1 - 2015-11-16 14.22.30_x40213_y66231_class1	Claudia
162	329	1536.5	1521.5	1	WV30NH_CD3_100_ER1 - 2015-11-16 14.22.30_x40213_y66231_class1	Claudia
163	329	1519.5	1559.5	1	WV30NH_CD3_100_ER1 - 2015-11-16 14.22.30_x40213_y66231_class1	Claudia
164	329	1463.5	1551.5	1	WV30NH_CD3_100_ER1 - 2015-11-16 14.22.30_x40213_y66231_class1	Claudia
166	329	1480.5	1639.5	1	WV30NH_CD3_100_ER1 - 2015-11-16 14.22.30_x40213_y66231_class1	Claudia
167	329	1466.5	1599.5	1	WV30NH_CD3_100_ER1 - 2015-11-16 14.22.30_x40213_y66231_class1	Claudia
168	329	1446.5	1569.5	1	WV30NH_CD3_100_ER1 - 2015-11-16 14.22.30_x40213_y66231_class1	Claudia
169	329	1425.5	1607.5	1	WV30NH_CD3_100_ER1 - 2015-11-16 14.22.30_x40213_y66231_class1	Claudia
170	329	1492.5	1693.5	1	WV30NH_CD3_100_ER1 - 2015-11-16 14.22.30_x40213_y66231_class1	Claudia
171	329	1384.5	1713.5	1	WV30NH_CD3_100_ER1 - 2015-11-16 14.22.30_x40213_y66231_class1	Claudia
173	329	1362.5	1793.5	1	WV30NH_CD3_100_ER1 - 2015-11-16 14.22.30_x40213_y66231_class1	Claudia
174	329	1422.5	1763.5	1	WV30NH_CD3_100_ER1 - 2015-11-16 14.22.30_x40213_y66231_class1	Claudia
175	329	1368.5	1863.5	1	WV30NH_CD3_100_ER1 - 2015-11-16 14.22.30_x40213_y66231_class1	Claudia
176	329	1296.5	1862.5	1	WV30NH_CD3_100_ER1 - 2015-11-16 14.22.30_x40213_y66231_class1	Claudia
177	329	1280.5	1804.5	1	WV30NH_CD3_100_ER1 - 2015-11-16 14.22.30_x40213_y66231_class1	Claudia
178	329	1243.5	1765.5	1	WV30NH_CD3_100_ER1 - 2015-11-16 14.22.30_x40213_y66231_class1	Claudia
179	329	1293.5	1598.5	1	WV30NH_CD3_100_ER1 - 2015-11-16 14.22.30_x40213_y66231_class1	Claudia
180	329	1366.5	1613.5	1	WV30NH_CD3_100_ER1 - 2015-11-16 14.22.30_x40213_y66231_class1	Claudia
181	329	1293.5	1563.5	1	WV30NH_CD3_100_ER1 - 2015-11-16 14.22.30_x40213_y66231_class1	Claudia
182	329	1324.5	1540.5	1	WV30NH_CD3_100_ER1 - 2015-11-16 14.22.30_x40213_y66231_class1	Claudia
184	329	1203.5	1957.5	1	WV30NH_CD3_100_ER1 - 2015-11-16 14.22.30_x40213_y66231_class1	Claudia
185	329	1209.5	1992.5	1	WV30NH_CD3_100_ER1 - 2015-11-16 14.22.30_x40213_y66231_class1	Claudia
186	329	1050.5	1984.5	1	WV30NH_CD3_100_ER1 - 2015-11-16 14.22.30_x40213_y66231_class1	Claudia
187	329	975.5	1983.5	1	WV30NH_CD3_100_ER1 - 2015-11-16 14.22.30_x40213_y66231_class1	Claudia
188	329	806.5	1933.5	1	WV30NH_CD3_100_ER1 - 2015-11-16 14.22.30_x40213_y66231_class1	Claudia
189	329	728.5	1799.5	1	WV30NH_CD3_100_ER1 - 2015-11-16 14.22.30_x40213_y66231_class1	Claudia
190	329	548.5	1746.5	1	WV30NH_CD3_100_ER1 - 2015-11-16 14.22.30_x40213_y66231_class1	Claudia
191	329	916.5	1801.5	1	WV30NH_CD3_100_ER1 - 2015-11-16 14.22.30_x40213_y66231_class1	Claudia
192	329	1062.5	1904.5	1	WV30NH_CD3_100_ER1 - 2015-11-16 14.22.30_x40213_y66231_class1	Claudia
193	329	1089.5	1818.5	1	WV30NH_CD3_100_ER1 - 2015-11-16 14.22.30_x40213_y66231_class1	Claudia
194	329	1066.5	1801.5	1	WV30NH_CD3_100_ER1 - 2015-11-16 14.22.30_x40213_y66231_class1	Claudia
195	329	968.5	1740.5	1	WV30NH_CD3_100_ER1 - 2015-11-16 14.22.30_x40213_y66231_class1	Claudia
196	329	933.5	1649.5	1	WV30NH_CD3_100_ER1 - 2015-11-16 14.22.30_x40213_y66231_class1	Claudia
197	329	625.5	1613.5	1	WV30NH_CD3_100_ER1 - 2015-11-16 14.22.30_x40213_y66231_class1	Claudia
198	329	627.5	1543.5	1	WV30NH_CD3_100_ER1 - 2015-11-16 14.22.30_x40213_y66231_class1	Claudia
199	329	645.5	1457.5	1	WV30NH_CD3_100_ER1 - 2015-11-16 14.22.30_x40213_y66231_class1	Claudia
200	329	663.5	1406.5	1	WV30NH_CD3_100_ER1 - 2015-11-16 14.22.30_x40213_y66231_class1	Claudia
201	329	692.5	1356.5	1	WV30NH_CD3_100_ER1 - 2015-11-16 14.22.30_x40213_y66231_class1	Claudia
202	329	890.5	1548.5	1	WV30NH_CD3_100_ER1 - 2015-11-16 14.22.30_x40213_y66231_class1	Claudia
203	329	930.5	1569.5	1	WV30NH_CD3_100_ER1 - 2015-11-16 14.22.30_x40213_y66231_class1	Claudia
204	329	998.5	1565.5	1	WV30NH_CD3_100_ER1 - 2015-11-16 14.22.30_x40213_y66231_class1	Claudia
206	329	993.5	1595.5	1	WV30NH_CD3_100_ER1 - 2015-11-16 14.22.30_x40213_y66231_class1	Claudia
207	329	1042.5	1607.5	1	WV30NH_CD3_100_ER1 - 2015-11-16 14.22.30_x40213_y66231_class1	Claudia
208	329	1053.5	1642.5	1	WV30NH_CD3_100_ER1 - 2015-11-16 14.22.30_x40213_y66231_class1	Claudia
209	329	1028.5	1666.5	1	WV30NH_CD3_100_ER1 - 2015-11-16 14.22.30_x40213_y66231_class1	Claudia
210	329	1060.5	1713.5	1	WV30NH_CD3_100_ER1 - 2015-11-16 14.22.30_x40213_y66231_class1	Claudia
211	329	1107.5	1707.5	1	WV30NH_CD3_100_ER1 - 2015-11-16 14.22.30_x40213_y66231_class1	Claudia
212	329	1119.5	1734.5	1	WV30NH_CD3_100_ER1 - 2015-11-16 14.22.30_x40213_y66231_class1	Claudia
213	329	1056.5	1675.5	1	WV30NH_CD3_100_ER1 - 2015-11-16 14.22.30_x40213_y66231_class1	Claudia
214	329	1056.5	1492.5	1	WV30NH_CD3_100_ER1 - 2015-11-16 14.22.30_x40213_y66231_class1	Claudia
215	329	1090.5	1549.5	1	WV30NH_CD3_100_ER1 - 2015-11-16 14.22.30_x40213_y66231_class1	Claudia
216	329	1212.5	1506.5	1	WV30NH_CD3_100_ER1 - 2015-11-16 14.22.30_x40213_y66231_class1	Claudia
217	329	1121.5	1448.5	1	WV30NH_CD3_100_ER1 - 2015-11-16 14.22.30_x40213_y66231_class1	Claudia
218	329	1165.5	1466.5	1	WV30NH_CD3_100_ER1 - 2015-11-16 14.22.30_x40213_y66231_class1	Claudia
219	329	1324.5	1477.5	1	WV30NH_CD3_100_ER1 - 2015-11-16 14.22.30_x40213_y66231_class1	Claudia
220	329	1331.5	1442.5	1	WV30NH_CD3_100_ER1 - 2015-11-16 14.22.30_x40213_y66231_class1	Claudia
221	329	1453.5	1487.5	1	WV30NH_CD3_100_ER1 - 2015-11-16 14.22.30_x40213_y66231_class1	Claudia
222	329	1459.5	1451.5	1	WV30NH_CD3_100_ER1 - 2015-11-16 14.22.30_x40213_y66231_class1	Claudia
223	329	1474.5	1322.5	1	WV30NH_CD3_100_ER1 - 2015-11-16 14.22.30_x40213_y66231_class1	Claudia
224	329	1569.5	1198.5	1	WV30NH_CD3_100_ER1 - 2015-11-16 14.22.30_x40213_y66231_class1	Claudia
225	329	1539.5	1165.5	1	WV30NH_CD3_100_ER1 - 2015-11-16 14.22.30_x40213_y66231_class1	Claudia
226	329	1506.5	1187.5	1	WV30NH_CD3_100_ER1 - 2015-11-16 14.22.30_x40213_y66231_class1	Claudia
227	329	1509.5	1092.5	1	WV30NH_CD3_100_ER1 - 2015-11-16 14.22.30_x40213_y66231_class1	Claudia
228	329	1390.5	1098.5	1	WV30NH_CD3_100_ER1 - 2015-11-16 14.22.30_x40213_y66231_class1	Claudia
229	329	1336.5	1131.5	1	WV30NH_CD3_100_ER1 - 2015-11-16 14.22.30_x40213_y66231_class1	Claudia
230	329	1374.5	1162.5	1	WV30NH_CD3_100_ER1 - 2015-11-16 14.22.30_x40213_y66231_class1	Claudia
231	329	1322.5	1163.5	1	WV30NH_CD3_100_ER1 - 2015-11-16 14.22.30_x40213_y66231_class1	Claudia
232	329	1369.5	1204.5	1	WV30NH_CD3_100_ER1 - 2015-11-16 14.22.30_x40213_y66231_class1	Claudia
233	329	1333.5	1200.5	1	WV30NH_CD3_100_ER1 - 2015-11-16 14.22.30_x40213_y66231_class1	Claudia
234	329	1345.5	1162.5	1	WV30NH_CD3_100_ER1 - 2015-11-16 14.22.30_x40213_y66231_class1	Claudia
235	329	1404.5	1227.5	1	WV30NH_CD3_100_ER1 - 2015-11-16 14.22.30_x40213_y66231_class1	Claudia
236	329	1425.5	1248.5	1	WV30NH_CD3_100_ER1 - 2015-11-16 14.22.30_x40213_y66231_class1	Claudia
237	329	1480.5	1269.5	1	WV30NH_CD3_100_ER1 - 2015-11-16 14.22.30_x40213_y66231_class1	Claudia
238	329	1443.5	1290.5	1	WV30NH_CD3_100_ER1 - 2015-11-16 14.22.30_x40213_y66231_class1	Claudia
239	329	1424.5	1316.5	1	WV30NH_CD3_100_ER1 - 2015-11-16 14.22.30_x40213_y66231_class1	Claudia
240	329	1418.5	1346.5	1	WV30NH_CD3_100_ER1 - 2015-11-16 14.22.30_x40213_y66231_class1	Claudia
241	329	1427.5	1380.5	1	WV30NH_CD3_100_ER1 - 2015-11-16 14.22.30_x40213_y66231_class1	Claudia
242	329	1368.5	1368.5	1	WV30NH_CD3_100_ER1 - 2015-11-16 14.22.30_x40213_y66231_class1	Claudia
243	329	1371.5	1328.5	1	WV30NH_CD3_100_ER1 - 2015-11-16 14.22.30_x40213_y66231_class1	Claudia
244	329	1333.5	1350.5	1	WV30NH_CD3_100_ER1 - 2015-11-16 14.22.30_x40213_y66231_class1	Claudia
245	329	1298.5	1366.5	1	WV30NH_CD3_100_ER1 - 2015-11-16 14.22.30_x40213_y66231_class1	Claudia
246	329	1263.5	1346.5	1	WV30NH_CD3_100_ER1 - 2015-11-16 14.22.30_x40213_y66231_class1	Claudia
247	329	1316.5	1310.5	1	WV30NH_CD3_100_ER1 - 2015-11-16 14.22.30_x40213_y66231_class1	Claudia
248	329	1253.5	1307.5	1	WV30NH_CD3_100_ER1 - 2015-11-16 14.22.30_x40213_y66231_class1	Claudia
249	329	1272.5	1277.5	1	WV30NH_CD3_100_ER1 - 2015-11-16 14.22.30_x40213_y66231_class1	Claudia
250	329	1224.5	1275.5	1	WV30NH_CD3_100_ER1 - 2015-11-16 14.22.30_x40213_y66231_class1	Claudia
251	329	1233.5	1228.5	1	WV30NH_CD3_100_ER1 - 2015-11-16 14.22.30_x40213_y66231_class1	Claudia
252	329	1290.5	1206.5	1	WV30NH_CD3_100_ER1 - 2015-11-16 14.22.30_x40213_y66231_class1	Claudia
253	329	1225.5	1169.5	1	WV30NH_CD3_100_ER1 - 2015-11-16 14.22.30_x40213_y66231_class1	Claudia
254	329	1324.5	1054.5	1	WV30NH_CD3_100_ER1 - 2015-11-16 14.22.30_x40213_y66231_class1	Claudia
255	329	1343.5	1028.5	1	WV30NH_CD3_100_ER1 - 2015-11-16 14.22.30_x40213_y66231_class1	Claudia
256	329	1339.5	996.5	1	WV30NH_CD3_100_ER1 - 2015-11-16 14.22.30_x40213_y66231_class1	Claudia
257	329	1296.5	1004.5	1	WV30NH_CD3_100_ER1 - 2015-11-16 14.22.30_x40213_y66231_class1	Claudia
258	329	1251.5	995.5	1	WV30NH_CD3_100_ER1 - 2015-11-16 14.22.30_x40213_y66231_class1	Claudia
259	329	1174.5	983.5	1	WV30NH_CD3_100_ER1 - 2015-11-16 14.22.30_x40213_y66231_class1	Claudia
260	329	1269.5	1095.5	1	WV30NH_CD3_100_ER1 - 2015-11-16 14.22.30_x40213_y66231_class1	Claudia
261	329	1230.5	1072.5	1	WV30NH_CD3_100_ER1 - 2015-11-16 14.22.30_x40213_y66231_class1	Claudia
262	329	1233.5	1122.5	1	WV30NH_CD3_100_ER1 - 2015-11-16 14.22.30_x40213_y66231_class1	Claudia
263	329	1254.5	1201.5	1	WV30NH_CD3_100_ER1 - 2015-11-16 14.22.30_x40213_y66231_class1	Claudia
264	329	1190.5	1043.5	1	WV30NH_CD3_100_ER1 - 2015-11-16 14.22.30_x40213_y66231_class1	Claudia
265	329	1142.5	1018.5	1	WV30NH_CD3_100_ER1 - 2015-11-16 14.22.30_x40213_y66231_class1	Claudia
266	329	1124.5	1059.5	1	WV30NH_CD3_100_ER1 - 2015-11-16 14.22.30_x40213_y66231_class1	Claudia
267	329	1156.5	1087.5	1	WV30NH_CD3_100_ER1 - 2015-11-16 14.22.30_x40213_y66231_class1	Claudia
268	329	1178.5	1109.5	1	WV30NH_CD3_100_ER1 - 2015-11-16 14.22.30_x40213_y66231_class1	Claudia
269	329	1153.5	1125.5	1	WV30NH_CD3_100_ER1 - 2015-11-16 14.22.30_x40213_y66231_class1	Claudia
270	329	1107.5	1127.5	1	WV30NH_CD3_100_ER1 - 2015-11-16 14.22.30_x40213_y66231_class1	Claudia
271	329	1062.5	1019.5	1	WV30NH_CD3_100_ER1 - 2015-11-16 14.22.30_x40213_y66231_class1	Claudia
272	329	996.5	968.5	1	WV30NH_CD3_100_ER1 - 2015-11-16 14.22.30_x40213_y66231_class1	Claudia
273	329	954.5	977.5	1	WV30NH_CD3_100_ER1 - 2015-11-16 14.22.30_x40213_y66231_class1	Claudia
274	329	937.5	999.5	1	WV30NH_CD3_100_ER1 - 2015-11-16 14.22.30_x40213_y66231_class1	Claudia
275	329	901.5	968.5	1	WV30NH_CD3_100_ER1 - 2015-11-16 14.22.30_x40213_y66231_class1	Claudia
276	329	833.5	963.5	1	WV30NH_CD3_100_ER1 - 2015-11-16 14.22.30_x40213_y66231_class1	Claudia
277	329	874.5	992.5	1	WV30NH_CD3_100_ER1 - 2015-11-16 14.22.30_x40213_y66231_class1	Claudia
278	329	837.5	1009.5	1	WV30NH_CD3_100_ER1 - 2015-11-16 14.22.30_x40213_y66231_class1	Claudia
279	329	877.5	1048.5	1	WV30NH_CD3_100_ER1 - 2015-11-16 14.22.30_x40213_y66231_class1	Claudia
280	329	825.5	1040.5	1	WV30NH_CD3_100_ER1 - 2015-11-16 14.22.30_x40213_y66231_class1	Claudia
281	329	836.5	1072.5	1	WV30NH_CD3_100_ER1 - 2015-11-16 14.22.30_x40213_y66231_class1	Claudia
282	329	872.5	1104.5	1	WV30NH_CD3_100_ER1 - 2015-11-16 14.22.30_x40213_y66231_class1	Claudia
283	329	831.5	1112.5	1	WV30NH_CD3_100_ER1 - 2015-11-16 14.22.30_x40213_y66231_class1	Claudia
284	329	824.5	1150.5	1	WV30NH_CD3_100_ER1 - 2015-11-16 14.22.30_x40213_y66231_class1	Claudia
285	329	843.5	1181.5	1	WV30NH_CD3_100_ER1 - 2015-11-16 14.22.30_x40213_y66231_class1	Claudia
286	329	854.5	1215.5	1	WV30NH_CD3_100_ER1 - 2015-11-16 14.22.30_x40213_y66231_class1	Claudia
287	329	833.5	1243.5	1	WV30NH_CD3_100_ER1 - 2015-11-16 14.22.30_x40213_y66231_class1	Claudia
288	329	825.5	1275.5	1	WV30NH_CD3_100_ER1 - 2015-11-16 14.22.30_x40213_y66231_class1	Claudia
289	329	816.5	1319.5	1	WV30NH_CD3_100_ER1 - 2015-11-16 14.22.30_x40213_y66231_class1	Claudia
290	329	783.5	1325.5	1	WV30NH_CD3_100_ER1 - 2015-11-16 14.22.30_x40213_y66231_class1	Claudia
291	329	839.5	1346.5	1	WV30NH_CD3_100_ER1 - 2015-11-16 14.22.30_x40213_y66231_class1	Claudia
292	329	859.5	1377.5	1	WV30NH_CD3_100_ER1 - 2015-11-16 14.22.30_x40213_y66231_class1	Claudia
293	329	896.5	1368.5	1	WV30NH_CD3_100_ER1 - 2015-11-16 14.22.30_x40213_y66231_class1	Claudia
294	329	942.5	1387.5	1	WV30NH_CD3_100_ER1 - 2015-11-16 14.22.30_x40213_y66231_class1	Claudia
295	329	1004.5	1418.5	1	WV30NH_CD3_100_ER1 - 2015-11-16 14.22.30_x40213_y66231_class1	Claudia
296	329	945.5	1440.5	1	WV30NH_CD3_100_ER1 - 2015-11-16 14.22.30_x40213_y66231_class1	Claudia
297	329	653.5	1572.5	1	WV30NH_CD3_100_ER1 - 2015-11-16 14.22.30_x40213_y66231_class1	Claudia
298	329	1081.5	1416.5	1	WV30NH_CD3_100_ER1 - 2015-11-16 14.22.30_x40213_y66231_class1	Claudia
299	329	1075.5	1381.5	1	WV30NH_CD3_100_ER1 - 2015-11-16 14.22.30_x40213_y66231_class1	Claudia
300	329	1110.5	1362.5	1	WV30NH_CD3_100_ER1 - 2015-11-16 14.22.30_x40213_y66231_class1	Claudia
301	329	1174.5	1377.5	1	WV30NH_CD3_100_ER1 - 2015-11-16 14.22.30_x40213_y66231_class1	Claudia
302	329	972.5	1316.5	1	WV30NH_CD3_100_ER1 - 2015-11-16 14.22.30_x40213_y66231_class1	Claudia
303	329	1053.5	1318.5	1	WV30NH_CD3_100_ER1 - 2015-11-16 14.22.30_x40213_y66231_class1	Claudia
304	329	1096.5	1292.5	1	WV30NH_CD3_100_ER1 - 2015-11-16 14.22.30_x40213_y66231_class1	Claudia
305	329	1121.5	1269.5	1	WV30NH_CD3_100_ER1 - 2015-11-16 14.22.30_x40213_y66231_class1	Claudia
306	329	1162.5	1272.5	1	WV30NH_CD3_100_ER1 - 2015-11-16 14.22.30_x40213_y66231_class1	Claudia
307	329	1169.5	1213.5	1	WV30NH_CD3_100_ER1 - 2015-11-16 14.22.30_x40213_y66231_class1	Claudia
308	329	1095.5	1228.5	1	WV30NH_CD3_100_ER1 - 2015-11-16 14.22.30_x40213_y66231_class1	Claudia
309	329	1056.5	1212.5	1	WV30NH_CD3_100_ER1 - 2015-11-16 14.22.30_x40213_y66231_class1	Claudia
310	329	1043.5	1243.5	1	WV30NH_CD3_100_ER1 - 2015-11-16 14.22.30_x40213_y66231_class1	Claudia
311	329	999.5	1266.5	1	WV30NH_CD3_100_ER1 - 2015-11-16 14.22.30_x40213_y66231_class1	Claudia
312	329	965.5	1272.5	1	WV30NH_CD3_100_ER1 - 2015-11-16 14.22.30_x40213_y66231_class1	Claudia
313	329	884.5	1224.5	1	WV30NH_CD3_100_ER1 - 2015-11-16 14.22.30_x40213_y66231_class1	Claudia
314	329	925.5	1246.5	1	WV30NH_CD3_100_ER1 - 2015-11-16 14.22.30_x40213_y66231_class1	Claudia
315	329	921.5	1207.5	1	WV30NH_CD3_100_ER1 - 2015-11-16 14.22.30_x40213_y66231_class1	Claudia
316	329	916.5	1157.5	1	WV30NH_CD3_100_ER1 - 2015-11-16 14.22.30_x40213_y66231_class1	Claudia
317	329	884.5	1160.5	1	WV30NH_CD3_100_ER1 - 2015-11-16 14.22.30_x40213_y66231_class1	Claudia
318	329	889.5	1127.5	1	WV30NH_CD3_100_ER1 - 2015-11-16 14.22.30_x40213_y66231_class1	Claudia
319	329	915.5	1093.5	1	WV30NH_CD3_100_ER1 - 2015-11-16 14.22.30_x40213_y66231_class1	Claudia
320	329	951.5	1065.5	1	WV30NH_CD3_100_ER1 - 2015-11-16 14.22.30_x40213_y66231_class1	Claudia
321	329	995.5	1075.5	1	WV30NH_CD3_100_ER1 - 2015-11-16 14.22.30_x40213_y66231_class1	Claudia
322	329	1028.5	1106.5	1	WV30NH_CD3_100_ER1 - 2015-11-16 14.22.30_x40213_y66231_class1	Claudia
323	329	1022.5	1131.5	1	WV30NH_CD3_100_ER1 - 2015-11-16 14.22.30_x40213_y66231_class1	Claudia
324	329	1007.5	1162.5	1	WV30NH_CD3_100_ER1 - 2015-11-16 14.22.30_x40213_y66231_class1	Claudia
325	329	954.5	1150.5	1	WV30NH_CD3_100_ER1 - 2015-11-16 14.22.30_x40213_y66231_class1	Claudia
326	329	959.5	1187.5	1	WV30NH_CD3_100_ER1 - 2015-11-16 14.22.30_x40213_y66231_class1	Claudia
327	329	981.5	1209.5	1	WV30NH_CD3_100_ER1 - 2015-11-16 14.22.30_x40213_y66231_class1	Claudia
328	329	1013.5	1210.5	1	WV30NH_CD3_100_ER1 - 2015-11-16 14.22.30_x40213_y66231_class1	Claudia
329	329	1051.5	1177.5	1	WV30NH_CD3_100_ER1 - 2015-11-16 14.22.30_x40213_y66231_class1	Claudia
330	329	1100.5	1160.5	1	WV30NH_CD3_100_ER1 - 2015-11-16 14.22.30_x40213_y66231_class1	Claudia
331	329	1115.5	1189.5	1	WV30NH_CD3_100_ER1 - 2015-11-16 14.22.30_x40213_y66231_class1	Claudia
332	329	972.5	1027.5	1	WV30NH_CD3_100_ER1 - 2015-11-16 14.22.30_x40213_y66231_class1	Claudia
333	329	1019.5	1007.5	1	WV30NH_CD3_100_ER1 - 2015-11-16 14.22.30_x40213_y66231_class1	Claudia
335	329	433.5	162.5	1	WV30NH_CD3_100_ER1 - 2015-11-16 14.22.30_x40213_y66231_class1	Claudia
336	329	1150.5	289.5	1	WV30NH_CD3_100_ER1 - 2015-11-16 14.22.30_x40213_y66231_class1	Claudia
337	329	1024.5	395.5	1	WV30NH_CD3_100_ER1 - 2015-11-16 14.22.30_x40213_y66231_class1	Claudia
338	329	1619.5	6.5	1	WV30NH_CD3_100_ER1 - 2015-11-16 14.22.30_x40213_y66231_class1	Claudia
339	329	1571.5	690.5	1	WV30NH_CD3_100_ER1 - 2015-11-16 14.22.30_x40213_y66231_class1	Claudia
