# Supplementary material for: Robust and accurate quantification of biomarkers of immune cells in lung cancer micro-environment using deep convolutional neural networks
Source: PeerJ. 2019 Apr 10;7:e6335. doi: 10.7717/peerj.6335 (PMC6462181; doi:10.7717/peerj.6335)
Supplement: Supplemental Information 2 — The positions of the positive cells were detected by four independent human observers on at least 64 different validation images. Each csv file stored in the zip archive represents the positive cell count and their position per person and validation image. [file peerj-07-6335-s002.zip › validation-observers/person1/WV30NH_CD3_100_ER1 - 2015-11-16 14.22.30_x45840_y62487_class1.csv]

f_markerId	f_nrOfMarkers	f_x	f_y	l_GTR	i_imagefile	i_subfolder
1	229	1831.5	74.5	1	WV30NH_CD3_100_ER1 - 2015-11-16 14.22.30_x45840_y62487_class1	Claudia
2	229	1890.5	216.5	1	WV30NH_CD3_100_ER1 - 2015-11-16 14.22.30_x45840_y62487_class1	Claudia
3	229	1845.5	251.5	1	WV30NH_CD3_100_ER1 - 2015-11-16 14.22.30_x45840_y62487_class1	Claudia
4	229	1787.5	287.5	1	WV30NH_CD3_100_ER1 - 2015-11-16 14.22.30_x45840_y62487_class1	Claudia
5	229	1731.5	271.5	1	WV30NH_CD3_100_ER1 - 2015-11-16 14.22.30_x45840_y62487_class1	Claudia
6	229	1963.5	368.5	1	WV30NH_CD3_100_ER1 - 2015-11-16 14.22.30_x45840_y62487_class1	Claudia
7	229	1868.5	389.5	1	WV30NH_CD3_100_ER1 - 2015-11-16 14.22.30_x45840_y62487_class1	Claudia
8	229	1821.5	378.5	1	WV30NH_CD3_100_ER1 - 2015-11-16 14.22.30_x45840_y62487_class1	Claudia
9	229	1648.5	360.5	1	WV30NH_CD3_100_ER1 - 2015-11-16 14.22.30_x45840_y62487_class1	Claudia
10	229	1662.5	407.5	1	WV30NH_CD3_100_ER1 - 2015-11-16 14.22.30_x45840_y62487_class1	Claudia
11	229	1703.5	465.5	1	WV30NH_CD3_100_ER1 - 2015-11-16 14.22.30_x45840_y62487_class1	Claudia
12	229	1630.5	449.5	1	WV30NH_CD3_100_ER1 - 2015-11-16 14.22.30_x45840_y62487_class1	Claudia
13	229	1937.5	468.5	1	WV30NH_CD3_100_ER1 - 2015-11-16 14.22.30_x45840_y62487_class1	Claudia
14	229	1949.5	562.5	1	WV30NH_CD3_100_ER1 - 2015-11-16 14.22.30_x45840_y62487_class1	Claudia
15	229	1883.5	519.5	1	WV30NH_CD3_100_ER1 - 2015-11-16 14.22.30_x45840_y62487_class1	Claudia
16	229	1796.5	563.5	1	WV30NH_CD3_100_ER1 - 2015-11-16 14.22.30_x45840_y62487_class1	Claudia
17	229	1971.5	653.5	1	WV30NH_CD3_100_ER1 - 2015-11-16 14.22.30_x45840_y62487_class1	Claudia
18	229	1978.5	728.5	1	WV30NH_CD3_100_ER1 - 2015-11-16 14.22.30_x45840_y62487_class1	Claudia
19	229	1925.5	724.5	1	WV30NH_CD3_100_ER1 - 2015-11-16 14.22.30_x45840_y62487_class1	Claudia
20	229	1880.5	712.5	1	WV30NH_CD3_100_ER1 - 2015-11-16 14.22.30_x45840_y62487_class1	Claudia
21	229	1892.5	746.5	1	WV30NH_CD3_100_ER1 - 2015-11-16 14.22.30_x45840_y62487_class1	Claudia
22	229	1819.5	693.5	1	WV30NH_CD3_100_ER1 - 2015-11-16 14.22.30_x45840_y62487_class1	Claudia
23	229	1798.5	659.5	1	WV30NH_CD3_100_ER1 - 2015-11-16 14.22.30_x45840_y62487_class1	Claudia
24	229	1733.5	669.5	1	WV30NH_CD3_100_ER1 - 2015-11-16 14.22.30_x45840_y62487_class1	Claudia
25	229	1656.5	656.5	1	WV30NH_CD3_100_ER1 - 2015-11-16 14.22.30_x45840_y62487_class1	Claudia
26	229	1737.5	739.5	1	WV30NH_CD3_100_ER1 - 2015-11-16 14.22.30_x45840_y62487_class1	Claudia
28	229	1318.5	449.5	1	WV30NH_CD3_100_ER1 - 2015-11-16 14.22.30_x45840_y62487_class1	Claudia
29	229	1343.5	422.5	1	WV30NH_CD3_100_ER1 - 2015-11-16 14.22.30_x45840_y62487_class1	Claudia
30	229	1077.5	418.5	1	WV30NH_CD3_100_ER1 - 2015-11-16 14.22.30_x45840_y62487_class1	Claudia
31	229	90.5	21.5	1	WV30NH_CD3_100_ER1 - 2015-11-16 14.22.30_x45840_y62487_class1	Claudia
32	229	153.5	31.5	1	WV30NH_CD3_100_ER1 - 2015-11-16 14.22.30_x45840_y62487_class1	Claudia
33	229	409.5	78.5	1	WV30NH_CD3_100_ER1 - 2015-11-16 14.22.30_x45840_y62487_class1	Claudia
34	229	337.5	43.5	1	WV30NH_CD3_100_ER1 - 2015-11-16 14.22.30_x45840_y62487_class1	Claudia
35	229	231.5	99.5	1	WV30NH_CD3_100_ER1 - 2015-11-16 14.22.30_x45840_y62487_class1	Claudia
36	229	198.5	92.5	1	WV30NH_CD3_100_ER1 - 2015-11-16 14.22.30_x45840_y62487_class1	Claudia
37	229	190.5	148.5	1	WV30NH_CD3_100_ER1 - 2015-11-16 14.22.30_x45840_y62487_class1	Claudia
38	229	113.5	146.5	1	WV30NH_CD3_100_ER1 - 2015-11-16 14.22.30_x45840_y62487_class1	Claudia
39	229	10.5	128.5	1	WV30NH_CD3_100_ER1 - 2015-11-16 14.22.30_x45840_y62487_class1	Claudia
40	229	92.5	304.5	1	WV30NH_CD3_100_ER1 - 2015-11-16 14.22.30_x45840_y62487_class1	Claudia
41	229	227.5	298.5	1	WV30NH_CD3_100_ER1 - 2015-11-16 14.22.30_x45840_y62487_class1	Claudia
42	229	343.5	369.5	1	WV30NH_CD3_100_ER1 - 2015-11-16 14.22.30_x45840_y62487_class1	Claudia
43	229	290.5	195.5	1	WV30NH_CD3_100_ER1 - 2015-11-16 14.22.30_x45840_y62487_class1	Claudia
44	229	775.5	257.5	1	WV30NH_CD3_100_ER1 - 2015-11-16 14.22.30_x45840_y62487_class1	Claudia
45	229	689.5	259.5	1	WV30NH_CD3_100_ER1 - 2015-11-16 14.22.30_x45840_y62487_class1	Claudia
46	229	90.5	442.5	1	WV30NH_CD3_100_ER1 - 2015-11-16 14.22.30_x45840_y62487_class1	Claudia
47	229	140.5	527.5	1	WV30NH_CD3_100_ER1 - 2015-11-16 14.22.30_x45840_y62487_class1	Claudia
48	229	219.5	636.5	1	WV30NH_CD3_100_ER1 - 2015-11-16 14.22.30_x45840_y62487_class1	Claudia
49	229	178.5	698.5	1	WV30NH_CD3_100_ER1 - 2015-11-16 14.22.30_x45840_y62487_class1	Claudia
51	229	592.5	580.5	1	WV30NH_CD3_100_ER1 - 2015-11-16 14.22.30_x45840_y62487_class1	Claudia
52	229	293.5	921.5	1	WV30NH_CD3_100_ER1 - 2015-11-16 14.22.30_x45840_y62487_class1	Claudia
53	229	271.5	931.5	1	WV30NH_CD3_100_ER1 - 2015-11-16 14.22.30_x45840_y62487_class1	Claudia
55	229	10.5	1239.5	1	WV30NH_CD3_100_ER1 - 2015-11-16 14.22.30_x45840_y62487_class1	Claudia
56	229	146.5	1512.5	1	WV30NH_CD3_100_ER1 - 2015-11-16 14.22.30_x45840_y62487_class1	Claudia
57	229	180.5	1683.5	1	WV30NH_CD3_100_ER1 - 2015-11-16 14.22.30_x45840_y62487_class1	Claudia
58	229	212.5	1683.5	1	WV30NH_CD3_100_ER1 - 2015-11-16 14.22.30_x45840_y62487_class1	Claudia
59	229	107.5	1734.5	1	WV30NH_CD3_100_ER1 - 2015-11-16 14.22.30_x45840_y62487_class1	Claudia
60	229	140.5	1787.5	1	WV30NH_CD3_100_ER1 - 2015-11-16 14.22.30_x45840_y62487_class1	Claudia
61	229	36.5	1968.5	1	WV30NH_CD3_100_ER1 - 2015-11-16 14.22.30_x45840_y62487_class1	Claudia
62	229	133.5	1899.5	1	WV30NH_CD3_100_ER1 - 2015-11-16 14.22.30_x45840_y62487_class1	Claudia
63	229	154.5	1943.5	1	WV30NH_CD3_100_ER1 - 2015-11-16 14.22.30_x45840_y62487_class1	Claudia
64	229	304.5	1980.5	1	WV30NH_CD3_100_ER1 - 2015-11-16 14.22.30_x45840_y62487_class1	Claudia
65	229	384.5	1916.5	1	WV30NH_CD3_100_ER1 - 2015-11-16 14.22.30_x45840_y62487_class1	Claudia
66	229	572.5	1977.5	1	WV30NH_CD3_100_ER1 - 2015-11-16 14.22.30_x45840_y62487_class1	Claudia
67	229	534.5	1943.5	1	WV30NH_CD3_100_ER1 - 2015-11-16 14.22.30_x45840_y62487_class1	Claudia
68	229	654.5	1915.5	1	WV30NH_CD3_100_ER1 - 2015-11-16 14.22.30_x45840_y62487_class1	Claudia
69	229	563.5	1865.5	1	WV30NH_CD3_100_ER1 - 2015-11-16 14.22.30_x45840_y62487_class1	Claudia
70	229	498.5	1849.5	1	WV30NH_CD3_100_ER1 - 2015-11-16 14.22.30_x45840_y62487_class1	Claudia
71	229	431.5	1807.5	1	WV30NH_CD3_100_ER1 - 2015-11-16 14.22.30_x45840_y62487_class1	Claudia
72	229	395.5	1806.5	1	WV30NH_CD3_100_ER1 - 2015-11-16 14.22.30_x45840_y62487_class1	Claudia
73	229	351.5	1806.5	1	WV30NH_CD3_100_ER1 - 2015-11-16 14.22.30_x45840_y62487_class1	Claudia
74	229	246.5	1784.5	1	WV30NH_CD3_100_ER1 - 2015-11-16 14.22.30_x45840_y62487_class1	Claudia
75	229	199.5	1830.5	1	WV30NH_CD3_100_ER1 - 2015-11-16 14.22.30_x45840_y62487_class1	Claudia
76	229	254.5	1736.5	1	WV30NH_CD3_100_ER1 - 2015-11-16 14.22.30_x45840_y62487_class1	Claudia
77	229	350.5	1739.5	1	WV30NH_CD3_100_ER1 - 2015-11-16 14.22.30_x45840_y62487_class1	Claudia
78	229	310.5	1724.5	1	WV30NH_CD3_100_ER1 - 2015-11-16 14.22.30_x45840_y62487_class1	Claudia
79	229	278.5	1692.5	1	WV30NH_CD3_100_ER1 - 2015-11-16 14.22.30_x45840_y62487_class1	Claudia
80	229	300.5	1659.5	1	WV30NH_CD3_100_ER1 - 2015-11-16 14.22.30_x45840_y62487_class1	Claudia
81	229	443.5	1730.5	1	WV30NH_CD3_100_ER1 - 2015-11-16 14.22.30_x45840_y62487_class1	Claudia
82	229	422.5	1630.5	1	WV30NH_CD3_100_ER1 - 2015-11-16 14.22.30_x45840_y62487_class1	Claudia
83	229	577.5	1695.5	1	WV30NH_CD3_100_ER1 - 2015-11-16 14.22.30_x45840_y62487_class1	Claudia
84	229	689.5	1707.5	1	WV30NH_CD3_100_ER1 - 2015-11-16 14.22.30_x45840_y62487_class1	Claudia
85	229	590.5	1783.5	1	WV30NH_CD3_100_ER1 - 2015-11-16 14.22.30_x45840_y62487_class1	Claudia
86	229	574.5	1812.5	1	WV30NH_CD3_100_ER1 - 2015-11-16 14.22.30_x45840_y62487_class1	Claudia
87	229	887.5	1933.5	1	WV30NH_CD3_100_ER1 - 2015-11-16 14.22.30_x45840_y62487_class1	Claudia
88	229	1104.5	1981.5	1	WV30NH_CD3_100_ER1 - 2015-11-16 14.22.30_x45840_y62487_class1	Claudia
89	229	1343.5	1975.5	1	WV30NH_CD3_100_ER1 - 2015-11-16 14.22.30_x45840_y62487_class1	Claudia
90	229	1610.5	1856.5	1	WV30NH_CD3_100_ER1 - 2015-11-16 14.22.30_x45840_y62487_class1	Claudia
91	229	1986.5	1866.5	1	WV30NH_CD3_100_ER1 - 2015-11-16 14.22.30_x45840_y62487_class1	Claudia
93	229	1195.5	1822.5	1	WV30NH_CD3_100_ER1 - 2015-11-16 14.22.30_x45840_y62487_class1	Claudia
94	229	1137.5	1728.5	1	WV30NH_CD3_100_ER1 - 2015-11-16 14.22.30_x45840_y62487_class1	Claudia
95	229	1086.5	1756.5	1	WV30NH_CD3_100_ER1 - 2015-11-16 14.22.30_x45840_y62487_class1	Claudia
96	229	937.5	1713.5	1	WV30NH_CD3_100_ER1 - 2015-11-16 14.22.30_x45840_y62487_class1	Claudia
97	229	1080.5	1639.5	1	WV30NH_CD3_100_ER1 - 2015-11-16 14.22.30_x45840_y62487_class1	Claudia
98	229	953.5	1624.5	1	WV30NH_CD3_100_ER1 - 2015-11-16 14.22.30_x45840_y62487_class1	Claudia
99	229	1228.5	1646.5	1	WV30NH_CD3_100_ER1 - 2015-11-16 14.22.30_x45840_y62487_class1	Claudia
100	229	1190.5	1630.5	1	WV30NH_CD3_100_ER1 - 2015-11-16 14.22.30_x45840_y62487_class1	Claudia
101	229	1209.5	1593.5	1	WV30NH_CD3_100_ER1 - 2015-11-16 14.22.30_x45840_y62487_class1	Claudia
102	229	1248.5	1542.5	1	WV30NH_CD3_100_ER1 - 2015-11-16 14.22.30_x45840_y62487_class1	Claudia
103	229	1225.5	1510.5	1	WV30NH_CD3_100_ER1 - 2015-11-16 14.22.30_x45840_y62487_class1	Claudia
105	229	1089.5	1513.5	1	WV30NH_CD3_100_ER1 - 2015-11-16 14.22.30_x45840_y62487_class1	Claudia
106	229	1093.5	1457.5	1	WV30NH_CD3_100_ER1 - 2015-11-16 14.22.30_x45840_y62487_class1	Claudia
107	229	942.5	1468.5	1	WV30NH_CD3_100_ER1 - 2015-11-16 14.22.30_x45840_y62487_class1	Claudia
108	229	859.5	1433.5	1	WV30NH_CD3_100_ER1 - 2015-11-16 14.22.30_x45840_y62487_class1	Claudia
109	229	796.5	1489.5	1	WV30NH_CD3_100_ER1 - 2015-11-16 14.22.30_x45840_y62487_class1	Claudia
110	229	756.5	1545.5	1	WV30NH_CD3_100_ER1 - 2015-11-16 14.22.30_x45840_y62487_class1	Claudia
111	229	704.5	1545.5	1	WV30NH_CD3_100_ER1 - 2015-11-16 14.22.30_x45840_y62487_class1	Claudia
112	229	703.5	1507.5	1	WV30NH_CD3_100_ER1 - 2015-11-16 14.22.30_x45840_y62487_class1	Claudia
113	229	656.5	1489.5	1	WV30NH_CD3_100_ER1 - 2015-11-16 14.22.30_x45840_y62487_class1	Claudia
114	229	653.5	1604.5	1	WV30NH_CD3_100_ER1 - 2015-11-16 14.22.30_x45840_y62487_class1	Claudia
115	229	565.5	1545.5	1	WV30NH_CD3_100_ER1 - 2015-11-16 14.22.30_x45840_y62487_class1	Claudia
116	229	510.5	1551.5	1	WV30NH_CD3_100_ER1 - 2015-11-16 14.22.30_x45840_y62487_class1	Claudia
117	229	530.5	1592.5	1	WV30NH_CD3_100_ER1 - 2015-11-16 14.22.30_x45840_y62487_class1	Claudia
118	229	451.5	1540.5	1	WV30NH_CD3_100_ER1 - 2015-11-16 14.22.30_x45840_y62487_class1	Claudia
119	229	427.5	1577.5	1	WV30NH_CD3_100_ER1 - 2015-11-16 14.22.30_x45840_y62487_class1	Claudia
120	229	383.5	1572.5	1	WV30NH_CD3_100_ER1 - 2015-11-16 14.22.30_x45840_y62487_class1	Claudia
121	229	340.5	1563.5	1	WV30NH_CD3_100_ER1 - 2015-11-16 14.22.30_x45840_y62487_class1	Claudia
122	229	324.5	1530.5	1	WV30NH_CD3_100_ER1 - 2015-11-16 14.22.30_x45840_y62487_class1	Claudia
123	229	292.5	1515.5	1	WV30NH_CD3_100_ER1 - 2015-11-16 14.22.30_x45840_y62487_class1	Claudia
124	229	343.5	1457.5	1	WV30NH_CD3_100_ER1 - 2015-11-16 14.22.30_x45840_y62487_class1	Claudia
125	229	386.5	1425.5	1	WV30NH_CD3_100_ER1 - 2015-11-16 14.22.30_x45840_y62487_class1	Claudia
126	229	233.5	1377.5	1	WV30NH_CD3_100_ER1 - 2015-11-16 14.22.30_x45840_y62487_class1	Claudia
127	229	153.5	1248.5	1	WV30NH_CD3_100_ER1 - 2015-11-16 14.22.30_x45840_y62487_class1	Claudia
128	229	231.5	1257.5	1	WV30NH_CD3_100_ER1 - 2015-11-16 14.22.30_x45840_y62487_class1	Claudia
129	229	254.5	1298.5	1	WV30NH_CD3_100_ER1 - 2015-11-16 14.22.30_x45840_y62487_class1	Claudia
130	229	307.5	1306.5	1	WV30NH_CD3_100_ER1 - 2015-11-16 14.22.30_x45840_y62487_class1	Claudia
131	229	346.5	1289.5	1	WV30NH_CD3_100_ER1 - 2015-11-16 14.22.30_x45840_y62487_class1	Claudia
132	229	387.5	1256.5	1	WV30NH_CD3_100_ER1 - 2015-11-16 14.22.30_x45840_y62487_class1	Claudia
133	229	351.5	1221.5	1	WV30NH_CD3_100_ER1 - 2015-11-16 14.22.30_x45840_y62487_class1	Claudia
134	229	366.5	1183.5	1	WV30NH_CD3_100_ER1 - 2015-11-16 14.22.30_x45840_y62487_class1	Claudia
135	229	257.5	1184.5	1	WV30NH_CD3_100_ER1 - 2015-11-16 14.22.30_x45840_y62487_class1	Claudia
136	229	242.5	1118.5	1	WV30NH_CD3_100_ER1 - 2015-11-16 14.22.30_x45840_y62487_class1	Claudia
137	229	295.5	1028.5	1	WV30NH_CD3_100_ER1 - 2015-11-16 14.22.30_x45840_y62487_class1	Claudia
138	229	366.5	1059.5	1	WV30NH_CD3_100_ER1 - 2015-11-16 14.22.30_x45840_y62487_class1	Claudia
139	229	406.5	1068.5	1	WV30NH_CD3_100_ER1 - 2015-11-16 14.22.30_x45840_y62487_class1	Claudia
140	229	448.5	1050.5	1	WV30NH_CD3_100_ER1 - 2015-11-16 14.22.30_x45840_y62487_class1	Claudia
141	229	356.5	1113.5	1	WV30NH_CD3_100_ER1 - 2015-11-16 14.22.30_x45840_y62487_class1	Claudia
142	229	436.5	1201.5	1	WV30NH_CD3_100_ER1 - 2015-11-16 14.22.30_x45840_y62487_class1	Claudia
143	229	504.5	1251.5	1	WV30NH_CD3_100_ER1 - 2015-11-16 14.22.30_x45840_y62487_class1	Claudia
144	229	539.5	1328.5	1	WV30NH_CD3_100_ER1 - 2015-11-16 14.22.30_x45840_y62487_class1	Claudia
145	229	601.5	1354.5	1	WV30NH_CD3_100_ER1 - 2015-11-16 14.22.30_x45840_y62487_class1	Claudia
146	229	551.5	1422.5	1	WV30NH_CD3_100_ER1 - 2015-11-16 14.22.30_x45840_y62487_class1	Claudia
147	229	593.5	1427.5	1	WV30NH_CD3_100_ER1 - 2015-11-16 14.22.30_x45840_y62487_class1	Claudia
148	229	633.5	1421.5	1	WV30NH_CD3_100_ER1 - 2015-11-16 14.22.30_x45840_y62487_class1	Claudia
149	229	640.5	1465.5	1	WV30NH_CD3_100_ER1 - 2015-11-16 14.22.30_x45840_y62487_class1	Claudia
150	229	704.5	1459.5	1	WV30NH_CD3_100_ER1 - 2015-11-16 14.22.30_x45840_y62487_class1	Claudia
151	229	739.5	1428.5	1	WV30NH_CD3_100_ER1 - 2015-11-16 14.22.30_x45840_y62487_class1	Claudia
152	229	746.5	1362.5	1	WV30NH_CD3_100_ER1 - 2015-11-16 14.22.30_x45840_y62487_class1	Claudia
153	229	792.5	1393.5	1	WV30NH_CD3_100_ER1 - 2015-11-16 14.22.30_x45840_y62487_class1	Claudia
154	229	759.5	1424.5	1	WV30NH_CD3_100_ER1 - 2015-11-16 14.22.30_x45840_y62487_class1	Claudia
155	229	666.5	1389.5	1	WV30NH_CD3_100_ER1 - 2015-11-16 14.22.30_x45840_y62487_class1	Claudia
156	229	695.5	1378.5	1	WV30NH_CD3_100_ER1 - 2015-11-16 14.22.30_x45840_y62487_class1	Claudia
157	229	710.5	1343.5	1	WV30NH_CD3_100_ER1 - 2015-11-16 14.22.30_x45840_y62487_class1	Claudia
158	229	669.5	1327.5	1	WV30NH_CD3_100_ER1 - 2015-11-16 14.22.30_x45840_y62487_class1	Claudia
159	229	672.5	1265.5	1	WV30NH_CD3_100_ER1 - 2015-11-16 14.22.30_x45840_y62487_class1	Claudia
160	229	578.5	1277.5	1	WV30NH_CD3_100_ER1 - 2015-11-16 14.22.30_x45840_y62487_class1	Claudia
161	229	540.5	1175.5	1	WV30NH_CD3_100_ER1 - 2015-11-16 14.22.30_x45840_y62487_class1	Claudia
162	229	589.5	1180.5	1	WV30NH_CD3_100_ER1 - 2015-11-16 14.22.30_x45840_y62487_class1	Claudia
163	229	651.5	1230.5	1	WV30NH_CD3_100_ER1 - 2015-11-16 14.22.30_x45840_y62487_class1	Claudia
164	229	692.5	1257.5	1	WV30NH_CD3_100_ER1 - 2015-11-16 14.22.30_x45840_y62487_class1	Claudia
165	229	704.5	1222.5	1	WV30NH_CD3_100_ER1 - 2015-11-16 14.22.30_x45840_y62487_class1	Claudia
166	229	663.5	1201.5	1	WV30NH_CD3_100_ER1 - 2015-11-16 14.22.30_x45840_y62487_class1	Claudia
167	229	639.5	1154.5	1	WV30NH_CD3_100_ER1 - 2015-11-16 14.22.30_x45840_y62487_class1	Claudia
168	229	883.5	1454.5	1	WV30NH_CD3_100_ER1 - 2015-11-16 14.22.30_x45840_y62487_class1	Claudia
169	229	937.5	1195.5	1	WV30NH_CD3_100_ER1 - 2015-11-16 14.22.30_x45840_y62487_class1	Claudia
170	229	1101.5	1365.5	1	WV30NH_CD3_100_ER1 - 2015-11-16 14.22.30_x45840_y62487_class1	Claudia
171	229	1145.5	1372.5	1	WV30NH_CD3_100_ER1 - 2015-11-16 14.22.30_x45840_y62487_class1	Claudia
172	229	1143.5	1250.5	1	WV30NH_CD3_100_ER1 - 2015-11-16 14.22.30_x45840_y62487_class1	Claudia
173	229	1192.5	1222.5	1	WV30NH_CD3_100_ER1 - 2015-11-16 14.22.30_x45840_y62487_class1	Claudia
174	229	1265.5	1256.5	1	WV30NH_CD3_100_ER1 - 2015-11-16 14.22.30_x45840_y62487_class1	Claudia
175	229	209.5	903.5	1	WV30NH_CD3_100_ER1 - 2015-11-16 14.22.30_x45840_y62487_class1	Claudia
176	229	524.5	1030.5	1	WV30NH_CD3_100_ER1 - 2015-11-16 14.22.30_x45840_y62487_class1	Claudia
177	229	507.5	1071.5	1	WV30NH_CD3_100_ER1 - 2015-11-16 14.22.30_x45840_y62487_class1	Claudia
178	229	577.5	1134.5	1	WV30NH_CD3_100_ER1 - 2015-11-16 14.22.30_x45840_y62487_class1	Claudia
179	229	660.5	1037.5	1	WV30NH_CD3_100_ER1 - 2015-11-16 14.22.30_x45840_y62487_class1	Claudia
180	229	848.5	1050.5	1	WV30NH_CD3_100_ER1 - 2015-11-16 14.22.30_x45840_y62487_class1	Claudia
181	229	1093.5	1119.5	1	WV30NH_CD3_100_ER1 - 2015-11-16 14.22.30_x45840_y62487_class1	Claudia
182	229	1148.5	1004.5	1	WV30NH_CD3_100_ER1 - 2015-11-16 14.22.30_x45840_y62487_class1	Claudia
183	229	1151.5	1054.5	1	WV30NH_CD3_100_ER1 - 2015-11-16 14.22.30_x45840_y62487_class1	Claudia
185	229	1271.5	1165.5	1	WV30NH_CD3_100_ER1 - 2015-11-16 14.22.30_x45840_y62487_class1	Claudia
186	229	1268.5	1110.5	1	WV30NH_CD3_100_ER1 - 2015-11-16 14.22.30_x45840_y62487_class1	Claudia
187	229	1451.5	1248.5	1	WV30NH_CD3_100_ER1 - 2015-11-16 14.22.30_x45840_y62487_class1	Claudia
188	229	1481.5	1359.5	1	WV30NH_CD3_100_ER1 - 2015-11-16 14.22.30_x45840_y62487_class1	Claudia
189	229	1553.5	1392.5	1	WV30NH_CD3_100_ER1 - 2015-11-16 14.22.30_x45840_y62487_class1	Claudia
190	229	1454.5	1522.5	1	WV30NH_CD3_100_ER1 - 2015-11-16 14.22.30_x45840_y62487_class1	Claudia
191	229	1112.5	1898.5	1	WV30NH_CD3_100_ER1 - 2015-11-16 14.22.30_x45840_y62487_class1	Claudia
192	229	1460.5	1756.5	1	WV30NH_CD3_100_ER1 - 2015-11-16 14.22.30_x45840_y62487_class1	Claudia
193	229	1980.5	1318.5	1	WV30NH_CD3_100_ER1 - 2015-11-16 14.22.30_x45840_y62487_class1	Claudia
194	229	1971.5	1380.5	1	WV30NH_CD3_100_ER1 - 2015-11-16 14.22.30_x45840_y62487_class1	Claudia
195	229	1915.5	1395.5	1	WV30NH_CD3_100_ER1 - 2015-11-16 14.22.30_x45840_y62487_class1	Claudia
196	229	1971.5	1263.5	1	WV30NH_CD3_100_ER1 - 2015-11-16 14.22.30_x45840_y62487_class1	Claudia
197	229	1909.5	1283.5	1	WV30NH_CD3_100_ER1 - 2015-11-16 14.22.30_x45840_y62487_class1	Claudia
198	229	1986.5	1219.5	1	WV30NH_CD3_100_ER1 - 2015-11-16 14.22.30_x45840_y62487_class1	Claudia
199	229	1859.5	1183.5	1	WV30NH_CD3_100_ER1 - 2015-11-16 14.22.30_x45840_y62487_class1	Claudia
200	229	1818.5	1201.5	1	WV30NH_CD3_100_ER1 - 2015-11-16 14.22.30_x45840_y62487_class1	Claudia
201	229	1854.5	1148.5	1	WV30NH_CD3_100_ER1 - 2015-11-16 14.22.30_x45840_y62487_class1	Claudia
202	229	1878.5	1110.5	1	WV30NH_CD3_100_ER1 - 2015-11-16 14.22.30_x45840_y62487_class1	Claudia
203	229	1872.5	1065.5	1	WV30NH_CD3_100_ER1 - 2015-11-16 14.22.30_x45840_y62487_class1	Claudia
204	229	1881.5	1007.5	1	WV30NH_CD3_100_ER1 - 2015-11-16 14.22.30_x45840_y62487_class1	Claudia
205	229	1984.5	1087.5	1	WV30NH_CD3_100_ER1 - 2015-11-16 14.22.30_x45840_y62487_class1	Claudia
206	229	1834.5	987.5	1	WV30NH_CD3_100_ER1 - 2015-11-16 14.22.30_x45840_y62487_class1	Claudia
207	229	1813.5	1045.5	1	WV30NH_CD3_100_ER1 - 2015-11-16 14.22.30_x45840_y62487_class1	Claudia
208	229	1756.5	966.5	1	WV30NH_CD3_100_ER1 - 2015-11-16 14.22.30_x45840_y62487_class1	Claudia
209	229	1692.5	1050.5	1	WV30NH_CD3_100_ER1 - 2015-11-16 14.22.30_x45840_y62487_class1	Claudia
211	229	1737.5	1186.5	1	WV30NH_CD3_100_ER1 - 2015-11-16 14.22.30_x45840_y62487_class1	Claudia
212	229	1698.5	1265.5	1	WV30NH_CD3_100_ER1 - 2015-11-16 14.22.30_x45840_y62487_class1	Claudia
213	229	1706.5	1296.5	1	WV30NH_CD3_100_ER1 - 2015-11-16 14.22.30_x45840_y62487_class1	Claudia
214	229	1742.5	1312.5	1	WV30NH_CD3_100_ER1 - 2015-11-16 14.22.30_x45840_y62487_class1	Claudia
215	229	1634.5	1377.5	1	WV30NH_CD3_100_ER1 - 2015-11-16 14.22.30_x45840_y62487_class1	Claudia
216	229	1649.5	1331.5	1	WV30NH_CD3_100_ER1 - 2015-11-16 14.22.30_x45840_y62487_class1	Claudia
217	229	1569.5	1274.5	1	WV30NH_CD3_100_ER1 - 2015-11-16 14.22.30_x45840_y62487_class1	Claudia
218	229	1527.5	1225.5	1	WV30NH_CD3_100_ER1 - 2015-11-16 14.22.30_x45840_y62487_class1	Claudia
219	229	1618.5	1157.5	1	WV30NH_CD3_100_ER1 - 2015-11-16 14.22.30_x45840_y62487_class1	Claudia
220	229	1669.5	1150.5	1	WV30NH_CD3_100_ER1 - 2015-11-16 14.22.30_x45840_y62487_class1	Claudia
221	229	1707.5	1090.5	1	WV30NH_CD3_100_ER1 - 2015-11-16 14.22.30_x45840_y62487_class1	Claudia
222	229	1659.5	996.5	1	WV30NH_CD3_100_ER1 - 2015-11-16 14.22.30_x45840_y62487_class1	Claudia
223	229	1503.5	1001.5	1	WV30NH_CD3_100_ER1 - 2015-11-16 14.22.30_x45840_y62487_class1	Claudia
224	229	1381.5	996.5	1	WV30NH_CD3_100_ER1 - 2015-11-16 14.22.30_x45840_y62487_class1	Claudia
225	229	1259.5	942.5	1	WV30NH_CD3_100_ER1 - 2015-11-16 14.22.30_x45840_y62487_class1	Claudia
226	229	1360.5	899.5	1	WV30NH_CD3_100_ER1 - 2015-11-16 14.22.30_x45840_y62487_class1	Claudia
227	229	1457.5	883.5	1	WV30NH_CD3_100_ER1 - 2015-11-16 14.22.30_x45840_y62487_class1	Claudia
228	229	293.5	634.5	1	WV30NH_CD3_100_ER1 - 2015-11-16 14.22.30_x45840_y62487_class1	Claudia
229	229	471.5	666.5	1	WV30NH_CD3_100_ER1 - 2015-11-16 14.22.30_x45840_y62487_class1	Claudia
230	229	993.5	757.5	1	WV30NH_CD3_100_ER1 - 2015-11-16 14.22.30_x45840_y62487_class1	Claudia
231	229	1074.5	628.5	1	WV30NH_CD3_100_ER1 - 2015-11-16 14.22.30_x45840_y62487_class1	Claudia
232	229	1159.5	750.5	1	WV30NH_CD3_100_ER1 - 2015-11-16 14.22.30_x45840_y62487_class1	Claudia
233	229	1253.5	833.5	1	WV30NH_CD3_100_ER1 - 2015-11-16 14.22.30_x45840_y62487_class1	Claudia
234	229	1301.5	843.5	1	WV30NH_CD3_100_ER1 - 2015-11-16 14.22.30_x45840_y62487_class1	Claudia
235	229	1637.5	784.5	1	WV30NH_CD3_100_ER1 - 2015-11-16 14.22.30_x45840_y62487_class1	Claudia
236	229	1428.5	1857.5	1	WV30NH_CD3_100_ER1 - 2015-11-16 14.22.30_x45840_y62487_class1	Claudia
