# Supplementary material for: Robust and accurate quantification of biomarkers of immune cells in lung cancer micro-environment using deep convolutional neural networks
Source: PeerJ. 2019 Apr 10;7:e6335. doi: 10.7717/peerj.6335 (PMC6462181; doi:10.7717/peerj.6335)
Supplement: Supplemental Information 2 — The positions of the positive cells were detected by four independent human observers on at least 64 different validation images. Each csv file stored in the zip archive represents the positive cell count and their position per person and validation image. [file peerj-07-6335-s002.zip › validation-observers/person1/WV30NH_CD3_100_ER1 - 2015-11-16 14.22.30_x47660_y50821_class1.csv]

f_markerId	f_nrOfMarkers	f_x	f_y	l_GTR	i_imagefile	i_subfolder
1	391	224.5	22.5	1	WV30NH_CD3_100_ER1 - 2015-11-16 14.22.30_x47660_y50821_class1	Claudia
2	391	459.5	18.5	1	WV30NH_CD3_100_ER1 - 2015-11-16 14.22.30_x47660_y50821_class1	Claudia
3	391	533.5	31.5	1	WV30NH_CD3_100_ER1 - 2015-11-16 14.22.30_x47660_y50821_class1	Claudia
5	391	563.5	49.5	1	WV30NH_CD3_100_ER1 - 2015-11-16 14.22.30_x47660_y50821_class1	Claudia
6	391	584.5	9.5	1	WV30NH_CD3_100_ER1 - 2015-11-16 14.22.30_x47660_y50821_class1	Claudia
7	391	668.5	19.5	1	WV30NH_CD3_100_ER1 - 2015-11-16 14.22.30_x47660_y50821_class1	Claudia
8	391	706.5	1.5	1	WV30NH_CD3_100_ER1 - 2015-11-16 14.22.30_x47660_y50821_class1	Claudia
9	391	1068.5	16.5	1	WV30NH_CD3_100_ER1 - 2015-11-16 14.22.30_x47660_y50821_class1	Claudia
10	391	1086.5	46.5	1	WV30NH_CD3_100_ER1 - 2015-11-16 14.22.30_x47660_y50821_class1	Claudia
11	391	1133.5	48.5	1	WV30NH_CD3_100_ER1 - 2015-11-16 14.22.30_x47660_y50821_class1	Claudia
12	391	1080.5	83.5	1	WV30NH_CD3_100_ER1 - 2015-11-16 14.22.30_x47660_y50821_class1	Claudia
13	391	1242.5	81.5	1	WV30NH_CD3_100_ER1 - 2015-11-16 14.22.30_x47660_y50821_class1	Claudia
14	391	1281.5	130.5	1	WV30NH_CD3_100_ER1 - 2015-11-16 14.22.30_x47660_y50821_class1	Claudia
15	391	1930.5	74.5	1	WV30NH_CD3_100_ER1 - 2015-11-16 14.22.30_x47660_y50821_class1	Claudia
16	391	1896.5	6.5	1	WV30NH_CD3_100_ER1 - 2015-11-16 14.22.30_x47660_y50821_class1	Claudia
17	391	1993.5	84.5	1	WV30NH_CD3_100_ER1 - 2015-11-16 14.22.30_x47660_y50821_class1	Claudia
18	391	1949.5	143.5	1	WV30NH_CD3_100_ER1 - 2015-11-16 14.22.30_x47660_y50821_class1	Claudia
19	391	1943.5	353.5	1	WV30NH_CD3_100_ER1 - 2015-11-16 14.22.30_x47660_y50821_class1	Claudia
20	391	1866.5	366.5	1	WV30NH_CD3_100_ER1 - 2015-11-16 14.22.30_x47660_y50821_class1	Claudia
21	391	1878.5	428.5	1	WV30NH_CD3_100_ER1 - 2015-11-16 14.22.30_x47660_y50821_class1	Claudia
23	391	1999.5	381.5	1	WV30NH_CD3_100_ER1 - 2015-11-16 14.22.30_x47660_y50821_class1	Claudia
24	391	1837.5	290.5	1	WV30NH_CD3_100_ER1 - 2015-11-16 14.22.30_x47660_y50821_class1	Claudia
25	391	1775.5	283.5	1	WV30NH_CD3_100_ER1 - 2015-11-16 14.22.30_x47660_y50821_class1	Claudia
26	391	1756.5	239.5	1	WV30NH_CD3_100_ER1 - 2015-11-16 14.22.30_x47660_y50821_class1	Claudia
28	391	1580.5	156.5	1	WV30NH_CD3_100_ER1 - 2015-11-16 14.22.30_x47660_y50821_class1	Claudia
29	391	1707.5	301.5	1	WV30NH_CD3_100_ER1 - 2015-11-16 14.22.30_x47660_y50821_class1	Claudia
30	391	1721.5	354.5	1	WV30NH_CD3_100_ER1 - 2015-11-16 14.22.30_x47660_y50821_class1	Claudia
31	391	1678.5	375.5	1	WV30NH_CD3_100_ER1 - 2015-11-16 14.22.30_x47660_y50821_class1	Claudia
32	391	1662.5	436.5	1	WV30NH_CD3_100_ER1 - 2015-11-16 14.22.30_x47660_y50821_class1	Claudia
34	391	1701.5	462.5	1	WV30NH_CD3_100_ER1 - 2015-11-16 14.22.30_x47660_y50821_class1	Claudia
35	391	1724.5	496.5	1	WV30NH_CD3_100_ER1 - 2015-11-16 14.22.30_x47660_y50821_class1	Claudia
36	391	1756.5	512.5	1	WV30NH_CD3_100_ER1 - 2015-11-16 14.22.30_x47660_y50821_class1	Claudia
37	391	1799.5	495.5	1	WV30NH_CD3_100_ER1 - 2015-11-16 14.22.30_x47660_y50821_class1	Claudia
38	391	1830.5	472.5	1	WV30NH_CD3_100_ER1 - 2015-11-16 14.22.30_x47660_y50821_class1	Claudia
39	391	1842.5	571.5	1	WV30NH_CD3_100_ER1 - 2015-11-16 14.22.30_x47660_y50821_class1	Claudia
40	391	1883.5	593.5	1	WV30NH_CD3_100_ER1 - 2015-11-16 14.22.30_x47660_y50821_class1	Claudia
41	391	1906.5	568.5	1	WV30NH_CD3_100_ER1 - 2015-11-16 14.22.30_x47660_y50821_class1	Claudia
42	391	1639.5	513.5	1	WV30NH_CD3_100_ER1 - 2015-11-16 14.22.30_x47660_y50821_class1	Claudia
43	391	1613.5	460.5	1	WV30NH_CD3_100_ER1 - 2015-11-16 14.22.30_x47660_y50821_class1	Claudia
44	391	1584.5	415.5	1	WV30NH_CD3_100_ER1 - 2015-11-16 14.22.30_x47660_y50821_class1	Claudia
45	391	1556.5	465.5	1	WV30NH_CD3_100_ER1 - 2015-11-16 14.22.30_x47660_y50821_class1	Claudia
46	391	1609.5	613.5	1	WV30NH_CD3_100_ER1 - 2015-11-16 14.22.30_x47660_y50821_class1	Claudia
47	391	1557.5	533.5	1	WV30NH_CD3_100_ER1 - 2015-11-16 14.22.30_x47660_y50821_class1	Claudia
48	391	1521.5	574.5	1	WV30NH_CD3_100_ER1 - 2015-11-16 14.22.30_x47660_y50821_class1	Claudia
49	391	1545.5	601.5	1	WV30NH_CD3_100_ER1 - 2015-11-16 14.22.30_x47660_y50821_class1	Claudia
50	391	1469.5	596.5	1	WV30NH_CD3_100_ER1 - 2015-11-16 14.22.30_x47660_y50821_class1	Claudia
51	391	1563.5	675.5	1	WV30NH_CD3_100_ER1 - 2015-11-16 14.22.30_x47660_y50821_class1	Claudia
52	391	1483.5	681.5	1	WV30NH_CD3_100_ER1 - 2015-11-16 14.22.30_x47660_y50821_class1	Claudia
53	391	1360.5	671.5	1	WV30NH_CD3_100_ER1 - 2015-11-16 14.22.30_x47660_y50821_class1	Claudia
54	391	1406.5	487.5	1	WV30NH_CD3_100_ER1 - 2015-11-16 14.22.30_x47660_y50821_class1	Claudia
55	391	1522.5	409.5	1	WV30NH_CD3_100_ER1 - 2015-11-16 14.22.30_x47660_y50821_class1	Claudia
56	391	1437.5	353.5	1	WV30NH_CD3_100_ER1 - 2015-11-16 14.22.30_x47660_y50821_class1	Claudia
57	391	1380.5	242.5	1	WV30NH_CD3_100_ER1 - 2015-11-16 14.22.30_x47660_y50821_class1	Claudia
58	391	1346.5	230.5	1	WV30NH_CD3_100_ER1 - 2015-11-16 14.22.30_x47660_y50821_class1	Claudia
59	391	1354.5	275.5	1	WV30NH_CD3_100_ER1 - 2015-11-16 14.22.30_x47660_y50821_class1	Claudia
60	391	1360.5	333.5	1	WV30NH_CD3_100_ER1 - 2015-11-16 14.22.30_x47660_y50821_class1	Claudia
61	391	1286.5	306.5	1	WV30NH_CD3_100_ER1 - 2015-11-16 14.22.30_x47660_y50821_class1	Claudia
62	391	1245.5	201.5	1	WV30NH_CD3_100_ER1 - 2015-11-16 14.22.30_x47660_y50821_class1	Claudia
63	391	1133.5	157.5	1	WV30NH_CD3_100_ER1 - 2015-11-16 14.22.30_x47660_y50821_class1	Claudia
64	391	1109.5	215.5	1	WV30NH_CD3_100_ER1 - 2015-11-16 14.22.30_x47660_y50821_class1	Claudia
65	391	1074.5	140.5	1	WV30NH_CD3_100_ER1 - 2015-11-16 14.22.30_x47660_y50821_class1	Claudia
66	391	928.5	99.5	1	WV30NH_CD3_100_ER1 - 2015-11-16 14.22.30_x47660_y50821_class1	Claudia
67	391	949.5	168.5	1	WV30NH_CD3_100_ER1 - 2015-11-16 14.22.30_x47660_y50821_class1	Claudia
68	391	974.5	248.5	1	WV30NH_CD3_100_ER1 - 2015-11-16 14.22.30_x47660_y50821_class1	Claudia
69	391	1021.5	324.5	1	WV30NH_CD3_100_ER1 - 2015-11-16 14.22.30_x47660_y50821_class1	Claudia
70	391	1045.5	366.5	1	WV30NH_CD3_100_ER1 - 2015-11-16 14.22.30_x47660_y50821_class1	Claudia
71	391	1113.5	387.5	1	WV30NH_CD3_100_ER1 - 2015-11-16 14.22.30_x47660_y50821_class1	Claudia
72	391	1150.5	431.5	1	WV30NH_CD3_100_ER1 - 2015-11-16 14.22.30_x47660_y50821_class1	Claudia
73	391	1198.5	522.5	1	WV30NH_CD3_100_ER1 - 2015-11-16 14.22.30_x47660_y50821_class1	Claudia
74	391	1080.5	527.5	1	WV30NH_CD3_100_ER1 - 2015-11-16 14.22.30_x47660_y50821_class1	Claudia
75	391	1056.5	480.5	1	WV30NH_CD3_100_ER1 - 2015-11-16 14.22.30_x47660_y50821_class1	Claudia
76	391	1009.5	487.5	1	WV30NH_CD3_100_ER1 - 2015-11-16 14.22.30_x47660_y50821_class1	Claudia
77	391	962.5	460.5	1	WV30NH_CD3_100_ER1 - 2015-11-16 14.22.30_x47660_y50821_class1	Claudia
78	391	857.5	328.5	1	WV30NH_CD3_100_ER1 - 2015-11-16 14.22.30_x47660_y50821_class1	Claudia
79	391	878.5	437.5	1	WV30NH_CD3_100_ER1 - 2015-11-16 14.22.30_x47660_y50821_class1	Claudia
80	391	907.5	475.5	1	WV30NH_CD3_100_ER1 - 2015-11-16 14.22.30_x47660_y50821_class1	Claudia
81	391	818.5	449.5	1	WV30NH_CD3_100_ER1 - 2015-11-16 14.22.30_x47660_y50821_class1	Claudia
82	391	763.5	283.5	1	WV30NH_CD3_100_ER1 - 2015-11-16 14.22.30_x47660_y50821_class1	Claudia
83	391	731.5	263.5	1	WV30NH_CD3_100_ER1 - 2015-11-16 14.22.30_x47660_y50821_class1	Claudia
84	391	751.5	186.5	1	WV30NH_CD3_100_ER1 - 2015-11-16 14.22.30_x47660_y50821_class1	Claudia
85	391	778.5	160.5	1	WV30NH_CD3_100_ER1 - 2015-11-16 14.22.30_x47660_y50821_class1	Claudia
86	391	742.5	134.5	1	WV30NH_CD3_100_ER1 - 2015-11-16 14.22.30_x47660_y50821_class1	Claudia
87	391	781.5	124.5	1	WV30NH_CD3_100_ER1 - 2015-11-16 14.22.30_x47660_y50821_class1	Claudia
88	391	696.5	118.5	1	WV30NH_CD3_100_ER1 - 2015-11-16 14.22.30_x47660_y50821_class1	Claudia
89	391	531.5	121.5	1	WV30NH_CD3_100_ER1 - 2015-11-16 14.22.30_x47660_y50821_class1	Claudia
90	391	449.5	160.5	1	WV30NH_CD3_100_ER1 - 2015-11-16 14.22.30_x47660_y50821_class1	Claudia
91	391	389.5	90.5	1	WV30NH_CD3_100_ER1 - 2015-11-16 14.22.30_x47660_y50821_class1	Claudia
92	391	351.5	119.5	1	WV30NH_CD3_100_ER1 - 2015-11-16 14.22.30_x47660_y50821_class1	Claudia
93	391	369.5	157.5	1	WV30NH_CD3_100_ER1 - 2015-11-16 14.22.30_x47660_y50821_class1	Claudia
94	391	315.5	153.5	1	WV30NH_CD3_100_ER1 - 2015-11-16 14.22.30_x47660_y50821_class1	Claudia
95	391	286.5	183.5	1	WV30NH_CD3_100_ER1 - 2015-11-16 14.22.30_x47660_y50821_class1	Claudia
96	391	269.5	233.5	1	WV30NH_CD3_100_ER1 - 2015-11-16 14.22.30_x47660_y50821_class1	Claudia
97	391	184.5	210.5	1	WV30NH_CD3_100_ER1 - 2015-11-16 14.22.30_x47660_y50821_class1	Claudia
98	391	216.5	268.5	1	WV30NH_CD3_100_ER1 - 2015-11-16 14.22.30_x47660_y50821_class1	Claudia
99	391	124.5	254.5	1	WV30NH_CD3_100_ER1 - 2015-11-16 14.22.30_x47660_y50821_class1	Claudia
100	391	27.5	368.5	1	WV30NH_CD3_100_ER1 - 2015-11-16 14.22.30_x47660_y50821_class1	Claudia
101	391	68.5	340.5	1	WV30NH_CD3_100_ER1 - 2015-11-16 14.22.30_x47660_y50821_class1	Claudia
102	391	43.5	239.5	1	WV30NH_CD3_100_ER1 - 2015-11-16 14.22.30_x47660_y50821_class1	Claudia
103	391	25.5	175.5	1	WV30NH_CD3_100_ER1 - 2015-11-16 14.22.30_x47660_y50821_class1	Claudia
104	391	412.5	283.5	1	WV30NH_CD3_100_ER1 - 2015-11-16 14.22.30_x47660_y50821_class1	Claudia
105	391	403.5	322.5	1	WV30NH_CD3_100_ER1 - 2015-11-16 14.22.30_x47660_y50821_class1	Claudia
106	391	354.5	304.5	1	WV30NH_CD3_100_ER1 - 2015-11-16 14.22.30_x47660_y50821_class1	Claudia
107	391	499.5	301.5	1	WV30NH_CD3_100_ER1 - 2015-11-16 14.22.30_x47660_y50821_class1	Claudia
108	391	537.5	283.5	1	WV30NH_CD3_100_ER1 - 2015-11-16 14.22.30_x47660_y50821_class1	Claudia
109	391	601.5	271.5	1	WV30NH_CD3_100_ER1 - 2015-11-16 14.22.30_x47660_y50821_class1	Claudia
110	391	545.5	454.5	1	WV30NH_CD3_100_ER1 - 2015-11-16 14.22.30_x47660_y50821_class1	Claudia
111	391	510.5	471.5	1	WV30NH_CD3_100_ER1 - 2015-11-16 14.22.30_x47660_y50821_class1	Claudia
112	391	409.5	439.5	1	WV30NH_CD3_100_ER1 - 2015-11-16 14.22.30_x47660_y50821_class1	Claudia
113	391	334.5	506.5	1	WV30NH_CD3_100_ER1 - 2015-11-16 14.22.30_x47660_y50821_class1	Claudia
114	391	413.5	548.5	1	WV30NH_CD3_100_ER1 - 2015-11-16 14.22.30_x47660_y50821_class1	Claudia
115	391	407.5	581.5	1	WV30NH_CD3_100_ER1 - 2015-11-16 14.22.30_x47660_y50821_class1	Claudia
116	391	343.5	615.5	1	WV30NH_CD3_100_ER1 - 2015-11-16 14.22.30_x47660_y50821_class1	Claudia
117	391	271.5	571.5	1	WV30NH_CD3_100_ER1 - 2015-11-16 14.22.30_x47660_y50821_class1	Claudia
118	391	203.5	501.5	1	WV30NH_CD3_100_ER1 - 2015-11-16 14.22.30_x47660_y50821_class1	Claudia
119	391	131.5	503.5	1	WV30NH_CD3_100_ER1 - 2015-11-16 14.22.30_x47660_y50821_class1	Claudia
120	391	81.5	521.5	1	WV30NH_CD3_100_ER1 - 2015-11-16 14.22.30_x47660_y50821_class1	Claudia
121	391	133.5	587.5	1	WV30NH_CD3_100_ER1 - 2015-11-16 14.22.30_x47660_y50821_class1	Claudia
122	391	139.5	634.5	1	WV30NH_CD3_100_ER1 - 2015-11-16 14.22.30_x47660_y50821_class1	Claudia
123	391	178.5	563.5	1	WV30NH_CD3_100_ER1 - 2015-11-16 14.22.30_x47660_y50821_class1	Claudia
124	391	765.5	525.5	1	WV30NH_CD3_100_ER1 - 2015-11-16 14.22.30_x47660_y50821_class1	Claudia
125	391	778.5	562.5	1	WV30NH_CD3_100_ER1 - 2015-11-16 14.22.30_x47660_y50821_class1	Claudia
126	391	792.5	609.5	1	WV30NH_CD3_100_ER1 - 2015-11-16 14.22.30_x47660_y50821_class1	Claudia
127	391	742.5	598.5	1	WV30NH_CD3_100_ER1 - 2015-11-16 14.22.30_x47660_y50821_class1	Claudia
128	391	1033.5	618.5	1	WV30NH_CD3_100_ER1 - 2015-11-16 14.22.30_x47660_y50821_class1	Claudia
129	391	1072.5	622.5	1	WV30NH_CD3_100_ER1 - 2015-11-16 14.22.30_x47660_y50821_class1	Claudia
130	391	1112.5	636.5	1	WV30NH_CD3_100_ER1 - 2015-11-16 14.22.30_x47660_y50821_class1	Claudia
131	391	1227.5	675.5	1	WV30NH_CD3_100_ER1 - 2015-11-16 14.22.30_x47660_y50821_class1	Claudia
132	391	1331.5	807.5	1	WV30NH_CD3_100_ER1 - 2015-11-16 14.22.30_x47660_y50821_class1	Claudia
133	391	1137.5	739.5	1	WV30NH_CD3_100_ER1 - 2015-11-16 14.22.30_x47660_y50821_class1	Claudia
134	391	1169.5	771.5	1	WV30NH_CD3_100_ER1 - 2015-11-16 14.22.30_x47660_y50821_class1	Claudia
135	391	925.5	731.5	1	WV30NH_CD3_100_ER1 - 2015-11-16 14.22.30_x47660_y50821_class1	Claudia
136	391	1180.5	869.5	1	WV30NH_CD3_100_ER1 - 2015-11-16 14.22.30_x47660_y50821_class1	Claudia
137	391	1263.5	960.5	1	WV30NH_CD3_100_ER1 - 2015-11-16 14.22.30_x47660_y50821_class1	Claudia
138	391	1295.5	974.5	1	WV30NH_CD3_100_ER1 - 2015-11-16 14.22.30_x47660_y50821_class1	Claudia
139	391	1534.5	974.5	1	WV30NH_CD3_100_ER1 - 2015-11-16 14.22.30_x47660_y50821_class1	Claudia
140	391	1571.5	918.5	1	WV30NH_CD3_100_ER1 - 2015-11-16 14.22.30_x47660_y50821_class1	Claudia
141	391	1563.5	848.5	1	WV30NH_CD3_100_ER1 - 2015-11-16 14.22.30_x47660_y50821_class1	Claudia
142	391	1762.5	948.5	1	WV30NH_CD3_100_ER1 - 2015-11-16 14.22.30_x47660_y50821_class1	Claudia
143	391	1789.5	924.5	1	WV30NH_CD3_100_ER1 - 2015-11-16 14.22.30_x47660_y50821_class1	Claudia
144	391	1836.5	910.5	1	WV30NH_CD3_100_ER1 - 2015-11-16 14.22.30_x47660_y50821_class1	Claudia
145	391	1845.5	943.5	1	WV30NH_CD3_100_ER1 - 2015-11-16 14.22.30_x47660_y50821_class1	Claudia
146	391	1878.5	927.5	1	WV30NH_CD3_100_ER1 - 2015-11-16 14.22.30_x47660_y50821_class1	Claudia
147	391	1924.5	933.5	1	WV30NH_CD3_100_ER1 - 2015-11-16 14.22.30_x47660_y50821_class1	Claudia
148	391	1913.5	957.5	1	WV30NH_CD3_100_ER1 - 2015-11-16 14.22.30_x47660_y50821_class1	Claudia
149	391	1953.5	974.5	1	WV30NH_CD3_100_ER1 - 2015-11-16 14.22.30_x47660_y50821_class1	Claudia
150	391	1986.5	1054.5	1	WV30NH_CD3_100_ER1 - 2015-11-16 14.22.30_x47660_y50821_class1	Claudia
151	391	1977.5	1109.5	1	WV30NH_CD3_100_ER1 - 2015-11-16 14.22.30_x47660_y50821_class1	Claudia
152	391	1913.5	1145.5	1	WV30NH_CD3_100_ER1 - 2015-11-16 14.22.30_x47660_y50821_class1	Claudia
153	391	1915.5	1210.5	1	WV30NH_CD3_100_ER1 - 2015-11-16 14.22.30_x47660_y50821_class1	Claudia
154	391	1930.5	1251.5	1	WV30NH_CD3_100_ER1 - 2015-11-16 14.22.30_x47660_y50821_class1	Claudia
155	391	1959.5	1278.5	1	WV30NH_CD3_100_ER1 - 2015-11-16 14.22.30_x47660_y50821_class1	Claudia
156	391	1856.5	1263.5	1	WV30NH_CD3_100_ER1 - 2015-11-16 14.22.30_x47660_y50821_class1	Claudia
157	391	1810.5	1177.5	1	WV30NH_CD3_100_ER1 - 2015-11-16 14.22.30_x47660_y50821_class1	Claudia
158	391	1812.5	1107.5	1	WV30NH_CD3_100_ER1 - 2015-11-16 14.22.30_x47660_y50821_class1	Claudia
159	391	1706.5	1133.5	1	WV30NH_CD3_100_ER1 - 2015-11-16 14.22.30_x47660_y50821_class1	Claudia
160	391	1768.5	1231.5	1	WV30NH_CD3_100_ER1 - 2015-11-16 14.22.30_x47660_y50821_class1	Claudia
161	391	1643.5	1212.5	1	WV30NH_CD3_100_ER1 - 2015-11-16 14.22.30_x47660_y50821_class1	Claudia
162	391	1712.5	1346.5	1	WV30NH_CD3_100_ER1 - 2015-11-16 14.22.30_x47660_y50821_class1	Claudia
163	391	1671.5	1362.5	1	WV30NH_CD3_100_ER1 - 2015-11-16 14.22.30_x47660_y50821_class1	Claudia
164	391	1539.5	1177.5	1	WV30NH_CD3_100_ER1 - 2015-11-16 14.22.30_x47660_y50821_class1	Claudia
165	391	1621.5	1046.5	1	WV30NH_CD3_100_ER1 - 2015-11-16 14.22.30_x47660_y50821_class1	Claudia
166	391	1407.5	1115.5	1	WV30NH_CD3_100_ER1 - 2015-11-16 14.22.30_x47660_y50821_class1	Claudia
167	391	1471.5	1018.5	1	WV30NH_CD3_100_ER1 - 2015-11-16 14.22.30_x47660_y50821_class1	Claudia
168	391	1350.5	1124.5	1	WV30NH_CD3_100_ER1 - 2015-11-16 14.22.30_x47660_y50821_class1	Claudia
169	391	1357.5	1181.5	1	WV30NH_CD3_100_ER1 - 2015-11-16 14.22.30_x47660_y50821_class1	Claudia
170	391	1290.5	1165.5	1	WV30NH_CD3_100_ER1 - 2015-11-16 14.22.30_x47660_y50821_class1	Claudia
171	391	1315.5	1204.5	1	WV30NH_CD3_100_ER1 - 2015-11-16 14.22.30_x47660_y50821_class1	Claudia
172	391	1184.5	1072.5	1	WV30NH_CD3_100_ER1 - 2015-11-16 14.22.30_x47660_y50821_class1	Claudia
173	391	1262.5	895.5	1	WV30NH_CD3_100_ER1 - 2015-11-16 14.22.30_x47660_y50821_class1	Claudia
174	391	1590.5	733.5	1	WV30NH_CD3_100_ER1 - 2015-11-16 14.22.30_x47660_y50821_class1	Claudia
175	391	1407.5	554.5	1	WV30NH_CD3_100_ER1 - 2015-11-16 14.22.30_x47660_y50821_class1	Claudia
176	391	1283.5	651.5	1	WV30NH_CD3_100_ER1 - 2015-11-16 14.22.30_x47660_y50821_class1	Claudia
177	391	1037.5	1183.5	1	WV30NH_CD3_100_ER1 - 2015-11-16 14.22.30_x47660_y50821_class1	Claudia
178	391	1215.5	1262.5	1	WV30NH_CD3_100_ER1 - 2015-11-16 14.22.30_x47660_y50821_class1	Claudia
179	391	1321.5	1321.5	1	WV30NH_CD3_100_ER1 - 2015-11-16 14.22.30_x47660_y50821_class1	Claudia
180	391	1357.5	1292.5	1	WV30NH_CD3_100_ER1 - 2015-11-16 14.22.30_x47660_y50821_class1	Claudia
181	391	1453.5	1286.5	1	WV30NH_CD3_100_ER1 - 2015-11-16 14.22.30_x47660_y50821_class1	Claudia
182	391	1496.5	1300.5	1	WV30NH_CD3_100_ER1 - 2015-11-16 14.22.30_x47660_y50821_class1	Claudia
183	391	1509.5	1368.5	1	WV30NH_CD3_100_ER1 - 2015-11-16 14.22.30_x47660_y50821_class1	Claudia
184	391	1707.5	1478.5	1	WV30NH_CD3_100_ER1 - 2015-11-16 14.22.30_x47660_y50821_class1	Claudia
185	391	1645.5	1478.5	1	WV30NH_CD3_100_ER1 - 2015-11-16 14.22.30_x47660_y50821_class1	Claudia
186	391	1892.5	1424.5	1	WV30NH_CD3_100_ER1 - 2015-11-16 14.22.30_x47660_y50821_class1	Claudia
187	391	1969.5	1462.5	1	WV30NH_CD3_100_ER1 - 2015-11-16 14.22.30_x47660_y50821_class1	Claudia
188	391	1989.5	1548.5	1	WV30NH_CD3_100_ER1 - 2015-11-16 14.22.30_x47660_y50821_class1	Claudia
189	391	1934.5	1516.5	1	WV30NH_CD3_100_ER1 - 2015-11-16 14.22.30_x47660_y50821_class1	Claudia
190	391	1949.5	1554.5	1	WV30NH_CD3_100_ER1 - 2015-11-16 14.22.30_x47660_y50821_class1	Claudia
191	391	1959.5	1595.5	1	WV30NH_CD3_100_ER1 - 2015-11-16 14.22.30_x47660_y50821_class1	Claudia
192	391	1910.5	1565.5	1	WV30NH_CD3_100_ER1 - 2015-11-16 14.22.30_x47660_y50821_class1	Claudia
193	391	1896.5	1524.5	1	WV30NH_CD3_100_ER1 - 2015-11-16 14.22.30_x47660_y50821_class1	Claudia
194	391	1863.5	1543.5	1	WV30NH_CD3_100_ER1 - 2015-11-16 14.22.30_x47660_y50821_class1	Claudia
195	391	1839.5	1510.5	1	WV30NH_CD3_100_ER1 - 2015-11-16 14.22.30_x47660_y50821_class1	Claudia
196	391	1775.5	1510.5	1	WV30NH_CD3_100_ER1 - 2015-11-16 14.22.30_x47660_y50821_class1	Claudia
197	391	1790.5	1543.5	1	WV30NH_CD3_100_ER1 - 2015-11-16 14.22.30_x47660_y50821_class1	Claudia
198	391	1827.5	1562.5	1	WV30NH_CD3_100_ER1 - 2015-11-16 14.22.30_x47660_y50821_class1	Claudia
199	391	1862.5	1578.5	1	WV30NH_CD3_100_ER1 - 2015-11-16 14.22.30_x47660_y50821_class1	Claudia
200	391	1869.5	1610.5	1	WV30NH_CD3_100_ER1 - 2015-11-16 14.22.30_x47660_y50821_class1	Claudia
201	391	1898.5	1619.5	1	WV30NH_CD3_100_ER1 - 2015-11-16 14.22.30_x47660_y50821_class1	Claudia
202	391	1981.5	1642.5	1	WV30NH_CD3_100_ER1 - 2015-11-16 14.22.30_x47660_y50821_class1	Claudia
203	391	1993.5	1672.5	1	WV30NH_CD3_100_ER1 - 2015-11-16 14.22.30_x47660_y50821_class1	Claudia
204	391	1959.5	1654.5	1	WV30NH_CD3_100_ER1 - 2015-11-16 14.22.30_x47660_y50821_class1	Claudia
205	391	1915.5	1653.5	1	WV30NH_CD3_100_ER1 - 2015-11-16 14.22.30_x47660_y50821_class1	Claudia
206	391	1933.5	1618.5	1	WV30NH_CD3_100_ER1 - 2015-11-16 14.22.30_x47660_y50821_class1	Claudia
207	391	1977.5	1945.5	1	WV30NH_CD3_100_ER1 - 2015-11-16 14.22.30_x47660_y50821_class1	Claudia
208	391	1983.5	1906.5	1	WV30NH_CD3_100_ER1 - 2015-11-16 14.22.30_x47660_y50821_class1	Claudia
209	391	1983.5	1822.5	1	WV30NH_CD3_100_ER1 - 2015-11-16 14.22.30_x47660_y50821_class1	Claudia
210	391	1959.5	1778.5	1	WV30NH_CD3_100_ER1 - 2015-11-16 14.22.30_x47660_y50821_class1	Claudia
211	391	1989.5	1748.5	1	WV30NH_CD3_100_ER1 - 2015-11-16 14.22.30_x47660_y50821_class1	Claudia
212	391	1889.5	1810.5	1	WV30NH_CD3_100_ER1 - 2015-11-16 14.22.30_x47660_y50821_class1	Claudia
213	391	1824.5	1787.5	1	WV30NH_CD3_100_ER1 - 2015-11-16 14.22.30_x47660_y50821_class1	Claudia
214	391	1856.5	1737.5	1	WV30NH_CD3_100_ER1 - 2015-11-16 14.22.30_x47660_y50821_class1	Claudia
215	391	1865.5	1696.5	1	WV30NH_CD3_100_ER1 - 2015-11-16 14.22.30_x47660_y50821_class1	Claudia
216	391	1892.5	1715.5	1	WV30NH_CD3_100_ER1 - 2015-11-16 14.22.30_x47660_y50821_class1	Claudia
217	391	1939.5	1734.5	1	WV30NH_CD3_100_ER1 - 2015-11-16 14.22.30_x47660_y50821_class1	Claudia
218	391	1927.5	1692.5	1	WV30NH_CD3_100_ER1 - 2015-11-16 14.22.30_x47660_y50821_class1	Claudia
219	391	1828.5	1693.5	1	WV30NH_CD3_100_ER1 - 2015-11-16 14.22.30_x47660_y50821_class1	Claudia
220	391	1833.5	1660.5	1	WV30NH_CD3_100_ER1 - 2015-11-16 14.22.30_x47660_y50821_class1	Claudia
221	391	1854.5	1636.5	1	WV30NH_CD3_100_ER1 - 2015-11-16 14.22.30_x47660_y50821_class1	Claudia
222	391	1807.5	1633.5	1	WV30NH_CD3_100_ER1 - 2015-11-16 14.22.30_x47660_y50821_class1	Claudia
223	391	1789.5	1674.5	1	WV30NH_CD3_100_ER1 - 2015-11-16 14.22.30_x47660_y50821_class1	Claudia
224	391	1757.5	1665.5	1	WV30NH_CD3_100_ER1 - 2015-11-16 14.22.30_x47660_y50821_class1	Claudia
225	391	1771.5	1636.5	1	WV30NH_CD3_100_ER1 - 2015-11-16 14.22.30_x47660_y50821_class1	Claudia
226	391	1736.5	1610.5	1	WV30NH_CD3_100_ER1 - 2015-11-16 14.22.30_x47660_y50821_class1	Claudia
227	391	1701.5	1596.5	1	WV30NH_CD3_100_ER1 - 2015-11-16 14.22.30_x47660_y50821_class1	Claudia
228	391	1651.5	1572.5	1	WV30NH_CD3_100_ER1 - 2015-11-16 14.22.30_x47660_y50821_class1	Claudia
229	391	1689.5	1634.5	1	WV30NH_CD3_100_ER1 - 2015-11-16 14.22.30_x47660_y50821_class1	Claudia
230	391	1721.5	1654.5	1	WV30NH_CD3_100_ER1 - 2015-11-16 14.22.30_x47660_y50821_class1	Claudia
231	391	1653.5	1621.5	1	WV30NH_CD3_100_ER1 - 2015-11-16 14.22.30_x47660_y50821_class1	Claudia
232	391	1609.5	1609.5	1	WV30NH_CD3_100_ER1 - 2015-11-16 14.22.30_x47660_y50821_class1	Claudia
233	391	1571.5	1749.5	1	WV30NH_CD3_100_ER1 - 2015-11-16 14.22.30_x47660_y50821_class1	Claudia
234	391	1551.5	1712.5	1	WV30NH_CD3_100_ER1 - 2015-11-16 14.22.30_x47660_y50821_class1	Claudia
235	391	1525.5	1690.5	1	WV30NH_CD3_100_ER1 - 2015-11-16 14.22.30_x47660_y50821_class1	Claudia
236	391	1718.5	1727.5	1	WV30NH_CD3_100_ER1 - 2015-11-16 14.22.30_x47660_y50821_class1	Claudia
237	391	1753.5	1709.5	1	WV30NH_CD3_100_ER1 - 2015-11-16 14.22.30_x47660_y50821_class1	Claudia
238	391	1807.5	1721.5	1	WV30NH_CD3_100_ER1 - 2015-11-16 14.22.30_x47660_y50821_class1	Claudia
239	391	1478.5	1896.5	1	WV30NH_CD3_100_ER1 - 2015-11-16 14.22.30_x47660_y50821_class1	Claudia
240	391	1439.5	1863.5	1	WV30NH_CD3_100_ER1 - 2015-11-16 14.22.30_x47660_y50821_class1	Claudia
241	391	1383.5	1863.5	1	WV30NH_CD3_100_ER1 - 2015-11-16 14.22.30_x47660_y50821_class1	Claudia
242	391	1333.5	1948.5	1	WV30NH_CD3_100_ER1 - 2015-11-16 14.22.30_x47660_y50821_class1	Claudia
243	391	1377.5	1983.5	1	WV30NH_CD3_100_ER1 - 2015-11-16 14.22.30_x47660_y50821_class1	Claudia
244	391	1437.5	1962.5	1	WV30NH_CD3_100_ER1 - 2015-11-16 14.22.30_x47660_y50821_class1	Claudia
245	391	896.5	1966.5	1	WV30NH_CD3_100_ER1 - 2015-11-16 14.22.30_x47660_y50821_class1	Claudia
246	391	313.5	1934.5	1	WV30NH_CD3_100_ER1 - 2015-11-16 14.22.30_x47660_y50821_class1	Claudia
247	391	310.5	1842.5	1	WV30NH_CD3_100_ER1 - 2015-11-16 14.22.30_x47660_y50821_class1	Claudia
248	391	325.5	1795.5	1	WV30NH_CD3_100_ER1 - 2015-11-16 14.22.30_x47660_y50821_class1	Claudia
249	391	83.5	1836.5	1	WV30NH_CD3_100_ER1 - 2015-11-16 14.22.30_x47660_y50821_class1	Claudia
250	391	3.5	1795.5	1	WV30NH_CD3_100_ER1 - 2015-11-16 14.22.30_x47660_y50821_class1	Claudia
251	391	3.5	1762.5	1	WV30NH_CD3_100_ER1 - 2015-11-16 14.22.30_x47660_y50821_class1	Claudia
252	391	30.5	1774.5	1	WV30NH_CD3_100_ER1 - 2015-11-16 14.22.30_x47660_y50821_class1	Claudia
253	391	77.5	1774.5	1	WV30NH_CD3_100_ER1 - 2015-11-16 14.22.30_x47660_y50821_class1	Claudia
254	391	131.5	1775.5	1	WV30NH_CD3_100_ER1 - 2015-11-16 14.22.30_x47660_y50821_class1	Claudia
255	391	209.5	1772.5	1	WV30NH_CD3_100_ER1 - 2015-11-16 14.22.30_x47660_y50821_class1	Claudia
256	391	154.5	1739.5	1	WV30NH_CD3_100_ER1 - 2015-11-16 14.22.30_x47660_y50821_class1	Claudia
257	391	139.5	1707.5	1	WV30NH_CD3_100_ER1 - 2015-11-16 14.22.30_x47660_y50821_class1	Claudia
258	391	6.5	1662.5	1	WV30NH_CD3_100_ER1 - 2015-11-16 14.22.30_x47660_y50821_class1	Claudia
259	391	21.5	1604.5	1	WV30NH_CD3_100_ER1 - 2015-11-16 14.22.30_x47660_y50821_class1	Claudia
260	391	156.5	1642.5	1	WV30NH_CD3_100_ER1 - 2015-11-16 14.22.30_x47660_y50821_class1	Claudia
261	391	183.5	1609.5	1	WV30NH_CD3_100_ER1 - 2015-11-16 14.22.30_x47660_y50821_class1	Claudia
262	391	195.5	1633.5	1	WV30NH_CD3_100_ER1 - 2015-11-16 14.22.30_x47660_y50821_class1	Claudia
263	391	368.5	1760.5	1	WV30NH_CD3_100_ER1 - 2015-11-16 14.22.30_x47660_y50821_class1	Claudia
264	391	645.5	1846.5	1	WV30NH_CD3_100_ER1 - 2015-11-16 14.22.30_x47660_y50821_class1	Claudia
265	391	645.5	1796.5	1	WV30NH_CD3_100_ER1 - 2015-11-16 14.22.30_x47660_y50821_class1	Claudia
266	391	696.5	1743.5	1	WV30NH_CD3_100_ER1 - 2015-11-16 14.22.30_x47660_y50821_class1	Claudia
267	391	634.5	1737.5	1	WV30NH_CD3_100_ER1 - 2015-11-16 14.22.30_x47660_y50821_class1	Claudia
268	391	846.5	1793.5	1	WV30NH_CD3_100_ER1 - 2015-11-16 14.22.30_x47660_y50821_class1	Claudia
269	391	840.5	1734.5	1	WV30NH_CD3_100_ER1 - 2015-11-16 14.22.30_x47660_y50821_class1	Claudia
270	391	930.5	1740.5	1	WV30NH_CD3_100_ER1 - 2015-11-16 14.22.30_x47660_y50821_class1	Claudia
271	391	1303.5	1715.5	1	WV30NH_CD3_100_ER1 - 2015-11-16 14.22.30_x47660_y50821_class1	Claudia
272	391	1330.5	1537.5	1	WV30NH_CD3_100_ER1 - 2015-11-16 14.22.30_x47660_y50821_class1	Claudia
273	391	1404.5	1433.5	1	WV30NH_CD3_100_ER1 - 2015-11-16 14.22.30_x47660_y50821_class1	Claudia
274	391	1537.5	1478.5	1	WV30NH_CD3_100_ER1 - 2015-11-16 14.22.30_x47660_y50821_class1	Claudia
275	391	1437.5	1384.5	1	WV30NH_CD3_100_ER1 - 2015-11-16 14.22.30_x47660_y50821_class1	Claudia
276	391	1271.5	1400.5	1	WV30NH_CD3_100_ER1 - 2015-11-16 14.22.30_x47660_y50821_class1	Claudia
277	391	1266.5	1462.5	1	WV30NH_CD3_100_ER1 - 2015-11-16 14.22.30_x47660_y50821_class1	Claudia
278	391	1216.5	1443.5	1	WV30NH_CD3_100_ER1 - 2015-11-16 14.22.30_x47660_y50821_class1	Claudia
279	391	1166.5	1501.5	1	WV30NH_CD3_100_ER1 - 2015-11-16 14.22.30_x47660_y50821_class1	Claudia
280	391	1222.5	1534.5	1	WV30NH_CD3_100_ER1 - 2015-11-16 14.22.30_x47660_y50821_class1	Claudia
282	391	977.5	1586.5	1	WV30NH_CD3_100_ER1 - 2015-11-16 14.22.30_x47660_y50821_class1	Claudia
283	391	959.5	1536.5	1	WV30NH_CD3_100_ER1 - 2015-11-16 14.22.30_x47660_y50821_class1	Claudia
284	391	862.5	1531.5	1	WV30NH_CD3_100_ER1 - 2015-11-16 14.22.30_x47660_y50821_class1	Claudia
285	391	790.5	1581.5	1	WV30NH_CD3_100_ER1 - 2015-11-16 14.22.30_x47660_y50821_class1	Claudia
286	391	736.5	1609.5	1	WV30NH_CD3_100_ER1 - 2015-11-16 14.22.30_x47660_y50821_class1	Claudia
287	391	740.5	1477.5	1	WV30NH_CD3_100_ER1 - 2015-11-16 14.22.30_x47660_y50821_class1	Claudia
288	391	781.5	1466.5	1	WV30NH_CD3_100_ER1 - 2015-11-16 14.22.30_x47660_y50821_class1	Claudia
289	391	799.5	1500.5	1	WV30NH_CD3_100_ER1 - 2015-11-16 14.22.30_x47660_y50821_class1	Claudia
290	391	837.5	1493.5	1	WV30NH_CD3_100_ER1 - 2015-11-16 14.22.30_x47660_y50821_class1	Claudia
291	391	884.5	1495.5	1	WV30NH_CD3_100_ER1 - 2015-11-16 14.22.30_x47660_y50821_class1	Claudia
292	391	936.5	1454.5	1	WV30NH_CD3_100_ER1 - 2015-11-16 14.22.30_x47660_y50821_class1	Claudia
293	391	862.5	1390.5	1	WV30NH_CD3_100_ER1 - 2015-11-16 14.22.30_x47660_y50821_class1	Claudia
294	391	775.5	1389.5	1	WV30NH_CD3_100_ER1 - 2015-11-16 14.22.30_x47660_y50821_class1	Claudia
295	391	860.5	1319.5	1	WV30NH_CD3_100_ER1 - 2015-11-16 14.22.30_x47660_y50821_class1	Claudia
296	391	812.5	1248.5	1	WV30NH_CD3_100_ER1 - 2015-11-16 14.22.30_x47660_y50821_class1	Claudia
297	391	790.5	1300.5	1	WV30NH_CD3_100_ER1 - 2015-11-16 14.22.30_x47660_y50821_class1	Claudia
298	391	728.5	1286.5	1	WV30NH_CD3_100_ER1 - 2015-11-16 14.22.30_x47660_y50821_class1	Claudia
299	391	689.5	1248.5	1	WV30NH_CD3_100_ER1 - 2015-11-16 14.22.30_x47660_y50821_class1	Claudia
300	391	584.5	1487.5	1	WV30NH_CD3_100_ER1 - 2015-11-16 14.22.30_x47660_y50821_class1	Claudia
301	391	675.5	1469.5	1	WV30NH_CD3_100_ER1 - 2015-11-16 14.22.30_x47660_y50821_class1	Claudia
302	391	645.5	1430.5	1	WV30NH_CD3_100_ER1 - 2015-11-16 14.22.30_x47660_y50821_class1	Claudia
303	391	416.5	1487.5	1	WV30NH_CD3_100_ER1 - 2015-11-16 14.22.30_x47660_y50821_class1	Claudia
304	391	431.5	1586.5	1	WV30NH_CD3_100_ER1 - 2015-11-16 14.22.30_x47660_y50821_class1	Claudia
305	391	380.5	1563.5	1	WV30NH_CD3_100_ER1 - 2015-11-16 14.22.30_x47660_y50821_class1	Claudia
307	391	316.5	1400.5	1	WV30NH_CD3_100_ER1 - 2015-11-16 14.22.30_x47660_y50821_class1	Claudia
308	391	133.5	1396.5	1	WV30NH_CD3_100_ER1 - 2015-11-16 14.22.30_x47660_y50821_class1	Claudia
309	391	107.5	1453.5	1	WV30NH_CD3_100_ER1 - 2015-11-16 14.22.30_x47660_y50821_class1	Claudia
310	391	268.5	1289.5	1	WV30NH_CD3_100_ER1 - 2015-11-16 14.22.30_x47660_y50821_class1	Claudia
311	391	445.5	1174.5	1	WV30NH_CD3_100_ER1 - 2015-11-16 14.22.30_x47660_y50821_class1	Claudia
312	391	445.5	1330.5	1	WV30NH_CD3_100_ER1 - 2015-11-16 14.22.30_x47660_y50821_class1	Claudia
313	391	653.5	1172.5	1	WV30NH_CD3_100_ER1 - 2015-11-16 14.22.30_x47660_y50821_class1	Claudia
314	391	707.5	1116.5	1	WV30NH_CD3_100_ER1 - 2015-11-16 14.22.30_x47660_y50821_class1	Claudia
315	391	659.5	1106.5	1	WV30NH_CD3_100_ER1 - 2015-11-16 14.22.30_x47660_y50821_class1	Claudia
316	391	606.5	1074.5	1	WV30NH_CD3_100_ER1 - 2015-11-16 14.22.30_x47660_y50821_class1	Claudia
317	391	753.5	1043.5	1	WV30NH_CD3_100_ER1 - 2015-11-16 14.22.30_x47660_y50821_class1	Claudia
318	391	813.5	951.5	1	WV30NH_CD3_100_ER1 - 2015-11-16 14.22.30_x47660_y50821_class1	Claudia
319	391	865.5	951.5	1	WV30NH_CD3_100_ER1 - 2015-11-16 14.22.30_x47660_y50821_class1	Claudia
320	391	56.5	815.5	1	WV30NH_CD3_100_ER1 - 2015-11-16 14.22.30_x47660_y50821_class1	Claudia
321	391	0.5	895.5	1	WV30NH_CD3_100_ER1 - 2015-11-16 14.22.30_x47660_y50821_class1	Claudia
322	391	131.5	801.5	1	WV30NH_CD3_100_ER1 - 2015-11-16 14.22.30_x47660_y50821_class1	Claudia
323	391	192.5	766.5	1	WV30NH_CD3_100_ER1 - 2015-11-16 14.22.30_x47660_y50821_class1	Claudia
324	391	216.5	746.5	1	WV30NH_CD3_100_ER1 - 2015-11-16 14.22.30_x47660_y50821_class1	Claudia
325	391	216.5	624.5	1	WV30NH_CD3_100_ER1 - 2015-11-16 14.22.30_x47660_y50821_class1	Claudia
326	391	293.5	610.5	1	WV30NH_CD3_100_ER1 - 2015-11-16 14.22.30_x47660_y50821_class1	Claudia
327	391	539.5	525.5	1	WV30NH_CD3_100_ER1 - 2015-11-16 14.22.30_x47660_y50821_class1	Claudia
328	391	522.5	565.5	1	WV30NH_CD3_100_ER1 - 2015-11-16 14.22.30_x47660_y50821_class1	Claudia
329	391	556.5	572.5	1	WV30NH_CD3_100_ER1 - 2015-11-16 14.22.30_x47660_y50821_class1	Claudia
330	391	593.5	575.5	1	WV30NH_CD3_100_ER1 - 2015-11-16 14.22.30_x47660_y50821_class1	Claudia
331	391	621.5	612.5	1	WV30NH_CD3_100_ER1 - 2015-11-16 14.22.30_x47660_y50821_class1	Claudia
332	391	568.5	616.5	1	WV30NH_CD3_100_ER1 - 2015-11-16 14.22.30_x47660_y50821_class1	Claudia
333	391	583.5	656.5	1	WV30NH_CD3_100_ER1 - 2015-11-16 14.22.30_x47660_y50821_class1	Claudia
334	391	622.5	684.5	1	WV30NH_CD3_100_ER1 - 2015-11-16 14.22.30_x47660_y50821_class1	Claudia
335	391	659.5	692.5	1	WV30NH_CD3_100_ER1 - 2015-11-16 14.22.30_x47660_y50821_class1	Claudia
336	391	659.5	709.5	1	WV30NH_CD3_100_ER1 - 2015-11-16 14.22.30_x47660_y50821_class1	Claudia
337	391	683.5	672.5	1	WV30NH_CD3_100_ER1 - 2015-11-16 14.22.30_x47660_y50821_class1	Claudia
338	391	746.5	712.5	1	WV30NH_CD3_100_ER1 - 2015-11-16 14.22.30_x47660_y50821_class1	Claudia
339	391	768.5	750.5	1	WV30NH_CD3_100_ER1 - 2015-11-16 14.22.30_x47660_y50821_class1	Claudia
340	391	695.5	737.5	1	WV30NH_CD3_100_ER1 - 2015-11-16 14.22.30_x47660_y50821_class1	Claudia
341	391	668.5	786.5	1	WV30NH_CD3_100_ER1 - 2015-11-16 14.22.30_x47660_y50821_class1	Claudia
342	391	645.5	833.5	1	WV30NH_CD3_100_ER1 - 2015-11-16 14.22.30_x47660_y50821_class1	Claudia
343	391	627.5	778.5	1	WV30NH_CD3_100_ER1 - 2015-11-16 14.22.30_x47660_y50821_class1	Claudia
344	391	557.5	724.5	1	WV30NH_CD3_100_ER1 - 2015-11-16 14.22.30_x47660_y50821_class1	Claudia
345	391	545.5	677.5	1	WV30NH_CD3_100_ER1 - 2015-11-16 14.22.30_x47660_y50821_class1	Claudia
346	391	513.5	737.5	1	WV30NH_CD3_100_ER1 - 2015-11-16 14.22.30_x47660_y50821_class1	Claudia
347	391	557.5	781.5	1	WV30NH_CD3_100_ER1 - 2015-11-16 14.22.30_x47660_y50821_class1	Claudia
348	391	566.5	801.5	1	WV30NH_CD3_100_ER1 - 2015-11-16 14.22.30_x47660_y50821_class1	Claudia
349	391	600.5	822.5	1	WV30NH_CD3_100_ER1 - 2015-11-16 14.22.30_x47660_y50821_class1	Claudia
350	391	606.5	857.5	1	WV30NH_CD3_100_ER1 - 2015-11-16 14.22.30_x47660_y50821_class1	Claudia
351	391	498.5	939.5	1	WV30NH_CD3_100_ER1 - 2015-11-16 14.22.30_x47660_y50821_class1	Claudia
352	391	443.5	949.5	1	WV30NH_CD3_100_ER1 - 2015-11-16 14.22.30_x47660_y50821_class1	Claudia
353	391	403.5	949.5	1	WV30NH_CD3_100_ER1 - 2015-11-16 14.22.30_x47660_y50821_class1	Claudia
354	391	381.5	912.5	1	WV30NH_CD3_100_ER1 - 2015-11-16 14.22.30_x47660_y50821_class1	Claudia
355	391	287.5	903.5	1	WV30NH_CD3_100_ER1 - 2015-11-16 14.22.30_x47660_y50821_class1	Claudia
356	391	348.5	903.5	1	WV30NH_CD3_100_ER1 - 2015-11-16 14.22.30_x47660_y50821_class1	Claudia
357	391	372.5	872.5	1	WV30NH_CD3_100_ER1 - 2015-11-16 14.22.30_x47660_y50821_class1	Claudia
358	391	392.5	980.5	1	WV30NH_CD3_100_ER1 - 2015-11-16 14.22.30_x47660_y50821_class1	Claudia
359	391	333.5	807.5	1	WV30NH_CD3_100_ER1 - 2015-11-16 14.22.30_x47660_y50821_class1	Claudia
360	391	387.5	775.5	1	WV30NH_CD3_100_ER1 - 2015-11-16 14.22.30_x47660_y50821_class1	Claudia
361	391	365.5	831.5	1	WV30NH_CD3_100_ER1 - 2015-11-16 14.22.30_x47660_y50821_class1	Claudia
362	391	393.5	809.5	1	WV30NH_CD3_100_ER1 - 2015-11-16 14.22.30_x47660_y50821_class1	Claudia
363	391	430.5	816.5	1	WV30NH_CD3_100_ER1 - 2015-11-16 14.22.30_x47660_y50821_class1	Claudia
364	391	490.5	787.5	1	WV30NH_CD3_100_ER1 - 2015-11-16 14.22.30_x47660_y50821_class1	Claudia
365	391	509.5	821.5	1	WV30NH_CD3_100_ER1 - 2015-11-16 14.22.30_x47660_y50821_class1	Claudia
366	391	531.5	842.5	1	WV30NH_CD3_100_ER1 - 2015-11-16 14.22.30_x47660_y50821_class1	Claudia
367	391	496.5	862.5	1	WV30NH_CD3_100_ER1 - 2015-11-16 14.22.30_x47660_y50821_class1	Claudia
368	391	453.5	871.5	1	WV30NH_CD3_100_ER1 - 2015-11-16 14.22.30_x47660_y50821_class1	Claudia
369	391	416.5	878.5	1	WV30NH_CD3_100_ER1 - 2015-11-16 14.22.30_x47660_y50821_class1	Claudia
370	391	415.5	836.5	1	WV30NH_CD3_100_ER1 - 2015-11-16 14.22.30_x47660_y50821_class1	Claudia
371	391	466.5	830.5	1	WV30NH_CD3_100_ER1 - 2015-11-16 14.22.30_x47660_y50821_class1	Claudia
372	391	445.5	777.5	1	WV30NH_CD3_100_ER1 - 2015-11-16 14.22.30_x47660_y50821_class1	Claudia
373	391	463.5	739.5	1	WV30NH_CD3_100_ER1 - 2015-11-16 14.22.30_x47660_y50821_class1	Claudia
374	391	445.5	681.5	1	WV30NH_CD3_100_ER1 - 2015-11-16 14.22.30_x47660_y50821_class1	Claudia
375	391	416.5	642.5	1	WV30NH_CD3_100_ER1 - 2015-11-16 14.22.30_x47660_y50821_class1	Claudia
376	391	425.5	734.5	1	WV30NH_CD3_100_ER1 - 2015-11-16 14.22.30_x47660_y50821_class1	Claudia
377	391	392.5	742.5	1	WV30NH_CD3_100_ER1 - 2015-11-16 14.22.30_x47660_y50821_class1	Claudia
378	391	327.5	766.5	1	WV30NH_CD3_100_ER1 - 2015-11-16 14.22.30_x47660_y50821_class1	Claudia
379	391	322.5	727.5	1	WV30NH_CD3_100_ER1 - 2015-11-16 14.22.30_x47660_y50821_class1	Claudia
380	391	310.5	671.5	1	WV30NH_CD3_100_ER1 - 2015-11-16 14.22.30_x47660_y50821_class1	Claudia
381	391	230.5	712.5	1	WV30NH_CD3_100_ER1 - 2015-11-16 14.22.30_x47660_y50821_class1	Claudia
382	391	268.5	745.5	1	WV30NH_CD3_100_ER1 - 2015-11-16 14.22.30_x47660_y50821_class1	Claudia
383	391	284.5	780.5	1	WV30NH_CD3_100_ER1 - 2015-11-16 14.22.30_x47660_y50821_class1	Claudia
384	391	248.5	815.5	1	WV30NH_CD3_100_ER1 - 2015-11-16 14.22.30_x47660_y50821_class1	Claudia
385	391	290.5	836.5	1	WV30NH_CD3_100_ER1 - 2015-11-16 14.22.30_x47660_y50821_class1	Claudia
386	391	221.5	848.5	1	WV30NH_CD3_100_ER1 - 2015-11-16 14.22.30_x47660_y50821_class1	Claudia
387	391	1516.5	159.5	1	WV30NH_CD3_100_ER1 - 2015-11-16 14.22.30_x47660_y50821_class1	Claudia
388	391	857.5	1136.5	1	WV30NH_CD3_100_ER1 - 2015-11-16 14.22.30_x47660_y50821_class1	Claudia
389	391	365.5	1034.5	1	WV30NH_CD3_100_ER1 - 2015-11-16 14.22.30_x47660_y50821_class1	Claudia
390	391	92.5	1133.5	1	WV30NH_CD3_100_ER1 - 2015-11-16 14.22.30_x47660_y50821_class1	Claudia
391	391	365.5	1360.5	1	WV30NH_CD3_100_ER1 - 2015-11-16 14.22.30_x47660_y50821_class1	Claudia
392	391	306.5	1583.5	1	WV30NH_CD3_100_ER1 - 2015-11-16 14.22.30_x47660_y50821_class1	Claudia
393	391	1189.5	1560.5	1	WV30NH_CD3_100_ER1 - 2015-11-16 14.22.30_x47660_y50821_class1	Claudia
394	391	1777.5	854.5	1	WV30NH_CD3_100_ER1 - 2015-11-16 14.22.30_x47660_y50821_class1	Claudia
395	391	1915.5	425.5	1	WV30NH_CD3_100_ER1 - 2015-11-16 14.22.30_x47660_y50821_class1	Claudia
396	391	1828.5	399.5	1	WV30NH_CD3_100_ER1 - 2015-11-16 14.22.30_x47660_y50821_class1	Claudia
397	391	1742.5	112.5	1	WV30NH_CD3_100_ER1 - 2015-11-16 14.22.30_x47660_y50821_class1	Claudia
