# Supplementary material for: Robust and accurate quantification of biomarkers of immune cells in lung cancer micro-environment using deep convolutional neural networks
Source: PeerJ. 2019 Apr 10;7:e6335. doi: 10.7717/peerj.6335 (PMC6462181; doi:10.7717/peerj.6335)
Supplement: Supplemental Information 2 — The positions of the positive cells were detected by four independent human observers on at least 64 different validation images. Each csv file stored in the zip archive represents the positive cell count and their position per person and validation image. [file peerj-07-6335-s002.zip › validation-observers/person1/WV30NH_CD3_100_ER1 - 2015-11-16 14.22.30_x52091_y26132_class1.csv]

f_markerId	f_nrOfMarkers	f_x	f_y	l_GTR	i_imagefile	i_subfolder
2	121	384.5	112.5	1	WV30NH_CD3_100_ER1 - 2015-11-16 14.22.30_x52091_y26132_class1	Claudia
3	121	124.5	353.5	1	WV30NH_CD3_100_ER1 - 2015-11-16 14.22.30_x52091_y26132_class1	Claudia
4	121	10.5	471.5	1	WV30NH_CD3_100_ER1 - 2015-11-16 14.22.30_x52091_y26132_class1	Claudia
5	121	498.5	0.5	1	WV30NH_CD3_100_ER1 - 2015-11-16 14.22.30_x52091_y26132_class1	Claudia
6	121	769.5	51.5	1	WV30NH_CD3_100_ER1 - 2015-11-16 14.22.30_x52091_y26132_class1	Claudia
7	121	762.5	87.5	1	WV30NH_CD3_100_ER1 - 2015-11-16 14.22.30_x52091_y26132_class1	Claudia
8	121	793.5	107.5	1	WV30NH_CD3_100_ER1 - 2015-11-16 14.22.30_x52091_y26132_class1	Claudia
9	121	896.5	39.5	1	WV30NH_CD3_100_ER1 - 2015-11-16 14.22.30_x52091_y26132_class1	Claudia
10	121	1078.5	36.5	1	WV30NH_CD3_100_ER1 - 2015-11-16 14.22.30_x52091_y26132_class1	Claudia
11	121	1474.5	4.5	1	WV30NH_CD3_100_ER1 - 2015-11-16 14.22.30_x52091_y26132_class1	Claudia
12	121	1603.5	7.5	1	WV30NH_CD3_100_ER1 - 2015-11-16 14.22.30_x52091_y26132_class1	Claudia
13	121	1904.5	46.5	1	WV30NH_CD3_100_ER1 - 2015-11-16 14.22.30_x52091_y26132_class1	Claudia
14	121	1859.5	78.5	1	WV30NH_CD3_100_ER1 - 2015-11-16 14.22.30_x52091_y26132_class1	Claudia
15	121	1831.5	113.5	1	WV30NH_CD3_100_ER1 - 2015-11-16 14.22.30_x52091_y26132_class1	Claudia
16	121	1772.5	110.5	1	WV30NH_CD3_100_ER1 - 2015-11-16 14.22.30_x52091_y26132_class1	Claudia
17	121	1774.5	228.5	1	WV30NH_CD3_100_ER1 - 2015-11-16 14.22.30_x52091_y26132_class1	Claudia
18	121	1731.5	239.5	1	WV30NH_CD3_100_ER1 - 2015-11-16 14.22.30_x52091_y26132_class1	Claudia
19	121	1689.5	203.5	1	WV30NH_CD3_100_ER1 - 2015-11-16 14.22.30_x52091_y26132_class1	Claudia
20	121	1633.5	207.5	1	WV30NH_CD3_100_ER1 - 2015-11-16 14.22.30_x52091_y26132_class1	Claudia
21	121	1590.5	193.5	1	WV30NH_CD3_100_ER1 - 2015-11-16 14.22.30_x52091_y26132_class1	Claudia
22	121	1548.5	115.5	1	WV30NH_CD3_100_ER1 - 2015-11-16 14.22.30_x52091_y26132_class1	Claudia
23	121	1566.5	69.5	1	WV30NH_CD3_100_ER1 - 2015-11-16 14.22.30_x52091_y26132_class1	Claudia
24	121	1409.5	45.5	1	WV30NH_CD3_100_ER1 - 2015-11-16 14.22.30_x52091_y26132_class1	Claudia
25	121	1330.5	31.5	1	WV30NH_CD3_100_ER1 - 2015-11-16 14.22.30_x52091_y26132_class1	Claudia
26	121	1324.5	81.5	1	WV30NH_CD3_100_ER1 - 2015-11-16 14.22.30_x52091_y26132_class1	Claudia
27	121	1295.5	175.5	1	WV30NH_CD3_100_ER1 - 2015-11-16 14.22.30_x52091_y26132_class1	Claudia
28	121	1333.5	213.5	1	WV30NH_CD3_100_ER1 - 2015-11-16 14.22.30_x52091_y26132_class1	Claudia
29	121	1383.5	256.5	1	WV30NH_CD3_100_ER1 - 2015-11-16 14.22.30_x52091_y26132_class1	Claudia
30	121	1539.5	240.5	1	WV30NH_CD3_100_ER1 - 2015-11-16 14.22.30_x52091_y26132_class1	Claudia
31	121	1595.5	246.5	1	WV30NH_CD3_100_ER1 - 2015-11-16 14.22.30_x52091_y26132_class1	Claudia
32	121	1618.5	298.5	1	WV30NH_CD3_100_ER1 - 2015-11-16 14.22.30_x52091_y26132_class1	Claudia
33	121	1587.5	318.5	1	WV30NH_CD3_100_ER1 - 2015-11-16 14.22.30_x52091_y26132_class1	Claudia
34	121	1534.5	312.5	1	WV30NH_CD3_100_ER1 - 2015-11-16 14.22.30_x52091_y26132_class1	Claudia
35	121	1306.5	271.5	1	WV30NH_CD3_100_ER1 - 2015-11-16 14.22.30_x52091_y26132_class1	Claudia
36	121	1239.5	345.5	1	WV30NH_CD3_100_ER1 - 2015-11-16 14.22.30_x52091_y26132_class1	Claudia
37	121	1106.5	159.5	1	WV30NH_CD3_100_ER1 - 2015-11-16 14.22.30_x52091_y26132_class1	Claudia
38	121	1122.5	222.5	1	WV30NH_CD3_100_ER1 - 2015-11-16 14.22.30_x52091_y26132_class1	Claudia
39	121	1106.5	275.5	1	WV30NH_CD3_100_ER1 - 2015-11-16 14.22.30_x52091_y26132_class1	Claudia
40	121	1003.5	218.5	1	WV30NH_CD3_100_ER1 - 2015-11-16 14.22.30_x52091_y26132_class1	Claudia
41	121	968.5	243.5	1	WV30NH_CD3_100_ER1 - 2015-11-16 14.22.30_x52091_y26132_class1	Claudia
42	121	869.5	189.5	1	WV30NH_CD3_100_ER1 - 2015-11-16 14.22.30_x52091_y26132_class1	Claudia
43	121	839.5	189.5	1	WV30NH_CD3_100_ER1 - 2015-11-16 14.22.30_x52091_y26132_class1	Claudia
44	121	781.5	193.5	1	WV30NH_CD3_100_ER1 - 2015-11-16 14.22.30_x52091_y26132_class1	Claudia
45	121	759.5	290.5	1	WV30NH_CD3_100_ER1 - 2015-11-16 14.22.30_x52091_y26132_class1	Claudia
47	121	651.5	309.5	1	WV30NH_CD3_100_ER1 - 2015-11-16 14.22.30_x52091_y26132_class1	Claudia
49	121	622.5	180.5	1	WV30NH_CD3_100_ER1 - 2015-11-16 14.22.30_x52091_y26132_class1	Claudia
50	121	849.5	334.5	1	WV30NH_CD3_100_ER1 - 2015-11-16 14.22.30_x52091_y26132_class1	Claudia
51	121	916.5	378.5	1	WV30NH_CD3_100_ER1 - 2015-11-16 14.22.30_x52091_y26132_class1	Claudia
52	121	972.5	365.5	1	WV30NH_CD3_100_ER1 - 2015-11-16 14.22.30_x52091_y26132_class1	Claudia
53	121	996.5	401.5	1	WV30NH_CD3_100_ER1 - 2015-11-16 14.22.30_x52091_y26132_class1	Claudia
54	121	1401.5	472.5	1	WV30NH_CD3_100_ER1 - 2015-11-16 14.22.30_x52091_y26132_class1	Claudia
55	121	1742.5	528.5	1	WV30NH_CD3_100_ER1 - 2015-11-16 14.22.30_x52091_y26132_class1	Claudia
56	121	1849.5	604.5	1	WV30NH_CD3_100_ER1 - 2015-11-16 14.22.30_x52091_y26132_class1	Claudia
57	121	1669.5	568.5	1	WV30NH_CD3_100_ER1 - 2015-11-16 14.22.30_x52091_y26132_class1	Claudia
58	121	1703.5	631.5	1	WV30NH_CD3_100_ER1 - 2015-11-16 14.22.30_x52091_y26132_class1	Claudia
59	121	1799.5	833.5	1	WV30NH_CD3_100_ER1 - 2015-11-16 14.22.30_x52091_y26132_class1	Claudia
60	121	1965.5	859.5	1	WV30NH_CD3_100_ER1 - 2015-11-16 14.22.30_x52091_y26132_class1	Claudia
61	121	1957.5	1034.5	1	WV30NH_CD3_100_ER1 - 2015-11-16 14.22.30_x52091_y26132_class1	Claudia
62	121	1913.5	974.5	1	WV30NH_CD3_100_ER1 - 2015-11-16 14.22.30_x52091_y26132_class1	Claudia
64	121	1613.5	910.5	1	WV30NH_CD3_100_ER1 - 2015-11-16 14.22.30_x52091_y26132_class1	Claudia
65	121	1271.5	828.5	1	WV30NH_CD3_100_ER1 - 2015-11-16 14.22.30_x52091_y26132_class1	Claudia
66	121	1309.5	789.5	1	WV30NH_CD3_100_ER1 - 2015-11-16 14.22.30_x52091_y26132_class1	Claudia
67	121	1262.5	934.5	1	WV30NH_CD3_100_ER1 - 2015-11-16 14.22.30_x52091_y26132_class1	Claudia
68	121	48.5	933.5	1	WV30NH_CD3_100_ER1 - 2015-11-16 14.22.30_x52091_y26132_class1	Claudia
69	121	786.5	333.5	1	WV30NH_CD3_100_ER1 - 2015-11-16 14.22.30_x52091_y26132_class1	Claudia
70	121	607.5	253.5	1	WV30NH_CD3_100_ER1 - 2015-11-16 14.22.30_x52091_y26132_class1	Claudia
71	121	98.5	1606.5	1	WV30NH_CD3_100_ER1 - 2015-11-16 14.22.30_x52091_y26132_class1	Claudia
72	121	90.5	1421.5	1	WV30NH_CD3_100_ER1 - 2015-11-16 14.22.30_x52091_y26132_class1	Claudia
73	121	231.5	1309.5	1	WV30NH_CD3_100_ER1 - 2015-11-16 14.22.30_x52091_y26132_class1	Claudia
74	121	630.5	1198.5	1	WV30NH_CD3_100_ER1 - 2015-11-16 14.22.30_x52091_y26132_class1	Claudia
75	121	577.5	1372.5	1	WV30NH_CD3_100_ER1 - 2015-11-16 14.22.30_x52091_y26132_class1	Claudia
76	121	553.5	1325.5	1	WV30NH_CD3_100_ER1 - 2015-11-16 14.22.30_x52091_y26132_class1	Claudia
77	121	512.5	1331.5	1	WV30NH_CD3_100_ER1 - 2015-11-16 14.22.30_x52091_y26132_class1	Claudia
78	121	496.5	1298.5	1	WV30NH_CD3_100_ER1 - 2015-11-16 14.22.30_x52091_y26132_class1	Claudia
79	121	449.5	1295.5	1	WV30NH_CD3_100_ER1 - 2015-11-16 14.22.30_x52091_y26132_class1	Claudia
80	121	428.5	1350.5	1	WV30NH_CD3_100_ER1 - 2015-11-16 14.22.30_x52091_y26132_class1	Claudia
81	121	427.5	1416.5	1	WV30NH_CD3_100_ER1 - 2015-11-16 14.22.30_x52091_y26132_class1	Claudia
82	121	375.5	1487.5	1	WV30NH_CD3_100_ER1 - 2015-11-16 14.22.30_x52091_y26132_class1	Claudia
83	121	427.5	1596.5	1	WV30NH_CD3_100_ER1 - 2015-11-16 14.22.30_x52091_y26132_class1	Claudia
84	121	513.5	1465.5	1	WV30NH_CD3_100_ER1 - 2015-11-16 14.22.30_x52091_y26132_class1	Claudia
85	121	512.5	1500.5	1	WV30NH_CD3_100_ER1 - 2015-11-16 14.22.30_x52091_y26132_class1	Claudia
86	121	557.5	1500.5	1	WV30NH_CD3_100_ER1 - 2015-11-16 14.22.30_x52091_y26132_class1	Claudia
87	121	610.5	1510.5	1	WV30NH_CD3_100_ER1 - 2015-11-16 14.22.30_x52091_y26132_class1	Claudia
88	121	603.5	1568.5	1	WV30NH_CD3_100_ER1 - 2015-11-16 14.22.30_x52091_y26132_class1	Claudia
89	121	566.5	1599.5	1	WV30NH_CD3_100_ER1 - 2015-11-16 14.22.30_x52091_y26132_class1	Claudia
90	121	637.5	1960.5	1	WV30NH_CD3_100_ER1 - 2015-11-16 14.22.30_x52091_y26132_class1	Claudia
91	121	671.5	1913.5	1	WV30NH_CD3_100_ER1 - 2015-11-16 14.22.30_x52091_y26132_class1	Claudia
92	121	787.5	1589.5	1	WV30NH_CD3_100_ER1 - 2015-11-16 14.22.30_x52091_y26132_class1	Claudia
93	121	754.5	1506.5	1	WV30NH_CD3_100_ER1 - 2015-11-16 14.22.30_x52091_y26132_class1	Claudia
94	121	906.5	1787.5	1	WV30NH_CD3_100_ER1 - 2015-11-16 14.22.30_x52091_y26132_class1	Claudia
95	121	698.5	1450.5	1	WV30NH_CD3_100_ER1 - 2015-11-16 14.22.30_x52091_y26132_class1	Claudia
96	121	966.5	1825.5	1	WV30NH_CD3_100_ER1 - 2015-11-16 14.22.30_x52091_y26132_class1	Claudia
97	121	1356.5	1971.5	1	WV30NH_CD3_100_ER1 - 2015-11-16 14.22.30_x52091_y26132_class1	Claudia
98	121	1619.5	1925.5	1	WV30NH_CD3_100_ER1 - 2015-11-16 14.22.30_x52091_y26132_class1	Claudia
99	121	1845.5	1834.5	1	WV30NH_CD3_100_ER1 - 2015-11-16 14.22.30_x52091_y26132_class1	Claudia
100	121	1646.5	1807.5	1	WV30NH_CD3_100_ER1 - 2015-11-16 14.22.30_x52091_y26132_class1	Claudia
101	121	1569.5	1798.5	1	WV30NH_CD3_100_ER1 - 2015-11-16 14.22.30_x52091_y26132_class1	Claudia
102	121	1236.5	1745.5	1	WV30NH_CD3_100_ER1 - 2015-11-16 14.22.30_x52091_y26132_class1	Claudia
103	121	1057.5	1584.5	1	WV30NH_CD3_100_ER1 - 2015-11-16 14.22.30_x52091_y26132_class1	Claudia
104	121	1242.5	1584.5	1	WV30NH_CD3_100_ER1 - 2015-11-16 14.22.30_x52091_y26132_class1	Claudia
105	121	1289.5	1584.5	1	WV30NH_CD3_100_ER1 - 2015-11-16 14.22.30_x52091_y26132_class1	Claudia
106	121	1454.5	1601.5	1	WV30NH_CD3_100_ER1 - 2015-11-16 14.22.30_x52091_y26132_class1	Claudia
107	121	1562.5	1542.5	1	WV30NH_CD3_100_ER1 - 2015-11-16 14.22.30_x52091_y26132_class1	Claudia
108	121	1624.5	1543.5	1	WV30NH_CD3_100_ER1 - 2015-11-16 14.22.30_x52091_y26132_class1	Claudia
109	121	1857.5	1669.5	1	WV30NH_CD3_100_ER1 - 2015-11-16 14.22.30_x52091_y26132_class1	Claudia
110	121	1784.5	1613.5	1	WV30NH_CD3_100_ER1 - 2015-11-16 14.22.30_x52091_y26132_class1	Claudia
111	121	1871.5	1490.5	1	WV30NH_CD3_100_ER1 - 2015-11-16 14.22.30_x52091_y26132_class1	Claudia
112	121	1933.5	1395.5	1	WV30NH_CD3_100_ER1 - 2015-11-16 14.22.30_x52091_y26132_class1	Claudia
113	121	1951.5	1359.5	1	WV30NH_CD3_100_ER1 - 2015-11-16 14.22.30_x52091_y26132_class1	Claudia
114	121	1786.5	1378.5	1	WV30NH_CD3_100_ER1 - 2015-11-16 14.22.30_x52091_y26132_class1	Claudia
115	121	1599.5	1445.5	1	WV30NH_CD3_100_ER1 - 2015-11-16 14.22.30_x52091_y26132_class1	Claudia
116	121	1580.5	1365.5	1	WV30NH_CD3_100_ER1 - 2015-11-16 14.22.30_x52091_y26132_class1	Claudia
117	121	1504.5	1395.5	1	WV30NH_CD3_100_ER1 - 2015-11-16 14.22.30_x52091_y26132_class1	Claudia
118	121	1412.5	1518.5	1	WV30NH_CD3_100_ER1 - 2015-11-16 14.22.30_x52091_y26132_class1	Claudia
119	121	1653.5	1342.5	1	WV30NH_CD3_100_ER1 - 2015-11-16 14.22.30_x52091_y26132_class1	Claudia
120	121	1639.5	1278.5	1	WV30NH_CD3_100_ER1 - 2015-11-16 14.22.30_x52091_y26132_class1	Claudia
121	121	1757.5	1271.5	1	WV30NH_CD3_100_ER1 - 2015-11-16 14.22.30_x52091_y26132_class1	Claudia
122	121	1762.5	1236.5	1	WV30NH_CD3_100_ER1 - 2015-11-16 14.22.30_x52091_y26132_class1	Claudia
123	121	1699.5	1116.5	1	WV30NH_CD3_100_ER1 - 2015-11-16 14.22.30_x52091_y26132_class1	Claudia
124	121	1886.5	957.5	1	WV30NH_CD3_100_ER1 - 2015-11-16 14.22.30_x52091_y26132_class1	Claudia
125	121	1098.5	728.5	1	WV30NH_CD3_100_ER1 - 2015-11-16 14.22.30_x52091_y26132_class1	Claudia
