# Supplementary material for: Robust and accurate quantification of biomarkers of immune cells in lung cancer micro-environment using deep convolutional neural networks
Source: PeerJ. 2019 Apr 10;7:e6335. doi: 10.7717/peerj.6335 (PMC6462181; doi:10.7717/peerj.6335)
Supplement: Supplemental Information 2 — The positions of the positive cells were detected by four independent human observers on at least 64 different validation images. Each csv file stored in the zip archive represents the positive cell count and their position per person and validation image. [file peerj-07-6335-s002.zip › validation-observers/person1/WV30NH_CD3_100_ER1 - 2015-11-16 14.22.30_x55796_y76372_class1.csv]

f_markerId	f_nrOfMarkers	f_x	f_y	l_GTR	i_imagefile	i_subfolder
1	154	1946.5	474.5	1	WV30NH_CD3_100_ER1 - 2015-11-16 14.22.30_x55796_y76372_class1	Claudia
2	154	1930.5	698.5	1	WV30NH_CD3_100_ER1 - 2015-11-16 14.22.30_x55796_y76372_class1	Claudia
3	154	1833.5	795.5	1	WV30NH_CD3_100_ER1 - 2015-11-16 14.22.30_x55796_y76372_class1	Claudia
4	154	1504.5	812.5	1	WV30NH_CD3_100_ER1 - 2015-11-16 14.22.30_x55796_y76372_class1	Claudia
5	154	1500.5	696.5	1	WV30NH_CD3_100_ER1 - 2015-11-16 14.22.30_x55796_y76372_class1	Claudia
6	154	1581.5	209.5	1	WV30NH_CD3_100_ER1 - 2015-11-16 14.22.30_x55796_y76372_class1	Claudia
7	154	1256.5	442.5	1	WV30NH_CD3_100_ER1 - 2015-11-16 14.22.30_x55796_y76372_class1	Claudia
8	154	1013.5	228.5	1	WV30NH_CD3_100_ER1 - 2015-11-16 14.22.30_x55796_y76372_class1	Claudia
9	154	946.5	257.5	1	WV30NH_CD3_100_ER1 - 2015-11-16 14.22.30_x55796_y76372_class1	Claudia
10	154	763.5	43.5	1	WV30NH_CD3_100_ER1 - 2015-11-16 14.22.30_x55796_y76372_class1	Claudia
11	154	390.5	77.5	1	WV30NH_CD3_100_ER1 - 2015-11-16 14.22.30_x55796_y76372_class1	Claudia
12	154	304.5	71.5	1	WV30NH_CD3_100_ER1 - 2015-11-16 14.22.30_x55796_y76372_class1	Claudia
13	154	324.5	16.5	1	WV30NH_CD3_100_ER1 - 2015-11-16 14.22.30_x55796_y76372_class1	Claudia
14	154	168.5	3.5	1	WV30NH_CD3_100_ER1 - 2015-11-16 14.22.30_x55796_y76372_class1	Claudia
15	154	49.5	143.5	1	WV30NH_CD3_100_ER1 - 2015-11-16 14.22.30_x55796_y76372_class1	Claudia
16	154	128.5	146.5	1	WV30NH_CD3_100_ER1 - 2015-11-16 14.22.30_x55796_y76372_class1	Claudia
17	154	212.5	140.5	1	WV30NH_CD3_100_ER1 - 2015-11-16 14.22.30_x55796_y76372_class1	Claudia
18	154	243.5	222.5	1	WV30NH_CD3_100_ER1 - 2015-11-16 14.22.30_x55796_y76372_class1	Claudia
19	154	95.5	369.5	1	WV30NH_CD3_100_ER1 - 2015-11-16 14.22.30_x55796_y76372_class1	Claudia
20	154	363.5	475.5	1	WV30NH_CD3_100_ER1 - 2015-11-16 14.22.30_x55796_y76372_class1	Claudia
21	154	380.5	516.5	1	WV30NH_CD3_100_ER1 - 2015-11-16 14.22.30_x55796_y76372_class1	Claudia
22	154	409.5	589.5	1	WV30NH_CD3_100_ER1 - 2015-11-16 14.22.30_x55796_y76372_class1	Claudia
23	154	445.5	593.5	1	WV30NH_CD3_100_ER1 - 2015-11-16 14.22.30_x55796_y76372_class1	Claudia
24	154	487.5	619.5	1	WV30NH_CD3_100_ER1 - 2015-11-16 14.22.30_x55796_y76372_class1	Claudia
25	154	416.5	643.5	1	WV30NH_CD3_100_ER1 - 2015-11-16 14.22.30_x55796_y76372_class1	Claudia
26	154	49.5	560.5	1	WV30NH_CD3_100_ER1 - 2015-11-16 14.22.30_x55796_y76372_class1	Claudia
27	154	90.5	674.5	1	WV30NH_CD3_100_ER1 - 2015-11-16 14.22.30_x55796_y76372_class1	Claudia
28	154	181.5	704.5	1	WV30NH_CD3_100_ER1 - 2015-11-16 14.22.30_x55796_y76372_class1	Claudia
29	154	262.5	545.5	1	WV30NH_CD3_100_ER1 - 2015-11-16 14.22.30_x55796_y76372_class1	Claudia
30	154	342.5	710.5	1	WV30NH_CD3_100_ER1 - 2015-11-16 14.22.30_x55796_y76372_class1	Claudia
31	154	422.5	713.5	1	WV30NH_CD3_100_ER1 - 2015-11-16 14.22.30_x55796_y76372_class1	Claudia
32	154	416.5	783.5	1	WV30NH_CD3_100_ER1 - 2015-11-16 14.22.30_x55796_y76372_class1	Claudia
33	154	446.5	806.5	1	WV30NH_CD3_100_ER1 - 2015-11-16 14.22.30_x55796_y76372_class1	Claudia
34	154	766.5	757.5	1	WV30NH_CD3_100_ER1 - 2015-11-16 14.22.30_x55796_y76372_class1	Claudia
35	154	963.5	771.5	1	WV30NH_CD3_100_ER1 - 2015-11-16 14.22.30_x55796_y76372_class1	Claudia
36	154	1051.5	796.5	1	WV30NH_CD3_100_ER1 - 2015-11-16 14.22.30_x55796_y76372_class1	Claudia
37	154	1043.5	853.5	1	WV30NH_CD3_100_ER1 - 2015-11-16 14.22.30_x55796_y76372_class1	Claudia
38	154	1092.5	872.5	1	WV30NH_CD3_100_ER1 - 2015-11-16 14.22.30_x55796_y76372_class1	Claudia
39	154	1087.5	1019.5	1	WV30NH_CD3_100_ER1 - 2015-11-16 14.22.30_x55796_y76372_class1	Claudia
40	154	859.5	898.5	1	WV30NH_CD3_100_ER1 - 2015-11-16 14.22.30_x55796_y76372_class1	Claudia
41	154	801.5	862.5	1	WV30NH_CD3_100_ER1 - 2015-11-16 14.22.30_x55796_y76372_class1	Claudia
42	154	834.5	963.5	1	WV30NH_CD3_100_ER1 - 2015-11-16 14.22.30_x55796_y76372_class1	Claudia
43	154	868.5	977.5	1	WV30NH_CD3_100_ER1 - 2015-11-16 14.22.30_x55796_y76372_class1	Claudia
44	154	819.5	1096.5	1	WV30NH_CD3_100_ER1 - 2015-11-16 14.22.30_x55796_y76372_class1	Claudia
45	154	843.5	1160.5	1	WV30NH_CD3_100_ER1 - 2015-11-16 14.22.30_x55796_y76372_class1	Claudia
46	154	809.5	1233.5	1	WV30NH_CD3_100_ER1 - 2015-11-16 14.22.30_x55796_y76372_class1	Claudia
47	154	751.5	1122.5	1	WV30NH_CD3_100_ER1 - 2015-11-16 14.22.30_x55796_y76372_class1	Claudia
48	154	727.5	1165.5	1	WV30NH_CD3_100_ER1 - 2015-11-16 14.22.30_x55796_y76372_class1	Claudia
49	154	698.5	1201.5	1	WV30NH_CD3_100_ER1 - 2015-11-16 14.22.30_x55796_y76372_class1	Claudia
51	154	559.5	1145.5	1	WV30NH_CD3_100_ER1 - 2015-11-16 14.22.30_x55796_y76372_class1	Claudia
52	154	624.5	1119.5	1	WV30NH_CD3_100_ER1 - 2015-11-16 14.22.30_x55796_y76372_class1	Claudia
53	154	593.5	1095.5	1	WV30NH_CD3_100_ER1 - 2015-11-16 14.22.30_x55796_y76372_class1	Claudia
55	154	543.5	1072.5	1	WV30NH_CD3_100_ER1 - 2015-11-16 14.22.30_x55796_y76372_class1	Claudia
56	154	542.5	1031.5	1	WV30NH_CD3_100_ER1 - 2015-11-16 14.22.30_x55796_y76372_class1	Claudia
57	154	475.5	1012.5	1	WV30NH_CD3_100_ER1 - 2015-11-16 14.22.30_x55796_y76372_class1	Claudia
58	154	506.5	1112.5	1	WV30NH_CD3_100_ER1 - 2015-11-16 14.22.30_x55796_y76372_class1	Claudia
59	154	478.5	948.5	1	WV30NH_CD3_100_ER1 - 2015-11-16 14.22.30_x55796_y76372_class1	Claudia
60	154	495.5	906.5	1	WV30NH_CD3_100_ER1 - 2015-11-16 14.22.30_x55796_y76372_class1	Claudia
61	154	486.5	863.5	1	WV30NH_CD3_100_ER1 - 2015-11-16 14.22.30_x55796_y76372_class1	Claudia
62	154	412.5	846.5	1	WV30NH_CD3_100_ER1 - 2015-11-16 14.22.30_x55796_y76372_class1	Claudia
63	154	354.5	859.5	1	WV30NH_CD3_100_ER1 - 2015-11-16 14.22.30_x55796_y76372_class1	Claudia
64	154	260.5	881.5	1	WV30NH_CD3_100_ER1 - 2015-11-16 14.22.30_x55796_y76372_class1	Claudia
65	154	189.5	912.5	1	WV30NH_CD3_100_ER1 - 2015-11-16 14.22.30_x55796_y76372_class1	Claudia
66	154	365.5	933.5	1	WV30NH_CD3_100_ER1 - 2015-11-16 14.22.30_x55796_y76372_class1	Claudia
67	154	413.5	922.5	1	WV30NH_CD3_100_ER1 - 2015-11-16 14.22.30_x55796_y76372_class1	Claudia
68	154	443.5	957.5	1	WV30NH_CD3_100_ER1 - 2015-11-16 14.22.30_x55796_y76372_class1	Claudia
69	154	456.5	904.5	1	WV30NH_CD3_100_ER1 - 2015-11-16 14.22.30_x55796_y76372_class1	Claudia
70	154	434.5	856.5	1	WV30NH_CD3_100_ER1 - 2015-11-16 14.22.30_x55796_y76372_class1	Claudia
71	154	403.5	969.5	1	WV30NH_CD3_100_ER1 - 2015-11-16 14.22.30_x55796_y76372_class1	Claudia
72	154	337.5	983.5	1	WV30NH_CD3_100_ER1 - 2015-11-16 14.22.30_x55796_y76372_class1	Claudia
73	154	298.5	945.5	1	WV30NH_CD3_100_ER1 - 2015-11-16 14.22.30_x55796_y76372_class1	Claudia
74	154	292.5	996.5	1	WV30NH_CD3_100_ER1 - 2015-11-16 14.22.30_x55796_y76372_class1	Claudia
75	154	268.5	968.5	1	WV30NH_CD3_100_ER1 - 2015-11-16 14.22.30_x55796_y76372_class1	Claudia
76	154	325.5	1025.5	1	WV30NH_CD3_100_ER1 - 2015-11-16 14.22.30_x55796_y76372_class1	Claudia
77	154	368.5	1027.5	1	WV30NH_CD3_100_ER1 - 2015-11-16 14.22.30_x55796_y76372_class1	Claudia
78	154	374.5	1056.5	1	WV30NH_CD3_100_ER1 - 2015-11-16 14.22.30_x55796_y76372_class1	Claudia
79	154	399.5	1087.5	1	WV30NH_CD3_100_ER1 - 2015-11-16 14.22.30_x55796_y76372_class1	Claudia
80	154	353.5	1092.5	1	WV30NH_CD3_100_ER1 - 2015-11-16 14.22.30_x55796_y76372_class1	Claudia
81	154	9.5	912.5	1	WV30NH_CD3_100_ER1 - 2015-11-16 14.22.30_x55796_y76372_class1	Claudia
82	154	34.5	946.5	1	WV30NH_CD3_100_ER1 - 2015-11-16 14.22.30_x55796_y76372_class1	Claudia
83	154	37.5	1001.5	1	WV30NH_CD3_100_ER1 - 2015-11-16 14.22.30_x55796_y76372_class1	Claudia
84	154	257.5	1106.5	1	WV30NH_CD3_100_ER1 - 2015-11-16 14.22.30_x55796_y76372_class1	Claudia
85	154	230.5	1143.5	1	WV30NH_CD3_100_ER1 - 2015-11-16 14.22.30_x55796_y76372_class1	Claudia
86	154	171.5	1213.5	1	WV30NH_CD3_100_ER1 - 2015-11-16 14.22.30_x55796_y76372_class1	Claudia
87	154	27.5	1227.5	1	WV30NH_CD3_100_ER1 - 2015-11-16 14.22.30_x55796_y76372_class1	Claudia
88	154	18.5	1306.5	1	WV30NH_CD3_100_ER1 - 2015-11-16 14.22.30_x55796_y76372_class1	Claudia
89	154	207.5	1281.5	1	WV30NH_CD3_100_ER1 - 2015-11-16 14.22.30_x55796_y76372_class1	Claudia
90	154	249.5	1184.5	1	WV30NH_CD3_100_ER1 - 2015-11-16 14.22.30_x55796_y76372_class1	Claudia
91	154	383.5	1271.5	1	WV30NH_CD3_100_ER1 - 2015-11-16 14.22.30_x55796_y76372_class1	Claudia
92	154	472.5	1263.5	1	WV30NH_CD3_100_ER1 - 2015-11-16 14.22.30_x55796_y76372_class1	Claudia
93	154	512.5	1265.5	1	WV30NH_CD3_100_ER1 - 2015-11-16 14.22.30_x55796_y76372_class1	Claudia
94	154	572.5	1210.5	1	WV30NH_CD3_100_ER1 - 2015-11-16 14.22.30_x55796_y76372_class1	Claudia
95	154	686.5	1356.5	1	WV30NH_CD3_100_ER1 - 2015-11-16 14.22.30_x55796_y76372_class1	Claudia
96	154	578.5	1339.5	1	WV30NH_CD3_100_ER1 - 2015-11-16 14.22.30_x55796_y76372_class1	Claudia
97	154	463.5	1421.5	1	WV30NH_CD3_100_ER1 - 2015-11-16 14.22.30_x55796_y76372_class1	Claudia
98	154	1466.5	1981.5	1	WV30NH_CD3_100_ER1 - 2015-11-16 14.22.30_x55796_y76372_class1	Claudia
99	154	1678.5	1400.5	1	WV30NH_CD3_100_ER1 - 2015-11-16 14.22.30_x55796_y76372_class1	Claudia
100	154	718.5	1975.5	1	WV30NH_CD3_100_ER1 - 2015-11-16 14.22.30_x55796_y76372_class1	Claudia
101	154	634.5	1907.5	1	WV30NH_CD3_100_ER1 - 2015-11-16 14.22.30_x55796_y76372_class1	Claudia
102	154	645.5	1987.5	1	WV30NH_CD3_100_ER1 - 2015-11-16 14.22.30_x55796_y76372_class1	Claudia
103	154	613.5	1962.5	1	WV30NH_CD3_100_ER1 - 2015-11-16 14.22.30_x55796_y76372_class1	Claudia
104	154	730.5	1890.5	1	WV30NH_CD3_100_ER1 - 2015-11-16 14.22.30_x55796_y76372_class1	Claudia
105	154	854.5	1721.5	1	WV30NH_CD3_100_ER1 - 2015-11-16 14.22.30_x55796_y76372_class1	Claudia
106	154	683.5	1756.5	1	WV30NH_CD3_100_ER1 - 2015-11-16 14.22.30_x55796_y76372_class1	Claudia
107	154	669.5	1683.5	1	WV30NH_CD3_100_ER1 - 2015-11-16 14.22.30_x55796_y76372_class1	Claudia
108	154	709.5	1668.5	1	WV30NH_CD3_100_ER1 - 2015-11-16 14.22.30_x55796_y76372_class1	Claudia
109	154	613.5	1669.5	1	WV30NH_CD3_100_ER1 - 2015-11-16 14.22.30_x55796_y76372_class1	Claudia
110	154	448.5	1766.5	1	WV30NH_CD3_100_ER1 - 2015-11-16 14.22.30_x55796_y76372_class1	Claudia
111	154	468.5	1822.5	1	WV30NH_CD3_100_ER1 - 2015-11-16 14.22.30_x55796_y76372_class1	Claudia
112	154	456.5	1987.5	1	WV30NH_CD3_100_ER1 - 2015-11-16 14.22.30_x55796_y76372_class1	Claudia
113	154	343.5	1990.5	1	WV30NH_CD3_100_ER1 - 2015-11-16 14.22.30_x55796_y76372_class1	Claudia
114	154	312.5	1936.5	1	WV30NH_CD3_100_ER1 - 2015-11-16 14.22.30_x55796_y76372_class1	Claudia
115	154	333.5	1895.5	1	WV30NH_CD3_100_ER1 - 2015-11-16 14.22.30_x55796_y76372_class1	Claudia
116	154	231.5	1869.5	1	WV30NH_CD3_100_ER1 - 2015-11-16 14.22.30_x55796_y76372_class1	Claudia
117	154	275.5	1812.5	1	WV30NH_CD3_100_ER1 - 2015-11-16 14.22.30_x55796_y76372_class1	Claudia
118	154	286.5	1849.5	1	WV30NH_CD3_100_ER1 - 2015-11-16 14.22.30_x55796_y76372_class1	Claudia
119	154	243.5	1837.5	1	WV30NH_CD3_100_ER1 - 2015-11-16 14.22.30_x55796_y76372_class1	Claudia
120	154	318.5	1793.5	1	WV30NH_CD3_100_ER1 - 2015-11-16 14.22.30_x55796_y76372_class1	Claudia
121	154	345.5	1745.5	1	WV30NH_CD3_100_ER1 - 2015-11-16 14.22.30_x55796_y76372_class1	Claudia
122	154	325.5	1706.5	1	WV30NH_CD3_100_ER1 - 2015-11-16 14.22.30_x55796_y76372_class1	Claudia
123	154	421.5	1674.5	1	WV30NH_CD3_100_ER1 - 2015-11-16 14.22.30_x55796_y76372_class1	Claudia
124	154	392.5	1599.5	1	WV30NH_CD3_100_ER1 - 2015-11-16 14.22.30_x55796_y76372_class1	Claudia
125	154	84.5	1919.5	1	WV30NH_CD3_100_ER1 - 2015-11-16 14.22.30_x55796_y76372_class1	Claudia
126	154	68.5	1818.5	1	WV30NH_CD3_100_ER1 - 2015-11-16 14.22.30_x55796_y76372_class1	Claudia
127	154	154.5	1790.5	1	WV30NH_CD3_100_ER1 - 2015-11-16 14.22.30_x55796_y76372_class1	Claudia
128	154	254.5	1760.5	1	WV30NH_CD3_100_ER1 - 2015-11-16 14.22.30_x55796_y76372_class1	Claudia
129	154	163.5	1681.5	1	WV30NH_CD3_100_ER1 - 2015-11-16 14.22.30_x55796_y76372_class1	Claudia
130	154	7.5	1625.5	1	WV30NH_CD3_100_ER1 - 2015-11-16 14.22.30_x55796_y76372_class1	Claudia
131	154	30.5	1648.5	1	WV30NH_CD3_100_ER1 - 2015-11-16 14.22.30_x55796_y76372_class1	Claudia
132	154	54.5	1610.5	1	WV30NH_CD3_100_ER1 - 2015-11-16 14.22.30_x55796_y76372_class1	Claudia
133	154	57.5	1575.5	1	WV30NH_CD3_100_ER1 - 2015-11-16 14.22.30_x55796_y76372_class1	Claudia
134	154	43.5	1530.5	1	WV30NH_CD3_100_ER1 - 2015-11-16 14.22.30_x55796_y76372_class1	Claudia
135	154	72.5	1548.5	1	WV30NH_CD3_100_ER1 - 2015-11-16 14.22.30_x55796_y76372_class1	Claudia
136	154	110.5	1557.5	1	WV30NH_CD3_100_ER1 - 2015-11-16 14.22.30_x55796_y76372_class1	Claudia
137	154	86.5	1589.5	1	WV30NH_CD3_100_ER1 - 2015-11-16 14.22.30_x55796_y76372_class1	Claudia
138	154	134.5	1603.5	1	WV30NH_CD3_100_ER1 - 2015-11-16 14.22.30_x55796_y76372_class1	Claudia
139	154	153.5	1562.5	1	WV30NH_CD3_100_ER1 - 2015-11-16 14.22.30_x55796_y76372_class1	Claudia
140	154	169.5	1510.5	1	WV30NH_CD3_100_ER1 - 2015-11-16 14.22.30_x55796_y76372_class1	Claudia
141	154	124.5	1524.5	1	WV30NH_CD3_100_ER1 - 2015-11-16 14.22.30_x55796_y76372_class1	Claudia
142	154	110.5	1500.5	1	WV30NH_CD3_100_ER1 - 2015-11-16 14.22.30_x55796_y76372_class1	Claudia
143	154	57.5	1471.5	1	WV30NH_CD3_100_ER1 - 2015-11-16 14.22.30_x55796_y76372_class1	Claudia
144	154	207.5	1593.5	1	WV30NH_CD3_100_ER1 - 2015-11-16 14.22.30_x55796_y76372_class1	Claudia
145	154	233.5	1533.5	1	WV30NH_CD3_100_ER1 - 2015-11-16 14.22.30_x55796_y76372_class1	Claudia
146	154	259.5	1468.5	1	WV30NH_CD3_100_ER1 - 2015-11-16 14.22.30_x55796_y76372_class1	Claudia
147	154	175.5	1428.5	1	WV30NH_CD3_100_ER1 - 2015-11-16 14.22.30_x55796_y76372_class1	Claudia
148	154	231.5	1353.5	1	WV30NH_CD3_100_ER1 - 2015-11-16 14.22.30_x55796_y76372_class1	Claudia
149	154	92.5	1359.5	1	WV30NH_CD3_100_ER1 - 2015-11-16 14.22.30_x55796_y76372_class1	Claudia
150	154	39.5	1416.5	1	WV30NH_CD3_100_ER1 - 2015-11-16 14.22.30_x55796_y76372_class1	Claudia
151	154	60.5	1418.5	1	WV30NH_CD3_100_ER1 - 2015-11-16 14.22.30_x55796_y76372_class1	Claudia
152	154	51.5	1386.5	1	WV30NH_CD3_100_ER1 - 2015-11-16 14.22.30_x55796_y76372_class1	Claudia
153	154	316.5	1351.5	1	WV30NH_CD3_100_ER1 - 2015-11-16 14.22.30_x55796_y76372_class1	Claudia
154	154	366.5	1339.5	1	WV30NH_CD3_100_ER1 - 2015-11-16 14.22.30_x55796_y76372_class1	Claudia
155	154	378.5	1457.5	1	WV30NH_CD3_100_ER1 - 2015-11-16 14.22.30_x55796_y76372_class1	Claudia
156	154	645.5	1174.5	1	WV30NH_CD3_100_ER1 - 2015-11-16 14.22.30_x55796_y76372_class1	Claudia
