# Supplementary material for: Robust and accurate quantification of biomarkers of immune cells in lung cancer micro-environment using deep convolutional neural networks
Source: PeerJ. 2019 Apr 10;7:e6335. doi: 10.7717/peerj.6335 (PMC6462181; doi:10.7717/peerj.6335)
Supplement: Supplemental Information 2 — The positions of the positive cells were detected by four independent human observers on at least 64 different validation images. Each csv file stored in the zip archive represents the positive cell count and their position per person and validation image. [file peerj-07-6335-s002.zip › validation-observers/person1/WV30NH_CD3_100_ER1 - 2015-11-16 14.22.30_x66247_y72449_class1.csv]

f_markerId	f_nrOfMarkers	f_x	f_y	l_GTR	i_imagefile	i_subfolder
1	175	113.5	12.5	1	WV30NH_CD3_100_ER1 - 2015-11-16 14.22.30_x66247_y72449_class1	Claudia
2	175	157.5	4.5	1	WV30NH_CD3_100_ER1 - 2015-11-16 14.22.30_x66247_y72449_class1	Claudia
3	175	204.5	3.5	1	WV30NH_CD3_100_ER1 - 2015-11-16 14.22.30_x66247_y72449_class1	Claudia
4	175	196.5	33.5	1	WV30NH_CD3_100_ER1 - 2015-11-16 14.22.30_x66247_y72449_class1	Claudia
5	175	16.5	46.5	1	WV30NH_CD3_100_ER1 - 2015-11-16 14.22.30_x66247_y72449_class1	Claudia
6	175	83.5	90.5	1	WV30NH_CD3_100_ER1 - 2015-11-16 14.22.30_x66247_y72449_class1	Claudia
7	175	48.5	119.5	1	WV30NH_CD3_100_ER1 - 2015-11-16 14.22.30_x66247_y72449_class1	Claudia
8	175	40.5	151.5	1	WV30NH_CD3_100_ER1 - 2015-11-16 14.22.30_x66247_y72449_class1	Claudia
9	175	43.5	190.5	1	WV30NH_CD3_100_ER1 - 2015-11-16 14.22.30_x66247_y72449_class1	Claudia
10	175	89.5	212.5	1	WV30NH_CD3_100_ER1 - 2015-11-16 14.22.30_x66247_y72449_class1	Claudia
11	175	28.5	249.5	1	WV30NH_CD3_100_ER1 - 2015-11-16 14.22.30_x66247_y72449_class1	Claudia
12	175	178.5	68.5	1	WV30NH_CD3_100_ER1 - 2015-11-16 14.22.30_x66247_y72449_class1	Claudia
13	175	210.5	93.5	1	WV30NH_CD3_100_ER1 - 2015-11-16 14.22.30_x66247_y72449_class1	Claudia
14	175	187.5	121.5	1	WV30NH_CD3_100_ER1 - 2015-11-16 14.22.30_x66247_y72449_class1	Claudia
15	175	231.5	116.5	1	WV30NH_CD3_100_ER1 - 2015-11-16 14.22.30_x66247_y72449_class1	Claudia
16	175	300.5	99.5	1	WV30NH_CD3_100_ER1 - 2015-11-16 14.22.30_x66247_y72449_class1	Claudia
17	175	203.5	166.5	1	WV30NH_CD3_100_ER1 - 2015-11-16 14.22.30_x66247_y72449_class1	Claudia
18	175	221.5	199.5	1	WV30NH_CD3_100_ER1 - 2015-11-16 14.22.30_x66247_y72449_class1	Claudia
19	175	177.5	181.5	1	WV30NH_CD3_100_ER1 - 2015-11-16 14.22.30_x66247_y72449_class1	Claudia
20	175	190.5	207.5	1	WV30NH_CD3_100_ER1 - 2015-11-16 14.22.30_x66247_y72449_class1	Claudia
21	175	166.5	231.5	1	WV30NH_CD3_100_ER1 - 2015-11-16 14.22.30_x66247_y72449_class1	Claudia
22	175	116.5	262.5	1	WV30NH_CD3_100_ER1 - 2015-11-16 14.22.30_x66247_y72449_class1	Claudia
23	175	63.5	251.5	1	WV30NH_CD3_100_ER1 - 2015-11-16 14.22.30_x66247_y72449_class1	Claudia
24	175	56.5	290.5	1	WV30NH_CD3_100_ER1 - 2015-11-16 14.22.30_x66247_y72449_class1	Claudia
25	175	150.5	287.5	1	WV30NH_CD3_100_ER1 - 2015-11-16 14.22.30_x66247_y72449_class1	Claudia
26	175	192.5	246.5	1	WV30NH_CD3_100_ER1 - 2015-11-16 14.22.30_x66247_y72449_class1	Claudia
27	175	231.5	268.5	1	WV30NH_CD3_100_ER1 - 2015-11-16 14.22.30_x66247_y72449_class1	Claudia
28	175	156.5	337.5	1	WV30NH_CD3_100_ER1 - 2015-11-16 14.22.30_x66247_y72449_class1	Claudia
29	175	154.5	374.5	1	WV30NH_CD3_100_ER1 - 2015-11-16 14.22.30_x66247_y72449_class1	Claudia
30	175	116.5	374.5	1	WV30NH_CD3_100_ER1 - 2015-11-16 14.22.30_x66247_y72449_class1	Claudia
31	175	219.5	395.5	1	WV30NH_CD3_100_ER1 - 2015-11-16 14.22.30_x66247_y72449_class1	Claudia
32	175	246.5	437.5	1	WV30NH_CD3_100_ER1 - 2015-11-16 14.22.30_x66247_y72449_class1	Claudia
33	175	204.5	463.5	1	WV30NH_CD3_100_ER1 - 2015-11-16 14.22.30_x66247_y72449_class1	Claudia
34	175	203.5	507.5	1	WV30NH_CD3_100_ER1 - 2015-11-16 14.22.30_x66247_y72449_class1	Claudia
35	175	175.5	459.5	1	WV30NH_CD3_100_ER1 - 2015-11-16 14.22.30_x66247_y72449_class1	Claudia
36	175	116.5	459.5	1	WV30NH_CD3_100_ER1 - 2015-11-16 14.22.30_x66247_y72449_class1	Claudia
37	175	54.5	454.5	1	WV30NH_CD3_100_ER1 - 2015-11-16 14.22.30_x66247_y72449_class1	Claudia
38	175	13.5	693.5	1	WV30NH_CD3_100_ER1 - 2015-11-16 14.22.30_x66247_y72449_class1	Claudia
39	175	37.5	607.5	1	WV30NH_CD3_100_ER1 - 2015-11-16 14.22.30_x66247_y72449_class1	Claudia
40	175	103.5	493.5	1	WV30NH_CD3_100_ER1 - 2015-11-16 14.22.30_x66247_y72449_class1	Claudia
41	175	134.5	545.5	1	WV30NH_CD3_100_ER1 - 2015-11-16 14.22.30_x66247_y72449_class1	Claudia
42	175	92.5	536.5	1	WV30NH_CD3_100_ER1 - 2015-11-16 14.22.30_x66247_y72449_class1	Claudia
43	175	125.5	583.5	1	WV30NH_CD3_100_ER1 - 2015-11-16 14.22.30_x66247_y72449_class1	Claudia
44	175	92.5	593.5	1	WV30NH_CD3_100_ER1 - 2015-11-16 14.22.30_x66247_y72449_class1	Claudia
45	175	115.5	618.5	1	WV30NH_CD3_100_ER1 - 2015-11-16 14.22.30_x66247_y72449_class1	Claudia
46	175	143.5	651.5	1	WV30NH_CD3_100_ER1 - 2015-11-16 14.22.30_x66247_y72449_class1	Claudia
47	175	239.5	648.5	1	WV30NH_CD3_100_ER1 - 2015-11-16 14.22.30_x66247_y72449_class1	Claudia
48	175	286.5	706.5	1	WV30NH_CD3_100_ER1 - 2015-11-16 14.22.30_x66247_y72449_class1	Claudia
49	175	253.5	713.5	1	WV30NH_CD3_100_ER1 - 2015-11-16 14.22.30_x66247_y72449_class1	Claudia
50	175	196.5	734.5	1	WV30NH_CD3_100_ER1 - 2015-11-16 14.22.30_x66247_y72449_class1	Claudia
51	175	281.5	765.5	1	WV30NH_CD3_100_ER1 - 2015-11-16 14.22.30_x66247_y72449_class1	Claudia
52	175	280.5	806.5	1	WV30NH_CD3_100_ER1 - 2015-11-16 14.22.30_x66247_y72449_class1	Claudia
53	175	283.5	860.5	1	WV30NH_CD3_100_ER1 - 2015-11-16 14.22.30_x66247_y72449_class1	Claudia
54	175	236.5	933.5	1	WV30NH_CD3_100_ER1 - 2015-11-16 14.22.30_x66247_y72449_class1	Claudia
55	175	233.5	866.5	1	WV30NH_CD3_100_ER1 - 2015-11-16 14.22.30_x66247_y72449_class1	Claudia
56	175	183.5	833.5	1	WV30NH_CD3_100_ER1 - 2015-11-16 14.22.30_x66247_y72449_class1	Claudia
57	175	119.5	789.5	1	WV30NH_CD3_100_ER1 - 2015-11-16 14.22.30_x66247_y72449_class1	Claudia
58	175	40.5	806.5	1	WV30NH_CD3_100_ER1 - 2015-11-16 14.22.30_x66247_y72449_class1	Claudia
60	175	115.5	848.5	1	WV30NH_CD3_100_ER1 - 2015-11-16 14.22.30_x66247_y72449_class1	Claudia
61	175	57.5	848.5	1	WV30NH_CD3_100_ER1 - 2015-11-16 14.22.30_x66247_y72449_class1	Claudia
62	175	65.5	919.5	1	WV30NH_CD3_100_ER1 - 2015-11-16 14.22.30_x66247_y72449_class1	Claudia
63	175	172.5	954.5	1	WV30NH_CD3_100_ER1 - 2015-11-16 14.22.30_x66247_y72449_class1	Claudia
64	175	209.5	1107.5	1	WV30NH_CD3_100_ER1 - 2015-11-16 14.22.30_x66247_y72449_class1	Claudia
65	175	215.5	1216.5	1	WV30NH_CD3_100_ER1 - 2015-11-16 14.22.30_x66247_y72449_class1	Claudia
66	175	274.5	1245.5	1	WV30NH_CD3_100_ER1 - 2015-11-16 14.22.30_x66247_y72449_class1	Claudia
67	175	290.5	1081.5	1	WV30NH_CD3_100_ER1 - 2015-11-16 14.22.30_x66247_y72449_class1	Claudia
68	175	271.5	1159.5	1	WV30NH_CD3_100_ER1 - 2015-11-16 14.22.30_x66247_y72449_class1	Claudia
70	175	489.5	1334.5	1	WV30NH_CD3_100_ER1 - 2015-11-16 14.22.30_x66247_y72449_class1	Claudia
71	175	518.5	1386.5	1	WV30NH_CD3_100_ER1 - 2015-11-16 14.22.30_x66247_y72449_class1	Claudia
72	175	430.5	1212.5	1	WV30NH_CD3_100_ER1 - 2015-11-16 14.22.30_x66247_y72449_class1	Claudia
73	175	630.5	1171.5	1	WV30NH_CD3_100_ER1 - 2015-11-16 14.22.30_x66247_y72449_class1	Claudia
74	175	686.5	1207.5	1	WV30NH_CD3_100_ER1 - 2015-11-16 14.22.30_x66247_y72449_class1	Claudia
76	175	503.5	1062.5	1	WV30NH_CD3_100_ER1 - 2015-11-16 14.22.30_x66247_y72449_class1	Claudia
77	175	442.5	899.5	1	WV30NH_CD3_100_ER1 - 2015-11-16 14.22.30_x66247_y72449_class1	Claudia
78	175	398.5	875.5	1	WV30NH_CD3_100_ER1 - 2015-11-16 14.22.30_x66247_y72449_class1	Claudia
79	175	322.5	796.5	1	WV30NH_CD3_100_ER1 - 2015-11-16 14.22.30_x66247_y72449_class1	Claudia
80	175	393.5	831.5	1	WV30NH_CD3_100_ER1 - 2015-11-16 14.22.30_x66247_y72449_class1	Claudia
81	175	365.5	787.5	1	WV30NH_CD3_100_ER1 - 2015-11-16 14.22.30_x66247_y72449_class1	Claudia
82	175	340.5	748.5	1	WV30NH_CD3_100_ER1 - 2015-11-16 14.22.30_x66247_y72449_class1	Claudia
83	175	416.5	716.5	1	WV30NH_CD3_100_ER1 - 2015-11-16 14.22.30_x66247_y72449_class1	Claudia
84	175	421.5	675.5	1	WV30NH_CD3_100_ER1 - 2015-11-16 14.22.30_x66247_y72449_class1	Claudia
85	175	404.5	678.5	1	WV30NH_CD3_100_ER1 - 2015-11-16 14.22.30_x66247_y72449_class1	Claudia
86	175	610.5	646.5	1	WV30NH_CD3_100_ER1 - 2015-11-16 14.22.30_x66247_y72449_class1	Claudia
87	175	822.5	669.5	1	WV30NH_CD3_100_ER1 - 2015-11-16 14.22.30_x66247_y72449_class1	Claudia
88	175	896.5	616.5	1	WV30NH_CD3_100_ER1 - 2015-11-16 14.22.30_x66247_y72449_class1	Claudia
89	175	945.5	618.5	1	WV30NH_CD3_100_ER1 - 2015-11-16 14.22.30_x66247_y72449_class1	Claudia
90	175	1046.5	656.5	1	WV30NH_CD3_100_ER1 - 2015-11-16 14.22.30_x66247_y72449_class1	Claudia
91	175	1009.5	648.5	1	WV30NH_CD3_100_ER1 - 2015-11-16 14.22.30_x66247_y72449_class1	Claudia
92	175	1025.5	862.5	1	WV30NH_CD3_100_ER1 - 2015-11-16 14.22.30_x66247_y72449_class1	Claudia
93	175	1057.5	889.5	1	WV30NH_CD3_100_ER1 - 2015-11-16 14.22.30_x66247_y72449_class1	Claudia
95	175	766.5	1312.5	1	WV30NH_CD3_100_ER1 - 2015-11-16 14.22.30_x66247_y72449_class1	Claudia
96	175	1513.5	1025.5	1	WV30NH_CD3_100_ER1 - 2015-11-16 14.22.30_x66247_y72449_class1	Claudia
97	175	1227.5	945.5	1	WV30NH_CD3_100_ER1 - 2015-11-16 14.22.30_x66247_y72449_class1	Claudia
98	175	1103.5	884.5	1	WV30NH_CD3_100_ER1 - 2015-11-16 14.22.30_x66247_y72449_class1	Claudia
99	175	1248.5	866.5	1	WV30NH_CD3_100_ER1 - 2015-11-16 14.22.30_x66247_y72449_class1	Claudia
100	175	1183.5	762.5	1	WV30NH_CD3_100_ER1 - 2015-11-16 14.22.30_x66247_y72449_class1	Claudia
101	175	1254.5	712.5	1	WV30NH_CD3_100_ER1 - 2015-11-16 14.22.30_x66247_y72449_class1	Claudia
102	175	1119.5	656.5	1	WV30NH_CD3_100_ER1 - 2015-11-16 14.22.30_x66247_y72449_class1	Claudia
103	175	1325.5	571.5	1	WV30NH_CD3_100_ER1 - 2015-11-16 14.22.30_x66247_y72449_class1	Claudia
104	175	1372.5	568.5	1	WV30NH_CD3_100_ER1 - 2015-11-16 14.22.30_x66247_y72449_class1	Claudia
105	175	1413.5	625.5	1	WV30NH_CD3_100_ER1 - 2015-11-16 14.22.30_x66247_y72449_class1	Claudia
106	175	1380.5	654.5	1	WV30NH_CD3_100_ER1 - 2015-11-16 14.22.30_x66247_y72449_class1	Claudia
107	175	1398.5	775.5	1	WV30NH_CD3_100_ER1 - 2015-11-16 14.22.30_x66247_y72449_class1	Claudia
108	175	1571.5	839.5	1	WV30NH_CD3_100_ER1 - 2015-11-16 14.22.30_x66247_y72449_class1	Claudia
109	175	1656.5	830.5	1	WV30NH_CD3_100_ER1 - 2015-11-16 14.22.30_x66247_y72449_class1	Claudia
110	175	1640.5	777.5	1	WV30NH_CD3_100_ER1 - 2015-11-16 14.22.30_x66247_y72449_class1	Claudia
111	175	1583.5	781.5	1	WV30NH_CD3_100_ER1 - 2015-11-16 14.22.30_x66247_y72449_class1	Claudia
112	175	1883.5	869.5	1	WV30NH_CD3_100_ER1 - 2015-11-16 14.22.30_x66247_y72449_class1	Claudia
113	175	1880.5	804.5	1	WV30NH_CD3_100_ER1 - 2015-11-16 14.22.30_x66247_y72449_class1	Claudia
114	175	1959.5	769.5	1	WV30NH_CD3_100_ER1 - 2015-11-16 14.22.30_x66247_y72449_class1	Claudia
115	175	1993.5	756.5	1	WV30NH_CD3_100_ER1 - 2015-11-16 14.22.30_x66247_y72449_class1	Claudia
116	175	1984.5	668.5	1	WV30NH_CD3_100_ER1 - 2015-11-16 14.22.30_x66247_y72449_class1	Claudia
117	175	1946.5	683.5	1	WV30NH_CD3_100_ER1 - 2015-11-16 14.22.30_x66247_y72449_class1	Claudia
118	175	1893.5	698.5	1	WV30NH_CD3_100_ER1 - 2015-11-16 14.22.30_x66247_y72449_class1	Claudia
119	175	1851.5	684.5	1	WV30NH_CD3_100_ER1 - 2015-11-16 14.22.30_x66247_y72449_class1	Claudia
120	175	1863.5	725.5	1	WV30NH_CD3_100_ER1 - 2015-11-16 14.22.30_x66247_y72449_class1	Claudia
121	175	1766.5	672.5	1	WV30NH_CD3_100_ER1 - 2015-11-16 14.22.30_x66247_y72449_class1	Claudia
122	175	1796.5	736.5	1	WV30NH_CD3_100_ER1 - 2015-11-16 14.22.30_x66247_y72449_class1	Claudia
123	175	1819.5	774.5	1	WV30NH_CD3_100_ER1 - 2015-11-16 14.22.30_x66247_y72449_class1	Claudia
124	175	1769.5	540.5	1	WV30NH_CD3_100_ER1 - 2015-11-16 14.22.30_x66247_y72449_class1	Claudia
125	175	1789.5	468.5	1	WV30NH_CD3_100_ER1 - 2015-11-16 14.22.30_x66247_y72449_class1	Claudia
126	175	1722.5	501.5	1	WV30NH_CD3_100_ER1 - 2015-11-16 14.22.30_x66247_y72449_class1	Claudia
127	175	1559.5	660.5	1	WV30NH_CD3_100_ER1 - 2015-11-16 14.22.30_x66247_y72449_class1	Claudia
128	175	1510.5	621.5	1	WV30NH_CD3_100_ER1 - 2015-11-16 14.22.30_x66247_y72449_class1	Claudia
129	175	1443.5	542.5	1	WV30NH_CD3_100_ER1 - 2015-11-16 14.22.30_x66247_y72449_class1	Claudia
130	175	1568.5	422.5	1	WV30NH_CD3_100_ER1 - 2015-11-16 14.22.30_x66247_y72449_class1	Claudia
131	175	1583.5	387.5	1	WV30NH_CD3_100_ER1 - 2015-11-16 14.22.30_x66247_y72449_class1	Claudia
132	175	1654.5	377.5	1	WV30NH_CD3_100_ER1 - 2015-11-16 14.22.30_x66247_y72449_class1	Claudia
133	175	1580.5	300.5	1	WV30NH_CD3_100_ER1 - 2015-11-16 14.22.30_x66247_y72449_class1	Claudia
134	175	1506.5	236.5	1	WV30NH_CD3_100_ER1 - 2015-11-16 14.22.30_x66247_y72449_class1	Claudia
135	175	1286.5	206.5	1	WV30NH_CD3_100_ER1 - 2015-11-16 14.22.30_x66247_y72449_class1	Claudia
136	175	1356.5	22.5	1	WV30NH_CD3_100_ER1 - 2015-11-16 14.22.30_x66247_y72449_class1	Claudia
137	175	1087.5	190.5	1	WV30NH_CD3_100_ER1 - 2015-11-16 14.22.30_x66247_y72449_class1	Claudia
138	175	1139.5	206.5	1	WV30NH_CD3_100_ER1 - 2015-11-16 14.22.30_x66247_y72449_class1	Claudia
139	175	1157.5	306.5	1	WV30NH_CD3_100_ER1 - 2015-11-16 14.22.30_x66247_y72449_class1	Claudia
140	175	1081.5	321.5	1	WV30NH_CD3_100_ER1 - 2015-11-16 14.22.30_x66247_y72449_class1	Claudia
141	175	1128.5	398.5	1	WV30NH_CD3_100_ER1 - 2015-11-16 14.22.30_x66247_y72449_class1	Claudia
142	175	1345.5	346.5	1	WV30NH_CD3_100_ER1 - 2015-11-16 14.22.30_x66247_y72449_class1	Claudia
143	175	1365.5	407.5	1	WV30NH_CD3_100_ER1 - 2015-11-16 14.22.30_x66247_y72449_class1	Claudia
144	175	1437.5	436.5	1	WV30NH_CD3_100_ER1 - 2015-11-16 14.22.30_x66247_y72449_class1	Claudia
145	175	1072.5	495.5	1	WV30NH_CD3_100_ER1 - 2015-11-16 14.22.30_x66247_y72449_class1	Claudia
146	175	843.5	315.5	1	WV30NH_CD3_100_ER1 - 2015-11-16 14.22.30_x66247_y72449_class1	Claudia
147	175	780.5	12.5	1	WV30NH_CD3_100_ER1 - 2015-11-16 14.22.30_x66247_y72449_class1	Claudia
148	175	792.5	83.5	1	WV30NH_CD3_100_ER1 - 2015-11-16 14.22.30_x66247_y72449_class1	Claudia
149	175	792.5	130.5	1	WV30NH_CD3_100_ER1 - 2015-11-16 14.22.30_x66247_y72449_class1	Claudia
150	175	730.5	177.5	1	WV30NH_CD3_100_ER1 - 2015-11-16 14.22.30_x66247_y72449_class1	Claudia
151	175	560.5	10.5	1	WV30NH_CD3_100_ER1 - 2015-11-16 14.22.30_x66247_y72449_class1	Claudia
152	175	465.5	27.5	1	WV30NH_CD3_100_ER1 - 2015-11-16 14.22.30_x66247_y72449_class1	Claudia
153	175	448.5	1.5	1	WV30NH_CD3_100_ER1 - 2015-11-16 14.22.30_x66247_y72449_class1	Claudia
154	175	396.5	15.5	1	WV30NH_CD3_100_ER1 - 2015-11-16 14.22.30_x66247_y72449_class1	Claudia
155	175	363.5	56.5	1	WV30NH_CD3_100_ER1 - 2015-11-16 14.22.30_x66247_y72449_class1	Claudia
156	175	395.5	48.5	1	WV30NH_CD3_100_ER1 - 2015-11-16 14.22.30_x66247_y72449_class1	Claudia
157	175	436.5	45.5	1	WV30NH_CD3_100_ER1 - 2015-11-16 14.22.30_x66247_y72449_class1	Claudia
158	175	437.5	77.5	1	WV30NH_CD3_100_ER1 - 2015-11-16 14.22.30_x66247_y72449_class1	Claudia
159	175	431.5	113.5	1	WV30NH_CD3_100_ER1 - 2015-11-16 14.22.30_x66247_y72449_class1	Claudia
160	175	381.5	93.5	1	WV30NH_CD3_100_ER1 - 2015-11-16 14.22.30_x66247_y72449_class1	Claudia
161	175	443.5	171.5	1	WV30NH_CD3_100_ER1 - 2015-11-16 14.22.30_x66247_y72449_class1	Claudia
162	175	412.5	225.5	1	WV30NH_CD3_100_ER1 - 2015-11-16 14.22.30_x66247_y72449_class1	Claudia
163	175	383.5	256.5	1	WV30NH_CD3_100_ER1 - 2015-11-16 14.22.30_x66247_y72449_class1	Claudia
164	175	430.5	274.5	1	WV30NH_CD3_100_ER1 - 2015-11-16 14.22.30_x66247_y72449_class1	Claudia
165	175	537.5	262.5	1	WV30NH_CD3_100_ER1 - 2015-11-16 14.22.30_x66247_y72449_class1	Claudia
166	175	546.5	222.5	1	WV30NH_CD3_100_ER1 - 2015-11-16 14.22.30_x66247_y72449_class1	Claudia
167	175	572.5	319.5	1	WV30NH_CD3_100_ER1 - 2015-11-16 14.22.30_x66247_y72449_class1	Claudia
168	175	501.5	303.5	1	WV30NH_CD3_100_ER1 - 2015-11-16 14.22.30_x66247_y72449_class1	Claudia
169	175	436.5	248.5	1	WV30NH_CD3_100_ER1 - 2015-11-16 14.22.30_x66247_y72449_class1	Claudia
170	175	457.5	383.5	1	WV30NH_CD3_100_ER1 - 2015-11-16 14.22.30_x66247_y72449_class1	Claudia
171	175	371.5	415.5	1	WV30NH_CD3_100_ER1 - 2015-11-16 14.22.30_x66247_y72449_class1	Claudia
172	175	368.5	496.5	1	WV30NH_CD3_100_ER1 - 2015-11-16 14.22.30_x66247_y72449_class1	Claudia
173	175	474.5	457.5	1	WV30NH_CD3_100_ER1 - 2015-11-16 14.22.30_x66247_y72449_class1	Claudia
174	175	507.5	421.5	1	WV30NH_CD3_100_ER1 - 2015-11-16 14.22.30_x66247_y72449_class1	Claudia
175	175	534.5	398.5	1	WV30NH_CD3_100_ER1 - 2015-11-16 14.22.30_x66247_y72449_class1	Claudia
176	175	559.5	436.5	1	WV30NH_CD3_100_ER1 - 2015-11-16 14.22.30_x66247_y72449_class1	Claudia
177	175	577.5	490.5	1	WV30NH_CD3_100_ER1 - 2015-11-16 14.22.30_x66247_y72449_class1	Claudia
178	175	478.5	509.5	1	WV30NH_CD3_100_ER1 - 2015-11-16 14.22.30_x66247_y72449_class1	Claudia
179	175	1445.5	680.5	1	WV30NH_CD3_100_ER1 - 2015-11-16 14.22.30_x66247_y72449_class1	Claudia
