# Supplementary material for: Robust and accurate quantification of biomarkers of immune cells in lung cancer micro-environment using deep convolutional neural networks
Source: PeerJ. 2019 Apr 10;7:e6335. doi: 10.7717/peerj.6335 (PMC6462181; doi:10.7717/peerj.6335)
Supplement: Supplemental Information 2 — The positions of the positive cells were detected by four independent human observers on at least 64 different validation images. Each csv file stored in the zip archive represents the positive cell count and their position per person and validation image. [file peerj-07-6335-s002.zip › validation-observers/person1/WV30NH_CD3_100_ER1 - 2015-11-16 14.22.30_x73225_y48204_class1.csv]

f_markerId	f_nrOfMarkers	f_x	f_y	l_GTR	i_imagefile	i_subfolder
1	193	301.5	6.5	1	WV30NH_CD3_100_ER1 - 2015-11-16 14.22.30_x73225_y48204_class1	Claudia
2	193	142.5	239.5	1	WV30NH_CD3_100_ER1 - 2015-11-16 14.22.30_x73225_y48204_class1	Claudia
3	193	672.5	333.5	1	WV30NH_CD3_100_ER1 - 2015-11-16 14.22.30_x73225_y48204_class1	Claudia
5	193	1278.5	533.5	1	WV30NH_CD3_100_ER1 - 2015-11-16 14.22.30_x73225_y48204_class1	Claudia
6	193	1383.5	456.5	1	WV30NH_CD3_100_ER1 - 2015-11-16 14.22.30_x73225_y48204_class1	Claudia
8	193	1468.5	4.5	1	WV30NH_CD3_100_ER1 - 2015-11-16 14.22.30_x73225_y48204_class1	Claudia
9	193	1545.5	72.5	1	WV30NH_CD3_100_ER1 - 2015-11-16 14.22.30_x73225_y48204_class1	Claudia
10	193	1972.5	3.5	1	WV30NH_CD3_100_ER1 - 2015-11-16 14.22.30_x73225_y48204_class1	Claudia
11	193	1940.5	40.5	1	WV30NH_CD3_100_ER1 - 2015-11-16 14.22.30_x73225_y48204_class1	Claudia
12	193	1990.5	39.5	1	WV30NH_CD3_100_ER1 - 2015-11-16 14.22.30_x73225_y48204_class1	Claudia
13	193	1842.5	34.5	1	WV30NH_CD3_100_ER1 - 2015-11-16 14.22.30_x73225_y48204_class1	Claudia
14	193	1789.5	83.5	1	WV30NH_CD3_100_ER1 - 2015-11-16 14.22.30_x73225_y48204_class1	Claudia
15	193	1830.5	113.5	1	WV30NH_CD3_100_ER1 - 2015-11-16 14.22.30_x73225_y48204_class1	Claudia
16	193	1890.5	154.5	1	WV30NH_CD3_100_ER1 - 2015-11-16 14.22.30_x73225_y48204_class1	Claudia
17	193	1913.5	201.5	1	WV30NH_CD3_100_ER1 - 2015-11-16 14.22.30_x73225_y48204_class1	Claudia
18	193	1931.5	236.5	1	WV30NH_CD3_100_ER1 - 2015-11-16 14.22.30_x73225_y48204_class1	Claudia
19	193	1983.5	219.5	1	WV30NH_CD3_100_ER1 - 2015-11-16 14.22.30_x73225_y48204_class1	Claudia
20	193	1945.5	219.5	1	WV30NH_CD3_100_ER1 - 2015-11-16 14.22.30_x73225_y48204_class1	Claudia
21	193	1862.5	192.5	1	WV30NH_CD3_100_ER1 - 2015-11-16 14.22.30_x73225_y48204_class1	Claudia
22	193	1834.5	321.5	1	WV30NH_CD3_100_ER1 - 2015-11-16 14.22.30_x73225_y48204_class1	Claudia
23	193	1740.5	159.5	1	WV30NH_CD3_100_ER1 - 2015-11-16 14.22.30_x73225_y48204_class1	Claudia
24	193	1763.5	254.5	1	WV30NH_CD3_100_ER1 - 2015-11-16 14.22.30_x73225_y48204_class1	Claudia
25	193	1648.5	221.5	1	WV30NH_CD3_100_ER1 - 2015-11-16 14.22.30_x73225_y48204_class1	Claudia
27	193	1730.5	375.5	1	WV30NH_CD3_100_ER1 - 2015-11-16 14.22.30_x73225_y48204_class1	Claudia
28	193	1739.5	290.5	1	WV30NH_CD3_100_ER1 - 2015-11-16 14.22.30_x73225_y48204_class1	Claudia
29	193	1912.5	395.5	1	WV30NH_CD3_100_ER1 - 2015-11-16 14.22.30_x73225_y48204_class1	Claudia
30	193	1977.5	393.5	1	WV30NH_CD3_100_ER1 - 2015-11-16 14.22.30_x73225_y48204_class1	Claudia
31	193	1989.5	433.5	1	WV30NH_CD3_100_ER1 - 2015-11-16 14.22.30_x73225_y48204_class1	Claudia
32	193	1980.5	516.5	1	WV30NH_CD3_100_ER1 - 2015-11-16 14.22.30_x73225_y48204_class1	Claudia
33	193	1907.5	519.5	1	WV30NH_CD3_100_ER1 - 2015-11-16 14.22.30_x73225_y48204_class1	Claudia
34	193	1871.5	506.5	1	WV30NH_CD3_100_ER1 - 2015-11-16 14.22.30_x73225_y48204_class1	Claudia
35	193	1893.5	449.5	1	WV30NH_CD3_100_ER1 - 2015-11-16 14.22.30_x73225_y48204_class1	Claudia
36	193	1857.5	440.5	1	WV30NH_CD3_100_ER1 - 2015-11-16 14.22.30_x73225_y48204_class1	Claudia
37	193	1865.5	424.5	1	WV30NH_CD3_100_ER1 - 2015-11-16 14.22.30_x73225_y48204_class1	Claudia
38	193	1827.5	556.5	1	WV30NH_CD3_100_ER1 - 2015-11-16 14.22.30_x73225_y48204_class1	Claudia
39	193	1845.5	581.5	1	WV30NH_CD3_100_ER1 - 2015-11-16 14.22.30_x73225_y48204_class1	Claudia
40	193	1701.5	598.5	1	WV30NH_CD3_100_ER1 - 2015-11-16 14.22.30_x73225_y48204_class1	Claudia
41	193	1618.5	583.5	1	WV30NH_CD3_100_ER1 - 2015-11-16 14.22.30_x73225_y48204_class1	Claudia
42	193	1581.5	548.5	1	WV30NH_CD3_100_ER1 - 2015-11-16 14.22.30_x73225_y48204_class1	Claudia
43	193	1342.5	550.5	1	WV30NH_CD3_100_ER1 - 2015-11-16 14.22.30_x73225_y48204_class1	Claudia
44	193	1169.5	660.5	1	WV30NH_CD3_100_ER1 - 2015-11-16 14.22.30_x73225_y48204_class1	Claudia
45	193	889.5	612.5	1	WV30NH_CD3_100_ER1 - 2015-11-16 14.22.30_x73225_y48204_class1	Claudia
46	193	904.5	578.5	1	WV30NH_CD3_100_ER1 - 2015-11-16 14.22.30_x73225_y48204_class1	Claudia
47	193	490.5	993.5	1	WV30NH_CD3_100_ER1 - 2015-11-16 14.22.30_x73225_y48204_class1	Claudia
48	193	1068.5	809.5	1	WV30NH_CD3_100_ER1 - 2015-11-16 14.22.30_x73225_y48204_class1	Claudia
49	193	1136.5	859.5	1	WV30NH_CD3_100_ER1 - 2015-11-16 14.22.30_x73225_y48204_class1	Claudia
50	193	1196.5	927.5	1	WV30NH_CD3_100_ER1 - 2015-11-16 14.22.30_x73225_y48204_class1	Claudia
51	193	1336.5	671.5	1	WV30NH_CD3_100_ER1 - 2015-11-16 14.22.30_x73225_y48204_class1	Claudia
52	193	1804.5	740.5	1	WV30NH_CD3_100_ER1 - 2015-11-16 14.22.30_x73225_y48204_class1	Claudia
53	193	1810.5	689.5	1	WV30NH_CD3_100_ER1 - 2015-11-16 14.22.30_x73225_y48204_class1	Claudia
54	193	1868.5	692.5	1	WV30NH_CD3_100_ER1 - 2015-11-16 14.22.30_x73225_y48204_class1	Claudia
55	193	1953.5	748.5	1	WV30NH_CD3_100_ER1 - 2015-11-16 14.22.30_x73225_y48204_class1	Claudia
56	193	1992.5	772.5	1	WV30NH_CD3_100_ER1 - 2015-11-16 14.22.30_x73225_y48204_class1	Claudia
57	193	1946.5	977.5	1	WV30NH_CD3_100_ER1 - 2015-11-16 14.22.30_x73225_y48204_class1	Claudia
58	193	1986.5	1077.5	1	WV30NH_CD3_100_ER1 - 2015-11-16 14.22.30_x73225_y48204_class1	Claudia
59	193	1984.5	1198.5	1	WV30NH_CD3_100_ER1 - 2015-11-16 14.22.30_x73225_y48204_class1	Claudia
60	193	1990.5	1304.5	1	WV30NH_CD3_100_ER1 - 2015-11-16 14.22.30_x73225_y48204_class1	Claudia
61	193	1966.5	1357.5	1	WV30NH_CD3_100_ER1 - 2015-11-16 14.22.30_x73225_y48204_class1	Claudia
62	193	1978.5	1507.5	1	WV30NH_CD3_100_ER1 - 2015-11-16 14.22.30_x73225_y48204_class1	Claudia
63	193	1927.5	1536.5	1	WV30NH_CD3_100_ER1 - 2015-11-16 14.22.30_x73225_y48204_class1	Claudia
64	193	1896.5	1565.5	1	WV30NH_CD3_100_ER1 - 2015-11-16 14.22.30_x73225_y48204_class1	Claudia
65	193	1936.5	1654.5	1	WV30NH_CD3_100_ER1 - 2015-11-16 14.22.30_x73225_y48204_class1	Claudia
66	193	1936.5	1777.5	1	WV30NH_CD3_100_ER1 - 2015-11-16 14.22.30_x73225_y48204_class1	Claudia
67	193	1966.5	1828.5	1	WV30NH_CD3_100_ER1 - 2015-11-16 14.22.30_x73225_y48204_class1	Claudia
68	193	1963.5	1866.5	1	WV30NH_CD3_100_ER1 - 2015-11-16 14.22.30_x73225_y48204_class1	Claudia
69	193	1986.5	1956.5	1	WV30NH_CD3_100_ER1 - 2015-11-16 14.22.30_x73225_y48204_class1	Claudia
70	193	1936.5	1918.5	1	WV30NH_CD3_100_ER1 - 2015-11-16 14.22.30_x73225_y48204_class1	Claudia
71	193	1819.5	1978.5	1	WV30NH_CD3_100_ER1 - 2015-11-16 14.22.30_x73225_y48204_class1	Claudia
72	193	1836.5	1872.5	1	WV30NH_CD3_100_ER1 - 2015-11-16 14.22.30_x73225_y48204_class1	Claudia
73	193	1849.5	1787.5	1	WV30NH_CD3_100_ER1 - 2015-11-16 14.22.30_x73225_y48204_class1	Claudia
74	193	1799.5	1795.5	1	WV30NH_CD3_100_ER1 - 2015-11-16 14.22.30_x73225_y48204_class1	Claudia
75	193	1751.5	1727.5	1	WV30NH_CD3_100_ER1 - 2015-11-16 14.22.30_x73225_y48204_class1	Claudia
76	193	1749.5	1696.5	1	WV30NH_CD3_100_ER1 - 2015-11-16 14.22.30_x73225_y48204_class1	Claudia
77	193	1699.5	1668.5	1	WV30NH_CD3_100_ER1 - 2015-11-16 14.22.30_x73225_y48204_class1	Claudia
78	193	1816.5	1689.5	1	WV30NH_CD3_100_ER1 - 2015-11-16 14.22.30_x73225_y48204_class1	Claudia
79	193	1845.5	1657.5	1	WV30NH_CD3_100_ER1 - 2015-11-16 14.22.30_x73225_y48204_class1	Claudia
80	193	1833.5	1599.5	1	WV30NH_CD3_100_ER1 - 2015-11-16 14.22.30_x73225_y48204_class1	Claudia
81	193	1833.5	1553.5	1	WV30NH_CD3_100_ER1 - 2015-11-16 14.22.30_x73225_y48204_class1	Claudia
83	193	1707.5	1587.5	1	WV30NH_CD3_100_ER1 - 2015-11-16 14.22.30_x73225_y48204_class1	Claudia
84	193	1659.5	1601.5	1	WV30NH_CD3_100_ER1 - 2015-11-16 14.22.30_x73225_y48204_class1	Claudia
85	193	1609.5	1571.5	1	WV30NH_CD3_100_ER1 - 2015-11-16 14.22.30_x73225_y48204_class1	Claudia
86	193	1615.5	1512.5	1	WV30NH_CD3_100_ER1 - 2015-11-16 14.22.30_x73225_y48204_class1	Claudia
87	193	1527.5	1503.5	1	WV30NH_CD3_100_ER1 - 2015-11-16 14.22.30_x73225_y48204_class1	Claudia
88	193	1577.5	1495.5	1	WV30NH_CD3_100_ER1 - 2015-11-16 14.22.30_x73225_y48204_class1	Claudia
89	193	1656.5	1501.5	1	WV30NH_CD3_100_ER1 - 2015-11-16 14.22.30_x73225_y48204_class1	Claudia
90	193	1646.5	1450.5	1	WV30NH_CD3_100_ER1 - 2015-11-16 14.22.30_x73225_y48204_class1	Claudia
91	193	1709.5	1474.5	1	WV30NH_CD3_100_ER1 - 2015-11-16 14.22.30_x73225_y48204_class1	Claudia
92	193	1766.5	1487.5	1	WV30NH_CD3_100_ER1 - 2015-11-16 14.22.30_x73225_y48204_class1	Claudia
93	193	1812.5	1469.5	1	WV30NH_CD3_100_ER1 - 2015-11-16 14.22.30_x73225_y48204_class1	Claudia
94	193	1739.5	1425.5	1	WV30NH_CD3_100_ER1 - 2015-11-16 14.22.30_x73225_y48204_class1	Claudia
95	193	1756.5	1448.5	1	WV30NH_CD3_100_ER1 - 2015-11-16 14.22.30_x73225_y48204_class1	Claudia
96	193	1796.5	1410.5	1	WV30NH_CD3_100_ER1 - 2015-11-16 14.22.30_x73225_y48204_class1	Claudia
97	193	1890.5	1404.5	1	WV30NH_CD3_100_ER1 - 2015-11-16 14.22.30_x73225_y48204_class1	Claudia
98	193	1937.5	1425.5	1	WV30NH_CD3_100_ER1 - 2015-11-16 14.22.30_x73225_y48204_class1	Claudia
99	193	1842.5	1346.5	1	WV30NH_CD3_100_ER1 - 2015-11-16 14.22.30_x73225_y48204_class1	Claudia
100	193	1810.5	1324.5	1	WV30NH_CD3_100_ER1 - 2015-11-16 14.22.30_x73225_y48204_class1	Claudia
101	193	1781.5	1278.5	1	WV30NH_CD3_100_ER1 - 2015-11-16 14.22.30_x73225_y48204_class1	Claudia
102	193	1712.5	1327.5	1	WV30NH_CD3_100_ER1 - 2015-11-16 14.22.30_x73225_y48204_class1	Claudia
103	193	1640.5	1368.5	1	WV30NH_CD3_100_ER1 - 2015-11-16 14.22.30_x73225_y48204_class1	Claudia
104	193	1590.5	1346.5	1	WV30NH_CD3_100_ER1 - 2015-11-16 14.22.30_x73225_y48204_class1	Claudia
105	193	1596.5	1448.5	1	WV30NH_CD3_100_ER1 - 2015-11-16 14.22.30_x73225_y48204_class1	Claudia
106	193	1557.5	1419.5	1	WV30NH_CD3_100_ER1 - 2015-11-16 14.22.30_x73225_y48204_class1	Claudia
107	193	1516.5	1404.5	1	WV30NH_CD3_100_ER1 - 2015-11-16 14.22.30_x73225_y48204_class1	Claudia
108	193	1481.5	1375.5	1	WV30NH_CD3_100_ER1 - 2015-11-16 14.22.30_x73225_y48204_class1	Claudia
109	193	1413.5	1319.5	1	WV30NH_CD3_100_ER1 - 2015-11-16 14.22.30_x73225_y48204_class1	Claudia
110	193	1328.5	1369.5	1	WV30NH_CD3_100_ER1 - 2015-11-16 14.22.30_x73225_y48204_class1	Claudia
111	193	1280.5	1368.5	1	WV30NH_CD3_100_ER1 - 2015-11-16 14.22.30_x73225_y48204_class1	Claudia
112	193	1295.5	1339.5	1	WV30NH_CD3_100_ER1 - 2015-11-16 14.22.30_x73225_y48204_class1	Claudia
113	193	1236.5	1362.5	1	WV30NH_CD3_100_ER1 - 2015-11-16 14.22.30_x73225_y48204_class1	Claudia
114	193	148.5	1918.5	1	WV30NH_CD3_100_ER1 - 2015-11-16 14.22.30_x73225_y48204_class1	Claudia
115	193	193.5	1946.5	1	WV30NH_CD3_100_ER1 - 2015-11-16 14.22.30_x73225_y48204_class1	Claudia
116	193	68.5	1804.5	1	WV30NH_CD3_100_ER1 - 2015-11-16 14.22.30_x73225_y48204_class1	Claudia
117	193	425.5	1793.5	1	WV30NH_CD3_100_ER1 - 2015-11-16 14.22.30_x73225_y48204_class1	Claudia
118	193	453.5	1809.5	1	WV30NH_CD3_100_ER1 - 2015-11-16 14.22.30_x73225_y48204_class1	Claudia
119	193	499.5	1677.5	1	WV30NH_CD3_100_ER1 - 2015-11-16 14.22.30_x73225_y48204_class1	Claudia
121	193	522.5	1636.5	1	WV30NH_CD3_100_ER1 - 2015-11-16 14.22.30_x73225_y48204_class1	Claudia
122	193	530.5	1587.5	1	WV30NH_CD3_100_ER1 - 2015-11-16 14.22.30_x73225_y48204_class1	Claudia
123	193	562.5	1537.5	1	WV30NH_CD3_100_ER1 - 2015-11-16 14.22.30_x73225_y48204_class1	Claudia
124	193	637.5	1587.5	1	WV30NH_CD3_100_ER1 - 2015-11-16 14.22.30_x73225_y48204_class1	Claudia
125	193	665.5	1599.5	1	WV30NH_CD3_100_ER1 - 2015-11-16 14.22.30_x73225_y48204_class1	Claudia
126	193	449.5	1293.5	1	WV30NH_CD3_100_ER1 - 2015-11-16 14.22.30_x73225_y48204_class1	Claudia
127	193	484.5	1234.5	1	WV30NH_CD3_100_ER1 - 2015-11-16 14.22.30_x73225_y48204_class1	Claudia
128	193	633.5	1322.5	1	WV30NH_CD3_100_ER1 - 2015-11-16 14.22.30_x73225_y48204_class1	Claudia
129	193	712.5	1306.5	1	WV30NH_CD3_100_ER1 - 2015-11-16 14.22.30_x73225_y48204_class1	Claudia
130	193	704.5	1383.5	1	WV30NH_CD3_100_ER1 - 2015-11-16 14.22.30_x73225_y48204_class1	Claudia
131	193	707.5	1472.5	1	WV30NH_CD3_100_ER1 - 2015-11-16 14.22.30_x73225_y48204_class1	Claudia
132	193	768.5	1500.5	1	WV30NH_CD3_100_ER1 - 2015-11-16 14.22.30_x73225_y48204_class1	Claudia
133	193	834.5	1481.5	1	WV30NH_CD3_100_ER1 - 2015-11-16 14.22.30_x73225_y48204_class1	Claudia
134	193	889.5	1484.5	1	WV30NH_CD3_100_ER1 - 2015-11-16 14.22.30_x73225_y48204_class1	Claudia
135	193	856.5	1416.5	1	WV30NH_CD3_100_ER1 - 2015-11-16 14.22.30_x73225_y48204_class1	Claudia
136	193	772.5	1422.5	1	WV30NH_CD3_100_ER1 - 2015-11-16 14.22.30_x73225_y48204_class1	Claudia
137	193	974.5	1303.5	1	WV30NH_CD3_100_ER1 - 2015-11-16 14.22.30_x73225_y48204_class1	Claudia
138	193	993.5	1236.5	1	WV30NH_CD3_100_ER1 - 2015-11-16 14.22.30_x73225_y48204_class1	Claudia
139	193	1133.5	1242.5	1	WV30NH_CD3_100_ER1 - 2015-11-16 14.22.30_x73225_y48204_class1	Claudia
140	193	960.5	1083.5	1	WV30NH_CD3_100_ER1 - 2015-11-16 14.22.30_x73225_y48204_class1	Claudia
141	193	1069.5	1059.5	1	WV30NH_CD3_100_ER1 - 2015-11-16 14.22.30_x73225_y48204_class1	Claudia
142	193	1124.5	1051.5	1	WV30NH_CD3_100_ER1 - 2015-11-16 14.22.30_x73225_y48204_class1	Claudia
143	193	1200.5	1218.5	1	WV30NH_CD3_100_ER1 - 2015-11-16 14.22.30_x73225_y48204_class1	Claudia
144	193	1237.5	1195.5	1	WV30NH_CD3_100_ER1 - 2015-11-16 14.22.30_x73225_y48204_class1	Claudia
145	193	1231.5	1268.5	1	WV30NH_CD3_100_ER1 - 2015-11-16 14.22.30_x73225_y48204_class1	Claudia
147	193	1298.5	1157.5	1	WV30NH_CD3_100_ER1 - 2015-11-16 14.22.30_x73225_y48204_class1	Claudia
148	193	1434.5	1233.5	1	WV30NH_CD3_100_ER1 - 2015-11-16 14.22.30_x73225_y48204_class1	Claudia
149	193	1377.5	1172.5	1	WV30NH_CD3_100_ER1 - 2015-11-16 14.22.30_x73225_y48204_class1	Claudia
150	193	159.5	1230.5	1	WV30NH_CD3_100_ER1 - 2015-11-16 14.22.30_x73225_y48204_class1	Claudia
151	193	449.5	1506.5	1	WV30NH_CD3_100_ER1 - 2015-11-16 14.22.30_x73225_y48204_class1	Claudia
152	193	430.5	1721.5	1	WV30NH_CD3_100_ER1 - 2015-11-16 14.22.30_x73225_y48204_class1	Claudia
153	193	436.5	1565.5	1	WV30NH_CD3_100_ER1 - 2015-11-16 14.22.30_x73225_y48204_class1	Claudia
154	193	1310.5	1189.5	1	WV30NH_CD3_100_ER1 - 2015-11-16 14.22.30_x73225_y48204_class1	Claudia
155	193	1357.5	983.5	1	WV30NH_CD3_100_ER1 - 2015-11-16 14.22.30_x73225_y48204_class1	Claudia
156	193	1365.5	1053.5	1	WV30NH_CD3_100_ER1 - 2015-11-16 14.22.30_x73225_y48204_class1	Claudia
157	193	1418.5	1072.5	1	WV30NH_CD3_100_ER1 - 2015-11-16 14.22.30_x73225_y48204_class1	Claudia
158	193	1450.5	1090.5	1	WV30NH_CD3_100_ER1 - 2015-11-16 14.22.30_x73225_y48204_class1	Claudia
159	193	1481.5	1137.5	1	WV30NH_CD3_100_ER1 - 2015-11-16 14.22.30_x73225_y48204_class1	Claudia
160	193	1562.5	1166.5	1	WV30NH_CD3_100_ER1 - 2015-11-16 14.22.30_x73225_y48204_class1	Claudia
161	193	1571.5	1200.5	1	WV30NH_CD3_100_ER1 - 2015-11-16 14.22.30_x73225_y48204_class1	Claudia
162	193	1516.5	1213.5	1	WV30NH_CD3_100_ER1 - 2015-11-16 14.22.30_x73225_y48204_class1	Claudia
163	193	1524.5	1277.5	1	WV30NH_CD3_100_ER1 - 2015-11-16 14.22.30_x73225_y48204_class1	Claudia
164	193	1630.5	1268.5	1	WV30NH_CD3_100_ER1 - 2015-11-16 14.22.30_x73225_y48204_class1	Claudia
165	193	1616.5	1190.5	1	WV30NH_CD3_100_ER1 - 2015-11-16 14.22.30_x73225_y48204_class1	Claudia
166	193	1656.5	1206.5	1	WV30NH_CD3_100_ER1 - 2015-11-16 14.22.30_x73225_y48204_class1	Claudia
167	193	1686.5	1207.5	1	WV30NH_CD3_100_ER1 - 2015-11-16 14.22.30_x73225_y48204_class1	Claudia
168	193	1718.5	1207.5	1	WV30NH_CD3_100_ER1 - 2015-11-16 14.22.30_x73225_y48204_class1	Claudia
169	193	1669.5	1174.5	1	WV30NH_CD3_100_ER1 - 2015-11-16 14.22.30_x73225_y48204_class1	Claudia
170	193	1762.5	1236.5	1	WV30NH_CD3_100_ER1 - 2015-11-16 14.22.30_x73225_y48204_class1	Claudia
171	193	1837.5	1250.5	1	WV30NH_CD3_100_ER1 - 2015-11-16 14.22.30_x73225_y48204_class1	Claudia
172	193	1910.5	1200.5	1	WV30NH_CD3_100_ER1 - 2015-11-16 14.22.30_x73225_y48204_class1	Claudia
173	193	1831.5	1193.5	1	WV30NH_CD3_100_ER1 - 2015-11-16 14.22.30_x73225_y48204_class1	Claudia
174	193	1849.5	1143.5	1	WV30NH_CD3_100_ER1 - 2015-11-16 14.22.30_x73225_y48204_class1	Claudia
175	193	1828.5	1089.5	1	WV30NH_CD3_100_ER1 - 2015-11-16 14.22.30_x73225_y48204_class1	Claudia
176	193	1863.5	1077.5	1	WV30NH_CD3_100_ER1 - 2015-11-16 14.22.30_x73225_y48204_class1	Claudia
177	193	1895.5	1051.5	1	WV30NH_CD3_100_ER1 - 2015-11-16 14.22.30_x73225_y48204_class1	Claudia
178	193	1878.5	1006.5	1	WV30NH_CD3_100_ER1 - 2015-11-16 14.22.30_x73225_y48204_class1	Claudia
179	193	1825.5	1013.5	1	WV30NH_CD3_100_ER1 - 2015-11-16 14.22.30_x73225_y48204_class1	Claudia
180	193	1774.5	1045.5	1	WV30NH_CD3_100_ER1 - 2015-11-16 14.22.30_x73225_y48204_class1	Claudia
181	193	1759.5	1109.5	1	WV30NH_CD3_100_ER1 - 2015-11-16 14.22.30_x73225_y48204_class1	Claudia
182	193	1713.5	1040.5	1	WV30NH_CD3_100_ER1 - 2015-11-16 14.22.30_x73225_y48204_class1	Claudia
183	193	1742.5	943.5	1	WV30NH_CD3_100_ER1 - 2015-11-16 14.22.30_x73225_y48204_class1	Claudia
184	193	1669.5	1043.5	1	WV30NH_CD3_100_ER1 - 2015-11-16 14.22.30_x73225_y48204_class1	Claudia
185	193	1640.5	998.5	1	WV30NH_CD3_100_ER1 - 2015-11-16 14.22.30_x73225_y48204_class1	Claudia
186	193	1612.5	1027.5	1	WV30NH_CD3_100_ER1 - 2015-11-16 14.22.30_x73225_y48204_class1	Claudia
187	193	1612.5	1069.5	1	WV30NH_CD3_100_ER1 - 2015-11-16 14.22.30_x73225_y48204_class1	Claudia
188	193	1625.5	1116.5	1	WV30NH_CD3_100_ER1 - 2015-11-16 14.22.30_x73225_y48204_class1	Claudia
189	193	1531.5	1084.5	1	WV30NH_CD3_100_ER1 - 2015-11-16 14.22.30_x73225_y48204_class1	Claudia
190	193	1527.5	1019.5	1	WV30NH_CD3_100_ER1 - 2015-11-16 14.22.30_x73225_y48204_class1	Claudia
191	193	1556.5	912.5	1	WV30NH_CD3_100_ER1 - 2015-11-16 14.22.30_x73225_y48204_class1	Claudia
192	193	1603.5	966.5	1	WV30NH_CD3_100_ER1 - 2015-11-16 14.22.30_x73225_y48204_class1	Claudia
193	193	1271.5	968.5	1	WV30NH_CD3_100_ER1 - 2015-11-16 14.22.30_x73225_y48204_class1	Claudia
194	193	872.5	878.5	1	WV30NH_CD3_100_ER1 - 2015-11-16 14.22.30_x73225_y48204_class1	Claudia
195	193	1856.5	890.5	1	WV30NH_CD3_100_ER1 - 2015-11-16 14.22.30_x73225_y48204_class1	Claudia
196	193	1887.5	849.5	1	WV30NH_CD3_100_ER1 - 2015-11-16 14.22.30_x73225_y48204_class1	Claudia
197	193	1768.5	1551.5	1	WV30NH_CD3_100_ER1 - 2015-11-16 14.22.30_x73225_y48204_class1	Claudia
198	193	1646.5	710.5	1	WV30NH_CD3_100_ER1 - 2015-11-16 14.22.30_x73225_y48204_class1	Claudia
199	193	1475.5	203.5	1	WV30NH_CD3_100_ER1 - 2015-11-16 14.22.30_x73225_y48204_class1	Claudia
