# Supplementary material for: Robust and accurate quantification of biomarkers of immune cells in lung cancer micro-environment using deep convolutional neural networks
Source: PeerJ. 2019 Apr 10;7:e6335. doi: 10.7717/peerj.6335 (PMC6462181; doi:10.7717/peerj.6335)
Supplement: Supplemental Information 2 — The positions of the positive cells were detected by four independent human observers on at least 64 different validation images. Each csv file stored in the zip archive represents the positive cell count and their position per person and validation image. [file peerj-07-6335-s002.zip › validation-observers/person1/WV30NH_CD3_100_ER1 - 2015-11-16 14.22.30_x92264_y20388_class1.csv]

f_markerId	f_nrOfMarkers	f_x	f_y	l_GTR	i_imagefile	i_subfolder
1	229	1854.5	22.5	1	WV30NH_CD3_100_ER1 - 2015-11-16 14.22.30_x92264_y20388_class1	Claudia
2	229	1909.5	484.5	1	WV30NH_CD3_100_ER1 - 2015-11-16 14.22.30_x92264_y20388_class1	Claudia
3	229	1821.5	733.5	1	WV30NH_CD3_100_ER1 - 2015-11-16 14.22.30_x92264_y20388_class1	Claudia
4	229	1766.5	1046.5	1	WV30NH_CD3_100_ER1 - 2015-11-16 14.22.30_x92264_y20388_class1	Claudia
5	229	1693.5	1025.5	1	WV30NH_CD3_100_ER1 - 2015-11-16 14.22.30_x92264_y20388_class1	Claudia
6	229	1913.5	1404.5	1	WV30NH_CD3_100_ER1 - 2015-11-16 14.22.30_x92264_y20388_class1	Claudia
7	229	1692.5	1546.5	1	WV30NH_CD3_100_ER1 - 2015-11-16 14.22.30_x92264_y20388_class1	Claudia
8	229	1809.5	1689.5	1	WV30NH_CD3_100_ER1 - 2015-11-16 14.22.30_x92264_y20388_class1	Claudia
9	229	1353.5	1722.5	1	WV30NH_CD3_100_ER1 - 2015-11-16 14.22.30_x92264_y20388_class1	Claudia
10	229	1496.5	1181.5	1	WV30NH_CD3_100_ER1 - 2015-11-16 14.22.30_x92264_y20388_class1	Claudia
11	229	1257.5	1121.5	1	WV30NH_CD3_100_ER1 - 2015-11-16 14.22.30_x92264_y20388_class1	Claudia
12	229	1218.5	1027.5	1	WV30NH_CD3_100_ER1 - 2015-11-16 14.22.30_x92264_y20388_class1	Claudia
13	229	1113.5	943.5	1	WV30NH_CD3_100_ER1 - 2015-11-16 14.22.30_x92264_y20388_class1	Claudia
14	229	972.5	1069.5	1	WV30NH_CD3_100_ER1 - 2015-11-16 14.22.30_x92264_y20388_class1	Claudia
15	229	1175.5	1378.5	1	WV30NH_CD3_100_ER1 - 2015-11-16 14.22.30_x92264_y20388_class1	Claudia
16	229	1236.5	1298.5	1	WV30NH_CD3_100_ER1 - 2015-11-16 14.22.30_x92264_y20388_class1	Claudia
17	229	1374.5	1483.5	1	WV30NH_CD3_100_ER1 - 2015-11-16 14.22.30_x92264_y20388_class1	Claudia
18	229	1289.5	1513.5	1	WV30NH_CD3_100_ER1 - 2015-11-16 14.22.30_x92264_y20388_class1	Claudia
19	229	1165.5	1868.5	1	WV30NH_CD3_100_ER1 - 2015-11-16 14.22.30_x92264_y20388_class1	Claudia
20	229	1060.5	1765.5	1	WV30NH_CD3_100_ER1 - 2015-11-16 14.22.30_x92264_y20388_class1	Claudia
21	229	1133.5	1731.5	1	WV30NH_CD3_100_ER1 - 2015-11-16 14.22.30_x92264_y20388_class1	Claudia
22	229	1143.5	1659.5	1	WV30NH_CD3_100_ER1 - 2015-11-16 14.22.30_x92264_y20388_class1	Claudia
23	229	1057.5	1681.5	1	WV30NH_CD3_100_ER1 - 2015-11-16 14.22.30_x92264_y20388_class1	Claudia
24	229	978.5	1616.5	1	WV30NH_CD3_100_ER1 - 2015-11-16 14.22.30_x92264_y20388_class1	Claudia
25	229	915.5	1854.5	1	WV30NH_CD3_100_ER1 - 2015-11-16 14.22.30_x92264_y20388_class1	Claudia
26	229	833.5	1771.5	1	WV30NH_CD3_100_ER1 - 2015-11-16 14.22.30_x92264_y20388_class1	Claudia
27	229	48.5	12.5	1	WV30NH_CD3_100_ER1 - 2015-11-16 14.22.30_x92264_y20388_class1	Claudia
28	229	315.5	103.5	1	WV30NH_CD3_100_ER1 - 2015-11-16 14.22.30_x92264_y20388_class1	Claudia
29	229	925.5	275.5	1	WV30NH_CD3_100_ER1 - 2015-11-16 14.22.30_x92264_y20388_class1	Claudia
30	229	281.5	307.5	1	WV30NH_CD3_100_ER1 - 2015-11-16 14.22.30_x92264_y20388_class1	Claudia
31	229	362.5	346.5	1	WV30NH_CD3_100_ER1 - 2015-11-16 14.22.30_x92264_y20388_class1	Claudia
32	229	274.5	448.5	1	WV30NH_CD3_100_ER1 - 2015-11-16 14.22.30_x92264_y20388_class1	Claudia
33	229	34.5	613.5	1	WV30NH_CD3_100_ER1 - 2015-11-16 14.22.30_x92264_y20388_class1	Claudia
34	229	459.5	643.5	1	WV30NH_CD3_100_ER1 - 2015-11-16 14.22.30_x92264_y20388_class1	Claudia
36	229	600.5	474.5	1	WV30NH_CD3_100_ER1 - 2015-11-16 14.22.30_x92264_y20388_class1	Claudia
37	229	704.5	601.5	1	WV30NH_CD3_100_ER1 - 2015-11-16 14.22.30_x92264_y20388_class1	Claudia
38	229	645.5	640.5	1	WV30NH_CD3_100_ER1 - 2015-11-16 14.22.30_x92264_y20388_class1	Claudia
39	229	668.5	680.5	1	WV30NH_CD3_100_ER1 - 2015-11-16 14.22.30_x92264_y20388_class1	Claudia
40	229	501.5	583.5	1	WV30NH_CD3_100_ER1 - 2015-11-16 14.22.30_x92264_y20388_class1	Claudia
41	229	557.5	754.5	1	WV30NH_CD3_100_ER1 - 2015-11-16 14.22.30_x92264_y20388_class1	Claudia
42	229	675.5	754.5	1	WV30NH_CD3_100_ER1 - 2015-11-16 14.22.30_x92264_y20388_class1	Claudia
43	229	1009.5	581.5	1	WV30NH_CD3_100_ER1 - 2015-11-16 14.22.30_x92264_y20388_class1	Claudia
44	229	906.5	831.5	1	WV30NH_CD3_100_ER1 - 2015-11-16 14.22.30_x92264_y20388_class1	Claudia
45	229	813.5	833.5	1	WV30NH_CD3_100_ER1 - 2015-11-16 14.22.30_x92264_y20388_class1	Claudia
46	229	845.5	925.5	1	WV30NH_CD3_100_ER1 - 2015-11-16 14.22.30_x92264_y20388_class1	Claudia
47	229	959.5	930.5	1	WV30NH_CD3_100_ER1 - 2015-11-16 14.22.30_x92264_y20388_class1	Claudia
48	229	730.5	942.5	1	WV30NH_CD3_100_ER1 - 2015-11-16 14.22.30_x92264_y20388_class1	Claudia
49	229	634.5	828.5	1	WV30NH_CD3_100_ER1 - 2015-11-16 14.22.30_x92264_y20388_class1	Claudia
50	229	639.5	874.5	1	WV30NH_CD3_100_ER1 - 2015-11-16 14.22.30_x92264_y20388_class1	Claudia
52	229	290.5	831.5	1	WV30NH_CD3_100_ER1 - 2015-11-16 14.22.30_x92264_y20388_class1	Claudia
53	229	121.5	996.5	1	WV30NH_CD3_100_ER1 - 2015-11-16 14.22.30_x92264_y20388_class1	Claudia
54	229	175.5	993.5	1	WV30NH_CD3_100_ER1 - 2015-11-16 14.22.30_x92264_y20388_class1	Claudia
55	229	209.5	949.5	1	WV30NH_CD3_100_ER1 - 2015-11-16 14.22.30_x92264_y20388_class1	Claudia
56	229	246.5	971.5	1	WV30NH_CD3_100_ER1 - 2015-11-16 14.22.30_x92264_y20388_class1	Claudia
57	229	269.5	937.5	1	WV30NH_CD3_100_ER1 - 2015-11-16 14.22.30_x92264_y20388_class1	Claudia
58	229	290.5	951.5	1	WV30NH_CD3_100_ER1 - 2015-11-16 14.22.30_x92264_y20388_class1	Claudia
59	229	304.5	983.5	1	WV30NH_CD3_100_ER1 - 2015-11-16 14.22.30_x92264_y20388_class1	Claudia
60	229	353.5	934.5	1	WV30NH_CD3_100_ER1 - 2015-11-16 14.22.30_x92264_y20388_class1	Claudia
61	229	350.5	978.5	1	WV30NH_CD3_100_ER1 - 2015-11-16 14.22.30_x92264_y20388_class1	Claudia
62	229	346.5	1016.5	1	WV30NH_CD3_100_ER1 - 2015-11-16 14.22.30_x92264_y20388_class1	Claudia
63	229	398.5	975.5	1	WV30NH_CD3_100_ER1 - 2015-11-16 14.22.30_x92264_y20388_class1	Claudia
64	229	398.5	1012.5	1	WV30NH_CD3_100_ER1 - 2015-11-16 14.22.30_x92264_y20388_class1	Claudia
65	229	460.5	1033.5	1	WV30NH_CD3_100_ER1 - 2015-11-16 14.22.30_x92264_y20388_class1	Claudia
66	229	616.5	1080.5	1	WV30NH_CD3_100_ER1 - 2015-11-16 14.22.30_x92264_y20388_class1	Claudia
67	229	665.5	1060.5	1	WV30NH_CD3_100_ER1 - 2015-11-16 14.22.30_x92264_y20388_class1	Claudia
68	229	707.5	1065.5	1	WV30NH_CD3_100_ER1 - 2015-11-16 14.22.30_x92264_y20388_class1	Claudia
69	229	768.5	963.5	1	WV30NH_CD3_100_ER1 - 2015-11-16 14.22.30_x92264_y20388_class1	Claudia
70	229	792.5	1130.5	1	WV30NH_CD3_100_ER1 - 2015-11-16 14.22.30_x92264_y20388_class1	Claudia
71	229	690.5	1121.5	1	WV30NH_CD3_100_ER1 - 2015-11-16 14.22.30_x92264_y20388_class1	Claudia
72	229	668.5	1159.5	1	WV30NH_CD3_100_ER1 - 2015-11-16 14.22.30_x92264_y20388_class1	Claudia
74	229	871.5	1450.5	1	WV30NH_CD3_100_ER1 - 2015-11-16 14.22.30_x92264_y20388_class1	Claudia
75	229	812.5	1489.5	1	WV30NH_CD3_100_ER1 - 2015-11-16 14.22.30_x92264_y20388_class1	Claudia
76	229	968.5	1483.5	1	WV30NH_CD3_100_ER1 - 2015-11-16 14.22.30_x92264_y20388_class1	Claudia
77	229	771.5	1595.5	1	WV30NH_CD3_100_ER1 - 2015-11-16 14.22.30_x92264_y20388_class1	Claudia
78	229	719.5	1563.5	1	WV30NH_CD3_100_ER1 - 2015-11-16 14.22.30_x92264_y20388_class1	Claudia
79	229	675.5	1528.5	1	WV30NH_CD3_100_ER1 - 2015-11-16 14.22.30_x92264_y20388_class1	Claudia
80	229	709.5	1472.5	1	WV30NH_CD3_100_ER1 - 2015-11-16 14.22.30_x92264_y20388_class1	Claudia
81	229	765.5	1415.5	1	WV30NH_CD3_100_ER1 - 2015-11-16 14.22.30_x92264_y20388_class1	Claudia
82	229	668.5	1372.5	1	WV30NH_CD3_100_ER1 - 2015-11-16 14.22.30_x92264_y20388_class1	Claudia
83	229	696.5	1328.5	1	WV30NH_CD3_100_ER1 - 2015-11-16 14.22.30_x92264_y20388_class1	Claudia
84	229	653.5	1343.5	1	WV30NH_CD3_100_ER1 - 2015-11-16 14.22.30_x92264_y20388_class1	Claudia
85	229	630.5	1318.5	1	WV30NH_CD3_100_ER1 - 2015-11-16 14.22.30_x92264_y20388_class1	Claudia
86	229	593.5	1309.5	1	WV30NH_CD3_100_ER1 - 2015-11-16 14.22.30_x92264_y20388_class1	Claudia
87	229	633.5	1254.5	1	WV30NH_CD3_100_ER1 - 2015-11-16 14.22.30_x92264_y20388_class1	Claudia
88	229	678.5	1215.5	1	WV30NH_CD3_100_ER1 - 2015-11-16 14.22.30_x92264_y20388_class1	Claudia
89	229	722.5	1230.5	1	WV30NH_CD3_100_ER1 - 2015-11-16 14.22.30_x92264_y20388_class1	Claudia
90	229	627.5	1192.5	1	WV30NH_CD3_100_ER1 - 2015-11-16 14.22.30_x92264_y20388_class1	Claudia
91	229	618.5	1145.5	1	WV30NH_CD3_100_ER1 - 2015-11-16 14.22.30_x92264_y20388_class1	Claudia
92	229	569.5	1157.5	1	WV30NH_CD3_100_ER1 - 2015-11-16 14.22.30_x92264_y20388_class1	Claudia
93	229	496.5	1162.5	1	WV30NH_CD3_100_ER1 - 2015-11-16 14.22.30_x92264_y20388_class1	Claudia
94	229	513.5	1221.5	1	WV30NH_CD3_100_ER1 - 2015-11-16 14.22.30_x92264_y20388_class1	Claudia
95	229	590.5	1230.5	1	WV30NH_CD3_100_ER1 - 2015-11-16 14.22.30_x92264_y20388_class1	Claudia
96	229	506.5	1250.5	1	WV30NH_CD3_100_ER1 - 2015-11-16 14.22.30_x92264_y20388_class1	Claudia
97	229	436.5	1233.5	1	WV30NH_CD3_100_ER1 - 2015-11-16 14.22.30_x92264_y20388_class1	Claudia
98	229	463.5	1268.5	1	WV30NH_CD3_100_ER1 - 2015-11-16 14.22.30_x92264_y20388_class1	Claudia
99	229	416.5	1281.5	1	WV30NH_CD3_100_ER1 - 2015-11-16 14.22.30_x92264_y20388_class1	Claudia
100	229	466.5	1307.5	1	WV30NH_CD3_100_ER1 - 2015-11-16 14.22.30_x92264_y20388_class1	Claudia
101	229	495.5	1309.5	1	WV30NH_CD3_100_ER1 - 2015-11-16 14.22.30_x92264_y20388_class1	Claudia
102	229	415.5	1187.5	1	WV30NH_CD3_100_ER1 - 2015-11-16 14.22.30_x92264_y20388_class1	Claudia
103	229	442.5	1196.5	1	WV30NH_CD3_100_ER1 - 2015-11-16 14.22.30_x92264_y20388_class1	Claudia
104	229	478.5	1213.5	1	WV30NH_CD3_100_ER1 - 2015-11-16 14.22.30_x92264_y20388_class1	Claudia
107	229	472.5	1112.5	1	WV30NH_CD3_100_ER1 - 2015-11-16 14.22.30_x92264_y20388_class1	Claudia
108	229	436.5	1087.5	1	WV30NH_CD3_100_ER1 - 2015-11-16 14.22.30_x92264_y20388_class1	Claudia
109	229	431.5	1125.5	1	WV30NH_CD3_100_ER1 - 2015-11-16 14.22.30_x92264_y20388_class1	Claudia
110	229	398.5	1137.5	1	WV30NH_CD3_100_ER1 - 2015-11-16 14.22.30_x92264_y20388_class1	Claudia
111	229	350.5	1077.5	1	WV30NH_CD3_100_ER1 - 2015-11-16 14.22.30_x92264_y20388_class1	Claudia
112	229	327.5	1037.5	1	WV30NH_CD3_100_ER1 - 2015-11-16 14.22.30_x92264_y20388_class1	Claudia
113	229	262.5	1022.5	1	WV30NH_CD3_100_ER1 - 2015-11-16 14.22.30_x92264_y20388_class1	Claudia
114	229	187.5	1030.5	1	WV30NH_CD3_100_ER1 - 2015-11-16 14.22.30_x92264_y20388_class1	Claudia
115	229	219.5	1045.5	1	WV30NH_CD3_100_ER1 - 2015-11-16 14.22.30_x92264_y20388_class1	Claudia
116	229	166.5	1056.5	1	WV30NH_CD3_100_ER1 - 2015-11-16 14.22.30_x92264_y20388_class1	Claudia
117	229	134.5	1075.5	1	WV30NH_CD3_100_ER1 - 2015-11-16 14.22.30_x92264_y20388_class1	Claudia
118	229	181.5	1086.5	1	WV30NH_CD3_100_ER1 - 2015-11-16 14.22.30_x92264_y20388_class1	Claudia
119	229	218.5	1095.5	1	WV30NH_CD3_100_ER1 - 2015-11-16 14.22.30_x92264_y20388_class1	Claudia
120	229	263.5	1074.5	1	WV30NH_CD3_100_ER1 - 2015-11-16 14.22.30_x92264_y20388_class1	Claudia
121	229	290.5	1065.5	1	WV30NH_CD3_100_ER1 - 2015-11-16 14.22.30_x92264_y20388_class1	Claudia
122	229	233.5	1128.5	1	WV30NH_CD3_100_ER1 - 2015-11-16 14.22.30_x92264_y20388_class1	Claudia
123	229	199.5	1131.5	1	WV30NH_CD3_100_ER1 - 2015-11-16 14.22.30_x92264_y20388_class1	Claudia
124	229	296.5	1096.5	1	WV30NH_CD3_100_ER1 - 2015-11-16 14.22.30_x92264_y20388_class1	Claudia
125	229	292.5	1153.5	1	WV30NH_CD3_100_ER1 - 2015-11-16 14.22.30_x92264_y20388_class1	Claudia
126	229	272.5	1184.5	1	WV30NH_CD3_100_ER1 - 2015-11-16 14.22.30_x92264_y20388_class1	Claudia
128	229	84.5	1095.5	1	WV30NH_CD3_100_ER1 - 2015-11-16 14.22.30_x92264_y20388_class1	Claudia
129	229	86.5	1136.5	1	WV30NH_CD3_100_ER1 - 2015-11-16 14.22.30_x92264_y20388_class1	Claudia
130	229	87.5	1175.5	1	WV30NH_CD3_100_ER1 - 2015-11-16 14.22.30_x92264_y20388_class1	Claudia
131	229	51.5	1154.5	1	WV30NH_CD3_100_ER1 - 2015-11-16 14.22.30_x92264_y20388_class1	Claudia
132	229	9.5	1178.5	1	WV30NH_CD3_100_ER1 - 2015-11-16 14.22.30_x92264_y20388_class1	Claudia
133	229	53.5	1215.5	1	WV30NH_CD3_100_ER1 - 2015-11-16 14.22.30_x92264_y20388_class1	Claudia
134	229	62.5	1242.5	1	WV30NH_CD3_100_ER1 - 2015-11-16 14.22.30_x92264_y20388_class1	Claudia
135	229	51.5	1277.5	1	WV30NH_CD3_100_ER1 - 2015-11-16 14.22.30_x92264_y20388_class1	Claudia
136	229	0.5	1260.5	1	WV30NH_CD3_100_ER1 - 2015-11-16 14.22.30_x92264_y20388_class1	Claudia
137	229	60.5	1307.5	1	WV30NH_CD3_100_ER1 - 2015-11-16 14.22.30_x92264_y20388_class1	Claudia
138	229	25.5	1321.5	1	WV30NH_CD3_100_ER1 - 2015-11-16 14.22.30_x92264_y20388_class1	Claudia
139	229	7.5	1366.5	1	WV30NH_CD3_100_ER1 - 2015-11-16 14.22.30_x92264_y20388_class1	Claudia
140	229	42.5	1396.5	1	WV30NH_CD3_100_ER1 - 2015-11-16 14.22.30_x92264_y20388_class1	Claudia
141	229	22.5	1469.5	1	WV30NH_CD3_100_ER1 - 2015-11-16 14.22.30_x92264_y20388_class1	Claudia
142	229	46.5	1456.5	1	WV30NH_CD3_100_ER1 - 2015-11-16 14.22.30_x92264_y20388_class1	Claudia
143	229	74.5	1451.5	1	WV30NH_CD3_100_ER1 - 2015-11-16 14.22.30_x92264_y20388_class1	Claudia
144	229	107.5	1442.5	1	WV30NH_CD3_100_ER1 - 2015-11-16 14.22.30_x92264_y20388_class1	Claudia
146	229	98.5	1389.5	1	WV30NH_CD3_100_ER1 - 2015-11-16 14.22.30_x92264_y20388_class1	Claudia
147	229	107.5	1328.5	1	WV30NH_CD3_100_ER1 - 2015-11-16 14.22.30_x92264_y20388_class1	Claudia
148	229	107.5	1234.5	1	WV30NH_CD3_100_ER1 - 2015-11-16 14.22.30_x92264_y20388_class1	Claudia
149	229	125.5	1189.5	1	WV30NH_CD3_100_ER1 - 2015-11-16 14.22.30_x92264_y20388_class1	Claudia
150	229	201.5	1286.5	1	WV30NH_CD3_100_ER1 - 2015-11-16 14.22.30_x92264_y20388_class1	Claudia
151	229	212.5	1383.5	1	WV30NH_CD3_100_ER1 - 2015-11-16 14.22.30_x92264_y20388_class1	Claudia
152	229	184.5	1363.5	1	WV30NH_CD3_100_ER1 - 2015-11-16 14.22.30_x92264_y20388_class1	Claudia
153	229	169.5	1413.5	1	WV30NH_CD3_100_ER1 - 2015-11-16 14.22.30_x92264_y20388_class1	Claudia
154	229	215.5	1424.5	1	WV30NH_CD3_100_ER1 - 2015-11-16 14.22.30_x92264_y20388_class1	Claudia
155	229	253.5	1401.5	1	WV30NH_CD3_100_ER1 - 2015-11-16 14.22.30_x92264_y20388_class1	Claudia
156	229	257.5	1366.5	1	WV30NH_CD3_100_ER1 - 2015-11-16 14.22.30_x92264_y20388_class1	Claudia
157	229	290.5	1375.5	1	WV30NH_CD3_100_ER1 - 2015-11-16 14.22.30_x92264_y20388_class1	Claudia
158	229	266.5	1334.5	1	WV30NH_CD3_100_ER1 - 2015-11-16 14.22.30_x92264_y20388_class1	Claudia
159	229	256.5	1296.5	1	WV30NH_CD3_100_ER1 - 2015-11-16 14.22.30_x92264_y20388_class1	Claudia
160	229	281.5	1289.5	1	WV30NH_CD3_100_ER1 - 2015-11-16 14.22.30_x92264_y20388_class1	Claudia
161	229	319.5	1257.5	1	WV30NH_CD3_100_ER1 - 2015-11-16 14.22.30_x92264_y20388_class1	Claudia
162	229	346.5	1225.5	1	WV30NH_CD3_100_ER1 - 2015-11-16 14.22.30_x92264_y20388_class1	Claudia
163	229	304.5	1192.5	1	WV30NH_CD3_100_ER1 - 2015-11-16 14.22.30_x92264_y20388_class1	Claudia
164	229	383.5	1212.5	1	WV30NH_CD3_100_ER1 - 2015-11-16 14.22.30_x92264_y20388_class1	Claudia
165	229	375.5	1278.5	1	WV30NH_CD3_100_ER1 - 2015-11-16 14.22.30_x92264_y20388_class1	Claudia
166	229	342.5	1268.5	1	WV30NH_CD3_100_ER1 - 2015-11-16 14.22.30_x92264_y20388_class1	Claudia
167	229	334.5	1310.5	1	WV30NH_CD3_100_ER1 - 2015-11-16 14.22.30_x92264_y20388_class1	Claudia
168	229	410.5	1301.5	1	WV30NH_CD3_100_ER1 - 2015-11-16 14.22.30_x92264_y20388_class1	Claudia
169	229	380.5	1312.5	1	WV30NH_CD3_100_ER1 - 2015-11-16 14.22.30_x92264_y20388_class1	Claudia
170	229	315.5	1345.5	1	WV30NH_CD3_100_ER1 - 2015-11-16 14.22.30_x92264_y20388_class1	Claudia
171	229	353.5	1342.5	1	WV30NH_CD3_100_ER1 - 2015-11-16 14.22.30_x92264_y20388_class1	Claudia
172	229	413.5	1340.5	1	WV30NH_CD3_100_ER1 - 2015-11-16 14.22.30_x92264_y20388_class1	Claudia
173	229	459.5	1343.5	1	WV30NH_CD3_100_ER1 - 2015-11-16 14.22.30_x92264_y20388_class1	Claudia
174	229	381.5	1374.5	1	WV30NH_CD3_100_ER1 - 2015-11-16 14.22.30_x92264_y20388_class1	Claudia
175	229	415.5	1371.5	1	WV30NH_CD3_100_ER1 - 2015-11-16 14.22.30_x92264_y20388_class1	Claudia
176	229	440.5	1372.5	1	WV30NH_CD3_100_ER1 - 2015-11-16 14.22.30_x92264_y20388_class1	Claudia
177	229	489.5	1383.5	1	WV30NH_CD3_100_ER1 - 2015-11-16 14.22.30_x92264_y20388_class1	Claudia
178	229	527.5	1375.5	1	WV30NH_CD3_100_ER1 - 2015-11-16 14.22.30_x92264_y20388_class1	Claudia
179	229	562.5	1375.5	1	WV30NH_CD3_100_ER1 - 2015-11-16 14.22.30_x92264_y20388_class1	Claudia
180	229	600.5	1390.5	1	WV30NH_CD3_100_ER1 - 2015-11-16 14.22.30_x92264_y20388_class1	Claudia
181	229	566.5	1418.5	1	WV30NH_CD3_100_ER1 - 2015-11-16 14.22.30_x92264_y20388_class1	Claudia
182	229	603.5	1442.5	1	WV30NH_CD3_100_ER1 - 2015-11-16 14.22.30_x92264_y20388_class1	Claudia
183	229	583.5	1510.5	1	WV30NH_CD3_100_ER1 - 2015-11-16 14.22.30_x92264_y20388_class1	Claudia
184	229	580.5	1553.5	1	WV30NH_CD3_100_ER1 - 2015-11-16 14.22.30_x92264_y20388_class1	Claudia
185	229	530.5	1559.5	1	WV30NH_CD3_100_ER1 - 2015-11-16 14.22.30_x92264_y20388_class1	Claudia
186	229	484.5	1536.5	1	WV30NH_CD3_100_ER1 - 2015-11-16 14.22.30_x92264_y20388_class1	Claudia
187	229	518.5	1657.5	1	WV30NH_CD3_100_ER1 - 2015-11-16 14.22.30_x92264_y20388_class1	Claudia
188	229	486.5	1684.5	1	WV30NH_CD3_100_ER1 - 2015-11-16 14.22.30_x92264_y20388_class1	Claudia
189	229	474.5	1622.5	1	WV30NH_CD3_100_ER1 - 2015-11-16 14.22.30_x92264_y20388_class1	Claudia
190	229	427.5	1645.5	1	WV30NH_CD3_100_ER1 - 2015-11-16 14.22.30_x92264_y20388_class1	Claudia
191	229	543.5	1833.5	1	WV30NH_CD3_100_ER1 - 2015-11-16 14.22.30_x92264_y20388_class1	Claudia
192	229	433.5	1778.5	1	WV30NH_CD3_100_ER1 - 2015-11-16 14.22.30_x92264_y20388_class1	Claudia
193	229	406.5	1759.5	1	WV30NH_CD3_100_ER1 - 2015-11-16 14.22.30_x92264_y20388_class1	Claudia
194	229	354.5	1696.5	1	WV30NH_CD3_100_ER1 - 2015-11-16 14.22.30_x92264_y20388_class1	Claudia
195	229	306.5	1672.5	1	WV30NH_CD3_100_ER1 - 2015-11-16 14.22.30_x92264_y20388_class1	Claudia
196	229	248.5	1751.5	1	WV30NH_CD3_100_ER1 - 2015-11-16 14.22.30_x92264_y20388_class1	Claudia
197	229	189.5	1810.5	1	WV30NH_CD3_100_ER1 - 2015-11-16 14.22.30_x92264_y20388_class1	Claudia
198	229	493.5	1959.5	1	WV30NH_CD3_100_ER1 - 2015-11-16 14.22.30_x92264_y20388_class1	Claudia
199	229	462.5	1989.5	1	WV30NH_CD3_100_ER1 - 2015-11-16 14.22.30_x92264_y20388_class1	Claudia
200	229	413.5	1992.5	1	WV30NH_CD3_100_ER1 - 2015-11-16 14.22.30_x92264_y20388_class1	Claudia
201	229	418.5	1927.5	1	WV30NH_CD3_100_ER1 - 2015-11-16 14.22.30_x92264_y20388_class1	Claudia
202	229	465.5	1913.5	1	WV30NH_CD3_100_ER1 - 2015-11-16 14.22.30_x92264_y20388_class1	Claudia
203	229	331.5	1919.5	1	WV30NH_CD3_100_ER1 - 2015-11-16 14.22.30_x92264_y20388_class1	Claudia
204	229	280.5	1871.5	1	WV30NH_CD3_100_ER1 - 2015-11-16 14.22.30_x92264_y20388_class1	Claudia
205	229	25.5	1912.5	1	WV30NH_CD3_100_ER1 - 2015-11-16 14.22.30_x92264_y20388_class1	Claudia
206	229	48.5	1759.5	1	WV30NH_CD3_100_ER1 - 2015-11-16 14.22.30_x92264_y20388_class1	Claudia
207	229	13.5	1687.5	1	WV30NH_CD3_100_ER1 - 2015-11-16 14.22.30_x92264_y20388_class1	Claudia
208	229	33.5	1583.5	1	WV30NH_CD3_100_ER1 - 2015-11-16 14.22.30_x92264_y20388_class1	Claudia
209	229	4.5	1631.5	1	WV30NH_CD3_100_ER1 - 2015-11-16 14.22.30_x92264_y20388_class1	Claudia
210	229	45.5	1525.5	1	WV30NH_CD3_100_ER1 - 2015-11-16 14.22.30_x92264_y20388_class1	Claudia
211	229	75.5	1528.5	1	WV30NH_CD3_100_ER1 - 2015-11-16 14.22.30_x92264_y20388_class1	Claudia
212	229	172.5	1554.5	1	WV30NH_CD3_100_ER1 - 2015-11-16 14.22.30_x92264_y20388_class1	Claudia
213	229	210.5	1593.5	1	WV30NH_CD3_100_ER1 - 2015-11-16 14.22.30_x92264_y20388_class1	Claudia
214	229	139.5	1649.5	1	WV30NH_CD3_100_ER1 - 2015-11-16 14.22.30_x92264_y20388_class1	Claudia
215	229	219.5	1634.5	1	WV30NH_CD3_100_ER1 - 2015-11-16 14.22.30_x92264_y20388_class1	Claudia
216	229	280.5	1603.5	1	WV30NH_CD3_100_ER1 - 2015-11-16 14.22.30_x92264_y20388_class1	Claudia
217	229	340.5	1627.5	1	WV30NH_CD3_100_ER1 - 2015-11-16 14.22.30_x92264_y20388_class1	Claudia
218	229	387.5	1545.5	1	WV30NH_CD3_100_ER1 - 2015-11-16 14.22.30_x92264_y20388_class1	Claudia
219	229	253.5	1525.5	1	WV30NH_CD3_100_ER1 - 2015-11-16 14.22.30_x92264_y20388_class1	Claudia
220	229	213.5	1486.5	1	WV30NH_CD3_100_ER1 - 2015-11-16 14.22.30_x92264_y20388_class1	Claudia
221	229	269.5	1463.5	1	WV30NH_CD3_100_ER1 - 2015-11-16 14.22.30_x92264_y20388_class1	Claudia
222	229	327.5	1434.5	1	WV30NH_CD3_100_ER1 - 2015-11-16 14.22.30_x92264_y20388_class1	Claudia
223	229	371.5	1395.5	1	WV30NH_CD3_100_ER1 - 2015-11-16 14.22.30_x92264_y20388_class1	Claudia
224	229	418.5	1415.5	1	WV30NH_CD3_100_ER1 - 2015-11-16 14.22.30_x92264_y20388_class1	Claudia
225	229	456.5	1427.5	1	WV30NH_CD3_100_ER1 - 2015-11-16 14.22.30_x92264_y20388_class1	Claudia
226	229	468.5	1401.5	1	WV30NH_CD3_100_ER1 - 2015-11-16 14.22.30_x92264_y20388_class1	Claudia
227	229	499.5	1425.5	1	WV30NH_CD3_100_ER1 - 2015-11-16 14.22.30_x92264_y20388_class1	Claudia
228	229	477.5	1472.5	1	WV30NH_CD3_100_ER1 - 2015-11-16 14.22.30_x92264_y20388_class1	Claudia
229	229	425.5	1475.5	1	WV30NH_CD3_100_ER1 - 2015-11-16 14.22.30_x92264_y20388_class1	Claudia
230	229	446.5	1451.5	1	WV30NH_CD3_100_ER1 - 2015-11-16 14.22.30_x92264_y20388_class1	Claudia
231	229	401.5	1437.5	1	WV30NH_CD3_100_ER1 - 2015-11-16 14.22.30_x92264_y20388_class1	Claudia
232	229	368.5	1456.5	1	WV30NH_CD3_100_ER1 - 2015-11-16 14.22.30_x92264_y20388_class1	Claudia
233	229	154.5	1204.5	1	WV30NH_CD3_100_ER1 - 2015-11-16 14.22.30_x92264_y20388_class1	Claudia
234	229	448.5	896.5	1	WV30NH_CD3_100_ER1 - 2015-11-16 14.22.30_x92264_y20388_class1	Claudia
235	229	493.5	660.5	1	WV30NH_CD3_100_ER1 - 2015-11-16 14.22.30_x92264_y20388_class1	Claudia
236	229	1986.5	659.5	1	WV30NH_CD3_100_ER1 - 2015-11-16 14.22.30_x92264_y20388_class1	Claudia
