# Supplementary material for: Robust and accurate quantification of biomarkers of immune cells in lung cancer micro-environment using deep convolutional neural networks
Source: PeerJ. 2019 Apr 10;7:e6335. doi: 10.7717/peerj.6335 (PMC6462181; doi:10.7717/peerj.6335)
Supplement: Supplemental Information 2 — The positions of the positive cells were detected by four independent human observers on at least 64 different validation images. Each csv file stored in the zip archive represents the positive cell count and their position per person and validation image. [file peerj-07-6335-s002.zip › validation-observers/person1/WV30NH_CD3_100_ER1 - 2015-11-16 14.22.30_x92565_y54845_class1.csv]

f_markerId	f_nrOfMarkers	f_x	f_y	l_GTR	i_imagefile	i_subfolder
1	68	418.5	174.5	1	WV30NH_CD3_100_ER1 - 2015-11-16 14.22.30_x92565_y54845_class1	Claudia
2	68	481.5	277.5	1	WV30NH_CD3_100_ER1 - 2015-11-16 14.22.30_x92565_y54845_class1	Claudia
3	68	506.5	377.5	1	WV30NH_CD3_100_ER1 - 2015-11-16 14.22.30_x92565_y54845_class1	Claudia
4	68	84.5	268.5	1	WV30NH_CD3_100_ER1 - 2015-11-16 14.22.30_x92565_y54845_class1	Claudia
5	68	1539.5	137.5	1	WV30NH_CD3_100_ER1 - 2015-11-16 14.22.30_x92565_y54845_class1	Claudia
6	68	1596.5	83.5	1	WV30NH_CD3_100_ER1 - 2015-11-16 14.22.30_x92565_y54845_class1	Claudia
7	68	1887.5	165.5	1	WV30NH_CD3_100_ER1 - 2015-11-16 14.22.30_x92565_y54845_class1	Claudia
8	68	1824.5	277.5	1	WV30NH_CD3_100_ER1 - 2015-11-16 14.22.30_x92565_y54845_class1	Claudia
9	68	1804.5	336.5	1	WV30NH_CD3_100_ER1 - 2015-11-16 14.22.30_x92565_y54845_class1	Claudia
10	68	1646.5	313.5	1	WV30NH_CD3_100_ER1 - 2015-11-16 14.22.30_x92565_y54845_class1	Claudia
11	68	1668.5	365.5	1	WV30NH_CD3_100_ER1 - 2015-11-16 14.22.30_x92565_y54845_class1	Claudia
12	68	1792.5	592.5	1	WV30NH_CD3_100_ER1 - 2015-11-16 14.22.30_x92565_y54845_class1	Claudia
13	68	1898.5	1039.5	1	WV30NH_CD3_100_ER1 - 2015-11-16 14.22.30_x92565_y54845_class1	Claudia
14	68	1857.5	1192.5	1	WV30NH_CD3_100_ER1 - 2015-11-16 14.22.30_x92565_y54845_class1	Claudia
16	68	1783.5	1093.5	1	WV30NH_CD3_100_ER1 - 2015-11-16 14.22.30_x92565_y54845_class1	Claudia
17	68	1583.5	986.5	1	WV30NH_CD3_100_ER1 - 2015-11-16 14.22.30_x92565_y54845_class1	Claudia
18	68	1563.5	828.5	1	WV30NH_CD3_100_ER1 - 2015-11-16 14.22.30_x92565_y54845_class1	Claudia
20	68	1274.5	816.5	1	WV30NH_CD3_100_ER1 - 2015-11-16 14.22.30_x92565_y54845_class1	Claudia
21	68	1187.5	748.5	1	WV30NH_CD3_100_ER1 - 2015-11-16 14.22.30_x92565_y54845_class1	Claudia
22	68	1007.5	578.5	1	WV30NH_CD3_100_ER1 - 2015-11-16 14.22.30_x92565_y54845_class1	Claudia
23	68	971.5	598.5	1	WV30NH_CD3_100_ER1 - 2015-11-16 14.22.30_x92565_y54845_class1	Claudia
24	68	796.5	606.5	1	WV30NH_CD3_100_ER1 - 2015-11-16 14.22.30_x92565_y54845_class1	Claudia
25	68	762.5	536.5	1	WV30NH_CD3_100_ER1 - 2015-11-16 14.22.30_x92565_y54845_class1	Claudia
26	68	895.5	718.5	1	WV30NH_CD3_100_ER1 - 2015-11-16 14.22.30_x92565_y54845_class1	Claudia
27	68	784.5	710.5	1	WV30NH_CD3_100_ER1 - 2015-11-16 14.22.30_x92565_y54845_class1	Claudia
28	68	784.5	843.5	1	WV30NH_CD3_100_ER1 - 2015-11-16 14.22.30_x92565_y54845_class1	Claudia
29	68	822.5	943.5	1	WV30NH_CD3_100_ER1 - 2015-11-16 14.22.30_x92565_y54845_class1	Claudia
30	68	483.5	863.5	1	WV30NH_CD3_100_ER1 - 2015-11-16 14.22.30_x92565_y54845_class1	Claudia
31	68	365.5	813.5	1	WV30NH_CD3_100_ER1 - 2015-11-16 14.22.30_x92565_y54845_class1	Claudia
32	68	356.5	743.5	1	WV30NH_CD3_100_ER1 - 2015-11-16 14.22.30_x92565_y54845_class1	Claudia
33	68	81.5	615.5	1	WV30NH_CD3_100_ER1 - 2015-11-16 14.22.30_x92565_y54845_class1	Claudia
35	68	306.5	1025.5	1	WV30NH_CD3_100_ER1 - 2015-11-16 14.22.30_x92565_y54845_class1	Claudia
36	68	224.5	845.5	1	WV30NH_CD3_100_ER1 - 2015-11-16 14.22.30_x92565_y54845_class1	Claudia
37	68	393.5	1128.5	1	WV30NH_CD3_100_ER1 - 2015-11-16 14.22.30_x92565_y54845_class1	Claudia
38	68	369.5	1262.5	1	WV30NH_CD3_100_ER1 - 2015-11-16 14.22.30_x92565_y54845_class1	Claudia
39	68	78.5	1327.5	1	WV30NH_CD3_100_ER1 - 2015-11-16 14.22.30_x92565_y54845_class1	Claudia
40	68	21.5	1313.5	1	WV30NH_CD3_100_ER1 - 2015-11-16 14.22.30_x92565_y54845_class1	Claudia
41	68	292.5	1568.5	1	WV30NH_CD3_100_ER1 - 2015-11-16 14.22.30_x92565_y54845_class1	Claudia
42	68	246.5	1813.5	1	WV30NH_CD3_100_ER1 - 2015-11-16 14.22.30_x92565_y54845_class1	Claudia
43	68	336.5	1853.5	1	WV30NH_CD3_100_ER1 - 2015-11-16 14.22.30_x92565_y54845_class1	Claudia
44	68	325.5	1912.5	1	WV30NH_CD3_100_ER1 - 2015-11-16 14.22.30_x92565_y54845_class1	Claudia
45	68	357.5	1942.5	1	WV30NH_CD3_100_ER1 - 2015-11-16 14.22.30_x92565_y54845_class1	Claudia
46	68	375.5	1993.5	1	WV30NH_CD3_100_ER1 - 2015-11-16 14.22.30_x92565_y54845_class1	Claudia
47	68	446.5	1959.5	1	WV30NH_CD3_100_ER1 - 2015-11-16 14.22.30_x92565_y54845_class1	Claudia
48	68	499.5	1825.5	1	WV30NH_CD3_100_ER1 - 2015-11-16 14.22.30_x92565_y54845_class1	Claudia
49	68	518.5	1687.5	1	WV30NH_CD3_100_ER1 - 2015-11-16 14.22.30_x92565_y54845_class1	Claudia
50	68	713.5	1660.5	1	WV30NH_CD3_100_ER1 - 2015-11-16 14.22.30_x92565_y54845_class1	Claudia
51	68	722.5	1315.5	1	WV30NH_CD3_100_ER1 - 2015-11-16 14.22.30_x92565_y54845_class1	Claudia
52	68	656.5	1059.5	1	WV30NH_CD3_100_ER1 - 2015-11-16 14.22.30_x92565_y54845_class1	Claudia
53	68	1153.5	1277.5	1	WV30NH_CD3_100_ER1 - 2015-11-16 14.22.30_x92565_y54845_class1	Claudia
54	68	1240.5	1337.5	1	WV30NH_CD3_100_ER1 - 2015-11-16 14.22.30_x92565_y54845_class1	Claudia
55	68	1312.5	1212.5	1	WV30NH_CD3_100_ER1 - 2015-11-16 14.22.30_x92565_y54845_class1	Claudia
56	68	1400.5	1110.5	1	WV30NH_CD3_100_ER1 - 2015-11-16 14.22.30_x92565_y54845_class1	Claudia
57	68	1459.5	766.5	1	WV30NH_CD3_100_ER1 - 2015-11-16 14.22.30_x92565_y54845_class1	Claudia
58	68	1506.5	659.5	1	WV30NH_CD3_100_ER1 - 2015-11-16 14.22.30_x92565_y54845_class1	Claudia
59	68	1743.5	1224.5	1	WV30NH_CD3_100_ER1 - 2015-11-16 14.22.30_x92565_y54845_class1	Claudia
60	68	1853.5	1422.5	1	WV30NH_CD3_100_ER1 - 2015-11-16 14.22.30_x92565_y54845_class1	Claudia
61	68	1839.5	1734.5	1	WV30NH_CD3_100_ER1 - 2015-11-16 14.22.30_x92565_y54845_class1	Claudia
62	68	1768.5	1890.5	1	WV30NH_CD3_100_ER1 - 2015-11-16 14.22.30_x92565_y54845_class1	Claudia
63	68	1666.5	1937.5	1	WV30NH_CD3_100_ER1 - 2015-11-16 14.22.30_x92565_y54845_class1	Claudia
64	68	1403.5	1915.5	1	WV30NH_CD3_100_ER1 - 2015-11-16 14.22.30_x92565_y54845_class1	Claudia
65	68	1239.5	1863.5	1	WV30NH_CD3_100_ER1 - 2015-11-16 14.22.30_x92565_y54845_class1	Claudia
66	68	1239.5	1671.5	1	WV30NH_CD3_100_ER1 - 2015-11-16 14.22.30_x92565_y54845_class1	Claudia
68	68	1353.5	1498.5	1	WV30NH_CD3_100_ER1 - 2015-11-16 14.22.30_x92565_y54845_class1	Claudia
69	68	1340.5	1687.5	1	WV30NH_CD3_100_ER1 - 2015-11-16 14.22.30_x92565_y54845_class1	Claudia
70	68	1219.5	1557.5	1	WV30NH_CD3_100_ER1 - 2015-11-16 14.22.30_x92565_y54845_class1	Claudia
71	68	1216.5	1359.5	1	WV30NH_CD3_100_ER1 - 2015-11-16 14.22.30_x92565_y54845_class1	Claudia
72	68	624.5	1275.5	1	WV30NH_CD3_100_ER1 - 2015-11-16 14.22.30_x92565_y54845_class1	Claudia
