# Supplementary material for: Robust and accurate quantification of biomarkers of immune cells in lung cancer micro-environment using deep convolutional neural networks
Source: PeerJ. 2019 Apr 10;7:e6335. doi: 10.7717/peerj.6335 (PMC6462181; doi:10.7717/peerj.6335)
Supplement: Supplemental Information 2 — The positions of the positive cells were detected by four independent human observers on at least 64 different validation images. Each csv file stored in the zip archive represents the positive cell count and their position per person and validation image. [file peerj-07-6335-s002.zip › validation-observers/person1/WV30NH_CD8_100_ER2 - 2015-11-16 15.55.12_x32392_y53361_class1.csv]

f_markerId	f_nrOfMarkers	f_x	f_y	l_GTR	i_imagefile	i_subfolder
1	76	707.5	78.5	1	WV30NH_CD8_100_ER2 - 2015-11-16 15.55.12_x32392_y53361_class1	Claudia
2	76	565.5	93.5	1	WV30NH_CD8_100_ER2 - 2015-11-16 15.55.12_x32392_y53361_class1	Claudia
3	76	1159.5	72.5	1	WV30NH_CD8_100_ER2 - 2015-11-16 15.55.12_x32392_y53361_class1	Claudia
4	76	1193.5	49.5	1	WV30NH_CD8_100_ER2 - 2015-11-16 15.55.12_x32392_y53361_class1	Claudia
5	76	1357.5	99.5	1	WV30NH_CD8_100_ER2 - 2015-11-16 15.55.12_x32392_y53361_class1	Claudia
6	76	1377.5	165.5	1	WV30NH_CD8_100_ER2 - 2015-11-16 15.55.12_x32392_y53361_class1	Claudia
7	76	1690.5	28.5	1	WV30NH_CD8_100_ER2 - 2015-11-16 15.55.12_x32392_y53361_class1	Claudia
8	76	1722.5	65.5	1	WV30NH_CD8_100_ER2 - 2015-11-16 15.55.12_x32392_y53361_class1	Claudia
9	76	1843.5	24.5	1	WV30NH_CD8_100_ER2 - 2015-11-16 15.55.12_x32392_y53361_class1	Claudia
10	76	1878.5	109.5	1	WV30NH_CD8_100_ER2 - 2015-11-16 15.55.12_x32392_y53361_class1	Claudia
11	76	1924.5	195.5	1	WV30NH_CD8_100_ER2 - 2015-11-16 15.55.12_x32392_y53361_class1	Claudia
12	76	1856.5	406.5	1	WV30NH_CD8_100_ER2 - 2015-11-16 15.55.12_x32392_y53361_class1	Claudia
13	76	1903.5	492.5	1	WV30NH_CD8_100_ER2 - 2015-11-16 15.55.12_x32392_y53361_class1	Claudia
15	76	1778.5	198.5	1	WV30NH_CD8_100_ER2 - 2015-11-16 15.55.12_x32392_y53361_class1	Claudia
16	76	1701.5	163.5	1	WV30NH_CD8_100_ER2 - 2015-11-16 15.55.12_x32392_y53361_class1	Claudia
17	76	1648.5	146.5	1	WV30NH_CD8_100_ER2 - 2015-11-16 15.55.12_x32392_y53361_class1	Claudia
18	76	1546.5	150.5	1	WV30NH_CD8_100_ER2 - 2015-11-16 15.55.12_x32392_y53361_class1	Claudia
19	76	1480.5	81.5	1	WV30NH_CD8_100_ER2 - 2015-11-16 15.55.12_x32392_y53361_class1	Claudia
20	76	1443.5	472.5	1	WV30NH_CD8_100_ER2 - 2015-11-16 15.55.12_x32392_y53361_class1	Claudia
21	76	1380.5	424.5	1	WV30NH_CD8_100_ER2 - 2015-11-16 15.55.12_x32392_y53361_class1	Claudia
22	76	1639.5	880.5	1	WV30NH_CD8_100_ER2 - 2015-11-16 15.55.12_x32392_y53361_class1	Claudia
23	76	1881.5	1012.5	1	WV30NH_CD8_100_ER2 - 2015-11-16 15.55.12_x32392_y53361_class1	Claudia
24	76	1931.5	1331.5	1	WV30NH_CD8_100_ER2 - 2015-11-16 15.55.12_x32392_y53361_class1	Claudia
25	76	1983.5	1948.5	1	WV30NH_CD8_100_ER2 - 2015-11-16 15.55.12_x32392_y53361_class1	Claudia
26	76	1924.5	1924.5	1	WV30NH_CD8_100_ER2 - 2015-11-16 15.55.12_x32392_y53361_class1	Claudia
27	76	1887.5	1910.5	1	WV30NH_CD8_100_ER2 - 2015-11-16 15.55.12_x32392_y53361_class1	Claudia
28	76	1878.5	1830.5	1	WV30NH_CD8_100_ER2 - 2015-11-16 15.55.12_x32392_y53361_class1	Claudia
30	76	1948.5	1789.5	1	WV30NH_CD8_100_ER2 - 2015-11-16 15.55.12_x32392_y53361_class1	Claudia
31	76	1977.5	1704.5	1	WV30NH_CD8_100_ER2 - 2015-11-16 15.55.12_x32392_y53361_class1	Claudia
32	76	1693.5	1500.5	1	WV30NH_CD8_100_ER2 - 2015-11-16 15.55.12_x32392_y53361_class1	Claudia
33	76	1624.5	1507.5	1	WV30NH_CD8_100_ER2 - 2015-11-16 15.55.12_x32392_y53361_class1	Claudia
34	76	1672.5	1351.5	1	WV30NH_CD8_100_ER2 - 2015-11-16 15.55.12_x32392_y53361_class1	Claudia
35	76	1524.5	1371.5	1	WV30NH_CD8_100_ER2 - 2015-11-16 15.55.12_x32392_y53361_class1	Claudia
36	76	1465.5	1365.5	1	WV30NH_CD8_100_ER2 - 2015-11-16 15.55.12_x32392_y53361_class1	Claudia
37	76	1486.5	1769.5	1	WV30NH_CD8_100_ER2 - 2015-11-16 15.55.12_x32392_y53361_class1	Claudia
38	76	1242.5	1643.5	1	WV30NH_CD8_100_ER2 - 2015-11-16 15.55.12_x32392_y53361_class1	Claudia
39	76	1083.5	1621.5	1	WV30NH_CD8_100_ER2 - 2015-11-16 15.55.12_x32392_y53361_class1	Claudia
40	76	760.5	1580.5	1	WV30NH_CD8_100_ER2 - 2015-11-16 15.55.12_x32392_y53361_class1	Claudia
41	76	878.5	1701.5	1	WV30NH_CD8_100_ER2 - 2015-11-16 15.55.12_x32392_y53361_class1	Claudia
42	76	893.5	1739.5	1	WV30NH_CD8_100_ER2 - 2015-11-16 15.55.12_x32392_y53361_class1	Claudia
43	76	1006.5	1851.5	1	WV30NH_CD8_100_ER2 - 2015-11-16 15.55.12_x32392_y53361_class1	Claudia
44	76	1101.5	1848.5	1	WV30NH_CD8_100_ER2 - 2015-11-16 15.55.12_x32392_y53361_class1	Claudia
45	76	510.5	1960.5	1	WV30NH_CD8_100_ER2 - 2015-11-16 15.55.12_x32392_y53361_class1	Claudia
46	76	381.5	1960.5	1	WV30NH_CD8_100_ER2 - 2015-11-16 15.55.12_x32392_y53361_class1	Claudia
47	76	322.5	1928.5	1	WV30NH_CD8_100_ER2 - 2015-11-16 15.55.12_x32392_y53361_class1	Claudia
48	76	281.5	1956.5	1	WV30NH_CD8_100_ER2 - 2015-11-16 15.55.12_x32392_y53361_class1	Claudia
49	76	140.5	1963.5	1	WV30NH_CD8_100_ER2 - 2015-11-16 15.55.12_x32392_y53361_class1	Claudia
50	76	290.5	1663.5	1	WV30NH_CD8_100_ER2 - 2015-11-16 15.55.12_x32392_y53361_class1	Claudia
51	76	510.5	1693.5	1	WV30NH_CD8_100_ER2 - 2015-11-16 15.55.12_x32392_y53361_class1	Claudia
52	76	445.5	1516.5	1	WV30NH_CD8_100_ER2 - 2015-11-16 15.55.12_x32392_y53361_class1	Claudia
53	76	218.5	1395.5	1	WV30NH_CD8_100_ER2 - 2015-11-16 15.55.12_x32392_y53361_class1	Claudia
54	76	189.5	1424.5	1	WV30NH_CD8_100_ER2 - 2015-11-16 15.55.12_x32392_y53361_class1	Claudia
55	76	92.5	1437.5	1	WV30NH_CD8_100_ER2 - 2015-11-16 15.55.12_x32392_y53361_class1	Claudia
56	76	36.5	1318.5	1	WV30NH_CD8_100_ER2 - 2015-11-16 15.55.12_x32392_y53361_class1	Claudia
57	76	219.5	1334.5	1	WV30NH_CD8_100_ER2 - 2015-11-16 15.55.12_x32392_y53361_class1	Claudia
58	76	177.5	1356.5	1	WV30NH_CD8_100_ER2 - 2015-11-16 15.55.12_x32392_y53361_class1	Claudia
59	76	704.5	1425.5	1	WV30NH_CD8_100_ER2 - 2015-11-16 15.55.12_x32392_y53361_class1	Claudia
61	76	216.5	492.5	1	WV30NH_CD8_100_ER2 - 2015-11-16 15.55.12_x32392_y53361_class1	Claudia
62	76	304.5	389.5	1	WV30NH_CD8_100_ER2 - 2015-11-16 15.55.12_x32392_y53361_class1	Claudia
63	76	392.5	346.5	1	WV30NH_CD8_100_ER2 - 2015-11-16 15.55.12_x32392_y53361_class1	Claudia
64	76	524.5	650.5	1	WV30NH_CD8_100_ER2 - 2015-11-16 15.55.12_x32392_y53361_class1	Claudia
65	76	428.5	842.5	1	WV30NH_CD8_100_ER2 - 2015-11-16 15.55.12_x32392_y53361_class1	Claudia
66	76	730.5	678.5	1	WV30NH_CD8_100_ER2 - 2015-11-16 15.55.12_x32392_y53361_class1	Claudia
67	76	792.5	703.5	1	WV30NH_CD8_100_ER2 - 2015-11-16 15.55.12_x32392_y53361_class1	Claudia
68	76	843.5	601.5	1	WV30NH_CD8_100_ER2 - 2015-11-16 15.55.12_x32392_y53361_class1	Claudia
69	76	933.5	657.5	1	WV30NH_CD8_100_ER2 - 2015-11-16 15.55.12_x32392_y53361_class1	Claudia
70	76	1081.5	716.5	1	WV30NH_CD8_100_ER2 - 2015-11-16 15.55.12_x32392_y53361_class1	Claudia
72	76	1107.5	840.5	1	WV30NH_CD8_100_ER2 - 2015-11-16 15.55.12_x32392_y53361_class1	Claudia
73	76	1043.5	1184.5	1	WV30NH_CD8_100_ER2 - 2015-11-16 15.55.12_x32392_y53361_class1	Claudia
74	76	1156.5	734.5	1	WV30NH_CD8_100_ER2 - 2015-11-16 15.55.12_x32392_y53361_class1	Claudia
75	76	1165.5	183.5	1	WV30NH_CD8_100_ER2 - 2015-11-16 15.55.12_x32392_y53361_class1	Claudia
76	76	1019.5	306.5	1	WV30NH_CD8_100_ER2 - 2015-11-16 15.55.12_x32392_y53361_class1	Claudia
77	76	1015.5	521.5	1	WV30NH_CD8_100_ER2 - 2015-11-16 15.55.12_x32392_y53361_class1	Claudia
78	76	1424.5	857.5	1	WV30NH_CD8_100_ER2 - 2015-11-16 15.55.12_x32392_y53361_class1	Claudia
79	76	1603.5	574.5	1	WV30NH_CD8_100_ER2 - 2015-11-16 15.55.12_x32392_y53361_class1	Claudia
80	76	1678.5	298.5	1	WV30NH_CD8_100_ER2 - 2015-11-16 15.55.12_x32392_y53361_class1	Claudia
