# Supplementary material for: Robust and accurate quantification of biomarkers of immune cells in lung cancer micro-environment using deep convolutional neural networks
Source: PeerJ. 2019 Apr 10;7:e6335. doi: 10.7717/peerj.6335 (PMC6462181; doi:10.7717/peerj.6335)
Supplement: Supplemental Information 2 — The positions of the positive cells were detected by four independent human observers on at least 64 different validation images. Each csv file stored in the zip archive represents the positive cell count and their position per person and validation image. [file peerj-07-6335-s002.zip › validation-observers/person1/WV30NH_CD8_100_ER2 - 2015-11-16 15.55.12_x35313_y14019_class1.csv]

f_markerId	f_nrOfMarkers	f_x	f_y	l_GTR	i_imagefile	i_subfolder
1	87	331.5	106.5	1	WV30NH_CD8_100_ER2 - 2015-11-16 15.55.12_x35313_y14019_class1	Claudia
2	87	562.5	127.5	1	WV30NH_CD8_100_ER2 - 2015-11-16 15.55.12_x35313_y14019_class1	Claudia
3	87	1127.5	265.5	1	WV30NH_CD8_100_ER2 - 2015-11-16 15.55.12_x35313_y14019_class1	Claudia
4	87	1219.5	319.5	1	WV30NH_CD8_100_ER2 - 2015-11-16 15.55.12_x35313_y14019_class1	Claudia
5	87	1480.5	553.5	1	WV30NH_CD8_100_ER2 - 2015-11-16 15.55.12_x35313_y14019_class1	Claudia
6	87	1615.5	654.5	1	WV30NH_CD8_100_ER2 - 2015-11-16 15.55.12_x35313_y14019_class1	Claudia
7	87	1663.5	680.5	1	WV30NH_CD8_100_ER2 - 2015-11-16 15.55.12_x35313_y14019_class1	Claudia
8	87	1789.5	648.5	1	WV30NH_CD8_100_ER2 - 2015-11-16 15.55.12_x35313_y14019_class1	Claudia
9	87	1845.5	783.5	1	WV30NH_CD8_100_ER2 - 2015-11-16 15.55.12_x35313_y14019_class1	Claudia
10	87	1848.5	863.5	1	WV30NH_CD8_100_ER2 - 2015-11-16 15.55.12_x35313_y14019_class1	Claudia
11	87	1933.5	948.5	1	WV30NH_CD8_100_ER2 - 2015-11-16 15.55.12_x35313_y14019_class1	Claudia
12	87	1866.5	1007.5	1	WV30NH_CD8_100_ER2 - 2015-11-16 15.55.12_x35313_y14019_class1	Claudia
13	87	1969.5	1204.5	1	WV30NH_CD8_100_ER2 - 2015-11-16 15.55.12_x35313_y14019_class1	Claudia
14	87	1768.5	1012.5	1	WV30NH_CD8_100_ER2 - 2015-11-16 15.55.12_x35313_y14019_class1	Claudia
15	87	1766.5	912.5	1	WV30NH_CD8_100_ER2 - 2015-11-16 15.55.12_x35313_y14019_class1	Claudia
16	87	1657.5	848.5	1	WV30NH_CD8_100_ER2 - 2015-11-16 15.55.12_x35313_y14019_class1	Claudia
17	87	1722.5	815.5	1	WV30NH_CD8_100_ER2 - 2015-11-16 15.55.12_x35313_y14019_class1	Claudia
18	87	1634.5	990.5	1	WV30NH_CD8_100_ER2 - 2015-11-16 15.55.12_x35313_y14019_class1	Claudia
19	87	1686.5	1089.5	1	WV30NH_CD8_100_ER2 - 2015-11-16 15.55.12_x35313_y14019_class1	Claudia
20	87	1596.5	1125.5	1	WV30NH_CD8_100_ER2 - 2015-11-16 15.55.12_x35313_y14019_class1	Claudia
21	87	1481.5	943.5	1	WV30NH_CD8_100_ER2 - 2015-11-16 15.55.12_x35313_y14019_class1	Claudia
22	87	1437.5	921.5	1	WV30NH_CD8_100_ER2 - 2015-11-16 15.55.12_x35313_y14019_class1	Claudia
23	87	1539.5	799.5	1	WV30NH_CD8_100_ER2 - 2015-11-16 15.55.12_x35313_y14019_class1	Claudia
24	87	1618.5	774.5	1	WV30NH_CD8_100_ER2 - 2015-11-16 15.55.12_x35313_y14019_class1	Claudia
25	87	1474.5	692.5	1	WV30NH_CD8_100_ER2 - 2015-11-16 15.55.12_x35313_y14019_class1	Claudia
26	87	1396.5	759.5	1	WV30NH_CD8_100_ER2 - 2015-11-16 15.55.12_x35313_y14019_class1	Claudia
27	87	1283.5	712.5	1	WV30NH_CD8_100_ER2 - 2015-11-16 15.55.12_x35313_y14019_class1	Claudia
28	87	1236.5	704.5	1	WV30NH_CD8_100_ER2 - 2015-11-16 15.55.12_x35313_y14019_class1	Claudia
29	87	1372.5	587.5	1	WV30NH_CD8_100_ER2 - 2015-11-16 15.55.12_x35313_y14019_class1	Claudia
30	87	1310.5	551.5	1	WV30NH_CD8_100_ER2 - 2015-11-16 15.55.12_x35313_y14019_class1	Claudia
31	87	1300.5	495.5	1	WV30NH_CD8_100_ER2 - 2015-11-16 15.55.12_x35313_y14019_class1	Claudia
32	87	1196.5	495.5	1	WV30NH_CD8_100_ER2 - 2015-11-16 15.55.12_x35313_y14019_class1	Claudia
33	87	1171.5	587.5	1	WV30NH_CD8_100_ER2 - 2015-11-16 15.55.12_x35313_y14019_class1	Claudia
34	87	1078.5	559.5	1	WV30NH_CD8_100_ER2 - 2015-11-16 15.55.12_x35313_y14019_class1	Claudia
35	87	863.5	622.5	1	WV30NH_CD8_100_ER2 - 2015-11-16 15.55.12_x35313_y14019_class1	Claudia
36	87	956.5	656.5	1	WV30NH_CD8_100_ER2 - 2015-11-16 15.55.12_x35313_y14019_class1	Claudia
37	87	927.5	606.5	1	WV30NH_CD8_100_ER2 - 2015-11-16 15.55.12_x35313_y14019_class1	Claudia
38	87	1151.5	750.5	1	WV30NH_CD8_100_ER2 - 2015-11-16 15.55.12_x35313_y14019_class1	Claudia
39	87	1298.5	872.5	1	WV30NH_CD8_100_ER2 - 2015-11-16 15.55.12_x35313_y14019_class1	Claudia
40	87	1345.5	998.5	1	WV30NH_CD8_100_ER2 - 2015-11-16 15.55.12_x35313_y14019_class1	Claudia
41	87	1324.5	1050.5	1	WV30NH_CD8_100_ER2 - 2015-11-16 15.55.12_x35313_y14019_class1	Claudia
42	87	1434.5	1104.5	1	WV30NH_CD8_100_ER2 - 2015-11-16 15.55.12_x35313_y14019_class1	Claudia
43	87	1260.5	1107.5	1	WV30NH_CD8_100_ER2 - 2015-11-16 15.55.12_x35313_y14019_class1	Claudia
44	87	1281.5	1068.5	1	WV30NH_CD8_100_ER2 - 2015-11-16 15.55.12_x35313_y14019_class1	Claudia
45	87	1218.5	983.5	1	WV30NH_CD8_100_ER2 - 2015-11-16 15.55.12_x35313_y14019_class1	Claudia
46	87	1166.5	972.5	1	WV30NH_CD8_100_ER2 - 2015-11-16 15.55.12_x35313_y14019_class1	Claudia
47	87	1190.5	933.5	1	WV30NH_CD8_100_ER2 - 2015-11-16 15.55.12_x35313_y14019_class1	Claudia
48	87	1098.5	957.5	1	WV30NH_CD8_100_ER2 - 2015-11-16 15.55.12_x35313_y14019_class1	Claudia
49	87	999.5	980.5	1	WV30NH_CD8_100_ER2 - 2015-11-16 15.55.12_x35313_y14019_class1	Claudia
50	87	972.5	927.5	1	WV30NH_CD8_100_ER2 - 2015-11-16 15.55.12_x35313_y14019_class1	Claudia
52	87	1037.5	783.5	1	WV30NH_CD8_100_ER2 - 2015-11-16 15.55.12_x35313_y14019_class1	Claudia
53	87	1012.5	863.5	1	WV30NH_CD8_100_ER2 - 2015-11-16 15.55.12_x35313_y14019_class1	Claudia
54	87	893.5	845.5	1	WV30NH_CD8_100_ER2 - 2015-11-16 15.55.12_x35313_y14019_class1	Claudia
55	87	787.5	787.5	1	WV30NH_CD8_100_ER2 - 2015-11-16 15.55.12_x35313_y14019_class1	Claudia
56	87	651.5	813.5	1	WV30NH_CD8_100_ER2 - 2015-11-16 15.55.12_x35313_y14019_class1	Claudia
57	87	637.5	778.5	1	WV30NH_CD8_100_ER2 - 2015-11-16 15.55.12_x35313_y14019_class1	Claudia
58	87	725.5	903.5	1	WV30NH_CD8_100_ER2 - 2015-11-16 15.55.12_x35313_y14019_class1	Claudia
59	87	772.5	884.5	1	WV30NH_CD8_100_ER2 - 2015-11-16 15.55.12_x35313_y14019_class1	Claudia
60	87	896.5	936.5	1	WV30NH_CD8_100_ER2 - 2015-11-16 15.55.12_x35313_y14019_class1	Claudia
61	87	903.5	981.5	1	WV30NH_CD8_100_ER2 - 2015-11-16 15.55.12_x35313_y14019_class1	Claudia
62	87	851.5	1012.5	1	WV30NH_CD8_100_ER2 - 2015-11-16 15.55.12_x35313_y14019_class1	Claudia
63	87	784.5	1021.5	1	WV30NH_CD8_100_ER2 - 2015-11-16 15.55.12_x35313_y14019_class1	Claudia
64	87	778.5	1119.5	1	WV30NH_CD8_100_ER2 - 2015-11-16 15.55.12_x35313_y14019_class1	Claudia
65	87	821.5	1089.5	1	WV30NH_CD8_100_ER2 - 2015-11-16 15.55.12_x35313_y14019_class1	Claudia
66	87	536.5	1190.5	1	WV30NH_CD8_100_ER2 - 2015-11-16 15.55.12_x35313_y14019_class1	Claudia
67	87	684.5	1124.5	1	WV30NH_CD8_100_ER2 - 2015-11-16 15.55.12_x35313_y14019_class1	Claudia
68	87	1542.5	1909.5	1	WV30NH_CD8_100_ER2 - 2015-11-16 15.55.12_x35313_y14019_class1	Claudia
69	87	1296.5	1848.5	1	WV30NH_CD8_100_ER2 - 2015-11-16 15.55.12_x35313_y14019_class1	Claudia
70	87	812.5	1574.5	1	WV30NH_CD8_100_ER2 - 2015-11-16 15.55.12_x35313_y14019_class1	Claudia
71	87	489.5	1933.5	1	WV30NH_CD8_100_ER2 - 2015-11-16 15.55.12_x35313_y14019_class1	Claudia
72	87	1368.5	1263.5	1	WV30NH_CD8_100_ER2 - 2015-11-16 15.55.12_x35313_y14019_class1	Claudia
73	87	399.5	1280.5	1	WV30NH_CD8_100_ER2 - 2015-11-16 15.55.12_x35313_y14019_class1	Claudia
74	87	240.5	1292.5	1	WV30NH_CD8_100_ER2 - 2015-11-16 15.55.12_x35313_y14019_class1	Claudia
75	87	103.5	1209.5	1	WV30NH_CD8_100_ER2 - 2015-11-16 15.55.12_x35313_y14019_class1	Claudia
76	87	57.5	1166.5	1	WV30NH_CD8_100_ER2 - 2015-11-16 15.55.12_x35313_y14019_class1	Claudia
77	87	169.5	790.5	1	WV30NH_CD8_100_ER2 - 2015-11-16 15.55.12_x35313_y14019_class1	Claudia
78	87	266.5	389.5	1	WV30NH_CD8_100_ER2 - 2015-11-16 15.55.12_x35313_y14019_class1	Claudia
79	87	430.5	389.5	1	WV30NH_CD8_100_ER2 - 2015-11-16 15.55.12_x35313_y14019_class1	Claudia
80	87	463.5	933.5	1	WV30NH_CD8_100_ER2 - 2015-11-16 15.55.12_x35313_y14019_class1	Claudia
81	87	472.5	992.5	1	WV30NH_CD8_100_ER2 - 2015-11-16 15.55.12_x35313_y14019_class1	Claudia
82	87	339.5	922.5	1	WV30NH_CD8_100_ER2 - 2015-11-16 15.55.12_x35313_y14019_class1	Claudia
83	87	745.5	928.5	1	WV30NH_CD8_100_ER2 - 2015-11-16 15.55.12_x35313_y14019_class1	Claudia
84	87	812.5	921.5	1	WV30NH_CD8_100_ER2 - 2015-11-16 15.55.12_x35313_y14019_class1	Claudia
85	87	750.5	472.5	1	WV30NH_CD8_100_ER2 - 2015-11-16 15.55.12_x35313_y14019_class1	Claudia
86	87	893.5	474.5	1	WV30NH_CD8_100_ER2 - 2015-11-16 15.55.12_x35313_y14019_class1	Claudia
87	87	1839.5	1531.5	1	WV30NH_CD8_100_ER2 - 2015-11-16 15.55.12_x35313_y14019_class1	Claudia
88	87	1816.5	909.5	1	WV30NH_CD8_100_ER2 - 2015-11-16 15.55.12_x35313_y14019_class1	Claudia
