# Supplementary material for: Robust and accurate quantification of biomarkers of immune cells in lung cancer micro-environment using deep convolutional neural networks
Source: PeerJ. 2019 Apr 10;7:e6335. doi: 10.7717/peerj.6335 (PMC6462181; doi:10.7717/peerj.6335)
Supplement: Supplemental Information 2 — The positions of the positive cells were detected by four independent human observers on at least 64 different validation images. Each csv file stored in the zip archive represents the positive cell count and their position per person and validation image. [file peerj-07-6335-s002.zip › validation-observers/person1/WV30NH_CD8_100_ER2 - 2015-11-16 15.55.12_x44322_y44642_class1.csv]

f_markerId	f_nrOfMarkers	f_x	f_y	l_GTR	i_imagefile	i_subfolder
1	175	277.5	31.5	1	WV30NH_CD8_100_ER2 - 2015-11-16 15.55.12_x44322_y44642_class1	Claudia
2	175	407.5	6.5	1	WV30NH_CD8_100_ER2 - 2015-11-16 15.55.12_x44322_y44642_class1	Claudia
3	175	495.5	34.5	1	WV30NH_CD8_100_ER2 - 2015-11-16 15.55.12_x44322_y44642_class1	Claudia
4	175	515.5	110.5	1	WV30NH_CD8_100_ER2 - 2015-11-16 15.55.12_x44322_y44642_class1	Claudia
5	175	636.5	139.5	1	WV30NH_CD8_100_ER2 - 2015-11-16 15.55.12_x44322_y44642_class1	Claudia
6	175	934.5	22.5	1	WV30NH_CD8_100_ER2 - 2015-11-16 15.55.12_x44322_y44642_class1	Claudia
7	175	1018.5	13.5	1	WV30NH_CD8_100_ER2 - 2015-11-16 15.55.12_x44322_y44642_class1	Claudia
8	175	981.5	113.5	1	WV30NH_CD8_100_ER2 - 2015-11-16 15.55.12_x44322_y44642_class1	Claudia
10	175	1275.5	154.5	1	WV30NH_CD8_100_ER2 - 2015-11-16 15.55.12_x44322_y44642_class1	Claudia
11	175	1475.5	48.5	1	WV30NH_CD8_100_ER2 - 2015-11-16 15.55.12_x44322_y44642_class1	Claudia
12	175	1496.5	104.5	1	WV30NH_CD8_100_ER2 - 2015-11-16 15.55.12_x44322_y44642_class1	Claudia
14	175	1625.5	75.5	1	WV30NH_CD8_100_ER2 - 2015-11-16 15.55.12_x44322_y44642_class1	Claudia
15	175	1628.5	12.5	1	WV30NH_CD8_100_ER2 - 2015-11-16 15.55.12_x44322_y44642_class1	Claudia
16	175	1546.5	121.5	1	WV30NH_CD8_100_ER2 - 2015-11-16 15.55.12_x44322_y44642_class1	Claudia
17	175	1801.5	10.5	1	WV30NH_CD8_100_ER2 - 2015-11-16 15.55.12_x44322_y44642_class1	Claudia
18	175	1886.5	21.5	1	WV30NH_CD8_100_ER2 - 2015-11-16 15.55.12_x44322_y44642_class1	Claudia
19	175	1884.5	137.5	1	WV30NH_CD8_100_ER2 - 2015-11-16 15.55.12_x44322_y44642_class1	Claudia
20	175	1824.5	78.5	1	WV30NH_CD8_100_ER2 - 2015-11-16 15.55.12_x44322_y44642_class1	Claudia
21	175	1801.5	124.5	1	WV30NH_CD8_100_ER2 - 2015-11-16 15.55.12_x44322_y44642_class1	Claudia
22	175	1815.5	177.5	1	WV30NH_CD8_100_ER2 - 2015-11-16 15.55.12_x44322_y44642_class1	Claudia
24	175	1948.5	324.5	1	WV30NH_CD8_100_ER2 - 2015-11-16 15.55.12_x44322_y44642_class1	Claudia
25	175	1877.5	318.5	1	WV30NH_CD8_100_ER2 - 2015-11-16 15.55.12_x44322_y44642_class1	Claudia
27	175	1943.5	466.5	1	WV30NH_CD8_100_ER2 - 2015-11-16 15.55.12_x44322_y44642_class1	Claudia
28	175	1990.5	554.5	1	WV30NH_CD8_100_ER2 - 2015-11-16 15.55.12_x44322_y44642_class1	Claudia
29	175	1977.5	765.5	1	WV30NH_CD8_100_ER2 - 2015-11-16 15.55.12_x44322_y44642_class1	Claudia
30	175	1930.5	724.5	1	WV30NH_CD8_100_ER2 - 2015-11-16 15.55.12_x44322_y44642_class1	Claudia
31	175	1853.5	692.5	1	WV30NH_CD8_100_ER2 - 2015-11-16 15.55.12_x44322_y44642_class1	Claudia
32	175	1872.5	640.5	1	WV30NH_CD8_100_ER2 - 2015-11-16 15.55.12_x44322_y44642_class1	Claudia
33	175	1715.5	643.5	1	WV30NH_CD8_100_ER2 - 2015-11-16 15.55.12_x44322_y44642_class1	Claudia
34	175	1675.5	559.5	1	WV30NH_CD8_100_ER2 - 2015-11-16 15.55.12_x44322_y44642_class1	Claudia
35	175	1607.5	496.5	1	WV30NH_CD8_100_ER2 - 2015-11-16 15.55.12_x44322_y44642_class1	Claudia
36	175	1616.5	428.5	1	WV30NH_CD8_100_ER2 - 2015-11-16 15.55.12_x44322_y44642_class1	Claudia
37	175	1559.5	446.5	1	WV30NH_CD8_100_ER2 - 2015-11-16 15.55.12_x44322_y44642_class1	Claudia
38	175	1519.5	457.5	1	WV30NH_CD8_100_ER2 - 2015-11-16 15.55.12_x44322_y44642_class1	Claudia
39	175	1562.5	310.5	1	WV30NH_CD8_100_ER2 - 2015-11-16 15.55.12_x44322_y44642_class1	Claudia
40	175	1592.5	207.5	1	WV30NH_CD8_100_ER2 - 2015-11-16 15.55.12_x44322_y44642_class1	Claudia
41	175	1659.5	166.5	1	WV30NH_CD8_100_ER2 - 2015-11-16 15.55.12_x44322_y44642_class1	Claudia
42	175	1501.5	209.5	1	WV30NH_CD8_100_ER2 - 2015-11-16 15.55.12_x44322_y44642_class1	Claudia
43	175	1436.5	227.5	1	WV30NH_CD8_100_ER2 - 2015-11-16 15.55.12_x44322_y44642_class1	Claudia
44	175	1353.5	201.5	1	WV30NH_CD8_100_ER2 - 2015-11-16 15.55.12_x44322_y44642_class1	Claudia
45	175	1454.5	154.5	1	WV30NH_CD8_100_ER2 - 2015-11-16 15.55.12_x44322_y44642_class1	Claudia
46	175	1221.5	60.5	1	WV30NH_CD8_100_ER2 - 2015-11-16 15.55.12_x44322_y44642_class1	Claudia
47	175	1413.5	446.5	1	WV30NH_CD8_100_ER2 - 2015-11-16 15.55.12_x44322_y44642_class1	Claudia
48	175	1383.5	516.5	1	WV30NH_CD8_100_ER2 - 2015-11-16 15.55.12_x44322_y44642_class1	Claudia
49	175	1362.5	536.5	1	WV30NH_CD8_100_ER2 - 2015-11-16 15.55.12_x44322_y44642_class1	Claudia
50	175	1437.5	799.5	1	WV30NH_CD8_100_ER2 - 2015-11-16 15.55.12_x44322_y44642_class1	Claudia
51	175	1200.5	469.5	1	WV30NH_CD8_100_ER2 - 2015-11-16 15.55.12_x44322_y44642_class1	Claudia
52	175	1121.5	390.5	1	WV30NH_CD8_100_ER2 - 2015-11-16 15.55.12_x44322_y44642_class1	Claudia
53	175	1098.5	493.5	1	WV30NH_CD8_100_ER2 - 2015-11-16 15.55.12_x44322_y44642_class1	Claudia
54	175	1048.5	295.5	1	WV30NH_CD8_100_ER2 - 2015-11-16 15.55.12_x44322_y44642_class1	Claudia
55	175	974.5	331.5	1	WV30NH_CD8_100_ER2 - 2015-11-16 15.55.12_x44322_y44642_class1	Claudia
56	175	937.5	275.5	1	WV30NH_CD8_100_ER2 - 2015-11-16 15.55.12_x44322_y44642_class1	Claudia
57	175	890.5	227.5	1	WV30NH_CD8_100_ER2 - 2015-11-16 15.55.12_x44322_y44642_class1	Claudia
58	175	839.5	209.5	1	WV30NH_CD8_100_ER2 - 2015-11-16 15.55.12_x44322_y44642_class1	Claudia
59	175	683.5	268.5	1	WV30NH_CD8_100_ER2 - 2015-11-16 15.55.12_x44322_y44642_class1	Claudia
60	175	642.5	218.5	1	WV30NH_CD8_100_ER2 - 2015-11-16 15.55.12_x44322_y44642_class1	Claudia
61	175	595.5	239.5	1	WV30NH_CD8_100_ER2 - 2015-11-16 15.55.12_x44322_y44642_class1	Claudia
62	175	631.5	316.5	1	WV30NH_CD8_100_ER2 - 2015-11-16 15.55.12_x44322_y44642_class1	Claudia
63	175	659.5	353.5	1	WV30NH_CD8_100_ER2 - 2015-11-16 15.55.12_x44322_y44642_class1	Claudia
64	175	707.5	439.5	1	WV30NH_CD8_100_ER2 - 2015-11-16 15.55.12_x44322_y44642_class1	Claudia
65	175	781.5	487.5	1	WV30NH_CD8_100_ER2 - 2015-11-16 15.55.12_x44322_y44642_class1	Claudia
66	175	836.5	475.5	1	WV30NH_CD8_100_ER2 - 2015-11-16 15.55.12_x44322_y44642_class1	Claudia
67	175	898.5	519.5	1	WV30NH_CD8_100_ER2 - 2015-11-16 15.55.12_x44322_y44642_class1	Claudia
68	175	860.5	572.5	1	WV30NH_CD8_100_ER2 - 2015-11-16 15.55.12_x44322_y44642_class1	Claudia
70	175	504.5	369.5	1	WV30NH_CD8_100_ER2 - 2015-11-16 15.55.12_x44322_y44642_class1	Claudia
71	175	451.5	216.5	1	WV30NH_CD8_100_ER2 - 2015-11-16 15.55.12_x44322_y44642_class1	Claudia
72	175	284.5	121.5	1	WV30NH_CD8_100_ER2 - 2015-11-16 15.55.12_x44322_y44642_class1	Claudia
73	175	209.5	124.5	1	WV30NH_CD8_100_ER2 - 2015-11-16 15.55.12_x44322_y44642_class1	Claudia
74	175	201.5	180.5	1	WV30NH_CD8_100_ER2 - 2015-11-16 15.55.12_x44322_y44642_class1	Claudia
75	175	251.5	215.5	1	WV30NH_CD8_100_ER2 - 2015-11-16 15.55.12_x44322_y44642_class1	Claudia
76	175	298.5	224.5	1	WV30NH_CD8_100_ER2 - 2015-11-16 15.55.12_x44322_y44642_class1	Claudia
77	175	198.5	256.5	1	WV30NH_CD8_100_ER2 - 2015-11-16 15.55.12_x44322_y44642_class1	Claudia
80	175	15.5	384.5	1	WV30NH_CD8_100_ER2 - 2015-11-16 15.55.12_x44322_y44642_class1	Claudia
81	175	263.5	378.5	1	WV30NH_CD8_100_ER2 - 2015-11-16 15.55.12_x44322_y44642_class1	Claudia
82	175	404.5	490.5	1	WV30NH_CD8_100_ER2 - 2015-11-16 15.55.12_x44322_y44642_class1	Claudia
83	175	418.5	445.5	1	WV30NH_CD8_100_ER2 - 2015-11-16 15.55.12_x44322_y44642_class1	Claudia
84	175	277.5	575.5	1	WV30NH_CD8_100_ER2 - 2015-11-16 15.55.12_x44322_y44642_class1	Claudia
85	175	278.5	653.5	1	WV30NH_CD8_100_ER2 - 2015-11-16 15.55.12_x44322_y44642_class1	Claudia
86	175	195.5	637.5	1	WV30NH_CD8_100_ER2 - 2015-11-16 15.55.12_x44322_y44642_class1	Claudia
87	175	143.5	606.5	1	WV30NH_CD8_100_ER2 - 2015-11-16 15.55.12_x44322_y44642_class1	Claudia
88	175	36.5	580.5	1	WV30NH_CD8_100_ER2 - 2015-11-16 15.55.12_x44322_y44642_class1	Claudia
89	175	110.5	493.5	1	WV30NH_CD8_100_ER2 - 2015-11-16 15.55.12_x44322_y44642_class1	Claudia
90	175	75.5	645.5	1	WV30NH_CD8_100_ER2 - 2015-11-16 15.55.12_x44322_y44642_class1	Claudia
91	175	92.5	680.5	1	WV30NH_CD8_100_ER2 - 2015-11-16 15.55.12_x44322_y44642_class1	Claudia
92	175	9.5	907.5	1	WV30NH_CD8_100_ER2 - 2015-11-16 15.55.12_x44322_y44642_class1	Claudia
93	175	83.5	807.5	1	WV30NH_CD8_100_ER2 - 2015-11-16 15.55.12_x44322_y44642_class1	Claudia
94	175	353.5	765.5	1	WV30NH_CD8_100_ER2 - 2015-11-16 15.55.12_x44322_y44642_class1	Claudia
95	175	472.5	712.5	1	WV30NH_CD8_100_ER2 - 2015-11-16 15.55.12_x44322_y44642_class1	Claudia
96	175	568.5	713.5	1	WV30NH_CD8_100_ER2 - 2015-11-16 15.55.12_x44322_y44642_class1	Claudia
97	175	651.5	692.5	1	WV30NH_CD8_100_ER2 - 2015-11-16 15.55.12_x44322_y44642_class1	Claudia
98	175	790.5	675.5	1	WV30NH_CD8_100_ER2 - 2015-11-16 15.55.12_x44322_y44642_class1	Claudia
99	175	698.5	543.5	1	WV30NH_CD8_100_ER2 - 2015-11-16 15.55.12_x44322_y44642_class1	Claudia
100	175	949.5	750.5	1	WV30NH_CD8_100_ER2 - 2015-11-16 15.55.12_x44322_y44642_class1	Claudia
101	175	821.5	834.5	1	WV30NH_CD8_100_ER2 - 2015-11-16 15.55.12_x44322_y44642_class1	Claudia
102	175	786.5	792.5	1	WV30NH_CD8_100_ER2 - 2015-11-16 15.55.12_x44322_y44642_class1	Claudia
103	175	595.5	803.5	1	WV30NH_CD8_100_ER2 - 2015-11-16 15.55.12_x44322_y44642_class1	Claudia
104	175	915.5	930.5	1	WV30NH_CD8_100_ER2 - 2015-11-16 15.55.12_x44322_y44642_class1	Claudia
105	175	966.5	931.5	1	WV30NH_CD8_100_ER2 - 2015-11-16 15.55.12_x44322_y44642_class1	Claudia
106	175	1012.5	1048.5	1	WV30NH_CD8_100_ER2 - 2015-11-16 15.55.12_x44322_y44642_class1	Claudia
107	175	1043.5	1124.5	1	WV30NH_CD8_100_ER2 - 2015-11-16 15.55.12_x44322_y44642_class1	Claudia
108	175	981.5	1169.5	1	WV30NH_CD8_100_ER2 - 2015-11-16 15.55.12_x44322_y44642_class1	Claudia
109	175	927.5	1183.5	1	WV30NH_CD8_100_ER2 - 2015-11-16 15.55.12_x44322_y44642_class1	Claudia
110	175	992.5	1236.5	1	WV30NH_CD8_100_ER2 - 2015-11-16 15.55.12_x44322_y44642_class1	Claudia
111	175	1078.5	1239.5	1	WV30NH_CD8_100_ER2 - 2015-11-16 15.55.12_x44322_y44642_class1	Claudia
112	175	839.5	1148.5	1	WV30NH_CD8_100_ER2 - 2015-11-16 15.55.12_x44322_y44642_class1	Claudia
113	175	1486.5	1133.5	1	WV30NH_CD8_100_ER2 - 2015-11-16 15.55.12_x44322_y44642_class1	Claudia
114	175	1580.5	1125.5	1	WV30NH_CD8_100_ER2 - 2015-11-16 15.55.12_x44322_y44642_class1	Claudia
115	175	1736.5	1151.5	1	WV30NH_CD8_100_ER2 - 2015-11-16 15.55.12_x44322_y44642_class1	Claudia
116	175	1843.5	1128.5	1	WV30NH_CD8_100_ER2 - 2015-11-16 15.55.12_x44322_y44642_class1	Claudia
117	175	1798.5	1059.5	1	WV30NH_CD8_100_ER2 - 2015-11-16 15.55.12_x44322_y44642_class1	Claudia
118	175	1995.5	1219.5	1	WV30NH_CD8_100_ER2 - 2015-11-16 15.55.12_x44322_y44642_class1	Claudia
119	175	1898.5	1322.5	1	WV30NH_CD8_100_ER2 - 2015-11-16 15.55.12_x44322_y44642_class1	Claudia
120	175	1812.5	1245.5	1	WV30NH_CD8_100_ER2 - 2015-11-16 15.55.12_x44322_y44642_class1	Claudia
121	175	1918.5	1463.5	1	WV30NH_CD8_100_ER2 - 2015-11-16 15.55.12_x44322_y44642_class1	Claudia
122	175	1813.5	1556.5	1	WV30NH_CD8_100_ER2 - 2015-11-16 15.55.12_x44322_y44642_class1	Claudia
123	175	1863.5	1672.5	1	WV30NH_CD8_100_ER2 - 2015-11-16 15.55.12_x44322_y44642_class1	Claudia
124	175	1906.5	1796.5	1	WV30NH_CD8_100_ER2 - 2015-11-16 15.55.12_x44322_y44642_class1	Claudia
125	175	1563.5	1977.5	1	WV30NH_CD8_100_ER2 - 2015-11-16 15.55.12_x44322_y44642_class1	Claudia
126	175	1590.5	1831.5	1	WV30NH_CD8_100_ER2 - 2015-11-16 15.55.12_x44322_y44642_class1	Claudia
127	175	1622.5	1789.5	1	WV30NH_CD8_100_ER2 - 2015-11-16 15.55.12_x44322_y44642_class1	Claudia
128	175	1640.5	1739.5	1	WV30NH_CD8_100_ER2 - 2015-11-16 15.55.12_x44322_y44642_class1	Claudia
129	175	1695.5	1718.5	1	WV30NH_CD8_100_ER2 - 2015-11-16 15.55.12_x44322_y44642_class1	Claudia
130	175	1540.5	1678.5	1	WV30NH_CD8_100_ER2 - 2015-11-16 15.55.12_x44322_y44642_class1	Claudia
131	175	1466.5	1631.5	1	WV30NH_CD8_100_ER2 - 2015-11-16 15.55.12_x44322_y44642_class1	Claudia
132	175	1328.5	1948.5	1	WV30NH_CD8_100_ER2 - 2015-11-16 15.55.12_x44322_y44642_class1	Claudia
133	175	1354.5	1853.5	1	WV30NH_CD8_100_ER2 - 2015-11-16 15.55.12_x44322_y44642_class1	Claudia
134	175	1322.5	1606.5	1	WV30NH_CD8_100_ER2 - 2015-11-16 15.55.12_x44322_y44642_class1	Claudia
135	175	1424.5	1516.5	1	WV30NH_CD8_100_ER2 - 2015-11-16 15.55.12_x44322_y44642_class1	Claudia
137	175	360.5	1971.5	1	WV30NH_CD8_100_ER2 - 2015-11-16 15.55.12_x44322_y44642_class1	Claudia
138	175	460.5	1946.5	1	WV30NH_CD8_100_ER2 - 2015-11-16 15.55.12_x44322_y44642_class1	Claudia
139	175	707.5	1825.5	1	WV30NH_CD8_100_ER2 - 2015-11-16 15.55.12_x44322_y44642_class1	Claudia
140	175	762.5	1807.5	1	WV30NH_CD8_100_ER2 - 2015-11-16 15.55.12_x44322_y44642_class1	Claudia
141	175	810.5	1757.5	1	WV30NH_CD8_100_ER2 - 2015-11-16 15.55.12_x44322_y44642_class1	Claudia
142	175	831.5	1699.5	1	WV30NH_CD8_100_ER2 - 2015-11-16 15.55.12_x44322_y44642_class1	Claudia
143	175	768.5	1672.5	1	WV30NH_CD8_100_ER2 - 2015-11-16 15.55.12_x44322_y44642_class1	Claudia
144	175	480.5	1625.5	1	WV30NH_CD8_100_ER2 - 2015-11-16 15.55.12_x44322_y44642_class1	Claudia
145	175	356.5	1603.5	1	WV30NH_CD8_100_ER2 - 2015-11-16 15.55.12_x44322_y44642_class1	Claudia
146	175	331.5	1553.5	1	WV30NH_CD8_100_ER2 - 2015-11-16 15.55.12_x44322_y44642_class1	Claudia
148	175	475.5	1528.5	1	WV30NH_CD8_100_ER2 - 2015-11-16 15.55.12_x44322_y44642_class1	Claudia
149	175	230.5	1537.5	1	WV30NH_CD8_100_ER2 - 2015-11-16 15.55.12_x44322_y44642_class1	Claudia
151	175	33.5	1500.5	1	WV30NH_CD8_100_ER2 - 2015-11-16 15.55.12_x44322_y44642_class1	Claudia
152	175	104.5	1539.5	1	WV30NH_CD8_100_ER2 - 2015-11-16 15.55.12_x44322_y44642_class1	Claudia
153	175	128.5	1477.5	1	WV30NH_CD8_100_ER2 - 2015-11-16 15.55.12_x44322_y44642_class1	Claudia
154	175	87.5	1412.5	1	WV30NH_CD8_100_ER2 - 2015-11-16 15.55.12_x44322_y44642_class1	Claudia
155	175	96.5	1333.5	1	WV30NH_CD8_100_ER2 - 2015-11-16 15.55.12_x44322_y44642_class1	Claudia
156	175	249.5	1316.5	1	WV30NH_CD8_100_ER2 - 2015-11-16 15.55.12_x44322_y44642_class1	Claudia
157	175	210.5	1269.5	1	WV30NH_CD8_100_ER2 - 2015-11-16 15.55.12_x44322_y44642_class1	Claudia
158	175	346.5	1287.5	1	WV30NH_CD8_100_ER2 - 2015-11-16 15.55.12_x44322_y44642_class1	Claudia
159	175	403.5	1430.5	1	WV30NH_CD8_100_ER2 - 2015-11-16 15.55.12_x44322_y44642_class1	Claudia
160	175	403.5	1565.5	1	WV30NH_CD8_100_ER2 - 2015-11-16 15.55.12_x44322_y44642_class1	Claudia
161	175	624.5	1469.5	1	WV30NH_CD8_100_ER2 - 2015-11-16 15.55.12_x44322_y44642_class1	Claudia
162	175	754.5	1395.5	1	WV30NH_CD8_100_ER2 - 2015-11-16 15.55.12_x44322_y44642_class1	Claudia
163	175	836.5	1387.5	1	WV30NH_CD8_100_ER2 - 2015-11-16 15.55.12_x44322_y44642_class1	Claudia
164	175	748.5	1560.5	1	WV30NH_CD8_100_ER2 - 2015-11-16 15.55.12_x44322_y44642_class1	Claudia
165	175	931.5	1415.5	1	WV30NH_CD8_100_ER2 - 2015-11-16 15.55.12_x44322_y44642_class1	Claudia
166	175	1012.5	1345.5	1	WV30NH_CD8_100_ER2 - 2015-11-16 15.55.12_x44322_y44642_class1	Claudia
167	175	1077.5	1527.5	1	WV30NH_CD8_100_ER2 - 2015-11-16 15.55.12_x44322_y44642_class1	Claudia
168	175	818.5	1289.5	1	WV30NH_CD8_100_ER2 - 2015-11-16 15.55.12_x44322_y44642_class1	Claudia
169	175	545.5	1184.5	1	WV30NH_CD8_100_ER2 - 2015-11-16 15.55.12_x44322_y44642_class1	Claudia
170	175	542.5	1239.5	1	WV30NH_CD8_100_ER2 - 2015-11-16 15.55.12_x44322_y44642_class1	Claudia
171	175	492.5	1230.5	1	WV30NH_CD8_100_ER2 - 2015-11-16 15.55.12_x44322_y44642_class1	Claudia
172	175	451.5	1218.5	1	WV30NH_CD8_100_ER2 - 2015-11-16 15.55.12_x44322_y44642_class1	Claudia
173	175	493.5	1118.5	1	WV30NH_CD8_100_ER2 - 2015-11-16 15.55.12_x44322_y44642_class1	Claudia
174	175	331.5	1054.5	1	WV30NH_CD8_100_ER2 - 2015-11-16 15.55.12_x44322_y44642_class1	Claudia
175	175	254.5	1157.5	1	WV30NH_CD8_100_ER2 - 2015-11-16 15.55.12_x44322_y44642_class1	Claudia
176	175	145.5	953.5	1	WV30NH_CD8_100_ER2 - 2015-11-16 15.55.12_x44322_y44642_class1	Claudia
177	175	430.5	868.5	1	WV30NH_CD8_100_ER2 - 2015-11-16 15.55.12_x44322_y44642_class1	Claudia
178	175	478.5	993.5	1	WV30NH_CD8_100_ER2 - 2015-11-16 15.55.12_x44322_y44642_class1	Claudia
179	175	509.5	965.5	1	WV30NH_CD8_100_ER2 - 2015-11-16 15.55.12_x44322_y44642_class1	Claudia
180	175	584.5	962.5	1	WV30NH_CD8_100_ER2 - 2015-11-16 15.55.12_x44322_y44642_class1	Claudia
181	175	621.5	1022.5	1	WV30NH_CD8_100_ER2 - 2015-11-16 15.55.12_x44322_y44642_class1	Claudia
182	175	1298.5	1312.5	1	WV30NH_CD8_100_ER2 - 2015-11-16 15.55.12_x44322_y44642_class1	Claudia
183	175	1378.5	1293.5	1	WV30NH_CD8_100_ER2 - 2015-11-16 15.55.12_x44322_y44642_class1	Claudia
184	175	143.5	1172.5	1	WV30NH_CD8_100_ER2 - 2015-11-16 15.55.12_x44322_y44642_class1	Claudia
185	175	195.5	1012.5	1	WV30NH_CD8_100_ER2 - 2015-11-16 15.55.12_x44322_y44642_class1	Claudia
