# Supplementary material for: Robust and accurate quantification of biomarkers of immune cells in lung cancer micro-environment using deep convolutional neural networks
Source: PeerJ. 2019 Apr 10;7:e6335. doi: 10.7717/peerj.6335 (PMC6462181; doi:10.7717/peerj.6335)
Supplement: Supplemental Information 2 — The positions of the positive cells were detected by four independent human observers on at least 64 different validation images. Each csv file stored in the zip archive represents the positive cell count and their position per person and validation image. [file peerj-07-6335-s002.zip › validation-observers/person1/WV30NH_CD8_100_ER2 - 2015-11-16 15.55.12_x48322_y28683_class1.csv]

f_markerId	f_nrOfMarkers	f_x	f_y	l_GTR	i_imagefile	i_subfolder
1	205	1978.5	124.5	1	WV30NH_CD8_100_ER2 - 2015-11-16 15.55.12_x48322_y28683_class1	Claudia
2	205	1995.5	62.5	1	WV30NH_CD8_100_ER2 - 2015-11-16 15.55.12_x48322_y28683_class1	Claudia
3	205	1963.5	3.5	1	WV30NH_CD8_100_ER2 - 2015-11-16 15.55.12_x48322_y28683_class1	Claudia
4	205	1854.5	112.5	1	WV30NH_CD8_100_ER2 - 2015-11-16 15.55.12_x48322_y28683_class1	Claudia
5	205	1878.5	171.5	1	WV30NH_CD8_100_ER2 - 2015-11-16 15.55.12_x48322_y28683_class1	Claudia
6	205	1763.5	12.5	1	WV30NH_CD8_100_ER2 - 2015-11-16 15.55.12_x48322_y28683_class1	Claudia
7	205	1721.5	18.5	1	WV30NH_CD8_100_ER2 - 2015-11-16 15.55.12_x48322_y28683_class1	Claudia
8	205	1522.5	231.5	1	WV30NH_CD8_100_ER2 - 2015-11-16 15.55.12_x48322_y28683_class1	Claudia
9	205	1445.5	392.5	1	WV30NH_CD8_100_ER2 - 2015-11-16 15.55.12_x48322_y28683_class1	Claudia
10	205	1171.5	78.5	1	WV30NH_CD8_100_ER2 - 2015-11-16 15.55.12_x48322_y28683_class1	Claudia
11	205	1137.5	7.5	1	WV30NH_CD8_100_ER2 - 2015-11-16 15.55.12_x48322_y28683_class1	Claudia
12	205	1034.5	24.5	1	WV30NH_CD8_100_ER2 - 2015-11-16 15.55.12_x48322_y28683_class1	Claudia
13	205	1175.5	283.5	1	WV30NH_CD8_100_ER2 - 2015-11-16 15.55.12_x48322_y28683_class1	Claudia
14	205	1043.5	196.5	1	WV30NH_CD8_100_ER2 - 2015-11-16 15.55.12_x48322_y28683_class1	Claudia
16	205	184.5	118.5	1	WV30NH_CD8_100_ER2 - 2015-11-16 15.55.12_x48322_y28683_class1	Claudia
17	205	153.5	101.5	1	WV30NH_CD8_100_ER2 - 2015-11-16 15.55.12_x48322_y28683_class1	Claudia
18	205	99.5	127.5	1	WV30NH_CD8_100_ER2 - 2015-11-16 15.55.12_x48322_y28683_class1	Claudia
19	205	207.5	187.5	1	WV30NH_CD8_100_ER2 - 2015-11-16 15.55.12_x48322_y28683_class1	Claudia
20	205	206.5	249.5	1	WV30NH_CD8_100_ER2 - 2015-11-16 15.55.12_x48322_y28683_class1	Claudia
21	205	99.5	292.5	1	WV30NH_CD8_100_ER2 - 2015-11-16 15.55.12_x48322_y28683_class1	Claudia
22	205	145.5	322.5	1	WV30NH_CD8_100_ER2 - 2015-11-16 15.55.12_x48322_y28683_class1	Claudia
23	205	107.5	371.5	1	WV30NH_CD8_100_ER2 - 2015-11-16 15.55.12_x48322_y28683_class1	Claudia
24	205	56.5	412.5	1	WV30NH_CD8_100_ER2 - 2015-11-16 15.55.12_x48322_y28683_class1	Claudia
25	205	51.5	300.5	1	WV30NH_CD8_100_ER2 - 2015-11-16 15.55.12_x48322_y28683_class1	Claudia
26	205	303.5	122.5	1	WV30NH_CD8_100_ER2 - 2015-11-16 15.55.12_x48322_y28683_class1	Claudia
27	205	248.5	104.5	1	WV30NH_CD8_100_ER2 - 2015-11-16 15.55.12_x48322_y28683_class1	Claudia
28	205	342.5	77.5	1	WV30NH_CD8_100_ER2 - 2015-11-16 15.55.12_x48322_y28683_class1	Claudia
29	205	371.5	33.5	1	WV30NH_CD8_100_ER2 - 2015-11-16 15.55.12_x48322_y28683_class1	Claudia
30	205	410.5	121.5	1	WV30NH_CD8_100_ER2 - 2015-11-16 15.55.12_x48322_y28683_class1	Claudia
31	205	340.5	140.5	1	WV30NH_CD8_100_ER2 - 2015-11-16 15.55.12_x48322_y28683_class1	Claudia
32	205	454.5	243.5	1	WV30NH_CD8_100_ER2 - 2015-11-16 15.55.12_x48322_y28683_class1	Claudia
33	205	498.5	184.5	1	WV30NH_CD8_100_ER2 - 2015-11-16 15.55.12_x48322_y28683_class1	Claudia
34	205	592.5	227.5	1	WV30NH_CD8_100_ER2 - 2015-11-16 15.55.12_x48322_y28683_class1	Claudia
35	205	650.5	225.5	1	WV30NH_CD8_100_ER2 - 2015-11-16 15.55.12_x48322_y28683_class1	Claudia
36	205	700.5	193.5	1	WV30NH_CD8_100_ER2 - 2015-11-16 15.55.12_x48322_y28683_class1	Claudia
37	205	745.5	156.5	1	WV30NH_CD8_100_ER2 - 2015-11-16 15.55.12_x48322_y28683_class1	Claudia
38	205	792.5	139.5	1	WV30NH_CD8_100_ER2 - 2015-11-16 15.55.12_x48322_y28683_class1	Claudia
39	205	848.5	206.5	1	WV30NH_CD8_100_ER2 - 2015-11-16 15.55.12_x48322_y28683_class1	Claudia
40	205	892.5	277.5	1	WV30NH_CD8_100_ER2 - 2015-11-16 15.55.12_x48322_y28683_class1	Claudia
41	205	1069.5	339.5	1	WV30NH_CD8_100_ER2 - 2015-11-16 15.55.12_x48322_y28683_class1	Claudia
42	205	1068.5	484.5	1	WV30NH_CD8_100_ER2 - 2015-11-16 15.55.12_x48322_y28683_class1	Claudia
43	205	1031.5	595.5	1	WV30NH_CD8_100_ER2 - 2015-11-16 15.55.12_x48322_y28683_class1	Claudia
44	205	853.5	575.5	1	WV30NH_CD8_100_ER2 - 2015-11-16 15.55.12_x48322_y28683_class1	Claudia
45	205	754.5	596.5	1	WV30NH_CD8_100_ER2 - 2015-11-16 15.55.12_x48322_y28683_class1	Claudia
46	205	727.5	627.5	1	WV30NH_CD8_100_ER2 - 2015-11-16 15.55.12_x48322_y28683_class1	Claudia
49	205	718.5	490.5	1	WV30NH_CD8_100_ER2 - 2015-11-16 15.55.12_x48322_y28683_class1	Claudia
50	205	740.5	462.5	1	WV30NH_CD8_100_ER2 - 2015-11-16 15.55.12_x48322_y28683_class1	Claudia
51	205	687.5	545.5	1	WV30NH_CD8_100_ER2 - 2015-11-16 15.55.12_x48322_y28683_class1	Claudia
52	205	650.5	368.5	1	WV30NH_CD8_100_ER2 - 2015-11-16 15.55.12_x48322_y28683_class1	Claudia
53	205	731.5	300.5	1	WV30NH_CD8_100_ER2 - 2015-11-16 15.55.12_x48322_y28683_class1	Claudia
54	205	586.5	372.5	1	WV30NH_CD8_100_ER2 - 2015-11-16 15.55.12_x48322_y28683_class1	Claudia
55	205	440.5	443.5	1	WV30NH_CD8_100_ER2 - 2015-11-16 15.55.12_x48322_y28683_class1	Claudia
56	205	343.5	424.5	1	WV30NH_CD8_100_ER2 - 2015-11-16 15.55.12_x48322_y28683_class1	Claudia
57	205	286.5	501.5	1	WV30NH_CD8_100_ER2 - 2015-11-16 15.55.12_x48322_y28683_class1	Claudia
59	205	134.5	660.5	1	WV30NH_CD8_100_ER2 - 2015-11-16 15.55.12_x48322_y28683_class1	Claudia
60	205	366.5	787.5	1	WV30NH_CD8_100_ER2 - 2015-11-16 15.55.12_x48322_y28683_class1	Claudia
63	205	495.5	713.5	1	WV30NH_CD8_100_ER2 - 2015-11-16 15.55.12_x48322_y28683_class1	Claudia
64	205	489.5	831.5	1	WV30NH_CD8_100_ER2 - 2015-11-16 15.55.12_x48322_y28683_class1	Claudia
65	205	468.5	795.5	1	WV30NH_CD8_100_ER2 - 2015-11-16 15.55.12_x48322_y28683_class1	Claudia
66	205	651.5	904.5	1	WV30NH_CD8_100_ER2 - 2015-11-16 15.55.12_x48322_y28683_class1	Claudia
67	205	513.5	949.5	1	WV30NH_CD8_100_ER2 - 2015-11-16 15.55.12_x48322_y28683_class1	Claudia
68	205	368.5	966.5	1	WV30NH_CD8_100_ER2 - 2015-11-16 15.55.12_x48322_y28683_class1	Claudia
69	205	345.5	889.5	1	WV30NH_CD8_100_ER2 - 2015-11-16 15.55.12_x48322_y28683_class1	Claudia
70	205	289.5	872.5	1	WV30NH_CD8_100_ER2 - 2015-11-16 15.55.12_x48322_y28683_class1	Claudia
71	205	237.5	854.5	1	WV30NH_CD8_100_ER2 - 2015-11-16 15.55.12_x48322_y28683_class1	Claudia
72	205	216.5	893.5	1	WV30NH_CD8_100_ER2 - 2015-11-16 15.55.12_x48322_y28683_class1	Claudia
73	205	227.5	1015.5	1	WV30NH_CD8_100_ER2 - 2015-11-16 15.55.12_x48322_y28683_class1	Claudia
74	205	69.5	1078.5	1	WV30NH_CD8_100_ER2 - 2015-11-16 15.55.12_x48322_y28683_class1	Claudia
75	205	363.5	1036.5	1	WV30NH_CD8_100_ER2 - 2015-11-16 15.55.12_x48322_y28683_class1	Claudia
76	205	384.5	1095.5	1	WV30NH_CD8_100_ER2 - 2015-11-16 15.55.12_x48322_y28683_class1	Claudia
77	205	327.5	1071.5	1	WV30NH_CD8_100_ER2 - 2015-11-16 15.55.12_x48322_y28683_class1	Claudia
78	205	337.5	1119.5	1	WV30NH_CD8_100_ER2 - 2015-11-16 15.55.12_x48322_y28683_class1	Claudia
79	205	296.5	1130.5	1	WV30NH_CD8_100_ER2 - 2015-11-16 15.55.12_x48322_y28683_class1	Claudia
80	205	234.5	1216.5	1	WV30NH_CD8_100_ER2 - 2015-11-16 15.55.12_x48322_y28683_class1	Claudia
81	205	186.5	1184.5	1	WV30NH_CD8_100_ER2 - 2015-11-16 15.55.12_x48322_y28683_class1	Claudia
83	205	303.5	1200.5	1	WV30NH_CD8_100_ER2 - 2015-11-16 15.55.12_x48322_y28683_class1	Claudia
84	205	284.5	1242.5	1	WV30NH_CD8_100_ER2 - 2015-11-16 15.55.12_x48322_y28683_class1	Claudia
85	205	540.5	1228.5	1	WV30NH_CD8_100_ER2 - 2015-11-16 15.55.12_x48322_y28683_class1	Claudia
86	205	572.5	1268.5	1	WV30NH_CD8_100_ER2 - 2015-11-16 15.55.12_x48322_y28683_class1	Claudia
87	205	668.5	1156.5	1	WV30NH_CD8_100_ER2 - 2015-11-16 15.55.12_x48322_y28683_class1	Claudia
89	205	1090.5	1139.5	1	WV30NH_CD8_100_ER2 - 2015-11-16 15.55.12_x48322_y28683_class1	Claudia
91	205	757.5	1183.5	1	WV30NH_CD8_100_ER2 - 2015-11-16 15.55.12_x48322_y28683_class1	Claudia
92	205	907.5	772.5	1	WV30NH_CD8_100_ER2 - 2015-11-16 15.55.12_x48322_y28683_class1	Claudia
93	205	919.5	727.5	1	WV30NH_CD8_100_ER2 - 2015-11-16 15.55.12_x48322_y28683_class1	Claudia
94	205	1043.5	769.5	1	WV30NH_CD8_100_ER2 - 2015-11-16 15.55.12_x48322_y28683_class1	Claudia
95	205	1262.5	689.5	1	WV30NH_CD8_100_ER2 - 2015-11-16 15.55.12_x48322_y28683_class1	Claudia
96	205	1295.5	666.5	1	WV30NH_CD8_100_ER2 - 2015-11-16 15.55.12_x48322_y28683_class1	Claudia
97	205	1503.5	619.5	1	WV30NH_CD8_100_ER2 - 2015-11-16 15.55.12_x48322_y28683_class1	Claudia
98	205	1478.5	768.5	1	WV30NH_CD8_100_ER2 - 2015-11-16 15.55.12_x48322_y28683_class1	Claudia
99	205	1431.5	849.5	1	WV30NH_CD8_100_ER2 - 2015-11-16 15.55.12_x48322_y28683_class1	Claudia
100	205	1533.5	906.5	1	WV30NH_CD8_100_ER2 - 2015-11-16 15.55.12_x48322_y28683_class1	Claudia
101	205	1528.5	954.5	1	WV30NH_CD8_100_ER2 - 2015-11-16 15.55.12_x48322_y28683_class1	Claudia
102	205	1504.5	899.5	1	WV30NH_CD8_100_ER2 - 2015-11-16 15.55.12_x48322_y28683_class1	Claudia
103	205	1589.5	1027.5	1	WV30NH_CD8_100_ER2 - 2015-11-16 15.55.12_x48322_y28683_class1	Claudia
104	205	1593.5	1130.5	1	WV30NH_CD8_100_ER2 - 2015-11-16 15.55.12_x48322_y28683_class1	Claudia
105	205	1469.5	978.5	1	WV30NH_CD8_100_ER2 - 2015-11-16 15.55.12_x48322_y28683_class1	Claudia
106	205	1446.5	1013.5	1	WV30NH_CD8_100_ER2 - 2015-11-16 15.55.12_x48322_y28683_class1	Claudia
107	205	1453.5	892.5	1	WV30NH_CD8_100_ER2 - 2015-11-16 15.55.12_x48322_y28683_class1	Claudia
108	205	1451.5	809.5	1	WV30NH_CD8_100_ER2 - 2015-11-16 15.55.12_x48322_y28683_class1	Claudia
109	205	1369.5	836.5	1	WV30NH_CD8_100_ER2 - 2015-11-16 15.55.12_x48322_y28683_class1	Claudia
110	205	1260.5	819.5	1	WV30NH_CD8_100_ER2 - 2015-11-16 15.55.12_x48322_y28683_class1	Claudia
111	205	1201.5	828.5	1	WV30NH_CD8_100_ER2 - 2015-11-16 15.55.12_x48322_y28683_class1	Claudia
112	205	1240.5	918.5	1	WV30NH_CD8_100_ER2 - 2015-11-16 15.55.12_x48322_y28683_class1	Claudia
113	205	1303.5	904.5	1	WV30NH_CD8_100_ER2 - 2015-11-16 15.55.12_x48322_y28683_class1	Claudia
114	205	1342.5	956.5	1	WV30NH_CD8_100_ER2 - 2015-11-16 15.55.12_x48322_y28683_class1	Claudia
115	205	1359.5	1015.5	1	WV30NH_CD8_100_ER2 - 2015-11-16 15.55.12_x48322_y28683_class1	Claudia
116	205	1280.5	1015.5	1	WV30NH_CD8_100_ER2 - 2015-11-16 15.55.12_x48322_y28683_class1	Claudia
117	205	1315.5	1186.5	1	WV30NH_CD8_100_ER2 - 2015-11-16 15.55.12_x48322_y28683_class1	Claudia
118	205	1457.5	1315.5	1	WV30NH_CD8_100_ER2 - 2015-11-16 15.55.12_x48322_y28683_class1	Claudia
119	205	1559.5	1259.5	1	WV30NH_CD8_100_ER2 - 2015-11-16 15.55.12_x48322_y28683_class1	Claudia
120	205	1554.5	1200.5	1	WV30NH_CD8_100_ER2 - 2015-11-16 15.55.12_x48322_y28683_class1	Claudia
121	205	1654.5	1269.5	1	WV30NH_CD8_100_ER2 - 2015-11-16 15.55.12_x48322_y28683_class1	Claudia
122	205	1768.5	1246.5	1	WV30NH_CD8_100_ER2 - 2015-11-16 15.55.12_x48322_y28683_class1	Claudia
123	205	1895.5	1266.5	1	WV30NH_CD8_100_ER2 - 2015-11-16 15.55.12_x48322_y28683_class1	Claudia
124	205	1790.5	1453.5	1	WV30NH_CD8_100_ER2 - 2015-11-16 15.55.12_x48322_y28683_class1	Claudia
125	205	1722.5	1469.5	1	WV30NH_CD8_100_ER2 - 2015-11-16 15.55.12_x48322_y28683_class1	Claudia
126	205	1671.5	1490.5	1	WV30NH_CD8_100_ER2 - 2015-11-16 15.55.12_x48322_y28683_class1	Claudia
127	205	1639.5	1503.5	1	WV30NH_CD8_100_ER2 - 2015-11-16 15.55.12_x48322_y28683_class1	Claudia
128	205	1628.5	1537.5	1	WV30NH_CD8_100_ER2 - 2015-11-16 15.55.12_x48322_y28683_class1	Claudia
129	205	1653.5	1572.5	1	WV30NH_CD8_100_ER2 - 2015-11-16 15.55.12_x48322_y28683_class1	Claudia
131	205	1678.5	1960.5	1	WV30NH_CD8_100_ER2 - 2015-11-16 15.55.12_x48322_y28683_class1	Claudia
132	205	1560.5	1884.5	1	WV30NH_CD8_100_ER2 - 2015-11-16 15.55.12_x48322_y28683_class1	Claudia
133	205	1474.5	1862.5	1	WV30NH_CD8_100_ER2 - 2015-11-16 15.55.12_x48322_y28683_class1	Claudia
134	205	1612.5	1760.5	1	WV30NH_CD8_100_ER2 - 2015-11-16 15.55.12_x48322_y28683_class1	Claudia
135	205	1481.5	1610.5	1	WV30NH_CD8_100_ER2 - 2015-11-16 15.55.12_x48322_y28683_class1	Claudia
136	205	1524.5	1356.5	1	WV30NH_CD8_100_ER2 - 2015-11-16 15.55.12_x48322_y28683_class1	Claudia
137	205	1413.5	1256.5	1	WV30NH_CD8_100_ER2 - 2015-11-16 15.55.12_x48322_y28683_class1	Claudia
138	205	1351.5	1390.5	1	WV30NH_CD8_100_ER2 - 2015-11-16 15.55.12_x48322_y28683_class1	Claudia
139	205	1237.5	1363.5	1	WV30NH_CD8_100_ER2 - 2015-11-16 15.55.12_x48322_y28683_class1	Claudia
140	205	1275.5	1262.5	1	WV30NH_CD8_100_ER2 - 2015-11-16 15.55.12_x48322_y28683_class1	Claudia
141	205	1274.5	1428.5	1	WV30NH_CD8_100_ER2 - 2015-11-16 15.55.12_x48322_y28683_class1	Claudia
142	205	1310.5	1496.5	1	WV30NH_CD8_100_ER2 - 2015-11-16 15.55.12_x48322_y28683_class1	Claudia
143	205	1350.5	1536.5	1	WV30NH_CD8_100_ER2 - 2015-11-16 15.55.12_x48322_y28683_class1	Claudia
144	205	1421.5	1527.5	1	WV30NH_CD8_100_ER2 - 2015-11-16 15.55.12_x48322_y28683_class1	Claudia
145	205	1453.5	1560.5	1	WV30NH_CD8_100_ER2 - 2015-11-16 15.55.12_x48322_y28683_class1	Claudia
146	205	1509.5	1522.5	1	WV30NH_CD8_100_ER2 - 2015-11-16 15.55.12_x48322_y28683_class1	Claudia
147	205	1275.5	1590.5	1	WV30NH_CD8_100_ER2 - 2015-11-16 15.55.12_x48322_y28683_class1	Claudia
148	205	1372.5	1610.5	1	WV30NH_CD8_100_ER2 - 2015-11-16 15.55.12_x48322_y28683_class1	Claudia
149	205	1362.5	1671.5	1	WV30NH_CD8_100_ER2 - 2015-11-16 15.55.12_x48322_y28683_class1	Claudia
150	205	1210.5	1559.5	1	WV30NH_CD8_100_ER2 - 2015-11-16 15.55.12_x48322_y28683_class1	Claudia
151	205	1163.5	1599.5	1	WV30NH_CD8_100_ER2 - 2015-11-16 15.55.12_x48322_y28683_class1	Claudia
152	205	1118.5	1589.5	1	WV30NH_CD8_100_ER2 - 2015-11-16 15.55.12_x48322_y28683_class1	Claudia
153	205	1127.5	1518.5	1	WV30NH_CD8_100_ER2 - 2015-11-16 15.55.12_x48322_y28683_class1	Claudia
154	205	1109.5	1412.5	1	WV30NH_CD8_100_ER2 - 2015-11-16 15.55.12_x48322_y28683_class1	Claudia
155	205	1009.5	1368.5	1	WV30NH_CD8_100_ER2 - 2015-11-16 15.55.12_x48322_y28683_class1	Claudia
156	205	1077.5	1181.5	1	WV30NH_CD8_100_ER2 - 2015-11-16 15.55.12_x48322_y28683_class1	Claudia
157	205	1200.5	1665.5	1	WV30NH_CD8_100_ER2 - 2015-11-16 15.55.12_x48322_y28683_class1	Claudia
158	205	1242.5	1739.5	1	WV30NH_CD8_100_ER2 - 2015-11-16 15.55.12_x48322_y28683_class1	Claudia
159	205	1216.5	1796.5	1	WV30NH_CD8_100_ER2 - 2015-11-16 15.55.12_x48322_y28683_class1	Claudia
160	205	1183.5	1830.5	1	WV30NH_CD8_100_ER2 - 2015-11-16 15.55.12_x48322_y28683_class1	Claudia
161	205	1137.5	1825.5	1	WV30NH_CD8_100_ER2 - 2015-11-16 15.55.12_x48322_y28683_class1	Claudia
162	205	1083.5	1880.5	1	WV30NH_CD8_100_ER2 - 2015-11-16 15.55.12_x48322_y28683_class1	Claudia
163	205	1092.5	1940.5	1	WV30NH_CD8_100_ER2 - 2015-11-16 15.55.12_x48322_y28683_class1	Claudia
164	205	1140.5	1981.5	1	WV30NH_CD8_100_ER2 - 2015-11-16 15.55.12_x48322_y28683_class1	Claudia
165	205	983.5	1943.5	1	WV30NH_CD8_100_ER2 - 2015-11-16 15.55.12_x48322_y28683_class1	Claudia
167	205	892.5	1822.5	1	WV30NH_CD8_100_ER2 - 2015-11-16 15.55.12_x48322_y28683_class1	Claudia
168	205	906.5	1734.5	1	WV30NH_CD8_100_ER2 - 2015-11-16 15.55.12_x48322_y28683_class1	Claudia
169	205	854.5	1980.5	1	WV30NH_CD8_100_ER2 - 2015-11-16 15.55.12_x48322_y28683_class1	Claudia
170	205	1016.5	1803.5	1	WV30NH_CD8_100_ER2 - 2015-11-16 15.55.12_x48322_y28683_class1	Claudia
171	205	1060.5	1736.5	1	WV30NH_CD8_100_ER2 - 2015-11-16 15.55.12_x48322_y28683_class1	Claudia
172	205	1051.5	1680.5	1	WV30NH_CD8_100_ER2 - 2015-11-16 15.55.12_x48322_y28683_class1	Claudia
173	205	845.5	1543.5	1	WV30NH_CD8_100_ER2 - 2015-11-16 15.55.12_x48322_y28683_class1	Claudia
174	205	740.5	1503.5	1	WV30NH_CD8_100_ER2 - 2015-11-16 15.55.12_x48322_y28683_class1	Claudia
175	205	687.5	1512.5	1	WV30NH_CD8_100_ER2 - 2015-11-16 15.55.12_x48322_y28683_class1	Claudia
176	205	719.5	1571.5	1	WV30NH_CD8_100_ER2 - 2015-11-16 15.55.12_x48322_y28683_class1	Claudia
177	205	778.5	1666.5	1	WV30NH_CD8_100_ER2 - 2015-11-16 15.55.12_x48322_y28683_class1	Claudia
178	205	737.5	1683.5	1	WV30NH_CD8_100_ER2 - 2015-11-16 15.55.12_x48322_y28683_class1	Claudia
179	205	577.5	1677.5	1	WV30NH_CD8_100_ER2 - 2015-11-16 15.55.12_x48322_y28683_class1	Claudia
180	205	554.5	1557.5	1	WV30NH_CD8_100_ER2 - 2015-11-16 15.55.12_x48322_y28683_class1	Claudia
181	205	610.5	1560.5	1	WV30NH_CD8_100_ER2 - 2015-11-16 15.55.12_x48322_y28683_class1	Claudia
182	205	565.5	1796.5	1	WV30NH_CD8_100_ER2 - 2015-11-16 15.55.12_x48322_y28683_class1	Claudia
183	205	587.5	1849.5	1	WV30NH_CD8_100_ER2 - 2015-11-16 15.55.12_x48322_y28683_class1	Claudia
184	205	630.5	1798.5	1	WV30NH_CD8_100_ER2 - 2015-11-16 15.55.12_x48322_y28683_class1	Claudia
185	205	680.5	1839.5	1	WV30NH_CD8_100_ER2 - 2015-11-16 15.55.12_x48322_y28683_class1	Claudia
186	205	719.5	1798.5	1	WV30NH_CD8_100_ER2 - 2015-11-16 15.55.12_x48322_y28683_class1	Claudia
187	205	712.5	1739.5	1	WV30NH_CD8_100_ER2 - 2015-11-16 15.55.12_x48322_y28683_class1	Claudia
188	205	750.5	1807.5	1	WV30NH_CD8_100_ER2 - 2015-11-16 15.55.12_x48322_y28683_class1	Claudia
189	205	834.5	1780.5	1	WV30NH_CD8_100_ER2 - 2015-11-16 15.55.12_x48322_y28683_class1	Claudia
190	205	754.5	1927.5	1	WV30NH_CD8_100_ER2 - 2015-11-16 15.55.12_x48322_y28683_class1	Claudia
191	205	766.5	1965.5	1	WV30NH_CD8_100_ER2 - 2015-11-16 15.55.12_x48322_y28683_class1	Claudia
192	205	709.5	1977.5	1	WV30NH_CD8_100_ER2 - 2015-11-16 15.55.12_x48322_y28683_class1	Claudia
193	205	666.5	1934.5	1	WV30NH_CD8_100_ER2 - 2015-11-16 15.55.12_x48322_y28683_class1	Claudia
194	205	669.5	1896.5	1	WV30NH_CD8_100_ER2 - 2015-11-16 15.55.12_x48322_y28683_class1	Claudia
195	205	619.5	1975.5	1	WV30NH_CD8_100_ER2 - 2015-11-16 15.55.12_x48322_y28683_class1	Claudia
196	205	553.5	1896.5	1	WV30NH_CD8_100_ER2 - 2015-11-16 15.55.12_x48322_y28683_class1	Claudia
197	205	501.5	1954.5	1	WV30NH_CD8_100_ER2 - 2015-11-16 15.55.12_x48322_y28683_class1	Claudia
198	205	459.5	1980.5	1	WV30NH_CD8_100_ER2 - 2015-11-16 15.55.12_x48322_y28683_class1	Claudia
199	205	384.5	1953.5	1	WV30NH_CD8_100_ER2 - 2015-11-16 15.55.12_x48322_y28683_class1	Claudia
201	205	143.5	1966.5	1	WV30NH_CD8_100_ER2 - 2015-11-16 15.55.12_x48322_y28683_class1	Claudia
202	205	24.5	1949.5	1	WV30NH_CD8_100_ER2 - 2015-11-16 15.55.12_x48322_y28683_class1	Claudia
203	205	22.5	1649.5	1	WV30NH_CD8_100_ER2 - 2015-11-16 15.55.12_x48322_y28683_class1	Claudia
204	205	113.5	1742.5	1	WV30NH_CD8_100_ER2 - 2015-11-16 15.55.12_x48322_y28683_class1	Claudia
205	205	159.5	1763.5	1	WV30NH_CD8_100_ER2 - 2015-11-16 15.55.12_x48322_y28683_class1	Claudia
206	205	203.5	1809.5	1	WV30NH_CD8_100_ER2 - 2015-11-16 15.55.12_x48322_y28683_class1	Claudia
207	205	357.5	1904.5	1	WV30NH_CD8_100_ER2 - 2015-11-16 15.55.12_x48322_y28683_class1	Claudia
208	205	422.5	1854.5	1	WV30NH_CD8_100_ER2 - 2015-11-16 15.55.12_x48322_y28683_class1	Claudia
209	205	396.5	1806.5	1	WV30NH_CD8_100_ER2 - 2015-11-16 15.55.12_x48322_y28683_class1	Claudia
210	205	251.5	1687.5	1	WV30NH_CD8_100_ER2 - 2015-11-16 15.55.12_x48322_y28683_class1	Claudia
211	205	307.5	1612.5	1	WV30NH_CD8_100_ER2 - 2015-11-16 15.55.12_x48322_y28683_class1	Claudia
212	205	319.5	1462.5	1	WV30NH_CD8_100_ER2 - 2015-11-16 15.55.12_x48322_y28683_class1	Claudia
213	205	290.5	1404.5	1	WV30NH_CD8_100_ER2 - 2015-11-16 15.55.12_x48322_y28683_class1	Claudia
214	205	396.5	1453.5	1	WV30NH_CD8_100_ER2 - 2015-11-16 15.55.12_x48322_y28683_class1	Claudia
215	205	113.5	1159.5	1	WV30NH_CD8_100_ER2 - 2015-11-16 15.55.12_x48322_y28683_class1	Claudia
216	205	1571.5	631.5	1	WV30NH_CD8_100_ER2 - 2015-11-16 15.55.12_x48322_y28683_class1	Claudia
217	205	1187.5	1060.5	1	WV30NH_CD8_100_ER2 - 2015-11-16 15.55.12_x48322_y28683_class1	Claudia
