# Supplementary material for: Robust and accurate quantification of biomarkers of immune cells in lung cancer micro-environment using deep convolutional neural networks
Source: PeerJ. 2019 Apr 10;7:e6335. doi: 10.7717/peerj.6335 (PMC6462181; doi:10.7717/peerj.6335)
Supplement: Supplemental Information 2 — The positions of the positive cells were detected by four independent human observers on at least 64 different validation images. Each csv file stored in the zip archive represents the positive cell count and their position per person and validation image. [file peerj-07-6335-s002.zip › validation-observers/person1/WV30NH_CD8_100_ER2 - 2015-11-16 15.55.12_x59215_y21827_class1.csv]

f_markerId	f_nrOfMarkers	f_x	f_y	l_GTR	i_imagefile	i_subfolder
1	79	334.5	465.5	1	WV30NH_CD8_100_ER2 - 2015-11-16 15.55.12_x59215_y21827_class1	Claudia
2	79	254.5	571.5	1	WV30NH_CD8_100_ER2 - 2015-11-16 15.55.12_x59215_y21827_class1	Claudia
3	79	703.5	171.5	1	WV30NH_CD8_100_ER2 - 2015-11-16 15.55.12_x59215_y21827_class1	Claudia
4	79	606.5	386.5	1	WV30NH_CD8_100_ER2 - 2015-11-16 15.55.12_x59215_y21827_class1	Claudia
5	79	1019.5	213.5	1	WV30NH_CD8_100_ER2 - 2015-11-16 15.55.12_x59215_y21827_class1	Claudia
6	79	1436.5	396.5	1	WV30NH_CD8_100_ER2 - 2015-11-16 15.55.12_x59215_y21827_class1	Claudia
7	79	1304.5	418.5	1	WV30NH_CD8_100_ER2 - 2015-11-16 15.55.12_x59215_y21827_class1	Claudia
8	79	1334.5	487.5	1	WV30NH_CD8_100_ER2 - 2015-11-16 15.55.12_x59215_y21827_class1	Claudia
9	79	1168.5	390.5	1	WV30NH_CD8_100_ER2 - 2015-11-16 15.55.12_x59215_y21827_class1	Claudia
10	79	1171.5	442.5	1	WV30NH_CD8_100_ER2 - 2015-11-16 15.55.12_x59215_y21827_class1	Claudia
11	79	1515.5	498.5	1	WV30NH_CD8_100_ER2 - 2015-11-16 15.55.12_x59215_y21827_class1	Claudia
12	79	1640.5	466.5	1	WV30NH_CD8_100_ER2 - 2015-11-16 15.55.12_x59215_y21827_class1	Claudia
13	79	1910.5	499.5	1	WV30NH_CD8_100_ER2 - 2015-11-16 15.55.12_x59215_y21827_class1	Claudia
14	79	1831.5	571.5	1	WV30NH_CD8_100_ER2 - 2015-11-16 15.55.12_x59215_y21827_class1	Claudia
15	79	1880.5	595.5	1	WV30NH_CD8_100_ER2 - 2015-11-16 15.55.12_x59215_y21827_class1	Claudia
16	79	1916.5	936.5	1	WV30NH_CD8_100_ER2 - 2015-11-16 15.55.12_x59215_y21827_class1	Claudia
17	79	1903.5	877.5	1	WV30NH_CD8_100_ER2 - 2015-11-16 15.55.12_x59215_y21827_class1	Claudia
18	79	1795.5	771.5	1	WV30NH_CD8_100_ER2 - 2015-11-16 15.55.12_x59215_y21827_class1	Claudia
19	79	1730.5	740.5	1	WV30NH_CD8_100_ER2 - 2015-11-16 15.55.12_x59215_y21827_class1	Claudia
20	79	1463.5	807.5	1	WV30NH_CD8_100_ER2 - 2015-11-16 15.55.12_x59215_y21827_class1	Claudia
21	79	1440.5	903.5	1	WV30NH_CD8_100_ER2 - 2015-11-16 15.55.12_x59215_y21827_class1	Claudia
22	79	1683.5	1007.5	1	WV30NH_CD8_100_ER2 - 2015-11-16 15.55.12_x59215_y21827_class1	Claudia
23	79	1827.5	1074.5	1	WV30NH_CD8_100_ER2 - 2015-11-16 15.55.12_x59215_y21827_class1	Claudia
24	79	1930.5	1124.5	1	WV30NH_CD8_100_ER2 - 2015-11-16 15.55.12_x59215_y21827_class1	Claudia
25	79	1893.5	1193.5	1	WV30NH_CD8_100_ER2 - 2015-11-16 15.55.12_x59215_y21827_class1	Claudia
26	79	1980.5	1396.5	1	WV30NH_CD8_100_ER2 - 2015-11-16 15.55.12_x59215_y21827_class1	Claudia
27	79	1971.5	1468.5	1	WV30NH_CD8_100_ER2 - 2015-11-16 15.55.12_x59215_y21827_class1	Claudia
28	79	1878.5	1286.5	1	WV30NH_CD8_100_ER2 - 2015-11-16 15.55.12_x59215_y21827_class1	Claudia
29	79	1924.5	1956.5	1	WV30NH_CD8_100_ER2 - 2015-11-16 15.55.12_x59215_y21827_class1	Claudia
30	79	1721.5	1901.5	1	WV30NH_CD8_100_ER2 - 2015-11-16 15.55.12_x59215_y21827_class1	Claudia
31	79	1643.5	1940.5	1	WV30NH_CD8_100_ER2 - 2015-11-16 15.55.12_x59215_y21827_class1	Claudia
32	79	1630.5	1980.5	1	WV30NH_CD8_100_ER2 - 2015-11-16 15.55.12_x59215_y21827_class1	Claudia
33	79	1545.5	1949.5	1	WV30NH_CD8_100_ER2 - 2015-11-16 15.55.12_x59215_y21827_class1	Claudia
34	79	1528.5	1724.5	1	WV30NH_CD8_100_ER2 - 2015-11-16 15.55.12_x59215_y21827_class1	Claudia
35	79	1678.5	1640.5	1	WV30NH_CD8_100_ER2 - 2015-11-16 15.55.12_x59215_y21827_class1	Claudia
36	79	1731.5	1630.5	1	WV30NH_CD8_100_ER2 - 2015-11-16 15.55.12_x59215_y21827_class1	Claudia
37	79	1799.5	1683.5	1	WV30NH_CD8_100_ER2 - 2015-11-16 15.55.12_x59215_y21827_class1	Claudia
38	79	1909.5	1698.5	1	WV30NH_CD8_100_ER2 - 2015-11-16 15.55.12_x59215_y21827_class1	Claudia
39	79	1977.5	1696.5	1	WV30NH_CD8_100_ER2 - 2015-11-16 15.55.12_x59215_y21827_class1	Claudia
40	79	1719.5	1453.5	1	WV30NH_CD8_100_ER2 - 2015-11-16 15.55.12_x59215_y21827_class1	Claudia
41	79	1753.5	1400.5	1	WV30NH_CD8_100_ER2 - 2015-11-16 15.55.12_x59215_y21827_class1	Claudia
42	79	1684.5	1350.5	1	WV30NH_CD8_100_ER2 - 2015-11-16 15.55.12_x59215_y21827_class1	Claudia
43	79	1595.5	1392.5	1	WV30NH_CD8_100_ER2 - 2015-11-16 15.55.12_x59215_y21827_class1	Claudia
44	79	1524.5	1428.5	1	WV30NH_CD8_100_ER2 - 2015-11-16 15.55.12_x59215_y21827_class1	Claudia
45	79	1312.5	1798.5	1	WV30NH_CD8_100_ER2 - 2015-11-16 15.55.12_x59215_y21827_class1	Claudia
48	79	1254.5	1701.5	1	WV30NH_CD8_100_ER2 - 2015-11-16 15.55.12_x59215_y21827_class1	Claudia
49	79	889.5	1768.5	1	WV30NH_CD8_100_ER2 - 2015-11-16 15.55.12_x59215_y21827_class1	Claudia
50	79	774.5	1825.5	1	WV30NH_CD8_100_ER2 - 2015-11-16 15.55.12_x59215_y21827_class1	Claudia
51	79	542.5	1862.5	1	WV30NH_CD8_100_ER2 - 2015-11-16 15.55.12_x59215_y21827_class1	Claudia
52	79	633.5	1771.5	1	WV30NH_CD8_100_ER2 - 2015-11-16 15.55.12_x59215_y21827_class1	Claudia
54	79	127.5	1889.5	1	WV30NH_CD8_100_ER2 - 2015-11-16 15.55.12_x59215_y21827_class1	Claudia
55	79	96.5	986.5	1	WV30NH_CD8_100_ER2 - 2015-11-16 15.55.12_x59215_y21827_class1	Claudia
56	79	140.5	543.5	1	WV30NH_CD8_100_ER2 - 2015-11-16 15.55.12_x59215_y21827_class1	Claudia
57	79	243.5	643.5	1	WV30NH_CD8_100_ER2 - 2015-11-16 15.55.12_x59215_y21827_class1	Claudia
58	79	831.5	600.5	1	WV30NH_CD8_100_ER2 - 2015-11-16 15.55.12_x59215_y21827_class1	Claudia
59	79	1001.5	583.5	1	WV30NH_CD8_100_ER2 - 2015-11-16 15.55.12_x59215_y21827_class1	Claudia
60	79	1048.5	1206.5	1	WV30NH_CD8_100_ER2 - 2015-11-16 15.55.12_x59215_y21827_class1	Claudia
62	79	1171.5	1160.5	1	WV30NH_CD8_100_ER2 - 2015-11-16 15.55.12_x59215_y21827_class1	Claudia
63	79	1104.5	1227.5	1	WV30NH_CD8_100_ER2 - 2015-11-16 15.55.12_x59215_y21827_class1	Claudia
65	79	1278.5	1316.5	1	WV30NH_CD8_100_ER2 - 2015-11-16 15.55.12_x59215_y21827_class1	Claudia
66	79	1318.5	1303.5	1	WV30NH_CD8_100_ER2 - 2015-11-16 15.55.12_x59215_y21827_class1	Claudia
67	79	863.5	1363.5	1	WV30NH_CD8_100_ER2 - 2015-11-16 15.55.12_x59215_y21827_class1	Claudia
68	79	880.5	1310.5	1	WV30NH_CD8_100_ER2 - 2015-11-16 15.55.12_x59215_y21827_class1	Claudia
69	79	1031.5	1327.5	1	WV30NH_CD8_100_ER2 - 2015-11-16 15.55.12_x59215_y21827_class1	Claudia
70	79	1051.5	1362.5	1	WV30NH_CD8_100_ER2 - 2015-11-16 15.55.12_x59215_y21827_class1	Claudia
71	79	1010.5	1287.5	1	WV30NH_CD8_100_ER2 - 2015-11-16 15.55.12_x59215_y21827_class1	Claudia
73	79	1287.5	1554.5	1	WV30NH_CD8_100_ER2 - 2015-11-16 15.55.12_x59215_y21827_class1	Claudia
74	79	1365.5	1521.5	1	WV30NH_CD8_100_ER2 - 2015-11-16 15.55.12_x59215_y21827_class1	Claudia
75	79	1342.5	1537.5	1	WV30NH_CD8_100_ER2 - 2015-11-16 15.55.12_x59215_y21827_class1	Claudia
76	79	1325.5	1421.5	1	WV30NH_CD8_100_ER2 - 2015-11-16 15.55.12_x59215_y21827_class1	Claudia
77	79	1278.5	1498.5	1	WV30NH_CD8_100_ER2 - 2015-11-16 15.55.12_x59215_y21827_class1	Claudia
78	79	1656.5	1218.5	1	WV30NH_CD8_100_ER2 - 2015-11-16 15.55.12_x59215_y21827_class1	Claudia
79	79	1595.5	1177.5	1	WV30NH_CD8_100_ER2 - 2015-11-16 15.55.12_x59215_y21827_class1	Claudia
80	79	1303.5	1156.5	1	WV30NH_CD8_100_ER2 - 2015-11-16 15.55.12_x59215_y21827_class1	Claudia
81	79	1159.5	1848.5	1	WV30NH_CD8_100_ER2 - 2015-11-16 15.55.12_x59215_y21827_class1	Claudia
82	79	1168.5	1774.5	1	WV30NH_CD8_100_ER2 - 2015-11-16 15.55.12_x59215_y21827_class1	Claudia
83	79	568.5	1730.5	1	WV30NH_CD8_100_ER2 - 2015-11-16 15.55.12_x59215_y21827_class1	Claudia
84	79	543.5	1690.5	1	WV30NH_CD8_100_ER2 - 2015-11-16 15.55.12_x59215_y21827_class1	Claudia
85	79	1892.5	1653.5	1	WV30NH_CD8_100_ER2 - 2015-11-16 15.55.12_x59215_y21827_class1	Claudia
