# Supplementary material for: Robust and accurate quantification of biomarkers of immune cells in lung cancer micro-environment using deep convolutional neural networks
Source: PeerJ. 2019 Apr 10;7:e6335. doi: 10.7717/peerj.6335 (PMC6462181; doi:10.7717/peerj.6335)
Supplement: Supplemental Information 2 — The positions of the positive cells were detected by four independent human observers on at least 64 different validation images. Each csv file stored in the zip archive represents the positive cell count and their position per person and validation image. [file peerj-07-6335-s002.zip › validation-observers/person1/WV30NH_CD8_100_ER2 - 2015-11-16 15.55.12_x63950_y54818_class1.csv]

f_markerId	f_nrOfMarkers	f_x	f_y	l_GTR	i_imagefile	i_subfolder
1	21	1389.5	90.5	1	WV30NH_CD8_100_ER2 - 2015-11-16 15.55.12_x63950_y54818_class1	Claudia
2	21	904.5	95.5	1	WV30NH_CD8_100_ER2 - 2015-11-16 15.55.12_x63950_y54818_class1	Claudia
4	21	1031.5	425.5	1	WV30NH_CD8_100_ER2 - 2015-11-16 15.55.12_x63950_y54818_class1	Claudia
5	21	527.5	413.5	1	WV30NH_CD8_100_ER2 - 2015-11-16 15.55.12_x63950_y54818_class1	Claudia
6	21	387.5	910.5	1	WV30NH_CD8_100_ER2 - 2015-11-16 15.55.12_x63950_y54818_class1	Claudia
7	21	575.5	996.5	1	WV30NH_CD8_100_ER2 - 2015-11-16 15.55.12_x63950_y54818_class1	Claudia
8	21	519.5	1018.5	1	WV30NH_CD8_100_ER2 - 2015-11-16 15.55.12_x63950_y54818_class1	Claudia
9	21	259.5	1271.5	1	WV30NH_CD8_100_ER2 - 2015-11-16 15.55.12_x63950_y54818_class1	Claudia
11	21	877.5	1630.5	1	WV30NH_CD8_100_ER2 - 2015-11-16 15.55.12_x63950_y54818_class1	Claudia
12	21	671.5	1686.5	1	WV30NH_CD8_100_ER2 - 2015-11-16 15.55.12_x63950_y54818_class1	Claudia
13	21	1166.5	1680.5	1	WV30NH_CD8_100_ER2 - 2015-11-16 15.55.12_x63950_y54818_class1	Claudia
14	21	1715.5	1595.5	1	WV30NH_CD8_100_ER2 - 2015-11-16 15.55.12_x63950_y54818_class1	Claudia
15	21	1603.5	1581.5	1	WV30NH_CD8_100_ER2 - 2015-11-16 15.55.12_x63950_y54818_class1	Claudia
17	21	1233.5	1178.5	1	WV30NH_CD8_100_ER2 - 2015-11-16 15.55.12_x63950_y54818_class1	Claudia
18	21	1633.5	1109.5	1	WV30NH_CD8_100_ER2 - 2015-11-16 15.55.12_x63950_y54818_class1	Claudia
19	21	1590.5	927.5	1	WV30NH_CD8_100_ER2 - 2015-11-16 15.55.12_x63950_y54818_class1	Claudia
20	21	1175.5	965.5	1	WV30NH_CD8_100_ER2 - 2015-11-16 15.55.12_x63950_y54818_class1	Claudia
21	21	983.5	868.5	1	WV30NH_CD8_100_ER2 - 2015-11-16 15.55.12_x63950_y54818_class1	Claudia
22	21	977.5	775.5	1	WV30NH_CD8_100_ER2 - 2015-11-16 15.55.12_x63950_y54818_class1	Claudia
23	21	881.5	140.5	1	WV30NH_CD8_100_ER2 - 2015-11-16 15.55.12_x63950_y54818_class1	Claudia
24	21	1572.5	1368.5	1	WV30NH_CD8_100_ER2 - 2015-11-16 15.55.12_x63950_y54818_class1	Claudia
