# Supplementary material for: Robust and accurate quantification of biomarkers of immune cells in lung cancer micro-environment using deep convolutional neural networks
Source: PeerJ. 2019 Apr 10;7:e6335. doi: 10.7717/peerj.6335 (PMC6462181; doi:10.7717/peerj.6335)
Supplement: Supplemental Information 2 — The positions of the positive cells were detected by four independent human observers on at least 64 different validation images. Each csv file stored in the zip archive represents the positive cell count and their position per person and validation image. [file peerj-07-6335-s002.zip › validation-observers/person1/WV30NH_CD8_100_ER2 - 2015-11-16 15.55.12_x85549_y45661_class1.csv]

f_markerId	f_nrOfMarkers	f_x	f_y	l_GTR	i_imagefile	i_subfolder
1	56	24.5	33.5	1	WV30NH_CD8_100_ER2 - 2015-11-16 15.55.12_x85549_y45661_class1	Claudia
2	56	456.5	6.5	1	WV30NH_CD8_100_ER2 - 2015-11-16 15.55.12_x85549_y45661_class1	Claudia
3	56	528.5	21.5	1	WV30NH_CD8_100_ER2 - 2015-11-16 15.55.12_x85549_y45661_class1	Claudia
4	56	562.5	174.5	1	WV30NH_CD8_100_ER2 - 2015-11-16 15.55.12_x85549_y45661_class1	Claudia
5	56	568.5	233.5	1	WV30NH_CD8_100_ER2 - 2015-11-16 15.55.12_x85549_y45661_class1	Claudia
6	56	469.5	306.5	1	WV30NH_CD8_100_ER2 - 2015-11-16 15.55.12_x85549_y45661_class1	Claudia
7	56	366.5	369.5	1	WV30NH_CD8_100_ER2 - 2015-11-16 15.55.12_x85549_y45661_class1	Claudia
8	56	592.5	360.5	1	WV30NH_CD8_100_ER2 - 2015-11-16 15.55.12_x85549_y45661_class1	Claudia
9	56	566.5	399.5	1	WV30NH_CD8_100_ER2 - 2015-11-16 15.55.12_x85549_y45661_class1	Claudia
10	56	589.5	448.5	1	WV30NH_CD8_100_ER2 - 2015-11-16 15.55.12_x85549_y45661_class1	Claudia
11	56	201.5	560.5	1	WV30NH_CD8_100_ER2 - 2015-11-16 15.55.12_x85549_y45661_class1	Claudia
12	56	396.5	381.5	1	WV30NH_CD8_100_ER2 - 2015-11-16 15.55.12_x85549_y45661_class1	Claudia
14	56	806.5	372.5	1	WV30NH_CD8_100_ER2 - 2015-11-16 15.55.12_x85549_y45661_class1	Claudia
15	56	1056.5	325.5	1	WV30NH_CD8_100_ER2 - 2015-11-16 15.55.12_x85549_y45661_class1	Claudia
16	56	1163.5	292.5	1	WV30NH_CD8_100_ER2 - 2015-11-16 15.55.12_x85549_y45661_class1	Claudia
17	56	1266.5	215.5	1	WV30NH_CD8_100_ER2 - 2015-11-16 15.55.12_x85549_y45661_class1	Claudia
18	56	1542.5	107.5	1	WV30NH_CD8_100_ER2 - 2015-11-16 15.55.12_x85549_y45661_class1	Claudia
19	56	1540.5	62.5	1	WV30NH_CD8_100_ER2 - 2015-11-16 15.55.12_x85549_y45661_class1	Claudia
20	56	1645.5	324.5	1	WV30NH_CD8_100_ER2 - 2015-11-16 15.55.12_x85549_y45661_class1	Claudia
21	56	1422.5	290.5	1	WV30NH_CD8_100_ER2 - 2015-11-16 15.55.12_x85549_y45661_class1	Claudia
22	56	1363.5	281.5	1	WV30NH_CD8_100_ER2 - 2015-11-16 15.55.12_x85549_y45661_class1	Claudia
23	56	1553.5	433.5	1	WV30NH_CD8_100_ER2 - 2015-11-16 15.55.12_x85549_y45661_class1	Claudia
24	56	1256.5	471.5	1	WV30NH_CD8_100_ER2 - 2015-11-16 15.55.12_x85549_y45661_class1	Claudia
25	56	1124.5	428.5	1	WV30NH_CD8_100_ER2 - 2015-11-16 15.55.12_x85549_y45661_class1	Claudia
26	56	1100.5	492.5	1	WV30NH_CD8_100_ER2 - 2015-11-16 15.55.12_x85549_y45661_class1	Claudia
27	56	1390.5	615.5	1	WV30NH_CD8_100_ER2 - 2015-11-16 15.55.12_x85549_y45661_class1	Claudia
28	56	1450.5	578.5	1	WV30NH_CD8_100_ER2 - 2015-11-16 15.55.12_x85549_y45661_class1	Claudia
29	56	1595.5	577.5	1	WV30NH_CD8_100_ER2 - 2015-11-16 15.55.12_x85549_y45661_class1	Claudia
31	56	1639.5	572.5	1	WV30NH_CD8_100_ER2 - 2015-11-16 15.55.12_x85549_y45661_class1	Claudia
32	56	1639.5	654.5	1	WV30NH_CD8_100_ER2 - 2015-11-16 15.55.12_x85549_y45661_class1	Claudia
33	56	1549.5	653.5	1	WV30NH_CD8_100_ER2 - 2015-11-16 15.55.12_x85549_y45661_class1	Claudia
34	56	1504.5	674.5	1	WV30NH_CD8_100_ER2 - 2015-11-16 15.55.12_x85549_y45661_class1	Claudia
35	56	1746.5	792.5	1	WV30NH_CD8_100_ER2 - 2015-11-16 15.55.12_x85549_y45661_class1	Claudia
36	56	1719.5	865.5	1	WV30NH_CD8_100_ER2 - 2015-11-16 15.55.12_x85549_y45661_class1	Claudia
38	56	1906.5	790.5	1	WV30NH_CD8_100_ER2 - 2015-11-16 15.55.12_x85549_y45661_class1	Claudia
39	56	1907.5	909.5	1	WV30NH_CD8_100_ER2 - 2015-11-16 15.55.12_x85549_y45661_class1	Claudia
40	56	1851.5	980.5	1	WV30NH_CD8_100_ER2 - 2015-11-16 15.55.12_x85549_y45661_class1	Claudia
41	56	1615.5	1040.5	1	WV30NH_CD8_100_ER2 - 2015-11-16 15.55.12_x85549_y45661_class1	Claudia
42	56	1493.5	939.5	1	WV30NH_CD8_100_ER2 - 2015-11-16 15.55.12_x85549_y45661_class1	Claudia
43	56	1877.5	1622.5	1	WV30NH_CD8_100_ER2 - 2015-11-16 15.55.12_x85549_y45661_class1	Claudia
44	56	1803.5	1803.5	1	WV30NH_CD8_100_ER2 - 2015-11-16 15.55.12_x85549_y45661_class1	Claudia
45	56	1793.5	1669.5	1	WV30NH_CD8_100_ER2 - 2015-11-16 15.55.12_x85549_y45661_class1	Claudia
46	56	1560.5	1640.5	1	WV30NH_CD8_100_ER2 - 2015-11-16 15.55.12_x85549_y45661_class1	Claudia
47	56	1483.5	1577.5	1	WV30NH_CD8_100_ER2 - 2015-11-16 15.55.12_x85549_y45661_class1	Claudia
48	56	1166.5	1413.5	1	WV30NH_CD8_100_ER2 - 2015-11-16 15.55.12_x85549_y45661_class1	Claudia
49	56	1112.5	1512.5	1	WV30NH_CD8_100_ER2 - 2015-11-16 15.55.12_x85549_y45661_class1	Claudia
50	56	1056.5	1530.5	1	WV30NH_CD8_100_ER2 - 2015-11-16 15.55.12_x85549_y45661_class1	Claudia
51	56	907.5	1595.5	1	WV30NH_CD8_100_ER2 - 2015-11-16 15.55.12_x85549_y45661_class1	Claudia
52	56	490.5	1710.5	1	WV30NH_CD8_100_ER2 - 2015-11-16 15.55.12_x85549_y45661_class1	Claudia
53	56	454.5	1512.5	1	WV30NH_CD8_100_ER2 - 2015-11-16 15.55.12_x85549_y45661_class1	Claudia
54	56	987.5	1283.5	1	WV30NH_CD8_100_ER2 - 2015-11-16 15.55.12_x85549_y45661_class1	Claudia
55	56	999.5	1184.5	1	WV30NH_CD8_100_ER2 - 2015-11-16 15.55.12_x85549_y45661_class1	Claudia
56	56	840.5	1086.5	1	WV30NH_CD8_100_ER2 - 2015-11-16 15.55.12_x85549_y45661_class1	Claudia
58	56	569.5	630.5	1	WV30NH_CD8_100_ER2 - 2015-11-16 15.55.12_x85549_y45661_class1	Claudia
59	56	1354.5	949.5	1	WV30NH_CD8_100_ER2 - 2015-11-16 15.55.12_x85549_y45661_class1	Claudia
60	56	1584.5	1316.5	1	WV30NH_CD8_100_ER2 - 2015-11-16 15.55.12_x85549_y45661_class1	Claudia
