# Supplementary material for: Robust and accurate quantification of biomarkers of immune cells in lung cancer micro-environment using deep convolutional neural networks
Source: PeerJ. 2019 Apr 10;7:e6335. doi: 10.7717/peerj.6335 (PMC6462181; doi:10.7717/peerj.6335)
Supplement: Supplemental Information 2 — The positions of the positive cells were detected by four independent human observers on at least 64 different validation images. Each csv file stored in the zip archive represents the positive cell count and their position per person and validation image. [file peerj-07-6335-s002.zip › validation-observers/person2/519H0Q_CD20_100_ER1 - 2015-11-16 16.28.47_x32074_y26424_class1.csv]

f_markerId	f_nrOfMarkers	f_x	f_y	l_GTR	i_imagefile	i_subfolder
1	85	1749.5	245.5	1	519H0Q_CD20_100_ER1 - 2015-11-16 16.28.47_x32074_y26424_class1	CellDetectionPaperLilija
2	85	1612.5	857.5	1	519H0Q_CD20_100_ER1 - 2015-11-16 16.28.47_x32074_y26424_class1	CellDetectionPaperLilija
3	85	1621.5	885.5	1	519H0Q_CD20_100_ER1 - 2015-11-16 16.28.47_x32074_y26424_class1	CellDetectionPaperLilija
4	85	1588.5	937.5	1	519H0Q_CD20_100_ER1 - 2015-11-16 16.28.47_x32074_y26424_class1	CellDetectionPaperLilija
5	85	1534.5	1066.5	1	519H0Q_CD20_100_ER1 - 2015-11-16 16.28.47_x32074_y26424_class1	CellDetectionPaperLilija
6	85	1264.5	1103.5	1	519H0Q_CD20_100_ER1 - 2015-11-16 16.28.47_x32074_y26424_class1	CellDetectionPaperLilija
7	85	1109.5	1168.5	1	519H0Q_CD20_100_ER1 - 2015-11-16 16.28.47_x32074_y26424_class1	CellDetectionPaperLilija
8	85	700.5	1347.5	1	519H0Q_CD20_100_ER1 - 2015-11-16 16.28.47_x32074_y26424_class1	CellDetectionPaperLilija
9	85	742.5	1266.5	1	519H0Q_CD20_100_ER1 - 2015-11-16 16.28.47_x32074_y26424_class1	CellDetectionPaperLilija
10	85	761.5	1388.5	1	519H0Q_CD20_100_ER1 - 2015-11-16 16.28.47_x32074_y26424_class1	CellDetectionPaperLilija
11	85	972.5	1410.5	1	519H0Q_CD20_100_ER1 - 2015-11-16 16.28.47_x32074_y26424_class1	CellDetectionPaperLilija
12	85	1325.5	1442.5	1	519H0Q_CD20_100_ER1 - 2015-11-16 16.28.47_x32074_y26424_class1	CellDetectionPaperLilija
13	85	1290.5	1523.5	1	519H0Q_CD20_100_ER1 - 2015-11-16 16.28.47_x32074_y26424_class1	CellDetectionPaperLilija
14	85	1377.5	1516.5	1	519H0Q_CD20_100_ER1 - 2015-11-16 16.28.47_x32074_y26424_class1	CellDetectionPaperLilija
15	85	1429.5	1414.5	1	519H0Q_CD20_100_ER1 - 2015-11-16 16.28.47_x32074_y26424_class1	CellDetectionPaperLilija
17	85	1623.5	1368.5	1	519H0Q_CD20_100_ER1 - 2015-11-16 16.28.47_x32074_y26424_class1	CellDetectionPaperLilija
18	85	1647.5	1373.5	1	519H0Q_CD20_100_ER1 - 2015-11-16 16.28.47_x32074_y26424_class1	CellDetectionPaperLilija
19	85	1708.5	1375.5	1	519H0Q_CD20_100_ER1 - 2015-11-16 16.28.47_x32074_y26424_class1	CellDetectionPaperLilija
20	85	752.5	1762.5	1	519H0Q_CD20_100_ER1 - 2015-11-16 16.28.47_x32074_y26424_class1	CellDetectionPaperLilija
21	85	1068.5	1525.5	1	519H0Q_CD20_100_ER1 - 2015-11-16 16.28.47_x32074_y26424_class1	CellDetectionPaperLilija
22	85	992.5	1553.5	1	519H0Q_CD20_100_ER1 - 2015-11-16 16.28.47_x32074_y26424_class1	CellDetectionPaperLilija
23	85	855.5	1640.5	1	519H0Q_CD20_100_ER1 - 2015-11-16 16.28.47_x32074_y26424_class1	CellDetectionPaperLilija
24	85	694.5	1893.5	1	519H0Q_CD20_100_ER1 - 2015-11-16 16.28.47_x32074_y26424_class1	CellDetectionPaperLilija
25	85	755.5	1852.5	1	519H0Q_CD20_100_ER1 - 2015-11-16 16.28.47_x32074_y26424_class1	CellDetectionPaperLilija
26	85	757.5	1895.5	1	519H0Q_CD20_100_ER1 - 2015-11-16 16.28.47_x32074_y26424_class1	CellDetectionPaperLilija
27	85	781.5	1830.5	1	519H0Q_CD20_100_ER1 - 2015-11-16 16.28.47_x32074_y26424_class1	CellDetectionPaperLilija
28	85	792.5	1865.5	1	519H0Q_CD20_100_ER1 - 2015-11-16 16.28.47_x32074_y26424_class1	CellDetectionPaperLilija
29	85	724.5	1871.5	1	519H0Q_CD20_100_ER1 - 2015-11-16 16.28.47_x32074_y26424_class1	CellDetectionPaperLilija
30	85	840.5	1939.5	1	519H0Q_CD20_100_ER1 - 2015-11-16 16.28.47_x32074_y26424_class1	CellDetectionPaperLilija
31	85	720.5	1989.5	1	519H0Q_CD20_100_ER1 - 2015-11-16 16.28.47_x32074_y26424_class1	CellDetectionPaperLilija
32	85	772.5	1989.5	1	519H0Q_CD20_100_ER1 - 2015-11-16 16.28.47_x32074_y26424_class1	CellDetectionPaperLilija
33	85	909.5	1965.5	1	519H0Q_CD20_100_ER1 - 2015-11-16 16.28.47_x32074_y26424_class1	CellDetectionPaperLilija
34	85	974.5	1971.5	1	519H0Q_CD20_100_ER1 - 2015-11-16 16.28.47_x32074_y26424_class1	CellDetectionPaperLilija
35	85	1027.5	1997.5	1	519H0Q_CD20_100_ER1 - 2015-11-16 16.28.47_x32074_y26424_class1	CellDetectionPaperLilija
36	85	1068.5	1980.5	1	519H0Q_CD20_100_ER1 - 2015-11-16 16.28.47_x32074_y26424_class1	CellDetectionPaperLilija
37	85	1062.5	1943.5	1	519H0Q_CD20_100_ER1 - 2015-11-16 16.28.47_x32074_y26424_class1	CellDetectionPaperLilija
38	85	1173.5	1865.5	1	519H0Q_CD20_100_ER1 - 2015-11-16 16.28.47_x32074_y26424_class1	CellDetectionPaperLilija
39	85	1218.5	1921.5	1	519H0Q_CD20_100_ER1 - 2015-11-16 16.28.47_x32074_y26424_class1	CellDetectionPaperLilija
40	85	1199.5	1949.5	1	519H0Q_CD20_100_ER1 - 2015-11-16 16.28.47_x32074_y26424_class1	CellDetectionPaperLilija
41	85	1157.5	1971.5	1	519H0Q_CD20_100_ER1 - 2015-11-16 16.28.47_x32074_y26424_class1	CellDetectionPaperLilija
42	85	1136.5	1945.5	1	519H0Q_CD20_100_ER1 - 2015-11-16 16.28.47_x32074_y26424_class1	CellDetectionPaperLilija
43	85	1120.5	1986.5	1	519H0Q_CD20_100_ER1 - 2015-11-16 16.28.47_x32074_y26424_class1	CellDetectionPaperLilija
44	85	1316.5	1932.5	1	519H0Q_CD20_100_ER1 - 2015-11-16 16.28.47_x32074_y26424_class1	CellDetectionPaperLilija
45	85	1351.5	1941.5	1	519H0Q_CD20_100_ER1 - 2015-11-16 16.28.47_x32074_y26424_class1	CellDetectionPaperLilija
46	85	1314.5	1886.5	1	519H0Q_CD20_100_ER1 - 2015-11-16 16.28.47_x32074_y26424_class1	CellDetectionPaperLilija
47	85	1338.5	1897.5	1	519H0Q_CD20_100_ER1 - 2015-11-16 16.28.47_x32074_y26424_class1	CellDetectionPaperLilija
48	85	1377.5	1912.5	1	519H0Q_CD20_100_ER1 - 2015-11-16 16.28.47_x32074_y26424_class1	CellDetectionPaperLilija
49	85	1384.5	1878.5	1	519H0Q_CD20_100_ER1 - 2015-11-16 16.28.47_x32074_y26424_class1	CellDetectionPaperLilija
50	85	1340.5	1845.5	1	519H0Q_CD20_100_ER1 - 2015-11-16 16.28.47_x32074_y26424_class1	CellDetectionPaperLilija
51	85	1371.5	1841.5	1	519H0Q_CD20_100_ER1 - 2015-11-16 16.28.47_x32074_y26424_class1	CellDetectionPaperLilija
52	85	1412.5	1841.5	1	519H0Q_CD20_100_ER1 - 2015-11-16 16.28.47_x32074_y26424_class1	CellDetectionPaperLilija
53	85	1334.5	1808.5	1	519H0Q_CD20_100_ER1 - 2015-11-16 16.28.47_x32074_y26424_class1	CellDetectionPaperLilija
54	85	1268.5	1736.5	1	519H0Q_CD20_100_ER1 - 2015-11-16 16.28.47_x32074_y26424_class1	CellDetectionPaperLilija
55	85	1268.5	1797.5	1	519H0Q_CD20_100_ER1 - 2015-11-16 16.28.47_x32074_y26424_class1	CellDetectionPaperLilija
56	85	1133.5	1495.5	1	519H0Q_CD20_100_ER1 - 2015-11-16 16.28.47_x32074_y26424_class1	CellDetectionPaperLilija
57	85	1229.5	1553.5	1	519H0Q_CD20_100_ER1 - 2015-11-16 16.28.47_x32074_y26424_class1	CellDetectionPaperLilija
58	85	1390.5	1745.5	1	519H0Q_CD20_100_ER1 - 2015-11-16 16.28.47_x32074_y26424_class1	CellDetectionPaperLilija
59	85	1501.5	1828.5	1	519H0Q_CD20_100_ER1 - 2015-11-16 16.28.47_x32074_y26424_class1	CellDetectionPaperLilija
60	85	1538.5	1869.5	1	519H0Q_CD20_100_ER1 - 2015-11-16 16.28.47_x32074_y26424_class1	CellDetectionPaperLilija
61	85	1484.5	1719.5	1	519H0Q_CD20_100_ER1 - 2015-11-16 16.28.47_x32074_y26424_class1	CellDetectionPaperLilija
62	85	1468.5	1616.5	1	519H0Q_CD20_100_ER1 - 2015-11-16 16.28.47_x32074_y26424_class1	CellDetectionPaperLilija
63	85	1516.5	1590.5	1	519H0Q_CD20_100_ER1 - 2015-11-16 16.28.47_x32074_y26424_class1	CellDetectionPaperLilija
64	85	1547.5	1653.5	1	519H0Q_CD20_100_ER1 - 2015-11-16 16.28.47_x32074_y26424_class1	CellDetectionPaperLilija
65	85	1603.5	1717.5	1	519H0Q_CD20_100_ER1 - 2015-11-16 16.28.47_x32074_y26424_class1	CellDetectionPaperLilija
66	85	1606.5	1880.5	1	519H0Q_CD20_100_ER1 - 2015-11-16 16.28.47_x32074_y26424_class1	CellDetectionPaperLilija
67	85	1640.5	1869.5	1	519H0Q_CD20_100_ER1 - 2015-11-16 16.28.47_x32074_y26424_class1	CellDetectionPaperLilija
68	85	1606.5	1932.5	1	519H0Q_CD20_100_ER1 - 2015-11-16 16.28.47_x32074_y26424_class1	CellDetectionPaperLilija
69	85	1601.5	1973.5	1	519H0Q_CD20_100_ER1 - 2015-11-16 16.28.47_x32074_y26424_class1	CellDetectionPaperLilija
70	85	1969.5	1986.5	1	519H0Q_CD20_100_ER1 - 2015-11-16 16.28.47_x32074_y26424_class1	CellDetectionPaperLilija
71	85	1865.5	1943.5	1	519H0Q_CD20_100_ER1 - 2015-11-16 16.28.47_x32074_y26424_class1	CellDetectionPaperLilija
72	85	1764.5	1754.5	1	519H0Q_CD20_100_ER1 - 2015-11-16 16.28.47_x32074_y26424_class1	CellDetectionPaperLilija
73	85	1741.5	1721.5	1	519H0Q_CD20_100_ER1 - 2015-11-16 16.28.47_x32074_y26424_class1	CellDetectionPaperLilija
74	85	1736.5	1558.5	1	519H0Q_CD20_100_ER1 - 2015-11-16 16.28.47_x32074_y26424_class1	CellDetectionPaperLilija
75	85	1801.5	1547.5	1	519H0Q_CD20_100_ER1 - 2015-11-16 16.28.47_x32074_y26424_class1	CellDetectionPaperLilija
76	85	1832.5	1525.5	1	519H0Q_CD20_100_ER1 - 2015-11-16 16.28.47_x32074_y26424_class1	CellDetectionPaperLilija
77	85	1965.5	1495.5	1	519H0Q_CD20_100_ER1 - 2015-11-16 16.28.47_x32074_y26424_class1	CellDetectionPaperLilija
78	85	1945.5	1649.5	1	519H0Q_CD20_100_ER1 - 2015-11-16 16.28.47_x32074_y26424_class1	CellDetectionPaperLilija
79	85	1980.5	1403.5	1	519H0Q_CD20_100_ER1 - 2015-11-16 16.28.47_x32074_y26424_class1	CellDetectionPaperLilija
80	85	1669.5	1643.5	1	519H0Q_CD20_100_ER1 - 2015-11-16 16.28.47_x32074_y26424_class1	CellDetectionPaperLilija
81	85	1616.5	1638.5	1	519H0Q_CD20_100_ER1 - 2015-11-16 16.28.47_x32074_y26424_class1	CellDetectionPaperLilija
82	85	1627.5	1603.5	1	519H0Q_CD20_100_ER1 - 2015-11-16 16.28.47_x32074_y26424_class1	CellDetectionPaperLilija
83	85	1582.5	1523.5	1	519H0Q_CD20_100_ER1 - 2015-11-16 16.28.47_x32074_y26424_class1	CellDetectionPaperLilija
84	85	1516.5	1475.5	1	519H0Q_CD20_100_ER1 - 2015-11-16 16.28.47_x32074_y26424_class1	CellDetectionPaperLilija
85	85	1647.5	1477.5	1	519H0Q_CD20_100_ER1 - 2015-11-16 16.28.47_x32074_y26424_class1	CellDetectionPaperLilija
86	85	1525.5	1327.5	1	519H0Q_CD20_100_ER1 - 2015-11-16 16.28.47_x32074_y26424_class1	CellDetectionPaperLilija
