# Supplementary material for: Robust and accurate quantification of biomarkers of immune cells in lung cancer micro-environment using deep convolutional neural networks
Source: PeerJ. 2019 Apr 10;7:e6335. doi: 10.7717/peerj.6335 (PMC6462181; doi:10.7717/peerj.6335)
Supplement: Supplemental Information 2 — The positions of the positive cells were detected by four independent human observers on at least 64 different validation images. Each csv file stored in the zip archive represents the positive cell count and their position per person and validation image. [file peerj-07-6335-s002.zip › validation-observers/person2/519H0Q_CD20_100_ER1 - 2015-11-16 16.28.47_x65381_y21282_class1.csv]

f_markerId	f_nrOfMarkers	f_x	f_y	l_GTR	i_imagefile	i_subfolder
1	18	589.5	1455.5	1	519H0Q_CD20_100_ER1 - 2015-11-16 16.28.47_x65381_y21282_class1	CellDetectionPaperLilija
2	18	1027.5	1342.5	1	519H0Q_CD20_100_ER1 - 2015-11-16 16.28.47_x65381_y21282_class1	CellDetectionPaperLilija
3	18	1336.5	966.5	1	519H0Q_CD20_100_ER1 - 2015-11-16 16.28.47_x65381_y21282_class1	CellDetectionPaperLilija
4	18	1371.5	1773.5	1	519H0Q_CD20_100_ER1 - 2015-11-16 16.28.47_x65381_y21282_class1	CellDetectionPaperLilija
5	18	1334.5	1799.5	1	519H0Q_CD20_100_ER1 - 2015-11-16 16.28.47_x65381_y21282_class1	CellDetectionPaperLilija
6	18	1303.5	1673.5	1	519H0Q_CD20_100_ER1 - 2015-11-16 16.28.47_x65381_y21282_class1	CellDetectionPaperLilija
7	18	1175.5	1643.5	1	519H0Q_CD20_100_ER1 - 2015-11-16 16.28.47_x65381_y21282_class1	CellDetectionPaperLilija
8	18	1075.5	1534.5	1	519H0Q_CD20_100_ER1 - 2015-11-16 16.28.47_x65381_y21282_class1	CellDetectionPaperLilija
9	18	990.5	1651.5	1	519H0Q_CD20_100_ER1 - 2015-11-16 16.28.47_x65381_y21282_class1	CellDetectionPaperLilija
10	18	1092.5	1767.5	1	519H0Q_CD20_100_ER1 - 2015-11-16 16.28.47_x65381_y21282_class1	CellDetectionPaperLilija
11	18	929.5	1923.5	1	519H0Q_CD20_100_ER1 - 2015-11-16 16.28.47_x65381_y21282_class1	CellDetectionPaperLilija
12	18	1051.5	1902.5	1	519H0Q_CD20_100_ER1 - 2015-11-16 16.28.47_x65381_y21282_class1	CellDetectionPaperLilija
13	18	65.5	1954.5	1	519H0Q_CD20_100_ER1 - 2015-11-16 16.28.47_x65381_y21282_class1	CellDetectionPaperLilija
14	18	1436.5	1640.5	1	519H0Q_CD20_100_ER1 - 2015-11-16 16.28.47_x65381_y21282_class1	CellDetectionPaperLilija
15	18	119.5	187.5	1	519H0Q_CD20_100_ER1 - 2015-11-16 16.28.47_x65381_y21282_class1	CellDetectionPaperLilija
16	18	515.5	328.5	1	519H0Q_CD20_100_ER1 - 2015-11-16 16.28.47_x65381_y21282_class1	CellDetectionPaperLilija
17	18	546.5	108.5	1	519H0Q_CD20_100_ER1 - 2015-11-16 16.28.47_x65381_y21282_class1	CellDetectionPaperLilija
18	18	502.5	89.5	1	519H0Q_CD20_100_ER1 - 2015-11-16 16.28.47_x65381_y21282_class1	CellDetectionPaperLilija
