# Supplementary material for: Robust and accurate quantification of biomarkers of immune cells in lung cancer micro-environment using deep convolutional neural networks
Source: PeerJ. 2019 Apr 10;7:e6335. doi: 10.7717/peerj.6335 (PMC6462181; doi:10.7717/peerj.6335)
Supplement: Supplemental Information 2 — The positions of the positive cells were detected by four independent human observers on at least 64 different validation images. Each csv file stored in the zip archive represents the positive cell count and their position per person and validation image. [file peerj-07-6335-s002.zip › validation-observers/person2/519H0Q_CD3_100_ER1 - 2015-11-16 13.38.38_x28077_y56840_class1.csv]

f_markerId	f_nrOfMarkers	f_x	f_y	l_GTR	i_imagefile	i_subfolder
1	52	65.5	147.5	1	519H0Q_CD3_100_ER1 - 2015-11-16 13.38.38_x28077_y56840_class1	CellDetectionPaperLilija
2	52	106.5	54.5	1	519H0Q_CD3_100_ER1 - 2015-11-16 13.38.38_x28077_y56840_class1	CellDetectionPaperLilija
3	52	232.5	198.5	1	519H0Q_CD3_100_ER1 - 2015-11-16 13.38.38_x28077_y56840_class1	CellDetectionPaperLilija
4	52	184.5	507.5	1	519H0Q_CD3_100_ER1 - 2015-11-16 13.38.38_x28077_y56840_class1	CellDetectionPaperLilija
5	52	110.5	483.5	1	519H0Q_CD3_100_ER1 - 2015-11-16 13.38.38_x28077_y56840_class1	CellDetectionPaperLilija
6	52	139.5	533.5	1	519H0Q_CD3_100_ER1 - 2015-11-16 13.38.38_x28077_y56840_class1	CellDetectionPaperLilija
7	52	141.5	626.5	1	519H0Q_CD3_100_ER1 - 2015-11-16 13.38.38_x28077_y56840_class1	CellDetectionPaperLilija
8	52	69.5	755.5	1	519H0Q_CD3_100_ER1 - 2015-11-16 13.38.38_x28077_y56840_class1	CellDetectionPaperLilija
9	52	221.5	742.5	1	519H0Q_CD3_100_ER1 - 2015-11-16 13.38.38_x28077_y56840_class1	CellDetectionPaperLilija
10	52	176.5	752.5	1	519H0Q_CD3_100_ER1 - 2015-11-16 13.38.38_x28077_y56840_class1	CellDetectionPaperLilija
11	52	132.5	735.5	1	519H0Q_CD3_100_ER1 - 2015-11-16 13.38.38_x28077_y56840_class1	CellDetectionPaperLilija
12	52	165.5	988.5	1	519H0Q_CD3_100_ER1 - 2015-11-16 13.38.38_x28077_y56840_class1	CellDetectionPaperLilija
13	52	176.5	1038.5	1	519H0Q_CD3_100_ER1 - 2015-11-16 13.38.38_x28077_y56840_class1	CellDetectionPaperLilija
14	52	132.5	1075.5	1	519H0Q_CD3_100_ER1 - 2015-11-16 13.38.38_x28077_y56840_class1	CellDetectionPaperLilija
15	52	143.5	914.5	1	519H0Q_CD3_100_ER1 - 2015-11-16 13.38.38_x28077_y56840_class1	CellDetectionPaperLilija
16	52	413.5	911.5	1	519H0Q_CD3_100_ER1 - 2015-11-16 13.38.38_x28077_y56840_class1	CellDetectionPaperLilija
17	52	104.5	1149.5	1	519H0Q_CD3_100_ER1 - 2015-11-16 13.38.38_x28077_y56840_class1	CellDetectionPaperLilija
18	52	178.5	1238.5	1	519H0Q_CD3_100_ER1 - 2015-11-16 13.38.38_x28077_y56840_class1	CellDetectionPaperLilija
19	52	165.5	1303.5	1	519H0Q_CD3_100_ER1 - 2015-11-16 13.38.38_x28077_y56840_class1	CellDetectionPaperLilija
20	52	65.5	1229.5	1	519H0Q_CD3_100_ER1 - 2015-11-16 13.38.38_x28077_y56840_class1	CellDetectionPaperLilija
21	52	21.5	1569.5	1	519H0Q_CD3_100_ER1 - 2015-11-16 13.38.38_x28077_y56840_class1	CellDetectionPaperLilija
22	52	34.5	1649.5	1	519H0Q_CD3_100_ER1 - 2015-11-16 13.38.38_x28077_y56840_class1	CellDetectionPaperLilija
23	52	674.5	1170.5	1	519H0Q_CD3_100_ER1 - 2015-11-16 13.38.38_x28077_y56840_class1	CellDetectionPaperLilija
24	52	568.5	748.5	1	519H0Q_CD3_100_ER1 - 2015-11-16 13.38.38_x28077_y56840_class1	CellDetectionPaperLilija
25	52	1055.5	1307.5	1	519H0Q_CD3_100_ER1 - 2015-11-16 13.38.38_x28077_y56840_class1	CellDetectionPaperLilija
26	52	927.5	1236.5	1	519H0Q_CD3_100_ER1 - 2015-11-16 13.38.38_x28077_y56840_class1	CellDetectionPaperLilija
27	52	698.5	1286.5	1	519H0Q_CD3_100_ER1 - 2015-11-16 13.38.38_x28077_y56840_class1	CellDetectionPaperLilija
28	52	803.5	1760.5	1	519H0Q_CD3_100_ER1 - 2015-11-16 13.38.38_x28077_y56840_class1	CellDetectionPaperLilija
29	52	885.5	1786.5	1	519H0Q_CD3_100_ER1 - 2015-11-16 13.38.38_x28077_y56840_class1	CellDetectionPaperLilija
30	52	890.5	1930.5	1	519H0Q_CD3_100_ER1 - 2015-11-16 13.38.38_x28077_y56840_class1	CellDetectionPaperLilija
31	52	896.5	1980.5	1	519H0Q_CD3_100_ER1 - 2015-11-16 13.38.38_x28077_y56840_class1	CellDetectionPaperLilija
32	52	306.5	1982.5	1	519H0Q_CD3_100_ER1 - 2015-11-16 13.38.38_x28077_y56840_class1	CellDetectionPaperLilija
33	52	1125.5	1534.5	1	519H0Q_CD3_100_ER1 - 2015-11-16 13.38.38_x28077_y56840_class1	CellDetectionPaperLilija
34	52	1103.5	1701.5	1	519H0Q_CD3_100_ER1 - 2015-11-16 13.38.38_x28077_y56840_class1	CellDetectionPaperLilija
35	52	1068.5	1784.5	1	519H0Q_CD3_100_ER1 - 2015-11-16 13.38.38_x28077_y56840_class1	CellDetectionPaperLilija
36	52	1162.5	1741.5	1	519H0Q_CD3_100_ER1 - 2015-11-16 13.38.38_x28077_y56840_class1	CellDetectionPaperLilija
37	52	968.5	1062.5	1	519H0Q_CD3_100_ER1 - 2015-11-16 13.38.38_x28077_y56840_class1	CellDetectionPaperLilija
38	52	981.5	1131.5	1	519H0Q_CD3_100_ER1 - 2015-11-16 13.38.38_x28077_y56840_class1	CellDetectionPaperLilija
39	52	1260.5	1949.5	1	519H0Q_CD3_100_ER1 - 2015-11-16 13.38.38_x28077_y56840_class1	CellDetectionPaperLilija
40	52	1223.5	1917.5	1	519H0Q_CD3_100_ER1 - 2015-11-16 13.38.38_x28077_y56840_class1	CellDetectionPaperLilija
41	52	1247.5	1978.5	1	519H0Q_CD3_100_ER1 - 2015-11-16 13.38.38_x28077_y56840_class1	CellDetectionPaperLilija
42	52	1706.5	1053.5	1	519H0Q_CD3_100_ER1 - 2015-11-16 13.38.38_x28077_y56840_class1	CellDetectionPaperLilija
43	52	1799.5	1164.5	1	519H0Q_CD3_100_ER1 - 2015-11-16 13.38.38_x28077_y56840_class1	CellDetectionPaperLilija
44	52	1936.5	1144.5	1	519H0Q_CD3_100_ER1 - 2015-11-16 13.38.38_x28077_y56840_class1	CellDetectionPaperLilija
45	52	1749.5	881.5	1	519H0Q_CD3_100_ER1 - 2015-11-16 13.38.38_x28077_y56840_class1	CellDetectionPaperLilija
46	52	1830.5	766.5	1	519H0Q_CD3_100_ER1 - 2015-11-16 13.38.38_x28077_y56840_class1	CellDetectionPaperLilija
47	52	1801.5	855.5	1	519H0Q_CD3_100_ER1 - 2015-11-16 13.38.38_x28077_y56840_class1	CellDetectionPaperLilija
48	52	1930.5	411.5	1	519H0Q_CD3_100_ER1 - 2015-11-16 13.38.38_x28077_y56840_class1	CellDetectionPaperLilija
49	52	1989.5	459.5	1	519H0Q_CD3_100_ER1 - 2015-11-16 13.38.38_x28077_y56840_class1	CellDetectionPaperLilija
50	52	1932.5	167.5	1	519H0Q_CD3_100_ER1 - 2015-11-16 13.38.38_x28077_y56840_class1	CellDetectionPaperLilija
51	52	735.5	300.5	1	519H0Q_CD3_100_ER1 - 2015-11-16 13.38.38_x28077_y56840_class1	CellDetectionPaperLilija
52	52	1055.5	15.5	1	519H0Q_CD3_100_ER1 - 2015-11-16 13.38.38_x28077_y56840_class1	CellDetectionPaperLilija
