# Supplementary material for: Robust and accurate quantification of biomarkers of immune cells in lung cancer micro-environment using deep convolutional neural networks
Source: PeerJ. 2019 Apr 10;7:e6335. doi: 10.7717/peerj.6335 (PMC6462181; doi:10.7717/peerj.6335)
Supplement: Supplemental Information 2 — The positions of the positive cells were detected by four independent human observers on at least 64 different validation images. Each csv file stored in the zip archive represents the positive cell count and their position per person and validation image. [file peerj-07-6335-s002.zip › validation-observers/person2/519H0Q_CD3_100_ER1 - 2015-11-16 13.38.38_x34510_y49491_class1.csv]

f_markerId	f_nrOfMarkers	f_x	f_y	l_GTR	i_imagefile	i_subfolder
2	280	431.5	264.5	1	519H0Q_CD3_100_ER1 - 2015-11-16 13.38.38_x34510_y49491_class1	CellDetectionPaperLilija
3	280	435.5	280.5	1	519H0Q_CD3_100_ER1 - 2015-11-16 13.38.38_x34510_y49491_class1	CellDetectionPaperLilija
4	280	431.5	312.5	1	519H0Q_CD3_100_ER1 - 2015-11-16 13.38.38_x34510_y49491_class1	CellDetectionPaperLilija
5	280	466.5	313.5	1	519H0Q_CD3_100_ER1 - 2015-11-16 13.38.38_x34510_y49491_class1	CellDetectionPaperLilija
6	280	446.5	351.5	1	519H0Q_CD3_100_ER1 - 2015-11-16 13.38.38_x34510_y49491_class1	CellDetectionPaperLilija
7	280	442.5	411.5	1	519H0Q_CD3_100_ER1 - 2015-11-16 13.38.38_x34510_y49491_class1	CellDetectionPaperLilija
8	280	498.5	352.5	1	519H0Q_CD3_100_ER1 - 2015-11-16 13.38.38_x34510_y49491_class1	CellDetectionPaperLilija
9	280	484.5	291.5	1	519H0Q_CD3_100_ER1 - 2015-11-16 13.38.38_x34510_y49491_class1	CellDetectionPaperLilija
10	280	505.5	309.5	1	519H0Q_CD3_100_ER1 - 2015-11-16 13.38.38_x34510_y49491_class1	CellDetectionPaperLilija
11	280	481.5	260.5	1	519H0Q_CD3_100_ER1 - 2015-11-16 13.38.38_x34510_y49491_class1	CellDetectionPaperLilija
12	280	517.5	278.5	1	519H0Q_CD3_100_ER1 - 2015-11-16 13.38.38_x34510_y49491_class1	CellDetectionPaperLilija
13	280	579.5	209.5	1	519H0Q_CD3_100_ER1 - 2015-11-16 13.38.38_x34510_y49491_class1	CellDetectionPaperLilija
14	280	652.5	314.5	1	519H0Q_CD3_100_ER1 - 2015-11-16 13.38.38_x34510_y49491_class1	CellDetectionPaperLilija
15	280	620.5	354.5	1	519H0Q_CD3_100_ER1 - 2015-11-16 13.38.38_x34510_y49491_class1	CellDetectionPaperLilija
16	280	732.5	401.5	1	519H0Q_CD3_100_ER1 - 2015-11-16 13.38.38_x34510_y49491_class1	CellDetectionPaperLilija
17	280	770.5	354.5	1	519H0Q_CD3_100_ER1 - 2015-11-16 13.38.38_x34510_y49491_class1	CellDetectionPaperLilija
18	280	731.5	355.5	1	519H0Q_CD3_100_ER1 - 2015-11-16 13.38.38_x34510_y49491_class1	CellDetectionPaperLilija
19	280	709.5	292.5	1	519H0Q_CD3_100_ER1 - 2015-11-16 13.38.38_x34510_y49491_class1	CellDetectionPaperLilija
20	280	656.5	145.5	1	519H0Q_CD3_100_ER1 - 2015-11-16 13.38.38_x34510_y49491_class1	CellDetectionPaperLilija
21	280	756.5	512.5	1	519H0Q_CD3_100_ER1 - 2015-11-16 13.38.38_x34510_y49491_class1	CellDetectionPaperLilija
22	280	779.5	552.5	1	519H0Q_CD3_100_ER1 - 2015-11-16 13.38.38_x34510_y49491_class1	CellDetectionPaperLilija
23	280	812.5	576.5	1	519H0Q_CD3_100_ER1 - 2015-11-16 13.38.38_x34510_y49491_class1	CellDetectionPaperLilija
24	280	664.5	536.5	1	519H0Q_CD3_100_ER1 - 2015-11-16 13.38.38_x34510_y49491_class1	CellDetectionPaperLilija
25	280	625.5	507.5	1	519H0Q_CD3_100_ER1 - 2015-11-16 13.38.38_x34510_y49491_class1	CellDetectionPaperLilija
26	280	561.5	419.5	1	519H0Q_CD3_100_ER1 - 2015-11-16 13.38.38_x34510_y49491_class1	CellDetectionPaperLilija
27	280	855.5	363.5	1	519H0Q_CD3_100_ER1 - 2015-11-16 13.38.38_x34510_y49491_class1	CellDetectionPaperLilija
28	280	923.5	295.5	1	519H0Q_CD3_100_ER1 - 2015-11-16 13.38.38_x34510_y49491_class1	CellDetectionPaperLilija
29	280	1001.5	182.5	1	519H0Q_CD3_100_ER1 - 2015-11-16 13.38.38_x34510_y49491_class1	CellDetectionPaperLilija
30	280	1062.5	140.5	1	519H0Q_CD3_100_ER1 - 2015-11-16 13.38.38_x34510_y49491_class1	CellDetectionPaperLilija
31	280	1049.5	175.5	1	519H0Q_CD3_100_ER1 - 2015-11-16 13.38.38_x34510_y49491_class1	CellDetectionPaperLilija
32	280	806.5	193.5	1	519H0Q_CD3_100_ER1 - 2015-11-16 13.38.38_x34510_y49491_class1	CellDetectionPaperLilija
33	280	901.5	73.5	1	519H0Q_CD3_100_ER1 - 2015-11-16 13.38.38_x34510_y49491_class1	CellDetectionPaperLilija
34	280	969.5	88.5	1	519H0Q_CD3_100_ER1 - 2015-11-16 13.38.38_x34510_y49491_class1	CellDetectionPaperLilija
35	280	669.5	51.5	1	519H0Q_CD3_100_ER1 - 2015-11-16 13.38.38_x34510_y49491_class1	CellDetectionPaperLilija
36	280	671.5	31.5	1	519H0Q_CD3_100_ER1 - 2015-11-16 13.38.38_x34510_y49491_class1	CellDetectionPaperLilija
37	280	696.5	56.5	1	519H0Q_CD3_100_ER1 - 2015-11-16 13.38.38_x34510_y49491_class1	CellDetectionPaperLilija
38	280	697.5	74.5	1	519H0Q_CD3_100_ER1 - 2015-11-16 13.38.38_x34510_y49491_class1	CellDetectionPaperLilija
39	280	694.5	32.5	1	519H0Q_CD3_100_ER1 - 2015-11-16 13.38.38_x34510_y49491_class1	CellDetectionPaperLilija
40	280	951.5	412.5	1	519H0Q_CD3_100_ER1 - 2015-11-16 13.38.38_x34510_y49491_class1	CellDetectionPaperLilija
41	280	983.5	427.5	1	519H0Q_CD3_100_ER1 - 2015-11-16 13.38.38_x34510_y49491_class1	CellDetectionPaperLilija
42	280	985.5	385.5	1	519H0Q_CD3_100_ER1 - 2015-11-16 13.38.38_x34510_y49491_class1	CellDetectionPaperLilija
43	280	1169.5	161.5	1	519H0Q_CD3_100_ER1 - 2015-11-16 13.38.38_x34510_y49491_class1	CellDetectionPaperLilija
44	280	1152.5	225.5	1	519H0Q_CD3_100_ER1 - 2015-11-16 13.38.38_x34510_y49491_class1	CellDetectionPaperLilija
45	280	1202.5	272.5	1	519H0Q_CD3_100_ER1 - 2015-11-16 13.38.38_x34510_y49491_class1	CellDetectionPaperLilija
46	280	1258.5	220.5	1	519H0Q_CD3_100_ER1 - 2015-11-16 13.38.38_x34510_y49491_class1	CellDetectionPaperLilija
47	280	1326.5	246.5	1	519H0Q_CD3_100_ER1 - 2015-11-16 13.38.38_x34510_y49491_class1	CellDetectionPaperLilija
48	280	1301.5	297.5	1	519H0Q_CD3_100_ER1 - 2015-11-16 13.38.38_x34510_y49491_class1	CellDetectionPaperLilija
49	280	1174.5	401.5	1	519H0Q_CD3_100_ER1 - 2015-11-16 13.38.38_x34510_y49491_class1	CellDetectionPaperLilija
50	280	1132.5	431.5	1	519H0Q_CD3_100_ER1 - 2015-11-16 13.38.38_x34510_y49491_class1	CellDetectionPaperLilija
51	280	1080.5	509.5	1	519H0Q_CD3_100_ER1 - 2015-11-16 13.38.38_x34510_y49491_class1	CellDetectionPaperLilija
52	280	974.5	518.5	1	519H0Q_CD3_100_ER1 - 2015-11-16 13.38.38_x34510_y49491_class1	CellDetectionPaperLilija
53	280	1219.5	572.5	1	519H0Q_CD3_100_ER1 - 2015-11-16 13.38.38_x34510_y49491_class1	CellDetectionPaperLilija
54	280	1184.5	587.5	1	519H0Q_CD3_100_ER1 - 2015-11-16 13.38.38_x34510_y49491_class1	CellDetectionPaperLilija
56	280	1162.5	571.5	1	519H0Q_CD3_100_ER1 - 2015-11-16 13.38.38_x34510_y49491_class1	CellDetectionPaperLilija
57	280	1285.5	459.5	1	519H0Q_CD3_100_ER1 - 2015-11-16 13.38.38_x34510_y49491_class1	CellDetectionPaperLilija
58	280	1311.5	464.5	1	519H0Q_CD3_100_ER1 - 2015-11-16 13.38.38_x34510_y49491_class1	CellDetectionPaperLilija
59	280	1374.5	356.5	1	519H0Q_CD3_100_ER1 - 2015-11-16 13.38.38_x34510_y49491_class1	CellDetectionPaperLilija
60	280	1393.5	309.5	1	519H0Q_CD3_100_ER1 - 2015-11-16 13.38.38_x34510_y49491_class1	CellDetectionPaperLilija
61	280	1329.5	134.5	1	519H0Q_CD3_100_ER1 - 2015-11-16 13.38.38_x34510_y49491_class1	CellDetectionPaperLilija
62	280	1511.5	118.5	1	519H0Q_CD3_100_ER1 - 2015-11-16 13.38.38_x34510_y49491_class1	CellDetectionPaperLilija
63	280	1554.5	90.5	1	519H0Q_CD3_100_ER1 - 2015-11-16 13.38.38_x34510_y49491_class1	CellDetectionPaperLilija
64	280	1602.5	76.5	1	519H0Q_CD3_100_ER1 - 2015-11-16 13.38.38_x34510_y49491_class1	CellDetectionPaperLilija
65	280	1636.5	89.5	1	519H0Q_CD3_100_ER1 - 2015-11-16 13.38.38_x34510_y49491_class1	CellDetectionPaperLilija
66	280	1646.5	44.5	1	519H0Q_CD3_100_ER1 - 2015-11-16 13.38.38_x34510_y49491_class1	CellDetectionPaperLilija
67	280	1666.5	51.5	1	519H0Q_CD3_100_ER1 - 2015-11-16 13.38.38_x34510_y49491_class1	CellDetectionPaperLilija
68	280	1662.5	92.5	1	519H0Q_CD3_100_ER1 - 2015-11-16 13.38.38_x34510_y49491_class1	CellDetectionPaperLilija
69	280	1610.5	47.5	1	519H0Q_CD3_100_ER1 - 2015-11-16 13.38.38_x34510_y49491_class1	CellDetectionPaperLilija
70	280	1556.5	240.5	1	519H0Q_CD3_100_ER1 - 2015-11-16 13.38.38_x34510_y49491_class1	CellDetectionPaperLilija
71	280	1554.5	290.5	1	519H0Q_CD3_100_ER1 - 2015-11-16 13.38.38_x34510_y49491_class1	CellDetectionPaperLilija
72	280	1482.5	345.5	1	519H0Q_CD3_100_ER1 - 2015-11-16 13.38.38_x34510_y49491_class1	CellDetectionPaperLilija
73	280	1529.5	335.5	1	519H0Q_CD3_100_ER1 - 2015-11-16 13.38.38_x34510_y49491_class1	CellDetectionPaperLilija
74	280	1570.5	336.5	1	519H0Q_CD3_100_ER1 - 2015-11-16 13.38.38_x34510_y49491_class1	CellDetectionPaperLilija
75	280	1649.5	336.5	1	519H0Q_CD3_100_ER1 - 2015-11-16 13.38.38_x34510_y49491_class1	CellDetectionPaperLilija
76	280	1695.5	278.5	1	519H0Q_CD3_100_ER1 - 2015-11-16 13.38.38_x34510_y49491_class1	CellDetectionPaperLilija
77	280	1766.5	211.5	1	519H0Q_CD3_100_ER1 - 2015-11-16 13.38.38_x34510_y49491_class1	CellDetectionPaperLilija
78	280	1787.5	188.5	1	519H0Q_CD3_100_ER1 - 2015-11-16 13.38.38_x34510_y49491_class1	CellDetectionPaperLilija
79	280	1800.5	230.5	1	519H0Q_CD3_100_ER1 - 2015-11-16 13.38.38_x34510_y49491_class1	CellDetectionPaperLilija
80	280	1814.5	195.5	1	519H0Q_CD3_100_ER1 - 2015-11-16 13.38.38_x34510_y49491_class1	CellDetectionPaperLilija
81	280	1851.5	146.5	1	519H0Q_CD3_100_ER1 - 2015-11-16 13.38.38_x34510_y49491_class1	CellDetectionPaperLilija
82	280	1827.5	137.5	1	519H0Q_CD3_100_ER1 - 2015-11-16 13.38.38_x34510_y49491_class1	CellDetectionPaperLilija
83	280	1785.5	103.5	1	519H0Q_CD3_100_ER1 - 2015-11-16 13.38.38_x34510_y49491_class1	CellDetectionPaperLilija
84	280	1875.5	118.5	1	519H0Q_CD3_100_ER1 - 2015-11-16 13.38.38_x34510_y49491_class1	CellDetectionPaperLilija
85	280	1857.5	74.5	1	519H0Q_CD3_100_ER1 - 2015-11-16 13.38.38_x34510_y49491_class1	CellDetectionPaperLilija
86	280	1834.5	41.5	1	519H0Q_CD3_100_ER1 - 2015-11-16 13.38.38_x34510_y49491_class1	CellDetectionPaperLilija
87	280	1859.5	7.5	1	519H0Q_CD3_100_ER1 - 2015-11-16 13.38.38_x34510_y49491_class1	CellDetectionPaperLilija
88	280	1894.5	41.5	1	519H0Q_CD3_100_ER1 - 2015-11-16 13.38.38_x34510_y49491_class1	CellDetectionPaperLilija
89	280	1918.5	101.5	1	519H0Q_CD3_100_ER1 - 2015-11-16 13.38.38_x34510_y49491_class1	CellDetectionPaperLilija
90	280	1915.5	153.5	1	519H0Q_CD3_100_ER1 - 2015-11-16 13.38.38_x34510_y49491_class1	CellDetectionPaperLilija
91	280	1933.5	196.5	1	519H0Q_CD3_100_ER1 - 2015-11-16 13.38.38_x34510_y49491_class1	CellDetectionPaperLilija
92	280	1948.5	61.5	1	519H0Q_CD3_100_ER1 - 2015-11-16 13.38.38_x34510_y49491_class1	CellDetectionPaperLilija
93	280	1793.5	458.5	1	519H0Q_CD3_100_ER1 - 2015-11-16 13.38.38_x34510_y49491_class1	CellDetectionPaperLilija
94	280	1704.5	434.5	1	519H0Q_CD3_100_ER1 - 2015-11-16 13.38.38_x34510_y49491_class1	CellDetectionPaperLilija
95	280	1959.5	519.5	1	519H0Q_CD3_100_ER1 - 2015-11-16 13.38.38_x34510_y49491_class1	CellDetectionPaperLilija
96	280	1424.5	649.5	1	519H0Q_CD3_100_ER1 - 2015-11-16 13.38.38_x34510_y49491_class1	CellDetectionPaperLilija
97	280	1607.5	588.5	1	519H0Q_CD3_100_ER1 - 2015-11-16 13.38.38_x34510_y49491_class1	CellDetectionPaperLilija
98	280	1583.5	584.5	1	519H0Q_CD3_100_ER1 - 2015-11-16 13.38.38_x34510_y49491_class1	CellDetectionPaperLilija
99	280	1564.5	548.5	1	519H0Q_CD3_100_ER1 - 2015-11-16 13.38.38_x34510_y49491_class1	CellDetectionPaperLilija
100	280	1475.5	495.5	1	519H0Q_CD3_100_ER1 - 2015-11-16 13.38.38_x34510_y49491_class1	CellDetectionPaperLilija
101	280	1490.5	472.5	1	519H0Q_CD3_100_ER1 - 2015-11-16 13.38.38_x34510_y49491_class1	CellDetectionPaperLilija
102	280	1543.5	778.5	1	519H0Q_CD3_100_ER1 - 2015-11-16 13.38.38_x34510_y49491_class1	CellDetectionPaperLilija
103	280	1560.5	676.5	1	519H0Q_CD3_100_ER1 - 2015-11-16 13.38.38_x34510_y49491_class1	CellDetectionPaperLilija
104	280	1416.5	820.5	1	519H0Q_CD3_100_ER1 - 2015-11-16 13.38.38_x34510_y49491_class1	CellDetectionPaperLilija
105	280	1372.5	864.5	1	519H0Q_CD3_100_ER1 - 2015-11-16 13.38.38_x34510_y49491_class1	CellDetectionPaperLilija
106	280	1296.5	858.5	1	519H0Q_CD3_100_ER1 - 2015-11-16 13.38.38_x34510_y49491_class1	CellDetectionPaperLilija
107	280	1311.5	774.5	1	519H0Q_CD3_100_ER1 - 2015-11-16 13.38.38_x34510_y49491_class1	CellDetectionPaperLilija
108	280	1098.5	741.5	1	519H0Q_CD3_100_ER1 - 2015-11-16 13.38.38_x34510_y49491_class1	CellDetectionPaperLilija
109	280	1088.5	694.5	1	519H0Q_CD3_100_ER1 - 2015-11-16 13.38.38_x34510_y49491_class1	CellDetectionPaperLilija
110	280	905.5	710.5	1	519H0Q_CD3_100_ER1 - 2015-11-16 13.38.38_x34510_y49491_class1	CellDetectionPaperLilija
111	280	830.5	795.5	1	519H0Q_CD3_100_ER1 - 2015-11-16 13.38.38_x34510_y49491_class1	CellDetectionPaperLilija
112	280	957.5	871.5	1	519H0Q_CD3_100_ER1 - 2015-11-16 13.38.38_x34510_y49491_class1	CellDetectionPaperLilija
113	280	561.5	778.5	1	519H0Q_CD3_100_ER1 - 2015-11-16 13.38.38_x34510_y49491_class1	CellDetectionPaperLilija
114	280	536.5	740.5	1	519H0Q_CD3_100_ER1 - 2015-11-16 13.38.38_x34510_y49491_class1	CellDetectionPaperLilija
115	280	478.5	755.5	1	519H0Q_CD3_100_ER1 - 2015-11-16 13.38.38_x34510_y49491_class1	CellDetectionPaperLilija
116	280	242.5	662.5	1	519H0Q_CD3_100_ER1 - 2015-11-16 13.38.38_x34510_y49491_class1	CellDetectionPaperLilija
117	280	251.5	679.5	1	519H0Q_CD3_100_ER1 - 2015-11-16 13.38.38_x34510_y49491_class1	CellDetectionPaperLilija
118	280	212.5	677.5	1	519H0Q_CD3_100_ER1 - 2015-11-16 13.38.38_x34510_y49491_class1	CellDetectionPaperLilija
119	280	184.5	704.5	1	519H0Q_CD3_100_ER1 - 2015-11-16 13.38.38_x34510_y49491_class1	CellDetectionPaperLilija
120	280	63.5	636.5	1	519H0Q_CD3_100_ER1 - 2015-11-16 13.38.38_x34510_y49491_class1	CellDetectionPaperLilija
121	280	111.5	767.5	1	519H0Q_CD3_100_ER1 - 2015-11-16 13.38.38_x34510_y49491_class1	CellDetectionPaperLilija
122	280	18.5	606.5	1	519H0Q_CD3_100_ER1 - 2015-11-16 13.38.38_x34510_y49491_class1	CellDetectionPaperLilija
123	280	269.5	762.5	1	519H0Q_CD3_100_ER1 - 2015-11-16 13.38.38_x34510_y49491_class1	CellDetectionPaperLilija
124	280	237.5	762.5	1	519H0Q_CD3_100_ER1 - 2015-11-16 13.38.38_x34510_y49491_class1	CellDetectionPaperLilija
125	280	320.5	852.5	1	519H0Q_CD3_100_ER1 - 2015-11-16 13.38.38_x34510_y49491_class1	CellDetectionPaperLilija
126	280	369.5	871.5	1	519H0Q_CD3_100_ER1 - 2015-11-16 13.38.38_x34510_y49491_class1	CellDetectionPaperLilija
127	280	304.5	882.5	1	519H0Q_CD3_100_ER1 - 2015-11-16 13.38.38_x34510_y49491_class1	CellDetectionPaperLilija
128	280	257.5	1049.5	1	519H0Q_CD3_100_ER1 - 2015-11-16 13.38.38_x34510_y49491_class1	CellDetectionPaperLilija
129	280	180.5	1051.5	1	519H0Q_CD3_100_ER1 - 2015-11-16 13.38.38_x34510_y49491_class1	CellDetectionPaperLilija
130	280	153.5	916.5	1	519H0Q_CD3_100_ER1 - 2015-11-16 13.38.38_x34510_y49491_class1	CellDetectionPaperLilija
131	280	475.5	1085.5	1	519H0Q_CD3_100_ER1 - 2015-11-16 13.38.38_x34510_y49491_class1	CellDetectionPaperLilija
132	280	358.5	1179.5	1	519H0Q_CD3_100_ER1 - 2015-11-16 13.38.38_x34510_y49491_class1	CellDetectionPaperLilija
133	280	175.5	1178.5	1	519H0Q_CD3_100_ER1 - 2015-11-16 13.38.38_x34510_y49491_class1	CellDetectionPaperLilija
134	280	214.5	1353.5	1	519H0Q_CD3_100_ER1 - 2015-11-16 13.38.38_x34510_y49491_class1	CellDetectionPaperLilija
135	280	378.5	1239.5	1	519H0Q_CD3_100_ER1 - 2015-11-16 13.38.38_x34510_y49491_class1	CellDetectionPaperLilija
136	280	506.5	1290.5	1	519H0Q_CD3_100_ER1 - 2015-11-16 13.38.38_x34510_y49491_class1	CellDetectionPaperLilija
137	280	524.5	1247.5	1	519H0Q_CD3_100_ER1 - 2015-11-16 13.38.38_x34510_y49491_class1	CellDetectionPaperLilija
138	280	715.5	1204.5	1	519H0Q_CD3_100_ER1 - 2015-11-16 13.38.38_x34510_y49491_class1	CellDetectionPaperLilija
139	280	703.5	1064.5	1	519H0Q_CD3_100_ER1 - 2015-11-16 13.38.38_x34510_y49491_class1	CellDetectionPaperLilija
140	280	729.5	1006.5	1	519H0Q_CD3_100_ER1 - 2015-11-16 13.38.38_x34510_y49491_class1	CellDetectionPaperLilija
141	280	921.5	892.5	1	519H0Q_CD3_100_ER1 - 2015-11-16 13.38.38_x34510_y49491_class1	CellDetectionPaperLilija
142	280	855.5	1056.5	1	519H0Q_CD3_100_ER1 - 2015-11-16 13.38.38_x34510_y49491_class1	CellDetectionPaperLilija
143	280	890.5	1070.5	1	519H0Q_CD3_100_ER1 - 2015-11-16 13.38.38_x34510_y49491_class1	CellDetectionPaperLilija
144	280	781.5	1140.5	1	519H0Q_CD3_100_ER1 - 2015-11-16 13.38.38_x34510_y49491_class1	CellDetectionPaperLilija
145	280	843.5	1154.5	1	519H0Q_CD3_100_ER1 - 2015-11-16 13.38.38_x34510_y49491_class1	CellDetectionPaperLilija
146	280	855.5	1185.5	1	519H0Q_CD3_100_ER1 - 2015-11-16 13.38.38_x34510_y49491_class1	CellDetectionPaperLilija
147	280	803.5	1131.5	1	519H0Q_CD3_100_ER1 - 2015-11-16 13.38.38_x34510_y49491_class1	CellDetectionPaperLilija
148	280	935.5	1232.5	1	519H0Q_CD3_100_ER1 - 2015-11-16 13.38.38_x34510_y49491_class1	CellDetectionPaperLilija
149	280	937.5	1306.5	1	519H0Q_CD3_100_ER1 - 2015-11-16 13.38.38_x34510_y49491_class1	CellDetectionPaperLilija
150	280	852.5	1311.5	1	519H0Q_CD3_100_ER1 - 2015-11-16 13.38.38_x34510_y49491_class1	CellDetectionPaperLilija
151	280	1157.5	1198.5	1	519H0Q_CD3_100_ER1 - 2015-11-16 13.38.38_x34510_y49491_class1	CellDetectionPaperLilija
152	280	1162.5	1176.5	1	519H0Q_CD3_100_ER1 - 2015-11-16 13.38.38_x34510_y49491_class1	CellDetectionPaperLilija
153	280	1268.5	1173.5	1	519H0Q_CD3_100_ER1 - 2015-11-16 13.38.38_x34510_y49491_class1	CellDetectionPaperLilija
154	280	1339.5	1104.5	1	519H0Q_CD3_100_ER1 - 2015-11-16 13.38.38_x34510_y49491_class1	CellDetectionPaperLilija
155	280	1149.5	1330.5	1	519H0Q_CD3_100_ER1 - 2015-11-16 13.38.38_x34510_y49491_class1	CellDetectionPaperLilija
156	280	1448.5	1317.5	1	519H0Q_CD3_100_ER1 - 2015-11-16 13.38.38_x34510_y49491_class1	CellDetectionPaperLilija
157	280	1420.5	1345.5	1	519H0Q_CD3_100_ER1 - 2015-11-16 13.38.38_x34510_y49491_class1	CellDetectionPaperLilija
158	280	1385.5	1327.5	1	519H0Q_CD3_100_ER1 - 2015-11-16 13.38.38_x34510_y49491_class1	CellDetectionPaperLilija
159	280	1316.5	1333.5	1	519H0Q_CD3_100_ER1 - 2015-11-16 13.38.38_x34510_y49491_class1	CellDetectionPaperLilija
160	280	1493.5	1217.5	1	519H0Q_CD3_100_ER1 - 2015-11-16 13.38.38_x34510_y49491_class1	CellDetectionPaperLilija
161	280	1514.5	1270.5	1	519H0Q_CD3_100_ER1 - 2015-11-16 13.38.38_x34510_y49491_class1	CellDetectionPaperLilija
162	280	1495.5	1325.5	1	519H0Q_CD3_100_ER1 - 2015-11-16 13.38.38_x34510_y49491_class1	CellDetectionPaperLilija
163	280	1464.5	1100.5	1	519H0Q_CD3_100_ER1 - 2015-11-16 13.38.38_x34510_y49491_class1	CellDetectionPaperLilija
164	280	1526.5	1455.5	1	519H0Q_CD3_100_ER1 - 2015-11-16 13.38.38_x34510_y49491_class1	CellDetectionPaperLilija
165	280	1582.5	1398.5	1	519H0Q_CD3_100_ER1 - 2015-11-16 13.38.38_x34510_y49491_class1	CellDetectionPaperLilija
166	280	1627.5	1390.5	1	519H0Q_CD3_100_ER1 - 2015-11-16 13.38.38_x34510_y49491_class1	CellDetectionPaperLilija
167	280	1626.5	1423.5	1	519H0Q_CD3_100_ER1 - 2015-11-16 13.38.38_x34510_y49491_class1	CellDetectionPaperLilija
168	280	1631.5	1463.5	1	519H0Q_CD3_100_ER1 - 2015-11-16 13.38.38_x34510_y49491_class1	CellDetectionPaperLilija
169	280	1664.5	1456.5	1	519H0Q_CD3_100_ER1 - 2015-11-16 13.38.38_x34510_y49491_class1	CellDetectionPaperLilija
170	280	1676.5	1388.5	1	519H0Q_CD3_100_ER1 - 2015-11-16 13.38.38_x34510_y49491_class1	CellDetectionPaperLilija
171	280	1641.5	1328.5	1	519H0Q_CD3_100_ER1 - 2015-11-16 13.38.38_x34510_y49491_class1	CellDetectionPaperLilija
172	280	1735.5	1313.5	1	519H0Q_CD3_100_ER1 - 2015-11-16 13.38.38_x34510_y49491_class1	CellDetectionPaperLilija
173	280	1787.5	1338.5	1	519H0Q_CD3_100_ER1 - 2015-11-16 13.38.38_x34510_y49491_class1	CellDetectionPaperLilija
174	280	1832.5	1338.5	1	519H0Q_CD3_100_ER1 - 2015-11-16 13.38.38_x34510_y49491_class1	CellDetectionPaperLilija
175	280	1794.5	1285.5	1	519H0Q_CD3_100_ER1 - 2015-11-16 13.38.38_x34510_y49491_class1	CellDetectionPaperLilija
176	280	1798.5	1193.5	1	519H0Q_CD3_100_ER1 - 2015-11-16 13.38.38_x34510_y49491_class1	CellDetectionPaperLilija
177	280	1792.5	1147.5	1	519H0Q_CD3_100_ER1 - 2015-11-16 13.38.38_x34510_y49491_class1	CellDetectionPaperLilija
178	280	1822.5	1175.5	1	519H0Q_CD3_100_ER1 - 2015-11-16 13.38.38_x34510_y49491_class1	CellDetectionPaperLilija
179	280	1766.5	1208.5	1	519H0Q_CD3_100_ER1 - 2015-11-16 13.38.38_x34510_y49491_class1	CellDetectionPaperLilija
180	280	1753.5	1123.5	1	519H0Q_CD3_100_ER1 - 2015-11-16 13.38.38_x34510_y49491_class1	CellDetectionPaperLilija
181	280	1782.5	1088.5	1	519H0Q_CD3_100_ER1 - 2015-11-16 13.38.38_x34510_y49491_class1	CellDetectionPaperLilija
182	280	1857.5	1127.5	1	519H0Q_CD3_100_ER1 - 2015-11-16 13.38.38_x34510_y49491_class1	CellDetectionPaperLilija
183	280	1864.5	1034.5	1	519H0Q_CD3_100_ER1 - 2015-11-16 13.38.38_x34510_y49491_class1	CellDetectionPaperLilija
184	280	1634.5	977.5	1	519H0Q_CD3_100_ER1 - 2015-11-16 13.38.38_x34510_y49491_class1	CellDetectionPaperLilija
185	280	1599.5	966.5	1	519H0Q_CD3_100_ER1 - 2015-11-16 13.38.38_x34510_y49491_class1	CellDetectionPaperLilija
186	280	1903.5	1345.5	1	519H0Q_CD3_100_ER1 - 2015-11-16 13.38.38_x34510_y49491_class1	CellDetectionPaperLilija
187	280	1892.5	1355.5	1	519H0Q_CD3_100_ER1 - 2015-11-16 13.38.38_x34510_y49491_class1	CellDetectionPaperLilija
188	280	1900.5	1388.5	1	519H0Q_CD3_100_ER1 - 2015-11-16 13.38.38_x34510_y49491_class1	CellDetectionPaperLilija
189	280	1919.5	1365.5	1	519H0Q_CD3_100_ER1 - 2015-11-16 13.38.38_x34510_y49491_class1	CellDetectionPaperLilija
190	280	1940.5	1271.5	1	519H0Q_CD3_100_ER1 - 2015-11-16 13.38.38_x34510_y49491_class1	CellDetectionPaperLilija
191	280	1963.5	1255.5	1	519H0Q_CD3_100_ER1 - 2015-11-16 13.38.38_x34510_y49491_class1	CellDetectionPaperLilija
192	280	1962.5	1109.5	1	519H0Q_CD3_100_ER1 - 2015-11-16 13.38.38_x34510_y49491_class1	CellDetectionPaperLilija
193	280	1970.5	1150.5	1	519H0Q_CD3_100_ER1 - 2015-11-16 13.38.38_x34510_y49491_class1	CellDetectionPaperLilija
194	280	1957.5	1063.5	1	519H0Q_CD3_100_ER1 - 2015-11-16 13.38.38_x34510_y49491_class1	CellDetectionPaperLilija
195	280	1981.5	1458.5	1	519H0Q_CD3_100_ER1 - 2015-11-16 13.38.38_x34510_y49491_class1	CellDetectionPaperLilija
196	280	1971.5	1560.5	1	519H0Q_CD3_100_ER1 - 2015-11-16 13.38.38_x34510_y49491_class1	CellDetectionPaperLilija
197	280	1936.5	1533.5	1	519H0Q_CD3_100_ER1 - 2015-11-16 13.38.38_x34510_y49491_class1	CellDetectionPaperLilija
198	280	1910.5	1522.5	1	519H0Q_CD3_100_ER1 - 2015-11-16 13.38.38_x34510_y49491_class1	CellDetectionPaperLilija
199	280	1920.5	1568.5	1	519H0Q_CD3_100_ER1 - 2015-11-16 13.38.38_x34510_y49491_class1	CellDetectionPaperLilija
200	280	1894.5	1590.5	1	519H0Q_CD3_100_ER1 - 2015-11-16 13.38.38_x34510_y49491_class1	CellDetectionPaperLilija
201	280	1868.5	1591.5	1	519H0Q_CD3_100_ER1 - 2015-11-16 13.38.38_x34510_y49491_class1	CellDetectionPaperLilija
202	280	1173.5	1507.5	1	519H0Q_CD3_100_ER1 - 2015-11-16 13.38.38_x34510_y49491_class1	CellDetectionPaperLilija
203	280	1154.5	1476.5	1	519H0Q_CD3_100_ER1 - 2015-11-16 13.38.38_x34510_y49491_class1	CellDetectionPaperLilija
204	280	1260.5	1564.5	1	519H0Q_CD3_100_ER1 - 2015-11-16 13.38.38_x34510_y49491_class1	CellDetectionPaperLilija
205	280	1197.5	1461.5	1	519H0Q_CD3_100_ER1 - 2015-11-16 13.38.38_x34510_y49491_class1	CellDetectionPaperLilija
206	280	1809.5	1644.5	1	519H0Q_CD3_100_ER1 - 2015-11-16 13.38.38_x34510_y49491_class1	CellDetectionPaperLilija
207	280	1804.5	1665.5	1	519H0Q_CD3_100_ER1 - 2015-11-16 13.38.38_x34510_y49491_class1	CellDetectionPaperLilija
208	280	1797.5	1706.5	1	519H0Q_CD3_100_ER1 - 2015-11-16 13.38.38_x34510_y49491_class1	CellDetectionPaperLilija
209	280	1829.5	1690.5	1	519H0Q_CD3_100_ER1 - 2015-11-16 13.38.38_x34510_y49491_class1	CellDetectionPaperLilija
210	280	1875.5	1694.5	1	519H0Q_CD3_100_ER1 - 2015-11-16 13.38.38_x34510_y49491_class1	CellDetectionPaperLilija
211	280	1882.5	1717.5	1	519H0Q_CD3_100_ER1 - 2015-11-16 13.38.38_x34510_y49491_class1	CellDetectionPaperLilija
212	280	1899.5	1678.5	1	519H0Q_CD3_100_ER1 - 2015-11-16 13.38.38_x34510_y49491_class1	CellDetectionPaperLilija
213	280	1885.5	1658.5	1	519H0Q_CD3_100_ER1 - 2015-11-16 13.38.38_x34510_y49491_class1	CellDetectionPaperLilija
214	280	1684.5	1688.5	1	519H0Q_CD3_100_ER1 - 2015-11-16 13.38.38_x34510_y49491_class1	CellDetectionPaperLilija
215	280	1754.5	1724.5	1	519H0Q_CD3_100_ER1 - 2015-11-16 13.38.38_x34510_y49491_class1	CellDetectionPaperLilija
216	280	1747.5	1691.5	1	519H0Q_CD3_100_ER1 - 2015-11-16 13.38.38_x34510_y49491_class1	CellDetectionPaperLilija
217	280	1740.5	1666.5	1	519H0Q_CD3_100_ER1 - 2015-11-16 13.38.38_x34510_y49491_class1	CellDetectionPaperLilija
218	280	1762.5	1665.5	1	519H0Q_CD3_100_ER1 - 2015-11-16 13.38.38_x34510_y49491_class1	CellDetectionPaperLilija
219	280	1840.5	1785.5	1	519H0Q_CD3_100_ER1 - 2015-11-16 13.38.38_x34510_y49491_class1	CellDetectionPaperLilija
220	280	1896.5	1864.5	1	519H0Q_CD3_100_ER1 - 2015-11-16 13.38.38_x34510_y49491_class1	CellDetectionPaperLilija
221	280	1941.5	1840.5	1	519H0Q_CD3_100_ER1 - 2015-11-16 13.38.38_x34510_y49491_class1	CellDetectionPaperLilija
222	280	1917.5	1733.5	1	519H0Q_CD3_100_ER1 - 2015-11-16 13.38.38_x34510_y49491_class1	CellDetectionPaperLilija
223	280	1954.5	1798.5	1	519H0Q_CD3_100_ER1 - 2015-11-16 13.38.38_x34510_y49491_class1	CellDetectionPaperLilija
224	280	1991.5	1956.5	1	519H0Q_CD3_100_ER1 - 2015-11-16 13.38.38_x34510_y49491_class1	CellDetectionPaperLilija
225	280	1962.5	1984.5	1	519H0Q_CD3_100_ER1 - 2015-11-16 13.38.38_x34510_y49491_class1	CellDetectionPaperLilija
226	280	1856.5	1894.5	1	519H0Q_CD3_100_ER1 - 2015-11-16 13.38.38_x34510_y49491_class1	CellDetectionPaperLilija
227	280	1809.5	1906.5	1	519H0Q_CD3_100_ER1 - 2015-11-16 13.38.38_x34510_y49491_class1	CellDetectionPaperLilija
228	280	1826.5	1952.5	1	519H0Q_CD3_100_ER1 - 2015-11-16 13.38.38_x34510_y49491_class1	CellDetectionPaperLilija
229	280	1805.5	1983.5	1	519H0Q_CD3_100_ER1 - 2015-11-16 13.38.38_x34510_y49491_class1	CellDetectionPaperLilija
230	280	1698.5	1843.5	1	519H0Q_CD3_100_ER1 - 2015-11-16 13.38.38_x34510_y49491_class1	CellDetectionPaperLilija
231	280	1593.5	1883.5	1	519H0Q_CD3_100_ER1 - 2015-11-16 13.38.38_x34510_y49491_class1	CellDetectionPaperLilija
232	280	1578.5	1868.5	1	519H0Q_CD3_100_ER1 - 2015-11-16 13.38.38_x34510_y49491_class1	CellDetectionPaperLilija
233	280	1545.5	1821.5	1	519H0Q_CD3_100_ER1 - 2015-11-16 13.38.38_x34510_y49491_class1	CellDetectionPaperLilija
234	280	1568.5	1795.5	1	519H0Q_CD3_100_ER1 - 2015-11-16 13.38.38_x34510_y49491_class1	CellDetectionPaperLilija
235	280	1533.5	1855.5	1	519H0Q_CD3_100_ER1 - 2015-11-16 13.38.38_x34510_y49491_class1	CellDetectionPaperLilija
236	280	1526.5	1762.5	1	519H0Q_CD3_100_ER1 - 2015-11-16 13.38.38_x34510_y49491_class1	CellDetectionPaperLilija
237	280	1495.5	1807.5	1	519H0Q_CD3_100_ER1 - 2015-11-16 13.38.38_x34510_y49491_class1	CellDetectionPaperLilija
238	280	1501.5	1713.5	1	519H0Q_CD3_100_ER1 - 2015-11-16 13.38.38_x34510_y49491_class1	CellDetectionPaperLilija
239	280	1546.5	1713.5	1	519H0Q_CD3_100_ER1 - 2015-11-16 13.38.38_x34510_y49491_class1	CellDetectionPaperLilija
240	280	1629.5	1759.5	1	519H0Q_CD3_100_ER1 - 2015-11-16 13.38.38_x34510_y49491_class1	CellDetectionPaperLilija
241	280	1584.5	1739.5	1	519H0Q_CD3_100_ER1 - 2015-11-16 13.38.38_x34510_y49491_class1	CellDetectionPaperLilija
242	280	959.5	1685.5	1	519H0Q_CD3_100_ER1 - 2015-11-16 13.38.38_x34510_y49491_class1	CellDetectionPaperLilija
243	280	931.5	1657.5	1	519H0Q_CD3_100_ER1 - 2015-11-16 13.38.38_x34510_y49491_class1	CellDetectionPaperLilija
244	280	960.5	1655.5	1	519H0Q_CD3_100_ER1 - 2015-11-16 13.38.38_x34510_y49491_class1	CellDetectionPaperLilija
245	280	936.5	1634.5	1	519H0Q_CD3_100_ER1 - 2015-11-16 13.38.38_x34510_y49491_class1	CellDetectionPaperLilija
246	280	879.5	1506.5	1	519H0Q_CD3_100_ER1 - 2015-11-16 13.38.38_x34510_y49491_class1	CellDetectionPaperLilija
247	280	1083.5	1934.5	1	519H0Q_CD3_100_ER1 - 2015-11-16 13.38.38_x34510_y49491_class1	CellDetectionPaperLilija
248	280	1114.5	1784.5	1	519H0Q_CD3_100_ER1 - 2015-11-16 13.38.38_x34510_y49491_class1	CellDetectionPaperLilija
249	280	1153.5	1773.5	1	519H0Q_CD3_100_ER1 - 2015-11-16 13.38.38_x34510_y49491_class1	CellDetectionPaperLilija
250	280	1163.5	1795.5	1	519H0Q_CD3_100_ER1 - 2015-11-16 13.38.38_x34510_y49491_class1	CellDetectionPaperLilija
251	280	1033.5	1963.5	1	519H0Q_CD3_100_ER1 - 2015-11-16 13.38.38_x34510_y49491_class1	CellDetectionPaperLilija
252	280	989.5	1970.5	1	519H0Q_CD3_100_ER1 - 2015-11-16 13.38.38_x34510_y49491_class1	CellDetectionPaperLilija
253	280	1115.5	1954.5	1	519H0Q_CD3_100_ER1 - 2015-11-16 13.38.38_x34510_y49491_class1	CellDetectionPaperLilija
254	280	1130.5	1962.5	1	519H0Q_CD3_100_ER1 - 2015-11-16 13.38.38_x34510_y49491_class1	CellDetectionPaperLilija
255	280	1033.5	1819.5	1	519H0Q_CD3_100_ER1 - 2015-11-16 13.38.38_x34510_y49491_class1	CellDetectionPaperLilija
256	280	1025.5	1867.5	1	519H0Q_CD3_100_ER1 - 2015-11-16 13.38.38_x34510_y49491_class1	CellDetectionPaperLilija
257	280	1185.5	1860.5	1	519H0Q_CD3_100_ER1 - 2015-11-16 13.38.38_x34510_y49491_class1	CellDetectionPaperLilija
258	280	1230.5	1972.5	1	519H0Q_CD3_100_ER1 - 2015-11-16 13.38.38_x34510_y49491_class1	CellDetectionPaperLilija
259	280	1252.5	1941.5	1	519H0Q_CD3_100_ER1 - 2015-11-16 13.38.38_x34510_y49491_class1	CellDetectionPaperLilija
260	280	1311.5	1766.5	1	519H0Q_CD3_100_ER1 - 2015-11-16 13.38.38_x34510_y49491_class1	CellDetectionPaperLilija
261	280	1332.5	1796.5	1	519H0Q_CD3_100_ER1 - 2015-11-16 13.38.38_x34510_y49491_class1	CellDetectionPaperLilija
262	280	1328.5	1827.5	1	519H0Q_CD3_100_ER1 - 2015-11-16 13.38.38_x34510_y49491_class1	CellDetectionPaperLilija
263	280	1350.5	1825.5	1	519H0Q_CD3_100_ER1 - 2015-11-16 13.38.38_x34510_y49491_class1	CellDetectionPaperLilija
264	280	1382.5	1902.5	1	519H0Q_CD3_100_ER1 - 2015-11-16 13.38.38_x34510_y49491_class1	CellDetectionPaperLilija
265	280	1356.5	1911.5	1	519H0Q_CD3_100_ER1 - 2015-11-16 13.38.38_x34510_y49491_class1	CellDetectionPaperLilija
266	280	1376.5	1928.5	1	519H0Q_CD3_100_ER1 - 2015-11-16 13.38.38_x34510_y49491_class1	CellDetectionPaperLilija
267	280	1332.5	1913.5	1	519H0Q_CD3_100_ER1 - 2015-11-16 13.38.38_x34510_y49491_class1	CellDetectionPaperLilija
268	280	1374.5	1799.5	1	519H0Q_CD3_100_ER1 - 2015-11-16 13.38.38_x34510_y49491_class1	CellDetectionPaperLilija
269	280	1402.5	1935.5	1	519H0Q_CD3_100_ER1 - 2015-11-16 13.38.38_x34510_y49491_class1	CellDetectionPaperLilija
270	280	1411.5	1957.5	1	519H0Q_CD3_100_ER1 - 2015-11-16 13.38.38_x34510_y49491_class1	CellDetectionPaperLilija
271	280	1437.5	1960.5	1	519H0Q_CD3_100_ER1 - 2015-11-16 13.38.38_x34510_y49491_class1	CellDetectionPaperLilija
272	280	1472.5	1986.5	1	519H0Q_CD3_100_ER1 - 2015-11-16 13.38.38_x34510_y49491_class1	CellDetectionPaperLilija
273	280	1476.5	1954.5	1	519H0Q_CD3_100_ER1 - 2015-11-16 13.38.38_x34510_y49491_class1	CellDetectionPaperLilija
274	280	1459.5	1924.5	1	519H0Q_CD3_100_ER1 - 2015-11-16 13.38.38_x34510_y49491_class1	CellDetectionPaperLilija
275	280	1481.5	1903.5	1	519H0Q_CD3_100_ER1 - 2015-11-16 13.38.38_x34510_y49491_class1	CellDetectionPaperLilija
276	280	1564.5	1976.5	1	519H0Q_CD3_100_ER1 - 2015-11-16 13.38.38_x34510_y49491_class1	CellDetectionPaperLilija
277	280	1513.5	1960.5	1	519H0Q_CD3_100_ER1 - 2015-11-16 13.38.38_x34510_y49491_class1	CellDetectionPaperLilija
278	280	1423.5	1902.5	1	519H0Q_CD3_100_ER1 - 2015-11-16 13.38.38_x34510_y49491_class1	CellDetectionPaperLilija
279	280	1414.5	1793.5	1	519H0Q_CD3_100_ER1 - 2015-11-16 13.38.38_x34510_y49491_class1	CellDetectionPaperLilija
280	280	1261.5	1669.5	1	519H0Q_CD3_100_ER1 - 2015-11-16 13.38.38_x34510_y49491_class1	CellDetectionPaperLilija
281	280	1258.5	1703.5	1	519H0Q_CD3_100_ER1 - 2015-11-16 13.38.38_x34510_y49491_class1	CellDetectionPaperLilija
282	280	1234.5	1678.5	1	519H0Q_CD3_100_ER1 - 2015-11-16 13.38.38_x34510_y49491_class1	CellDetectionPaperLilija
