# Supplementary material for: Robust and accurate quantification of biomarkers of immune cells in lung cancer micro-environment using deep convolutional neural networks
Source: PeerJ. 2019 Apr 10;7:e6335. doi: 10.7717/peerj.6335 (PMC6462181; doi:10.7717/peerj.6335)
Supplement: Supplemental Information 2 — The positions of the positive cells were detected by four independent human observers on at least 64 different validation images. Each csv file stored in the zip archive represents the positive cell count and their position per person and validation image. [file peerj-07-6335-s002.zip › validation-observers/person2/519H0Q_CD3_100_ER1 - 2015-11-16 13.38.38_x52245_y73730_class1.csv]

f_markerId	f_nrOfMarkers	f_x	f_y	l_GTR	i_imagefile	i_subfolder
1	67	608.5	234.5	1	519H0Q_CD3_100_ER1 - 2015-11-16 13.38.38_x52245_y73730_class1	CellDetectionPaperLilija
2	67	661.5	197.5	1	519H0Q_CD3_100_ER1 - 2015-11-16 13.38.38_x52245_y73730_class1	CellDetectionPaperLilija
3	67	663.5	228.5	1	519H0Q_CD3_100_ER1 - 2015-11-16 13.38.38_x52245_y73730_class1	CellDetectionPaperLilija
4	67	680.5	300.5	1	519H0Q_CD3_100_ER1 - 2015-11-16 13.38.38_x52245_y73730_class1	CellDetectionPaperLilija
5	67	778.5	441.5	1	519H0Q_CD3_100_ER1 - 2015-11-16 13.38.38_x52245_y73730_class1	CellDetectionPaperLilija
6	67	819.5	461.5	1	519H0Q_CD3_100_ER1 - 2015-11-16 13.38.38_x52245_y73730_class1	CellDetectionPaperLilija
7	67	824.5	417.5	1	519H0Q_CD3_100_ER1 - 2015-11-16 13.38.38_x52245_y73730_class1	CellDetectionPaperLilija
8	67	517.5	605.5	1	519H0Q_CD3_100_ER1 - 2015-11-16 13.38.38_x52245_y73730_class1	CellDetectionPaperLilija
9	67	430.5	507.5	1	519H0Q_CD3_100_ER1 - 2015-11-16 13.38.38_x52245_y73730_class1	CellDetectionPaperLilija
10	67	916.5	619.5	1	519H0Q_CD3_100_ER1 - 2015-11-16 13.38.38_x52245_y73730_class1	CellDetectionPaperLilija
11	67	886.5	641.5	1	519H0Q_CD3_100_ER1 - 2015-11-16 13.38.38_x52245_y73730_class1	CellDetectionPaperLilija
12	67	1004.5	98.5	1	519H0Q_CD3_100_ER1 - 2015-11-16 13.38.38_x52245_y73730_class1	CellDetectionPaperLilija
13	67	971.5	97.5	1	519H0Q_CD3_100_ER1 - 2015-11-16 13.38.38_x52245_y73730_class1	CellDetectionPaperLilija
14	67	955.5	54.5	1	519H0Q_CD3_100_ER1 - 2015-11-16 13.38.38_x52245_y73730_class1	CellDetectionPaperLilija
15	67	949.5	211.5	1	519H0Q_CD3_100_ER1 - 2015-11-16 13.38.38_x52245_y73730_class1	CellDetectionPaperLilija
16	67	873.5	233.5	1	519H0Q_CD3_100_ER1 - 2015-11-16 13.38.38_x52245_y73730_class1	CellDetectionPaperLilija
17	67	764.5	158.5	1	519H0Q_CD3_100_ER1 - 2015-11-16 13.38.38_x52245_y73730_class1	CellDetectionPaperLilija
18	67	908.5	294.5	1	519H0Q_CD3_100_ER1 - 2015-11-16 13.38.38_x52245_y73730_class1	CellDetectionPaperLilija
19	67	924.5	724.5	1	519H0Q_CD3_100_ER1 - 2015-11-16 13.38.38_x52245_y73730_class1	CellDetectionPaperLilija
20	67	1943.5	142.5	1	519H0Q_CD3_100_ER1 - 2015-11-16 13.38.38_x52245_y73730_class1	CellDetectionPaperLilija
21	67	1680.5	415.5	1	519H0Q_CD3_100_ER1 - 2015-11-16 13.38.38_x52245_y73730_class1	CellDetectionPaperLilija
22	67	1618.5	526.5	1	519H0Q_CD3_100_ER1 - 2015-11-16 13.38.38_x52245_y73730_class1	CellDetectionPaperLilija
23	67	1897.5	660.5	1	519H0Q_CD3_100_ER1 - 2015-11-16 13.38.38_x52245_y73730_class1	CellDetectionPaperLilija
24	67	1982.5	880.5	1	519H0Q_CD3_100_ER1 - 2015-11-16 13.38.38_x52245_y73730_class1	CellDetectionPaperLilija
25	67	1768.5	880.5	1	519H0Q_CD3_100_ER1 - 2015-11-16 13.38.38_x52245_y73730_class1	CellDetectionPaperLilija
26	67	1429.5	685.5	1	519H0Q_CD3_100_ER1 - 2015-11-16 13.38.38_x52245_y73730_class1	CellDetectionPaperLilija
27	67	1421.5	942.5	1	519H0Q_CD3_100_ER1 - 2015-11-16 13.38.38_x52245_y73730_class1	CellDetectionPaperLilija
28	67	1382.5	1026.5	1	519H0Q_CD3_100_ER1 - 2015-11-16 13.38.38_x52245_y73730_class1	CellDetectionPaperLilija
29	67	1388.5	1130.5	1	519H0Q_CD3_100_ER1 - 2015-11-16 13.38.38_x52245_y73730_class1	CellDetectionPaperLilija
30	67	1447.5	1131.5	1	519H0Q_CD3_100_ER1 - 2015-11-16 13.38.38_x52245_y73730_class1	CellDetectionPaperLilija
31	67	1149.5	1136.5	1	519H0Q_CD3_100_ER1 - 2015-11-16 13.38.38_x52245_y73730_class1	CellDetectionPaperLilija
32	67	897.5	1255.5	1	519H0Q_CD3_100_ER1 - 2015-11-16 13.38.38_x52245_y73730_class1	CellDetectionPaperLilija
33	67	928.5	1275.5	1	519H0Q_CD3_100_ER1 - 2015-11-16 13.38.38_x52245_y73730_class1	CellDetectionPaperLilija
34	67	1081.5	1127.5	1	519H0Q_CD3_100_ER1 - 2015-11-16 13.38.38_x52245_y73730_class1	CellDetectionPaperLilija
35	67	1420.5	1403.5	1	519H0Q_CD3_100_ER1 - 2015-11-16 13.38.38_x52245_y73730_class1	CellDetectionPaperLilija
36	67	1223.5	1270.5	1	519H0Q_CD3_100_ER1 - 2015-11-16 13.38.38_x52245_y73730_class1	CellDetectionPaperLilija
37	67	1678.5	1413.5	1	519H0Q_CD3_100_ER1 - 2015-11-16 13.38.38_x52245_y73730_class1	CellDetectionPaperLilija
38	67	1684.5	1425.5	1	519H0Q_CD3_100_ER1 - 2015-11-16 13.38.38_x52245_y73730_class1	CellDetectionPaperLilija
39	67	1835.5	1467.5	1	519H0Q_CD3_100_ER1 - 2015-11-16 13.38.38_x52245_y73730_class1	CellDetectionPaperLilija
40	67	1832.5	1431.5	1	519H0Q_CD3_100_ER1 - 2015-11-16 13.38.38_x52245_y73730_class1	CellDetectionPaperLilija
41	67	1902.5	1437.5	1	519H0Q_CD3_100_ER1 - 2015-11-16 13.38.38_x52245_y73730_class1	CellDetectionPaperLilija
42	67	1495.5	1347.5	1	519H0Q_CD3_100_ER1 - 2015-11-16 13.38.38_x52245_y73730_class1	CellDetectionPaperLilija
43	67	1554.5	1393.5	1	519H0Q_CD3_100_ER1 - 2015-11-16 13.38.38_x52245_y73730_class1	CellDetectionPaperLilija
44	67	1594.5	1404.5	1	519H0Q_CD3_100_ER1 - 2015-11-16 13.38.38_x52245_y73730_class1	CellDetectionPaperLilija
45	67	1615.5	1409.5	1	519H0Q_CD3_100_ER1 - 2015-11-16 13.38.38_x52245_y73730_class1	CellDetectionPaperLilija
46	67	1090.5	1522.5	1	519H0Q_CD3_100_ER1 - 2015-11-16 13.38.38_x52245_y73730_class1	CellDetectionPaperLilija
47	67	1090.5	1571.5	1	519H0Q_CD3_100_ER1 - 2015-11-16 13.38.38_x52245_y73730_class1	CellDetectionPaperLilija
48	67	1151.5	1688.5	1	519H0Q_CD3_100_ER1 - 2015-11-16 13.38.38_x52245_y73730_class1	CellDetectionPaperLilija
49	67	1159.5	1608.5	1	519H0Q_CD3_100_ER1 - 2015-11-16 13.38.38_x52245_y73730_class1	CellDetectionPaperLilija
50	67	1087.5	1878.5	1	519H0Q_CD3_100_ER1 - 2015-11-16 13.38.38_x52245_y73730_class1	CellDetectionPaperLilija
51	67	1016.5	1919.5	1	519H0Q_CD3_100_ER1 - 2015-11-16 13.38.38_x52245_y73730_class1	CellDetectionPaperLilija
52	67	1015.5	1966.5	1	519H0Q_CD3_100_ER1 - 2015-11-16 13.38.38_x52245_y73730_class1	CellDetectionPaperLilija
53	67	941.5	1951.5	1	519H0Q_CD3_100_ER1 - 2015-11-16 13.38.38_x52245_y73730_class1	CellDetectionPaperLilija
54	67	1093.5	1935.5	1	519H0Q_CD3_100_ER1 - 2015-11-16 13.38.38_x52245_y73730_class1	CellDetectionPaperLilija
55	67	1385.5	1894.5	1	519H0Q_CD3_100_ER1 - 2015-11-16 13.38.38_x52245_y73730_class1	CellDetectionPaperLilija
56	67	1406.5	1893.5	1	519H0Q_CD3_100_ER1 - 2015-11-16 13.38.38_x52245_y73730_class1	CellDetectionPaperLilija
57	67	1458.5	1879.5	1	519H0Q_CD3_100_ER1 - 2015-11-16 13.38.38_x52245_y73730_class1	CellDetectionPaperLilija
58	67	1562.5	1856.5	1	519H0Q_CD3_100_ER1 - 2015-11-16 13.38.38_x52245_y73730_class1	CellDetectionPaperLilija
59	67	1403.5	1761.5	1	519H0Q_CD3_100_ER1 - 2015-11-16 13.38.38_x52245_y73730_class1	CellDetectionPaperLilija
60	67	1335.5	1696.5	1	519H0Q_CD3_100_ER1 - 2015-11-16 13.38.38_x52245_y73730_class1	CellDetectionPaperLilija
61	67	1723.5	1802.5	1	519H0Q_CD3_100_ER1 - 2015-11-16 13.38.38_x52245_y73730_class1	CellDetectionPaperLilija
62	67	1992.5	1852.5	1	519H0Q_CD3_100_ER1 - 2015-11-16 13.38.38_x52245_y73730_class1	CellDetectionPaperLilija
63	67	12.5	1156.5	1	519H0Q_CD3_100_ER1 - 2015-11-16 13.38.38_x52245_y73730_class1	CellDetectionPaperLilija
64	67	189.5	1196.5	1	519H0Q_CD3_100_ER1 - 2015-11-16 13.38.38_x52245_y73730_class1	CellDetectionPaperLilija
65	67	422.5	1367.5	1	519H0Q_CD3_100_ER1 - 2015-11-16 13.38.38_x52245_y73730_class1	CellDetectionPaperLilija
66	67	105.5	1484.5	1	519H0Q_CD3_100_ER1 - 2015-11-16 13.38.38_x52245_y73730_class1	CellDetectionPaperLilija
67	67	10.5	1649.5	1	519H0Q_CD3_100_ER1 - 2015-11-16 13.38.38_x52245_y73730_class1	CellDetectionPaperLilija
