# Supplementary material for: Robust and accurate quantification of biomarkers of immune cells in lung cancer micro-environment using deep convolutional neural networks
Source: PeerJ. 2019 Apr 10;7:e6335. doi: 10.7717/peerj.6335 (PMC6462181; doi:10.7717/peerj.6335)
Supplement: Supplemental Information 2 — The positions of the positive cells were detected by four independent human observers on at least 64 different validation images. Each csv file stored in the zip archive represents the positive cell count and their position per person and validation image. [file peerj-07-6335-s002.zip › validation-observers/person2/519H0Q_CD3_100_ER1 - 2015-11-16 13.38.38_x64635_y36787_class1.csv]

f_markerId	f_nrOfMarkers	f_x	f_y	l_GTR	i_imagefile	i_subfolder
1	118	0.5	49.5	1	519H0Q_CD3_100_ER1 - 2015-11-16 13.38.38_x64635_y36787_class1	CellDetectionPaperLilija
2	118	22.5	136.5	1	519H0Q_CD3_100_ER1 - 2015-11-16 13.38.38_x64635_y36787_class1	CellDetectionPaperLilija
3	118	150.5	101.5	1	519H0Q_CD3_100_ER1 - 2015-11-16 13.38.38_x64635_y36787_class1	CellDetectionPaperLilija
4	118	107.5	169.5	1	519H0Q_CD3_100_ER1 - 2015-11-16 13.38.38_x64635_y36787_class1	CellDetectionPaperLilija
5	118	144.5	280.5	1	519H0Q_CD3_100_ER1 - 2015-11-16 13.38.38_x64635_y36787_class1	CellDetectionPaperLilija
6	118	259.5	203.5	1	519H0Q_CD3_100_ER1 - 2015-11-16 13.38.38_x64635_y36787_class1	CellDetectionPaperLilija
7	118	277.5	97.5	1	519H0Q_CD3_100_ER1 - 2015-11-16 13.38.38_x64635_y36787_class1	CellDetectionPaperLilija
8	118	390.5	129.5	1	519H0Q_CD3_100_ER1 - 2015-11-16 13.38.38_x64635_y36787_class1	CellDetectionPaperLilija
9	118	377.5	293.5	1	519H0Q_CD3_100_ER1 - 2015-11-16 13.38.38_x64635_y36787_class1	CellDetectionPaperLilija
10	118	401.5	317.5	1	519H0Q_CD3_100_ER1 - 2015-11-16 13.38.38_x64635_y36787_class1	CellDetectionPaperLilija
11	118	960.5	88.5	1	519H0Q_CD3_100_ER1 - 2015-11-16 13.38.38_x64635_y36787_class1	CellDetectionPaperLilija
12	118	1067.5	166.5	1	519H0Q_CD3_100_ER1 - 2015-11-16 13.38.38_x64635_y36787_class1	CellDetectionPaperLilija
13	118	1106.5	267.5	1	519H0Q_CD3_100_ER1 - 2015-11-16 13.38.38_x64635_y36787_class1	CellDetectionPaperLilija
14	118	1165.5	184.5	1	519H0Q_CD3_100_ER1 - 2015-11-16 13.38.38_x64635_y36787_class1	CellDetectionPaperLilija
15	118	1243.5	169.5	1	519H0Q_CD3_100_ER1 - 2015-11-16 13.38.38_x64635_y36787_class1	CellDetectionPaperLilija
16	118	1471.5	175.5	1	519H0Q_CD3_100_ER1 - 2015-11-16 13.38.38_x64635_y36787_class1	CellDetectionPaperLilija
17	118	1500.5	186.5	1	519H0Q_CD3_100_ER1 - 2015-11-16 13.38.38_x64635_y36787_class1	CellDetectionPaperLilija
18	118	1552.5	186.5	1	519H0Q_CD3_100_ER1 - 2015-11-16 13.38.38_x64635_y36787_class1	CellDetectionPaperLilija
19	118	1624.5	217.5	1	519H0Q_CD3_100_ER1 - 2015-11-16 13.38.38_x64635_y36787_class1	CellDetectionPaperLilija
20	118	1548.5	299.5	1	519H0Q_CD3_100_ER1 - 2015-11-16 13.38.38_x64635_y36787_class1	CellDetectionPaperLilija
21	118	1504.5	336.5	1	519H0Q_CD3_100_ER1 - 2015-11-16 13.38.38_x64635_y36787_class1	CellDetectionPaperLilija
22	118	1528.5	378.5	1	519H0Q_CD3_100_ER1 - 2015-11-16 13.38.38_x64635_y36787_class1	CellDetectionPaperLilija
23	118	1626.5	360.5	1	519H0Q_CD3_100_ER1 - 2015-11-16 13.38.38_x64635_y36787_class1	CellDetectionPaperLilija
24	118	1741.5	345.5	1	519H0Q_CD3_100_ER1 - 2015-11-16 13.38.38_x64635_y36787_class1	CellDetectionPaperLilija
25	118	1706.5	386.5	1	519H0Q_CD3_100_ER1 - 2015-11-16 13.38.38_x64635_y36787_class1	CellDetectionPaperLilija
26	118	1776.5	410.5	1	519H0Q_CD3_100_ER1 - 2015-11-16 13.38.38_x64635_y36787_class1	CellDetectionPaperLilija
27	118	1924.5	223.5	1	519H0Q_CD3_100_ER1 - 2015-11-16 13.38.38_x64635_y36787_class1	CellDetectionPaperLilija
28	118	1883.5	301.5	1	519H0Q_CD3_100_ER1 - 2015-11-16 13.38.38_x64635_y36787_class1	CellDetectionPaperLilija
29	118	1965.5	549.5	1	519H0Q_CD3_100_ER1 - 2015-11-16 13.38.38_x64635_y36787_class1	CellDetectionPaperLilija
30	118	1641.5	428.5	1	519H0Q_CD3_100_ER1 - 2015-11-16 13.38.38_x64635_y36787_class1	CellDetectionPaperLilija
31	118	1434.5	621.5	1	519H0Q_CD3_100_ER1 - 2015-11-16 13.38.38_x64635_y36787_class1	CellDetectionPaperLilija
32	118	1484.5	645.5	1	519H0Q_CD3_100_ER1 - 2015-11-16 13.38.38_x64635_y36787_class1	CellDetectionPaperLilija
33	118	1434.5	580.5	1	519H0Q_CD3_100_ER1 - 2015-11-16 13.38.38_x64635_y36787_class1	CellDetectionPaperLilija
34	118	1093.5	415.5	1	519H0Q_CD3_100_ER1 - 2015-11-16 13.38.38_x64635_y36787_class1	CellDetectionPaperLilija
35	118	1093.5	452.5	1	519H0Q_CD3_100_ER1 - 2015-11-16 13.38.38_x64635_y36787_class1	CellDetectionPaperLilija
36	118	1084.5	338.5	1	519H0Q_CD3_100_ER1 - 2015-11-16 13.38.38_x64635_y36787_class1	CellDetectionPaperLilija
37	118	1130.5	334.5	1	519H0Q_CD3_100_ER1 - 2015-11-16 13.38.38_x64635_y36787_class1	CellDetectionPaperLilija
38	118	1056.5	286.5	1	519H0Q_CD3_100_ER1 - 2015-11-16 13.38.38_x64635_y36787_class1	CellDetectionPaperLilija
39	118	1003.5	330.5	1	519H0Q_CD3_100_ER1 - 2015-11-16 13.38.38_x64635_y36787_class1	CellDetectionPaperLilija
40	118	927.5	290.5	1	519H0Q_CD3_100_ER1 - 2015-11-16 13.38.38_x64635_y36787_class1	CellDetectionPaperLilija
41	118	962.5	504.5	1	519H0Q_CD3_100_ER1 - 2015-11-16 13.38.38_x64635_y36787_class1	CellDetectionPaperLilija
42	118	908.5	584.5	1	519H0Q_CD3_100_ER1 - 2015-11-16 13.38.38_x64635_y36787_class1	CellDetectionPaperLilija
43	118	744.5	593.5	1	519H0Q_CD3_100_ER1 - 2015-11-16 13.38.38_x64635_y36787_class1	CellDetectionPaperLilija
44	118	647.5	606.5	1	519H0Q_CD3_100_ER1 - 2015-11-16 13.38.38_x64635_y36787_class1	CellDetectionPaperLilija
45	118	499.5	615.5	1	519H0Q_CD3_100_ER1 - 2015-11-16 13.38.38_x64635_y36787_class1	CellDetectionPaperLilija
46	118	105.5	689.5	1	519H0Q_CD3_100_ER1 - 2015-11-16 13.38.38_x64635_y36787_class1	CellDetectionPaperLilija
47	118	470.5	898.5	1	519H0Q_CD3_100_ER1 - 2015-11-16 13.38.38_x64635_y36787_class1	CellDetectionPaperLilija
48	118	492.5	924.5	1	519H0Q_CD3_100_ER1 - 2015-11-16 13.38.38_x64635_y36787_class1	CellDetectionPaperLilija
49	118	338.5	1096.5	1	519H0Q_CD3_100_ER1 - 2015-11-16 13.38.38_x64635_y36787_class1	CellDetectionPaperLilija
50	118	172.5	1228.5	1	519H0Q_CD3_100_ER1 - 2015-11-16 13.38.38_x64635_y36787_class1	CellDetectionPaperLilija
51	118	168.5	1320.5	1	519H0Q_CD3_100_ER1 - 2015-11-16 13.38.38_x64635_y36787_class1	CellDetectionPaperLilija
52	118	185.5	1468.5	1	519H0Q_CD3_100_ER1 - 2015-11-16 13.38.38_x64635_y36787_class1	CellDetectionPaperLilija
53	118	233.5	1470.5	1	519H0Q_CD3_100_ER1 - 2015-11-16 13.38.38_x64635_y36787_class1	CellDetectionPaperLilija
54	118	240.5	1538.5	1	519H0Q_CD3_100_ER1 - 2015-11-16 13.38.38_x64635_y36787_class1	CellDetectionPaperLilija
55	118	322.5	1568.5	1	519H0Q_CD3_100_ER1 - 2015-11-16 13.38.38_x64635_y36787_class1	CellDetectionPaperLilija
56	118	372.5	1598.5	1	519H0Q_CD3_100_ER1 - 2015-11-16 13.38.38_x64635_y36787_class1	CellDetectionPaperLilija
57	118	285.5	1444.5	1	519H0Q_CD3_100_ER1 - 2015-11-16 13.38.38_x64635_y36787_class1	CellDetectionPaperLilija
58	118	329.5	1409.5	1	519H0Q_CD3_100_ER1 - 2015-11-16 13.38.38_x64635_y36787_class1	CellDetectionPaperLilija
59	118	429.5	1263.5	1	519H0Q_CD3_100_ER1 - 2015-11-16 13.38.38_x64635_y36787_class1	CellDetectionPaperLilija
60	118	392.5	1244.5	1	519H0Q_CD3_100_ER1 - 2015-11-16 13.38.38_x64635_y36787_class1	CellDetectionPaperLilija
61	118	285.5	1220.5	1	519H0Q_CD3_100_ER1 - 2015-11-16 13.38.38_x64635_y36787_class1	CellDetectionPaperLilija
62	118	168.5	976.5	1	519H0Q_CD3_100_ER1 - 2015-11-16 13.38.38_x64635_y36787_class1	CellDetectionPaperLilija
63	118	616.5	824.5	1	519H0Q_CD3_100_ER1 - 2015-11-16 13.38.38_x64635_y36787_class1	CellDetectionPaperLilija
64	118	1075.5	700.5	1	519H0Q_CD3_100_ER1 - 2015-11-16 13.38.38_x64635_y36787_class1	CellDetectionPaperLilija
65	118	1112.5	828.5	1	519H0Q_CD3_100_ER1 - 2015-11-16 13.38.38_x64635_y36787_class1	CellDetectionPaperLilija
66	118	1112.5	980.5	1	519H0Q_CD3_100_ER1 - 2015-11-16 13.38.38_x64635_y36787_class1	CellDetectionPaperLilija
67	118	1071.5	974.5	1	519H0Q_CD3_100_ER1 - 2015-11-16 13.38.38_x64635_y36787_class1	CellDetectionPaperLilija
68	118	1047.5	1100.5	1	519H0Q_CD3_100_ER1 - 2015-11-16 13.38.38_x64635_y36787_class1	CellDetectionPaperLilija
69	118	999.5	1289.5	1	519H0Q_CD3_100_ER1 - 2015-11-16 13.38.38_x64635_y36787_class1	CellDetectionPaperLilija
70	118	1099.5	1274.5	1	519H0Q_CD3_100_ER1 - 2015-11-16 13.38.38_x64635_y36787_class1	CellDetectionPaperLilija
71	118	1356.5	1400.5	1	519H0Q_CD3_100_ER1 - 2015-11-16 13.38.38_x64635_y36787_class1	CellDetectionPaperLilija
72	118	1358.5	1433.5	1	519H0Q_CD3_100_ER1 - 2015-11-16 13.38.38_x64635_y36787_class1	CellDetectionPaperLilija
73	118	1402.5	1370.5	1	519H0Q_CD3_100_ER1 - 2015-11-16 13.38.38_x64635_y36787_class1	CellDetectionPaperLilija
74	118	1443.5	1424.5	1	519H0Q_CD3_100_ER1 - 2015-11-16 13.38.38_x64635_y36787_class1	CellDetectionPaperLilija
75	118	1587.5	1427.5	1	519H0Q_CD3_100_ER1 - 2015-11-16 13.38.38_x64635_y36787_class1	CellDetectionPaperLilija
76	118	1650.5	1361.5	1	519H0Q_CD3_100_ER1 - 2015-11-16 13.38.38_x64635_y36787_class1	CellDetectionPaperLilija
77	118	1415.5	1080.5	1	519H0Q_CD3_100_ER1 - 2015-11-16 13.38.38_x64635_y36787_class1	CellDetectionPaperLilija
78	118	1437.5	1017.5	1	519H0Q_CD3_100_ER1 - 2015-11-16 13.38.38_x64635_y36787_class1	CellDetectionPaperLilija
79	118	1515.5	1006.5	1	519H0Q_CD3_100_ER1 - 2015-11-16 13.38.38_x64635_y36787_class1	CellDetectionPaperLilija
80	118	1402.5	880.5	1	519H0Q_CD3_100_ER1 - 2015-11-16 13.38.38_x64635_y36787_class1	CellDetectionPaperLilija
81	118	1434.5	848.5	1	519H0Q_CD3_100_ER1 - 2015-11-16 13.38.38_x64635_y36787_class1	CellDetectionPaperLilija
82	118	1532.5	961.5	1	519H0Q_CD3_100_ER1 - 2015-11-16 13.38.38_x64635_y36787_class1	CellDetectionPaperLilija
83	118	1922.5	1178.5	1	519H0Q_CD3_100_ER1 - 2015-11-16 13.38.38_x64635_y36787_class1	CellDetectionPaperLilija
84	118	1813.5	1017.5	1	519H0Q_CD3_100_ER1 - 2015-11-16 13.38.38_x64635_y36787_class1	CellDetectionPaperLilija
85	118	1946.5	1601.5	1	519H0Q_CD3_100_ER1 - 2015-11-16 13.38.38_x64635_y36787_class1	CellDetectionPaperLilija
86	118	1517.5	1759.5	1	519H0Q_CD3_100_ER1 - 2015-11-16 13.38.38_x64635_y36787_class1	CellDetectionPaperLilija
87	118	1746.5	1888.5	1	519H0Q_CD3_100_ER1 - 2015-11-16 13.38.38_x64635_y36787_class1	CellDetectionPaperLilija
88	118	1384.5	1975.5	1	519H0Q_CD3_100_ER1 - 2015-11-16 13.38.38_x64635_y36787_class1	CellDetectionPaperLilija
89	118	1389.5	1864.5	1	519H0Q_CD3_100_ER1 - 2015-11-16 13.38.38_x64635_y36787_class1	CellDetectionPaperLilija
90	118	1286.5	1672.5	1	519H0Q_CD3_100_ER1 - 2015-11-16 13.38.38_x64635_y36787_class1	CellDetectionPaperLilija
91	118	1165.5	1714.5	1	519H0Q_CD3_100_ER1 - 2015-11-16 13.38.38_x64635_y36787_class1	CellDetectionPaperLilija
92	118	1151.5	1820.5	1	519H0Q_CD3_100_ER1 - 2015-11-16 13.38.38_x64635_y36787_class1	CellDetectionPaperLilija
93	118	1156.5	1855.5	1	519H0Q_CD3_100_ER1 - 2015-11-16 13.38.38_x64635_y36787_class1	CellDetectionPaperLilija
94	118	1186.5	1923.5	1	519H0Q_CD3_100_ER1 - 2015-11-16 13.38.38_x64635_y36787_class1	CellDetectionPaperLilija
95	118	1267.5	1766.5	1	519H0Q_CD3_100_ER1 - 2015-11-16 13.38.38_x64635_y36787_class1	CellDetectionPaperLilija
96	118	1295.5	1840.5	1	519H0Q_CD3_100_ER1 - 2015-11-16 13.38.38_x64635_y36787_class1	CellDetectionPaperLilija
97	118	1073.5	1744.5	1	519H0Q_CD3_100_ER1 - 2015-11-16 13.38.38_x64635_y36787_class1	CellDetectionPaperLilija
98	118	1012.5	1720.5	1	519H0Q_CD3_100_ER1 - 2015-11-16 13.38.38_x64635_y36787_class1	CellDetectionPaperLilija
99	118	997.5	1786.5	1	519H0Q_CD3_100_ER1 - 2015-11-16 13.38.38_x64635_y36787_class1	CellDetectionPaperLilija
100	118	1006.5	1905.5	1	519H0Q_CD3_100_ER1 - 2015-11-16 13.38.38_x64635_y36787_class1	CellDetectionPaperLilija
101	118	1095.5	1853.5	1	519H0Q_CD3_100_ER1 - 2015-11-16 13.38.38_x64635_y36787_class1	CellDetectionPaperLilija
102	118	927.5	1838.5	1	519H0Q_CD3_100_ER1 - 2015-11-16 13.38.38_x64635_y36787_class1	CellDetectionPaperLilija
103	118	906.5	1794.5	1	519H0Q_CD3_100_ER1 - 2015-11-16 13.38.38_x64635_y36787_class1	CellDetectionPaperLilija
104	118	694.5	1788.5	1	519H0Q_CD3_100_ER1 - 2015-11-16 13.38.38_x64635_y36787_class1	CellDetectionPaperLilija
105	118	440.5	1751.5	1	519H0Q_CD3_100_ER1 - 2015-11-16 13.38.38_x64635_y36787_class1	CellDetectionPaperLilija
106	118	466.5	1866.5	1	519H0Q_CD3_100_ER1 - 2015-11-16 13.38.38_x64635_y36787_class1	CellDetectionPaperLilija
107	118	240.5	1831.5	1	519H0Q_CD3_100_ER1 - 2015-11-16 13.38.38_x64635_y36787_class1	CellDetectionPaperLilija
108	118	268.5	1868.5	1	519H0Q_CD3_100_ER1 - 2015-11-16 13.38.38_x64635_y36787_class1	CellDetectionPaperLilija
109	118	581.5	1918.5	1	519H0Q_CD3_100_ER1 - 2015-11-16 13.38.38_x64635_y36787_class1	CellDetectionPaperLilija
110	118	24.5	1755.5	1	519H0Q_CD3_100_ER1 - 2015-11-16 13.38.38_x64635_y36787_class1	CellDetectionPaperLilija
111	118	74.5	1790.5	1	519H0Q_CD3_100_ER1 - 2015-11-16 13.38.38_x64635_y36787_class1	CellDetectionPaperLilija
112	118	105.5	1825.5	1	519H0Q_CD3_100_ER1 - 2015-11-16 13.38.38_x64635_y36787_class1	CellDetectionPaperLilija
113	118	26.5	1805.5	1	519H0Q_CD3_100_ER1 - 2015-11-16 13.38.38_x64635_y36787_class1	CellDetectionPaperLilija
114	118	52.5	1881.5	1	519H0Q_CD3_100_ER1 - 2015-11-16 13.38.38_x64635_y36787_class1	CellDetectionPaperLilija
115	118	277.5	1949.5	1	519H0Q_CD3_100_ER1 - 2015-11-16 13.38.38_x64635_y36787_class1	CellDetectionPaperLilija
116	118	181.5	1881.5	1	519H0Q_CD3_100_ER1 - 2015-11-16 13.38.38_x64635_y36787_class1	CellDetectionPaperLilija
117	118	113.5	1866.5	1	519H0Q_CD3_100_ER1 - 2015-11-16 13.38.38_x64635_y36787_class1	CellDetectionPaperLilija
118	118	253.5	1679.5	1	519H0Q_CD3_100_ER1 - 2015-11-16 13.38.38_x64635_y36787_class1	CellDetectionPaperLilija
