# Supplementary material for: Robust and accurate quantification of biomarkers of immune cells in lung cancer micro-environment using deep convolutional neural networks
Source: PeerJ. 2019 Apr 10;7:e6335. doi: 10.7717/peerj.6335 (PMC6462181; doi:10.7717/peerj.6335)
Supplement: Supplemental Information 2 — The positions of the positive cells were detected by four independent human observers on at least 64 different validation images. Each csv file stored in the zip archive represents the positive cell count and their position per person and validation image. [file peerj-07-6335-s002.zip › validation-observers/person2/519H0Q_CD3_100_ER1 - 2015-11-16 13.38.38_x69556_y65025_class1.csv]

f_markerId	f_nrOfMarkers	f_x	f_y	l_GTR	i_imagefile	i_subfolder
1	58	355.5	47.5	1	519H0Q_CD3_100_ER1 - 2015-11-16 13.38.38_x69556_y65025_class1	CellDetectionPaperLilija
2	58	420.5	29.5	1	519H0Q_CD3_100_ER1 - 2015-11-16 13.38.38_x69556_y65025_class1	CellDetectionPaperLilija
4	58	1199.5	132.5	1	519H0Q_CD3_100_ER1 - 2015-11-16 13.38.38_x69556_y65025_class1	CellDetectionPaperLilija
5	58	1217.5	160.5	1	519H0Q_CD3_100_ER1 - 2015-11-16 13.38.38_x69556_y65025_class1	CellDetectionPaperLilija
6	58	1223.5	190.5	1	519H0Q_CD3_100_ER1 - 2015-11-16 13.38.38_x69556_y65025_class1	CellDetectionPaperLilija
7	58	150.5	536.5	1	519H0Q_CD3_100_ER1 - 2015-11-16 13.38.38_x69556_y65025_class1	CellDetectionPaperLilija
8	58	305.5	597.5	1	519H0Q_CD3_100_ER1 - 2015-11-16 13.38.38_x69556_y65025_class1	CellDetectionPaperLilija
9	58	412.5	469.5	1	519H0Q_CD3_100_ER1 - 2015-11-16 13.38.38_x69556_y65025_class1	CellDetectionPaperLilija
10	58	390.5	785.5	1	519H0Q_CD3_100_ER1 - 2015-11-16 13.38.38_x69556_y65025_class1	CellDetectionPaperLilija
11	58	718.5	452.5	1	519H0Q_CD3_100_ER1 - 2015-11-16 13.38.38_x69556_y65025_class1	CellDetectionPaperLilija
12	58	897.5	436.5	1	519H0Q_CD3_100_ER1 - 2015-11-16 13.38.38_x69556_y65025_class1	CellDetectionPaperLilija
13	58	753.5	330.5	1	519H0Q_CD3_100_ER1 - 2015-11-16 13.38.38_x69556_y65025_class1	CellDetectionPaperLilija
14	58	869.5	295.5	1	519H0Q_CD3_100_ER1 - 2015-11-16 13.38.38_x69556_y65025_class1	CellDetectionPaperLilija
15	58	927.5	530.5	1	519H0Q_CD3_100_ER1 - 2015-11-16 13.38.38_x69556_y65025_class1	CellDetectionPaperLilija
16	58	897.5	586.5	1	519H0Q_CD3_100_ER1 - 2015-11-16 13.38.38_x69556_y65025_class1	CellDetectionPaperLilija
17	58	903.5	665.5	1	519H0Q_CD3_100_ER1 - 2015-11-16 13.38.38_x69556_y65025_class1	CellDetectionPaperLilija
18	58	838.5	680.5	1	519H0Q_CD3_100_ER1 - 2015-11-16 13.38.38_x69556_y65025_class1	CellDetectionPaperLilija
19	58	882.5	717.5	1	519H0Q_CD3_100_ER1 - 2015-11-16 13.38.38_x69556_y65025_class1	CellDetectionPaperLilija
20	58	836.5	756.5	1	519H0Q_CD3_100_ER1 - 2015-11-16 13.38.38_x69556_y65025_class1	CellDetectionPaperLilija
21	58	766.5	756.5	1	519H0Q_CD3_100_ER1 - 2015-11-16 13.38.38_x69556_y65025_class1	CellDetectionPaperLilija
22	58	725.5	741.5	1	519H0Q_CD3_100_ER1 - 2015-11-16 13.38.38_x69556_y65025_class1	CellDetectionPaperLilija
23	58	1047.5	536.5	1	519H0Q_CD3_100_ER1 - 2015-11-16 13.38.38_x69556_y65025_class1	CellDetectionPaperLilija
24	58	1088.5	547.5	1	519H0Q_CD3_100_ER1 - 2015-11-16 13.38.38_x69556_y65025_class1	CellDetectionPaperLilija
25	58	1095.5	602.5	1	519H0Q_CD3_100_ER1 - 2015-11-16 13.38.38_x69556_y65025_class1	CellDetectionPaperLilija
26	58	1101.5	656.5	1	519H0Q_CD3_100_ER1 - 2015-11-16 13.38.38_x69556_y65025_class1	CellDetectionPaperLilija
27	58	1249.5	532.5	1	519H0Q_CD3_100_ER1 - 2015-11-16 13.38.38_x69556_y65025_class1	CellDetectionPaperLilija
28	58	1343.5	421.5	1	519H0Q_CD3_100_ER1 - 2015-11-16 13.38.38_x69556_y65025_class1	CellDetectionPaperLilija
29	58	1330.5	236.5	1	519H0Q_CD3_100_ER1 - 2015-11-16 13.38.38_x69556_y65025_class1	CellDetectionPaperLilija
30	58	1247.5	327.5	1	519H0Q_CD3_100_ER1 - 2015-11-16 13.38.38_x69556_y65025_class1	CellDetectionPaperLilija
31	58	1750.5	586.5	1	519H0Q_CD3_100_ER1 - 2015-11-16 13.38.38_x69556_y65025_class1	CellDetectionPaperLilija
32	58	1783.5	584.5	1	519H0Q_CD3_100_ER1 - 2015-11-16 13.38.38_x69556_y65025_class1	CellDetectionPaperLilija
33	58	1807.5	549.5	1	519H0Q_CD3_100_ER1 - 2015-11-16 13.38.38_x69556_y65025_class1	CellDetectionPaperLilija
34	58	1833.5	519.5	1	519H0Q_CD3_100_ER1 - 2015-11-16 13.38.38_x69556_y65025_class1	CellDetectionPaperLilija
35	58	1539.5	467.5	1	519H0Q_CD3_100_ER1 - 2015-11-16 13.38.38_x69556_y65025_class1	CellDetectionPaperLilija
36	58	1700.5	998.5	1	519H0Q_CD3_100_ER1 - 2015-11-16 13.38.38_x69556_y65025_class1	CellDetectionPaperLilija
37	58	1872.5	972.5	1	519H0Q_CD3_100_ER1 - 2015-11-16 13.38.38_x69556_y65025_class1	CellDetectionPaperLilija
38	58	1861.5	1100.5	1	519H0Q_CD3_100_ER1 - 2015-11-16 13.38.38_x69556_y65025_class1	CellDetectionPaperLilija
39	58	1937.5	1163.5	1	519H0Q_CD3_100_ER1 - 2015-11-16 13.38.38_x69556_y65025_class1	CellDetectionPaperLilija
41	58	218.5	1403.5	1	519H0Q_CD3_100_ER1 - 2015-11-16 13.38.38_x69556_y65025_class1	CellDetectionPaperLilija
42	58	294.5	1648.5	1	519H0Q_CD3_100_ER1 - 2015-11-16 13.38.38_x69556_y65025_class1	CellDetectionPaperLilija
43	58	287.5	1331.5	1	519H0Q_CD3_100_ER1 - 2015-11-16 13.38.38_x69556_y65025_class1	CellDetectionPaperLilija
44	58	218.5	1046.5	1	519H0Q_CD3_100_ER1 - 2015-11-16 13.38.38_x69556_y65025_class1	CellDetectionPaperLilija
45	58	425.5	1024.5	1	519H0Q_CD3_100_ER1 - 2015-11-16 13.38.38_x69556_y65025_class1	CellDetectionPaperLilija
46	58	131.5	1298.5	1	519H0Q_CD3_100_ER1 - 2015-11-16 13.38.38_x69556_y65025_class1	CellDetectionPaperLilija
47	58	753.5	967.5	1	519H0Q_CD3_100_ER1 - 2015-11-16 13.38.38_x69556_y65025_class1	CellDetectionPaperLilija
48	58	812.5	1405.5	1	519H0Q_CD3_100_ER1 - 2015-11-16 13.38.38_x69556_y65025_class1	CellDetectionPaperLilija
49	58	845.5	1429.5	1	519H0Q_CD3_100_ER1 - 2015-11-16 13.38.38_x69556_y65025_class1	CellDetectionPaperLilija
50	58	551.5	1527.5	1	519H0Q_CD3_100_ER1 - 2015-11-16 13.38.38_x69556_y65025_class1	CellDetectionPaperLilija
52	58	610.5	1440.5	1	519H0Q_CD3_100_ER1 - 2015-11-16 13.38.38_x69556_y65025_class1	CellDetectionPaperLilija
53	58	518.5	1361.5	1	519H0Q_CD3_100_ER1 - 2015-11-16 13.38.38_x69556_y65025_class1	CellDetectionPaperLilija
54	58	542.5	1261.5	1	519H0Q_CD3_100_ER1 - 2015-11-16 13.38.38_x69556_y65025_class1	CellDetectionPaperLilija
55	58	496.5	1176.5	1	519H0Q_CD3_100_ER1 - 2015-11-16 13.38.38_x69556_y65025_class1	CellDetectionPaperLilija
56	58	549.5	1931.5	1	519H0Q_CD3_100_ER1 - 2015-11-16 13.38.38_x69556_y65025_class1	CellDetectionPaperLilija
57	58	546.5	1984.5	1	519H0Q_CD3_100_ER1 - 2015-11-16 13.38.38_x69556_y65025_class1	CellDetectionPaperLilija
58	58	475.5	1981.5	1	519H0Q_CD3_100_ER1 - 2015-11-16 13.38.38_x69556_y65025_class1	CellDetectionPaperLilija
59	58	1080.5	1383.5	1	519H0Q_CD3_100_ER1 - 2015-11-16 13.38.38_x69556_y65025_class1	CellDetectionPaperLilija
60	58	1154.5	1272.5	1	519H0Q_CD3_100_ER1 - 2015-11-16 13.38.38_x69556_y65025_class1	CellDetectionPaperLilija
61	58	1894.5	1424.5	1	519H0Q_CD3_100_ER1 - 2015-11-16 13.38.38_x69556_y65025_class1	CellDetectionPaperLilija
