# Supplementary material for: Robust and accurate quantification of biomarkers of immune cells in lung cancer micro-environment using deep convolutional neural networks
Source: PeerJ. 2019 Apr 10;7:e6335. doi: 10.7717/peerj.6335 (PMC6462181; doi:10.7717/peerj.6335)
Supplement: Supplemental Information 2 — The positions of the positive cells were detected by four independent human observers on at least 64 different validation images. Each csv file stored in the zip archive represents the positive cell count and their position per person and validation image. [file peerj-07-6335-s002.zip › validation-observers/person2/519H0Q_CD8_100_ER2 - 2015-11-16 15.18.46_x22347_y55345_class1.csv]

f_markerId	f_nrOfMarkers	f_x	f_y	l_GTR	i_imagefile	i_subfolder
1	58	107.5	1035.5	1	519H0Q_CD8_100_ER2 - 2015-11-16 15.18.46_x22347_y55345_class1	CellDetectionPaperLilija
2	58	222.5	898.5	1	519H0Q_CD8_100_ER2 - 2015-11-16 15.18.46_x22347_y55345_class1	CellDetectionPaperLilija
3	58	353.5	1707.5	1	519H0Q_CD8_100_ER2 - 2015-11-16 15.18.46_x22347_y55345_class1	CellDetectionPaperLilija
4	58	479.5	1540.5	1	519H0Q_CD8_100_ER2 - 2015-11-16 15.18.46_x22347_y55345_class1	CellDetectionPaperLilija
5	58	529.5	1570.5	1	519H0Q_CD8_100_ER2 - 2015-11-16 15.18.46_x22347_y55345_class1	CellDetectionPaperLilija
6	58	605.5	1638.5	1	519H0Q_CD8_100_ER2 - 2015-11-16 15.18.46_x22347_y55345_class1	CellDetectionPaperLilija
7	58	627.5	1931.5	1	519H0Q_CD8_100_ER2 - 2015-11-16 15.18.46_x22347_y55345_class1	CellDetectionPaperLilija
8	58	664.5	1927.5	1	519H0Q_CD8_100_ER2 - 2015-11-16 15.18.46_x22347_y55345_class1	CellDetectionPaperLilija
9	58	1051.5	1844.5	1	519H0Q_CD8_100_ER2 - 2015-11-16 15.18.46_x22347_y55345_class1	CellDetectionPaperLilija
10	58	995.5	1781.5	1	519H0Q_CD8_100_ER2 - 2015-11-16 15.18.46_x22347_y55345_class1	CellDetectionPaperLilija
11	58	912.5	1668.5	1	519H0Q_CD8_100_ER2 - 2015-11-16 15.18.46_x22347_y55345_class1	CellDetectionPaperLilija
12	58	993.5	1646.5	1	519H0Q_CD8_100_ER2 - 2015-11-16 15.18.46_x22347_y55345_class1	CellDetectionPaperLilija
13	58	1056.5	1646.5	1	519H0Q_CD8_100_ER2 - 2015-11-16 15.18.46_x22347_y55345_class1	CellDetectionPaperLilija
14	58	964.5	1585.5	1	519H0Q_CD8_100_ER2 - 2015-11-16 15.18.46_x22347_y55345_class1	CellDetectionPaperLilija
15	58	775.5	1431.5	1	519H0Q_CD8_100_ER2 - 2015-11-16 15.18.46_x22347_y55345_class1	CellDetectionPaperLilija
16	58	923.5	1487.5	1	519H0Q_CD8_100_ER2 - 2015-11-16 15.18.46_x22347_y55345_class1	CellDetectionPaperLilija
17	58	964.5	1255.5	1	519H0Q_CD8_100_ER2 - 2015-11-16 15.18.46_x22347_y55345_class1	CellDetectionPaperLilija
18	58	849.5	1279.5	1	519H0Q_CD8_100_ER2 - 2015-11-16 15.18.46_x22347_y55345_class1	CellDetectionPaperLilija
19	58	895.5	1150.5	1	519H0Q_CD8_100_ER2 - 2015-11-16 15.18.46_x22347_y55345_class1	CellDetectionPaperLilija
20	58	594.5	1292.5	1	519H0Q_CD8_100_ER2 - 2015-11-16 15.18.46_x22347_y55345_class1	CellDetectionPaperLilija
21	58	470.5	1359.5	1	519H0Q_CD8_100_ER2 - 2015-11-16 15.18.46_x22347_y55345_class1	CellDetectionPaperLilija
22	58	494.5	1435.5	1	519H0Q_CD8_100_ER2 - 2015-11-16 15.18.46_x22347_y55345_class1	CellDetectionPaperLilija
23	58	1221.5	1694.5	1	519H0Q_CD8_100_ER2 - 2015-11-16 15.18.46_x22347_y55345_class1	CellDetectionPaperLilija
24	58	1339.5	1607.5	1	519H0Q_CD8_100_ER2 - 2015-11-16 15.18.46_x22347_y55345_class1	CellDetectionPaperLilija
25	58	1676.5	1359.5	1	519H0Q_CD8_100_ER2 - 2015-11-16 15.18.46_x22347_y55345_class1	CellDetectionPaperLilija
26	58	1554.5	1274.5	1	519H0Q_CD8_100_ER2 - 2015-11-16 15.18.46_x22347_y55345_class1	CellDetectionPaperLilija
27	58	1756.5	1039.5	1	519H0Q_CD8_100_ER2 - 2015-11-16 15.18.46_x22347_y55345_class1	CellDetectionPaperLilija
28	58	1796.5	1050.5	1	519H0Q_CD8_100_ER2 - 2015-11-16 15.18.46_x22347_y55345_class1	CellDetectionPaperLilija
29	58	1541.5	795.5	1	519H0Q_CD8_100_ER2 - 2015-11-16 15.18.46_x22347_y55345_class1	CellDetectionPaperLilija
30	58	1476.5	780.5	1	519H0Q_CD8_100_ER2 - 2015-11-16 15.18.46_x22347_y55345_class1	CellDetectionPaperLilija
31	58	1561.5	845.5	1	519H0Q_CD8_100_ER2 - 2015-11-16 15.18.46_x22347_y55345_class1	CellDetectionPaperLilija
32	58	1595.5	843.5	1	519H0Q_CD8_100_ER2 - 2015-11-16 15.18.46_x22347_y55345_class1	CellDetectionPaperLilija
33	58	1709.5	878.5	1	519H0Q_CD8_100_ER2 - 2015-11-16 15.18.46_x22347_y55345_class1	CellDetectionPaperLilija
34	58	1184.5	1107.5	1	519H0Q_CD8_100_ER2 - 2015-11-16 15.18.46_x22347_y55345_class1	CellDetectionPaperLilija
35	58	642.5	1133.5	1	519H0Q_CD8_100_ER2 - 2015-11-16 15.18.46_x22347_y55345_class1	CellDetectionPaperLilija
36	58	536.5	1196.5	1	519H0Q_CD8_100_ER2 - 2015-11-16 15.18.46_x22347_y55345_class1	CellDetectionPaperLilija
37	58	581.5	1100.5	1	519H0Q_CD8_100_ER2 - 2015-11-16 15.18.46_x22347_y55345_class1	CellDetectionPaperLilija
38	58	451.5	1228.5	1	519H0Q_CD8_100_ER2 - 2015-11-16 15.18.46_x22347_y55345_class1	CellDetectionPaperLilija
39	58	492.5	965.5	1	519H0Q_CD8_100_ER2 - 2015-11-16 15.18.46_x22347_y55345_class1	CellDetectionPaperLilija
40	58	573.5	819.5	1	519H0Q_CD8_100_ER2 - 2015-11-16 15.18.46_x22347_y55345_class1	CellDetectionPaperLilija
41	58	647.5	854.5	1	519H0Q_CD8_100_ER2 - 2015-11-16 15.18.46_x22347_y55345_class1	CellDetectionPaperLilija
42	58	664.5	917.5	1	519H0Q_CD8_100_ER2 - 2015-11-16 15.18.46_x22347_y55345_class1	CellDetectionPaperLilija
44	58	747.5	637.5	1	519H0Q_CD8_100_ER2 - 2015-11-16 15.18.46_x22347_y55345_class1	CellDetectionPaperLilija
45	58	744.5	543.5	1	519H0Q_CD8_100_ER2 - 2015-11-16 15.18.46_x22347_y55345_class1	CellDetectionPaperLilija
46	58	864.5	536.5	1	519H0Q_CD8_100_ER2 - 2015-11-16 15.18.46_x22347_y55345_class1	CellDetectionPaperLilija
47	58	901.5	345.5	1	519H0Q_CD8_100_ER2 - 2015-11-16 15.18.46_x22347_y55345_class1	CellDetectionPaperLilija
48	58	1221.5	34.5	1	519H0Q_CD8_100_ER2 - 2015-11-16 15.18.46_x22347_y55345_class1	CellDetectionPaperLilija
49	58	1406.5	53.5	1	519H0Q_CD8_100_ER2 - 2015-11-16 15.18.46_x22347_y55345_class1	CellDetectionPaperLilija
50	58	1497.5	149.5	1	519H0Q_CD8_100_ER2 - 2015-11-16 15.18.46_x22347_y55345_class1	CellDetectionPaperLilija
51	58	1519.5	323.5	1	519H0Q_CD8_100_ER2 - 2015-11-16 15.18.46_x22347_y55345_class1	CellDetectionPaperLilija
52	58	1395.5	584.5	1	519H0Q_CD8_100_ER2 - 2015-11-16 15.18.46_x22347_y55345_class1	CellDetectionPaperLilija
53	58	1178.5	565.5	1	519H0Q_CD8_100_ER2 - 2015-11-16 15.18.46_x22347_y55345_class1	CellDetectionPaperLilija
54	58	1260.5	767.5	1	519H0Q_CD8_100_ER2 - 2015-11-16 15.18.46_x22347_y55345_class1	CellDetectionPaperLilija
55	58	1983.5	480.5	1	519H0Q_CD8_100_ER2 - 2015-11-16 15.18.46_x22347_y55345_class1	CellDetectionPaperLilija
56	58	1526.5	652.5	1	519H0Q_CD8_100_ER2 - 2015-11-16 15.18.46_x22347_y55345_class1	CellDetectionPaperLilija
57	58	1428.5	1113.5	1	519H0Q_CD8_100_ER2 - 2015-11-16 15.18.46_x22347_y55345_class1	CellDetectionPaperLilija
58	58	1515.5	1577.5	1	519H0Q_CD8_100_ER2 - 2015-11-16 15.18.46_x22347_y55345_class1	CellDetectionPaperLilija
59	58	1667.5	1938.5	1	519H0Q_CD8_100_ER2 - 2015-11-16 15.18.46_x22347_y55345_class1	CellDetectionPaperLilija
