# Supplementary material for: Robust and accurate quantification of biomarkers of immune cells in lung cancer micro-environment using deep convolutional neural networks
Source: PeerJ. 2019 Apr 10;7:e6335. doi: 10.7717/peerj.6335 (PMC6462181; doi:10.7717/peerj.6335)
Supplement: Supplemental Information 2 — The positions of the positive cells were detected by four independent human observers on at least 64 different validation images. Each csv file stored in the zip archive represents the positive cell count and their position per person and validation image. [file peerj-07-6335-s002.zip › validation-observers/person2/519H0Q_CD8_100_ER2 - 2015-11-16 15.18.46_x33805_y66599_class1.csv]

f_markerId	f_nrOfMarkers	f_x	f_y	l_GTR	i_imagefile	i_subfolder
1	41	68.5	160.5	1	519H0Q_CD8_100_ER2 - 2015-11-16 15.18.46_x33805_y66599_class1	CellDetectionPaperLilija
2	41	55.5	314.5	1	519H0Q_CD8_100_ER2 - 2015-11-16 15.18.46_x33805_y66599_class1	CellDetectionPaperLilija
3	41	22.5	380.5	1	519H0Q_CD8_100_ER2 - 2015-11-16 15.18.46_x33805_y66599_class1	CellDetectionPaperLilija
4	41	70.5	882.5	1	519H0Q_CD8_100_ER2 - 2015-11-16 15.18.46_x33805_y66599_class1	CellDetectionPaperLilija
5	41	70.5	961.5	1	519H0Q_CD8_100_ER2 - 2015-11-16 15.18.46_x33805_y66599_class1	CellDetectionPaperLilija
6	41	42.5	1002.5	1	519H0Q_CD8_100_ER2 - 2015-11-16 15.18.46_x33805_y66599_class1	CellDetectionPaperLilija
7	41	242.5	1013.5	1	519H0Q_CD8_100_ER2 - 2015-11-16 15.18.46_x33805_y66599_class1	CellDetectionPaperLilija
8	41	335.5	939.5	1	519H0Q_CD8_100_ER2 - 2015-11-16 15.18.46_x33805_y66599_class1	CellDetectionPaperLilija
9	41	87.5	1233.5	1	519H0Q_CD8_100_ER2 - 2015-11-16 15.18.46_x33805_y66599_class1	CellDetectionPaperLilija
10	41	477.5	1239.5	1	519H0Q_CD8_100_ER2 - 2015-11-16 15.18.46_x33805_y66599_class1	CellDetectionPaperLilija
11	41	94.5	1559.5	1	519H0Q_CD8_100_ER2 - 2015-11-16 15.18.46_x33805_y66599_class1	CellDetectionPaperLilija
12	41	533.5	1651.5	1	519H0Q_CD8_100_ER2 - 2015-11-16 15.18.46_x33805_y66599_class1	CellDetectionPaperLilija
13	41	573.5	1611.5	1	519H0Q_CD8_100_ER2 - 2015-11-16 15.18.46_x33805_y66599_class1	CellDetectionPaperLilija
14	41	85.5	1825.5	1	519H0Q_CD8_100_ER2 - 2015-11-16 15.18.46_x33805_y66599_class1	CellDetectionPaperLilija
15	41	292.5	1790.5	1	519H0Q_CD8_100_ER2 - 2015-11-16 15.18.46_x33805_y66599_class1	CellDetectionPaperLilija
16	41	322.5	1938.5	1	519H0Q_CD8_100_ER2 - 2015-11-16 15.18.46_x33805_y66599_class1	CellDetectionPaperLilija
17	41	403.5	1971.5	1	519H0Q_CD8_100_ER2 - 2015-11-16 15.18.46_x33805_y66599_class1	CellDetectionPaperLilija
18	41	1014.5	1546.5	1	519H0Q_CD8_100_ER2 - 2015-11-16 15.18.46_x33805_y66599_class1	CellDetectionPaperLilija
19	41	1149.5	1568.5	1	519H0Q_CD8_100_ER2 - 2015-11-16 15.18.46_x33805_y66599_class1	CellDetectionPaperLilija
20	41	1312.5	1579.5	1	519H0Q_CD8_100_ER2 - 2015-11-16 15.18.46_x33805_y66599_class1	CellDetectionPaperLilija
21	41	1376.5	1866.5	1	519H0Q_CD8_100_ER2 - 2015-11-16 15.18.46_x33805_y66599_class1	CellDetectionPaperLilija
22	41	1463.5	1925.5	1	519H0Q_CD8_100_ER2 - 2015-11-16 15.18.46_x33805_y66599_class1	CellDetectionPaperLilija
23	41	1480.5	1779.5	1	519H0Q_CD8_100_ER2 - 2015-11-16 15.18.46_x33805_y66599_class1	CellDetectionPaperLilija
24	41	1635.5	1964.5	1	519H0Q_CD8_100_ER2 - 2015-11-16 15.18.46_x33805_y66599_class1	CellDetectionPaperLilija
25	41	1717.5	1971.5	1	519H0Q_CD8_100_ER2 - 2015-11-16 15.18.46_x33805_y66599_class1	CellDetectionPaperLilija
26	41	1948.5	1981.5	1	519H0Q_CD8_100_ER2 - 2015-11-16 15.18.46_x33805_y66599_class1	CellDetectionPaperLilija
27	41	1608.5	1731.5	1	519H0Q_CD8_100_ER2 - 2015-11-16 15.18.46_x33805_y66599_class1	CellDetectionPaperLilija
28	41	1907.5	1692.5	1	519H0Q_CD8_100_ER2 - 2015-11-16 15.18.46_x33805_y66599_class1	CellDetectionPaperLilija
29	41	1985.5	1544.5	1	519H0Q_CD8_100_ER2 - 2015-11-16 15.18.46_x33805_y66599_class1	CellDetectionPaperLilija
30	41	1965.5	1507.5	1	519H0Q_CD8_100_ER2 - 2015-11-16 15.18.46_x33805_y66599_class1	CellDetectionPaperLilija
31	41	1887.5	1492.5	1	519H0Q_CD8_100_ER2 - 2015-11-16 15.18.46_x33805_y66599_class1	CellDetectionPaperLilija
32	41	1611.5	1505.5	1	519H0Q_CD8_100_ER2 - 2015-11-16 15.18.46_x33805_y66599_class1	CellDetectionPaperLilija
33	41	1617.5	1474.5	1	519H0Q_CD8_100_ER2 - 2015-11-16 15.18.46_x33805_y66599_class1	CellDetectionPaperLilija
34	41	1441.5	1448.5	1	519H0Q_CD8_100_ER2 - 2015-11-16 15.18.46_x33805_y66599_class1	CellDetectionPaperLilija
35	41	1874.5	1117.5	1	519H0Q_CD8_100_ER2 - 2015-11-16 15.18.46_x33805_y66599_class1	CellDetectionPaperLilija
36	41	1911.5	1043.5	1	519H0Q_CD8_100_ER2 - 2015-11-16 15.18.46_x33805_y66599_class1	CellDetectionPaperLilija
37	41	1833.5	1011.5	1	519H0Q_CD8_100_ER2 - 2015-11-16 15.18.46_x33805_y66599_class1	CellDetectionPaperLilija
38	41	1952.5	1172.5	1	519H0Q_CD8_100_ER2 - 2015-11-16 15.18.46_x33805_y66599_class1	CellDetectionPaperLilija
39	41	1785.5	613.5	1	519H0Q_CD8_100_ER2 - 2015-11-16 15.18.46_x33805_y66599_class1	CellDetectionPaperLilija
40	41	1830.5	465.5	1	519H0Q_CD8_100_ER2 - 2015-11-16 15.18.46_x33805_y66599_class1	CellDetectionPaperLilija
41	41	1278.5	112.5	1	519H0Q_CD8_100_ER2 - 2015-11-16 15.18.46_x33805_y66599_class1	CellDetectionPaperLilija
