# Supplementary material for: Robust and accurate quantification of biomarkers of immune cells in lung cancer micro-environment using deep convolutional neural networks
Source: PeerJ. 2019 Apr 10;7:e6335. doi: 10.7717/peerj.6335 (PMC6462181; doi:10.7717/peerj.6335)
Supplement: Supplemental Information 2 — The positions of the positive cells were detected by four independent human observers on at least 64 different validation images. Each csv file stored in the zip archive represents the positive cell count and their position per person and validation image. [file peerj-07-6335-s002.zip › validation-observers/person2/519H0Q_CD8_100_ER2 - 2015-11-16 15.18.46_x54161_y32832_class1.csv]

f_markerId	f_nrOfMarkers	f_x	f_y	l_GTR	i_imagefile	i_subfolder
1	89	270.5	51.5	1	519H0Q_CD8_100_ER2 - 2015-11-16 15.18.46_x54161_y32832_class1	CellDetectionPaperLilija
2	89	52.5	60.5	1	519H0Q_CD8_100_ER2 - 2015-11-16 15.18.46_x54161_y32832_class1	CellDetectionPaperLilija
3	89	44.5	323.5	1	519H0Q_CD8_100_ER2 - 2015-11-16 15.18.46_x54161_y32832_class1	CellDetectionPaperLilija
4	89	109.5	874.5	1	519H0Q_CD8_100_ER2 - 2015-11-16 15.18.46_x54161_y32832_class1	CellDetectionPaperLilija
5	89	98.5	682.5	1	519H0Q_CD8_100_ER2 - 2015-11-16 15.18.46_x54161_y32832_class1	CellDetectionPaperLilija
6	89	57.5	1096.5	1	519H0Q_CD8_100_ER2 - 2015-11-16 15.18.46_x54161_y32832_class1	CellDetectionPaperLilija
7	89	316.5	1231.5	1	519H0Q_CD8_100_ER2 - 2015-11-16 15.18.46_x54161_y32832_class1	CellDetectionPaperLilija
8	89	344.5	919.5	1	519H0Q_CD8_100_ER2 - 2015-11-16 15.18.46_x54161_y32832_class1	CellDetectionPaperLilija
9	89	270.5	787.5	1	519H0Q_CD8_100_ER2 - 2015-11-16 15.18.46_x54161_y32832_class1	CellDetectionPaperLilija
10	89	457.5	602.5	1	519H0Q_CD8_100_ER2 - 2015-11-16 15.18.46_x54161_y32832_class1	CellDetectionPaperLilija
11	89	401.5	512.5	1	519H0Q_CD8_100_ER2 - 2015-11-16 15.18.46_x54161_y32832_class1	CellDetectionPaperLilija
12	89	379.5	347.5	1	519H0Q_CD8_100_ER2 - 2015-11-16 15.18.46_x54161_y32832_class1	CellDetectionPaperLilija
13	89	446.5	404.5	1	519H0Q_CD8_100_ER2 - 2015-11-16 15.18.46_x54161_y32832_class1	CellDetectionPaperLilija
14	89	557.5	447.5	1	519H0Q_CD8_100_ER2 - 2015-11-16 15.18.46_x54161_y32832_class1	CellDetectionPaperLilija
15	89	557.5	582.5	1	519H0Q_CD8_100_ER2 - 2015-11-16 15.18.46_x54161_y32832_class1	CellDetectionPaperLilija
16	89	533.5	684.5	1	519H0Q_CD8_100_ER2 - 2015-11-16 15.18.46_x54161_y32832_class1	CellDetectionPaperLilija
17	89	546.5	937.5	1	519H0Q_CD8_100_ER2 - 2015-11-16 15.18.46_x54161_y32832_class1	CellDetectionPaperLilija
18	89	575.5	1091.5	1	519H0Q_CD8_100_ER2 - 2015-11-16 15.18.46_x54161_y32832_class1	CellDetectionPaperLilija
19	89	499.5	1141.5	1	519H0Q_CD8_100_ER2 - 2015-11-16 15.18.46_x54161_y32832_class1	CellDetectionPaperLilija
20	89	527.5	1329.5	1	519H0Q_CD8_100_ER2 - 2015-11-16 15.18.46_x54161_y32832_class1	CellDetectionPaperLilija
21	89	623.5	1333.5	1	519H0Q_CD8_100_ER2 - 2015-11-16 15.18.46_x54161_y32832_class1	CellDetectionPaperLilija
22	89	620.5	1464.5	1	519H0Q_CD8_100_ER2 - 2015-11-16 15.18.46_x54161_y32832_class1	CellDetectionPaperLilija
23	89	546.5	1568.5	1	519H0Q_CD8_100_ER2 - 2015-11-16 15.18.46_x54161_y32832_class1	CellDetectionPaperLilija
24	89	442.5	1394.5	1	519H0Q_CD8_100_ER2 - 2015-11-16 15.18.46_x54161_y32832_class1	CellDetectionPaperLilija
25	89	679.5	1287.5	1	519H0Q_CD8_100_ER2 - 2015-11-16 15.18.46_x54161_y32832_class1	CellDetectionPaperLilija
26	89	749.5	1496.5	1	519H0Q_CD8_100_ER2 - 2015-11-16 15.18.46_x54161_y32832_class1	CellDetectionPaperLilija
27	89	773.5	1655.5	1	519H0Q_CD8_100_ER2 - 2015-11-16 15.18.46_x54161_y32832_class1	CellDetectionPaperLilija
28	89	633.5	919.5	1	519H0Q_CD8_100_ER2 - 2015-11-16 15.18.46_x54161_y32832_class1	CellDetectionPaperLilija
29	89	714.5	1183.5	1	519H0Q_CD8_100_ER2 - 2015-11-16 15.18.46_x54161_y32832_class1	CellDetectionPaperLilija
31	89	742.5	745.5	1	519H0Q_CD8_100_ER2 - 2015-11-16 15.18.46_x54161_y32832_class1	CellDetectionPaperLilija
32	89	1169.5	195.5	1	519H0Q_CD8_100_ER2 - 2015-11-16 15.18.46_x54161_y32832_class1	CellDetectionPaperLilija
33	89	1156.5	223.5	1	519H0Q_CD8_100_ER2 - 2015-11-16 15.18.46_x54161_y32832_class1	CellDetectionPaperLilija
34	89	749.5	245.5	1	519H0Q_CD8_100_ER2 - 2015-11-16 15.18.46_x54161_y32832_class1	CellDetectionPaperLilija
35	89	840.5	245.5	1	519H0Q_CD8_100_ER2 - 2015-11-16 15.18.46_x54161_y32832_class1	CellDetectionPaperLilija
36	89	1330.5	127.5	1	519H0Q_CD8_100_ER2 - 2015-11-16 15.18.46_x54161_y32832_class1	CellDetectionPaperLilija
37	89	1386.5	262.5	1	519H0Q_CD8_100_ER2 - 2015-11-16 15.18.46_x54161_y32832_class1	CellDetectionPaperLilija
38	89	1441.5	362.5	1	519H0Q_CD8_100_ER2 - 2015-11-16 15.18.46_x54161_y32832_class1	CellDetectionPaperLilija
39	89	1558.5	199.5	1	519H0Q_CD8_100_ER2 - 2015-11-16 15.18.46_x54161_y32832_class1	CellDetectionPaperLilija
40	89	1600.5	260.5	1	519H0Q_CD8_100_ER2 - 2015-11-16 15.18.46_x54161_y32832_class1	CellDetectionPaperLilija
41	89	1789.5	201.5	1	519H0Q_CD8_100_ER2 - 2015-11-16 15.18.46_x54161_y32832_class1	CellDetectionPaperLilija
42	89	1907.5	212.5	1	519H0Q_CD8_100_ER2 - 2015-11-16 15.18.46_x54161_y32832_class1	CellDetectionPaperLilija
43	89	1839.5	225.5	1	519H0Q_CD8_100_ER2 - 2015-11-16 15.18.46_x54161_y32832_class1	CellDetectionPaperLilija
44	89	1857.5	330.5	1	519H0Q_CD8_100_ER2 - 2015-11-16 15.18.46_x54161_y32832_class1	CellDetectionPaperLilija
45	89	1904.5	360.5	1	519H0Q_CD8_100_ER2 - 2015-11-16 15.18.46_x54161_y32832_class1	CellDetectionPaperLilija
46	89	1957.5	312.5	1	519H0Q_CD8_100_ER2 - 2015-11-16 15.18.46_x54161_y32832_class1	CellDetectionPaperLilija
47	89	1965.5	408.5	1	519H0Q_CD8_100_ER2 - 2015-11-16 15.18.46_x54161_y32832_class1	CellDetectionPaperLilija
48	89	1918.5	447.5	1	519H0Q_CD8_100_ER2 - 2015-11-16 15.18.46_x54161_y32832_class1	CellDetectionPaperLilija
49	89	1787.5	428.5	1	519H0Q_CD8_100_ER2 - 2015-11-16 15.18.46_x54161_y32832_class1	CellDetectionPaperLilija
50	89	1613.5	563.5	1	519H0Q_CD8_100_ER2 - 2015-11-16 15.18.46_x54161_y32832_class1	CellDetectionPaperLilija
51	89	1491.5	621.5	1	519H0Q_CD8_100_ER2 - 2015-11-16 15.18.46_x54161_y32832_class1	CellDetectionPaperLilija
52	89	1493.5	669.5	1	519H0Q_CD8_100_ER2 - 2015-11-16 15.18.46_x54161_y32832_class1	CellDetectionPaperLilija
53	89	1506.5	721.5	1	519H0Q_CD8_100_ER2 - 2015-11-16 15.18.46_x54161_y32832_class1	CellDetectionPaperLilija
54	89	1698.5	695.5	1	519H0Q_CD8_100_ER2 - 2015-11-16 15.18.46_x54161_y32832_class1	CellDetectionPaperLilija
55	89	1437.5	497.5	1	519H0Q_CD8_100_ER2 - 2015-11-16 15.18.46_x54161_y32832_class1	CellDetectionPaperLilija
56	89	1339.5	654.5	1	519H0Q_CD8_100_ER2 - 2015-11-16 15.18.46_x54161_y32832_class1	CellDetectionPaperLilija
57	89	1373.5	748.5	1	519H0Q_CD8_100_ER2 - 2015-11-16 15.18.46_x54161_y32832_class1	CellDetectionPaperLilija
58	89	1391.5	778.5	1	519H0Q_CD8_100_ER2 - 2015-11-16 15.18.46_x54161_y32832_class1	CellDetectionPaperLilija
59	89	1345.5	787.5	1	519H0Q_CD8_100_ER2 - 2015-11-16 15.18.46_x54161_y32832_class1	CellDetectionPaperLilija
60	89	1180.5	600.5	1	519H0Q_CD8_100_ER2 - 2015-11-16 15.18.46_x54161_y32832_class1	CellDetectionPaperLilija
61	89	1184.5	671.5	1	519H0Q_CD8_100_ER2 - 2015-11-16 15.18.46_x54161_y32832_class1	CellDetectionPaperLilija
62	89	1080.5	469.5	1	519H0Q_CD8_100_ER2 - 2015-11-16 15.18.46_x54161_y32832_class1	CellDetectionPaperLilija
63	89	934.5	922.5	1	519H0Q_CD8_100_ER2 - 2015-11-16 15.18.46_x54161_y32832_class1	CellDetectionPaperLilija
64	89	1236.5	1015.5	1	519H0Q_CD8_100_ER2 - 2015-11-16 15.18.46_x54161_y32832_class1	CellDetectionPaperLilija
65	89	1254.5	954.5	1	519H0Q_CD8_100_ER2 - 2015-11-16 15.18.46_x54161_y32832_class1	CellDetectionPaperLilija
66	89	1262.5	1172.5	1	519H0Q_CD8_100_ER2 - 2015-11-16 15.18.46_x54161_y32832_class1	CellDetectionPaperLilija
67	89	1280.5	1409.5	1	519H0Q_CD8_100_ER2 - 2015-11-16 15.18.46_x54161_y32832_class1	CellDetectionPaperLilija
68	89	988.5	1638.5	1	519H0Q_CD8_100_ER2 - 2015-11-16 15.18.46_x54161_y32832_class1	CellDetectionPaperLilija
69	89	1482.5	1955.5	1	519H0Q_CD8_100_ER2 - 2015-11-16 15.18.46_x54161_y32832_class1	CellDetectionPaperLilija
70	89	1963.5	1749.5	1	519H0Q_CD8_100_ER2 - 2015-11-16 15.18.46_x54161_y32832_class1	CellDetectionPaperLilija
71	89	1582.5	1594.5	1	519H0Q_CD8_100_ER2 - 2015-11-16 15.18.46_x54161_y32832_class1	CellDetectionPaperLilija
72	89	1661.5	1594.5	1	519H0Q_CD8_100_ER2 - 2015-11-16 15.18.46_x54161_y32832_class1	CellDetectionPaperLilija
73	89	1641.5	1450.5	1	519H0Q_CD8_100_ER2 - 2015-11-16 15.18.46_x54161_y32832_class1	CellDetectionPaperLilija
74	89	1600.5	1418.5	1	519H0Q_CD8_100_ER2 - 2015-11-16 15.18.46_x54161_y32832_class1	CellDetectionPaperLilija
75	89	1537.5	1313.5	1	519H0Q_CD8_100_ER2 - 2015-11-16 15.18.46_x54161_y32832_class1	CellDetectionPaperLilija
76	89	1513.5	1342.5	1	519H0Q_CD8_100_ER2 - 2015-11-16 15.18.46_x54161_y32832_class1	CellDetectionPaperLilija
77	89	1580.5	1255.5	1	519H0Q_CD8_100_ER2 - 2015-11-16 15.18.46_x54161_y32832_class1	CellDetectionPaperLilija
78	89	1358.5	1026.5	1	519H0Q_CD8_100_ER2 - 2015-11-16 15.18.46_x54161_y32832_class1	CellDetectionPaperLilija
79	89	1439.5	865.5	1	519H0Q_CD8_100_ER2 - 2015-11-16 15.18.46_x54161_y32832_class1	CellDetectionPaperLilija
80	89	1541.5	845.5	1	519H0Q_CD8_100_ER2 - 2015-11-16 15.18.46_x54161_y32832_class1	CellDetectionPaperLilija
81	89	1474.5	917.5	1	519H0Q_CD8_100_ER2 - 2015-11-16 15.18.46_x54161_y32832_class1	CellDetectionPaperLilija
82	89	1859.5	1043.5	1	519H0Q_CD8_100_ER2 - 2015-11-16 15.18.46_x54161_y32832_class1	CellDetectionPaperLilija
83	89	1887.5	1072.5	1	519H0Q_CD8_100_ER2 - 2015-11-16 15.18.46_x54161_y32832_class1	CellDetectionPaperLilija
84	89	1896.5	1096.5	1	519H0Q_CD8_100_ER2 - 2015-11-16 15.18.46_x54161_y32832_class1	CellDetectionPaperLilija
85	89	1915.5	1285.5	1	519H0Q_CD8_100_ER2 - 2015-11-16 15.18.46_x54161_y32832_class1	CellDetectionPaperLilija
86	89	1891.5	1302.5	1	519H0Q_CD8_100_ER2 - 2015-11-16 15.18.46_x54161_y32832_class1	CellDetectionPaperLilija
87	89	1939.5	1191.5	1	519H0Q_CD8_100_ER2 - 2015-11-16 15.18.46_x54161_y32832_class1	CellDetectionPaperLilija
88	89	1941.5	943.5	1	519H0Q_CD8_100_ER2 - 2015-11-16 15.18.46_x54161_y32832_class1	CellDetectionPaperLilija
89	89	1861.5	961.5	1	519H0Q_CD8_100_ER2 - 2015-11-16 15.18.46_x54161_y32832_class1	CellDetectionPaperLilija
90	89	1865.5	702.5	1	519H0Q_CD8_100_ER2 - 2015-11-16 15.18.46_x54161_y32832_class1	CellDetectionPaperLilija
