# Supplementary material for: Robust and accurate quantification of biomarkers of immune cells in lung cancer micro-environment using deep convolutional neural networks
Source: PeerJ. 2019 Apr 10;7:e6335. doi: 10.7717/peerj.6335 (PMC6462181; doi:10.7717/peerj.6335)
Supplement: Supplemental Information 2 — The positions of the positive cells were detected by four independent human observers on at least 64 different validation images. Each csv file stored in the zip archive represents the positive cell count and their position per person and validation image. [file peerj-07-6335-s002.zip › validation-observers/person2/519H0Q_CD8_100_ER2 - 2015-11-16 15.18.46_x58283_y42269_class1.csv]

f_markerId	f_nrOfMarkers	f_x	f_y	l_GTR	i_imagefile	i_subfolder
1	29	298.5	51.5	1	519H0Q_CD8_100_ER2 - 2015-11-16 15.18.46_x58283_y42269_class1	CellDetectionPaperLilija
2	29	324.5	92.5	1	519H0Q_CD8_100_ER2 - 2015-11-16 15.18.46_x58283_y42269_class1	CellDetectionPaperLilija
3	29	144.5	319.5	1	519H0Q_CD8_100_ER2 - 2015-11-16 15.18.46_x58283_y42269_class1	CellDetectionPaperLilija
4	29	87.5	523.5	1	519H0Q_CD8_100_ER2 - 2015-11-16 15.18.46_x58283_y42269_class1	CellDetectionPaperLilija
5	29	307.5	969.5	1	519H0Q_CD8_100_ER2 - 2015-11-16 15.18.46_x58283_y42269_class1	CellDetectionPaperLilija
6	29	102.5	1239.5	1	519H0Q_CD8_100_ER2 - 2015-11-16 15.18.46_x58283_y42269_class1	CellDetectionPaperLilija
7	29	44.5	1764.5	1	519H0Q_CD8_100_ER2 - 2015-11-16 15.18.46_x58283_y42269_class1	CellDetectionPaperLilija
8	29	1027.5	1407.5	1	519H0Q_CD8_100_ER2 - 2015-11-16 15.18.46_x58283_y42269_class1	CellDetectionPaperLilija
9	29	734.5	1113.5	1	519H0Q_CD8_100_ER2 - 2015-11-16 15.18.46_x58283_y42269_class1	CellDetectionPaperLilija
10	29	710.5	1165.5	1	519H0Q_CD8_100_ER2 - 2015-11-16 15.18.46_x58283_y42269_class1	CellDetectionPaperLilija
11	29	786.5	924.5	1	519H0Q_CD8_100_ER2 - 2015-11-16 15.18.46_x58283_y42269_class1	CellDetectionPaperLilija
12	29	845.5	885.5	1	519H0Q_CD8_100_ER2 - 2015-11-16 15.18.46_x58283_y42269_class1	CellDetectionPaperLilija
13	29	925.5	713.5	1	519H0Q_CD8_100_ER2 - 2015-11-16 15.18.46_x58283_y42269_class1	CellDetectionPaperLilija
14	29	740.5	582.5	1	519H0Q_CD8_100_ER2 - 2015-11-16 15.18.46_x58283_y42269_class1	CellDetectionPaperLilija
15	29	464.5	101.5	1	519H0Q_CD8_100_ER2 - 2015-11-16 15.18.46_x58283_y42269_class1	CellDetectionPaperLilija
16	29	1262.5	82.5	1	519H0Q_CD8_100_ER2 - 2015-11-16 15.18.46_x58283_y42269_class1	CellDetectionPaperLilija
17	29	1099.5	304.5	1	519H0Q_CD8_100_ER2 - 2015-11-16 15.18.46_x58283_y42269_class1	CellDetectionPaperLilija
18	29	1452.5	240.5	1	519H0Q_CD8_100_ER2 - 2015-11-16 15.18.46_x58283_y42269_class1	CellDetectionPaperLilija
19	29	1648.5	227.5	1	519H0Q_CD8_100_ER2 - 2015-11-16 15.18.46_x58283_y42269_class1	CellDetectionPaperLilija
20	29	1395.5	425.5	1	519H0Q_CD8_100_ER2 - 2015-11-16 15.18.46_x58283_y42269_class1	CellDetectionPaperLilija
21	29	1715.5	332.5	1	519H0Q_CD8_100_ER2 - 2015-11-16 15.18.46_x58283_y42269_class1	CellDetectionPaperLilija
22	29	1939.5	419.5	1	519H0Q_CD8_100_ER2 - 2015-11-16 15.18.46_x58283_y42269_class1	CellDetectionPaperLilija
23	29	1828.5	547.5	1	519H0Q_CD8_100_ER2 - 2015-11-16 15.18.46_x58283_y42269_class1	CellDetectionPaperLilija
24	29	1767.5	1074.5	1	519H0Q_CD8_100_ER2 - 2015-11-16 15.18.46_x58283_y42269_class1	CellDetectionPaperLilija
25	29	1608.5	1048.5	1	519H0Q_CD8_100_ER2 - 2015-11-16 15.18.46_x58283_y42269_class1	CellDetectionPaperLilija
26	29	1326.5	1111.5	1	519H0Q_CD8_100_ER2 - 2015-11-16 15.18.46_x58283_y42269_class1	CellDetectionPaperLilija
27	29	1249.5	1107.5	1	519H0Q_CD8_100_ER2 - 2015-11-16 15.18.46_x58283_y42269_class1	CellDetectionPaperLilija
28	29	1258.5	1198.5	1	519H0Q_CD8_100_ER2 - 2015-11-16 15.18.46_x58283_y42269_class1	CellDetectionPaperLilija
29	29	1088.5	1270.5	1	519H0Q_CD8_100_ER2 - 2015-11-16 15.18.46_x58283_y42269_class1	CellDetectionPaperLilija
