# Supplementary material for: Robust and accurate quantification of biomarkers of immune cells in lung cancer micro-environment using deep convolutional neural networks
Source: PeerJ. 2019 Apr 10;7:e6335. doi: 10.7717/peerj.6335 (PMC6462181; doi:10.7717/peerj.6335)
Supplement: Supplemental Information 2 — The positions of the positive cells were detected by four independent human observers on at least 64 different validation images. Each csv file stored in the zip archive represents the positive cell count and their position per person and validation image. [file peerj-07-6335-s002.zip › validation-observers/person2/519H0Q_CD8_100_ER2 - 2015-11-16 15.18.46_x85697_y62815_class1.csv]

f_markerId	f_nrOfMarkers	f_x	f_y	l_GTR	i_imagefile	i_subfolder
1	148	107.5	51.5	1	519H0Q_CD8_100_ER2 - 2015-11-16 15.18.46_x85697_y62815_class1	CellDetectionPaperLilija
2	148	61.5	86.5	1	519H0Q_CD8_100_ER2 - 2015-11-16 15.18.46_x85697_y62815_class1	CellDetectionPaperLilija
3	148	240.5	99.5	1	519H0Q_CD8_100_ER2 - 2015-11-16 15.18.46_x85697_y62815_class1	CellDetectionPaperLilija
4	148	198.5	75.5	1	519H0Q_CD8_100_ER2 - 2015-11-16 15.18.46_x85697_y62815_class1	CellDetectionPaperLilija
6	148	135.5	162.5	1	519H0Q_CD8_100_ER2 - 2015-11-16 15.18.46_x85697_y62815_class1	CellDetectionPaperLilija
7	148	129.5	197.5	1	519H0Q_CD8_100_ER2 - 2015-11-16 15.18.46_x85697_y62815_class1	CellDetectionPaperLilija
8	148	216.5	277.5	1	519H0Q_CD8_100_ER2 - 2015-11-16 15.18.46_x85697_y62815_class1	CellDetectionPaperLilija
9	148	235.5	240.5	1	519H0Q_CD8_100_ER2 - 2015-11-16 15.18.46_x85697_y62815_class1	CellDetectionPaperLilija
10	148	250.5	330.5	1	519H0Q_CD8_100_ER2 - 2015-11-16 15.18.46_x85697_y62815_class1	CellDetectionPaperLilija
11	148	281.5	308.5	1	519H0Q_CD8_100_ER2 - 2015-11-16 15.18.46_x85697_y62815_class1	CellDetectionPaperLilija
12	148	333.5	258.5	1	519H0Q_CD8_100_ER2 - 2015-11-16 15.18.46_x85697_y62815_class1	CellDetectionPaperLilija
13	148	364.5	260.5	1	519H0Q_CD8_100_ER2 - 2015-11-16 15.18.46_x85697_y62815_class1	CellDetectionPaperLilija
14	148	453.5	310.5	1	519H0Q_CD8_100_ER2 - 2015-11-16 15.18.46_x85697_y62815_class1	CellDetectionPaperLilija
15	148	390.5	214.5	1	519H0Q_CD8_100_ER2 - 2015-11-16 15.18.46_x85697_y62815_class1	CellDetectionPaperLilija
16	148	536.5	127.5	1	519H0Q_CD8_100_ER2 - 2015-11-16 15.18.46_x85697_y62815_class1	CellDetectionPaperLilija
17	148	486.5	64.5	1	519H0Q_CD8_100_ER2 - 2015-11-16 15.18.46_x85697_y62815_class1	CellDetectionPaperLilija
18	148	529.5	36.5	1	519H0Q_CD8_100_ER2 - 2015-11-16 15.18.46_x85697_y62815_class1	CellDetectionPaperLilija
19	148	560.5	47.5	1	519H0Q_CD8_100_ER2 - 2015-11-16 15.18.46_x85697_y62815_class1	CellDetectionPaperLilija
20	148	590.5	51.5	1	519H0Q_CD8_100_ER2 - 2015-11-16 15.18.46_x85697_y62815_class1	CellDetectionPaperLilija
21	148	594.5	82.5	1	519H0Q_CD8_100_ER2 - 2015-11-16 15.18.46_x85697_y62815_class1	CellDetectionPaperLilija
22	148	549.5	197.5	1	519H0Q_CD8_100_ER2 - 2015-11-16 15.18.46_x85697_y62815_class1	CellDetectionPaperLilija
23	148	562.5	282.5	1	519H0Q_CD8_100_ER2 - 2015-11-16 15.18.46_x85697_y62815_class1	CellDetectionPaperLilija
24	148	570.5	345.5	1	519H0Q_CD8_100_ER2 - 2015-11-16 15.18.46_x85697_y62815_class1	CellDetectionPaperLilija
25	148	629.5	308.5	1	519H0Q_CD8_100_ER2 - 2015-11-16 15.18.46_x85697_y62815_class1	CellDetectionPaperLilija
26	148	670.5	445.5	1	519H0Q_CD8_100_ER2 - 2015-11-16 15.18.46_x85697_y62815_class1	CellDetectionPaperLilija
27	148	699.5	356.5	1	519H0Q_CD8_100_ER2 - 2015-11-16 15.18.46_x85697_y62815_class1	CellDetectionPaperLilija
28	148	766.5	591.5	1	519H0Q_CD8_100_ER2 - 2015-11-16 15.18.46_x85697_y62815_class1	CellDetectionPaperLilija
29	148	601.5	530.5	1	519H0Q_CD8_100_ER2 - 2015-11-16 15.18.46_x85697_y62815_class1	CellDetectionPaperLilija
30	148	636.5	798.5	1	519H0Q_CD8_100_ER2 - 2015-11-16 15.18.46_x85697_y62815_class1	CellDetectionPaperLilija
31	148	629.5	863.5	1	519H0Q_CD8_100_ER2 - 2015-11-16 15.18.46_x85697_y62815_class1	CellDetectionPaperLilija
33	148	612.5	941.5	1	519H0Q_CD8_100_ER2 - 2015-11-16 15.18.46_x85697_y62815_class1	CellDetectionPaperLilija
35	148	483.5	708.5	1	519H0Q_CD8_100_ER2 - 2015-11-16 15.18.46_x85697_y62815_class1	CellDetectionPaperLilija
36	148	610.5	913.5	1	519H0Q_CD8_100_ER2 - 2015-11-16 15.18.46_x85697_y62815_class1	CellDetectionPaperLilija
37	148	440.5	687.5	1	519H0Q_CD8_100_ER2 - 2015-11-16 15.18.46_x85697_y62815_class1	CellDetectionPaperLilija
38	148	385.5	732.5	1	519H0Q_CD8_100_ER2 - 2015-11-16 15.18.46_x85697_y62815_class1	CellDetectionPaperLilija
39	148	100.5	674.5	1	519H0Q_CD8_100_ER2 - 2015-11-16 15.18.46_x85697_y62815_class1	CellDetectionPaperLilija
40	148	109.5	515.5	1	519H0Q_CD8_100_ER2 - 2015-11-16 15.18.46_x85697_y62815_class1	CellDetectionPaperLilija
41	148	122.5	388.5	1	519H0Q_CD8_100_ER2 - 2015-11-16 15.18.46_x85697_y62815_class1	CellDetectionPaperLilija
42	148	33.5	317.5	1	519H0Q_CD8_100_ER2 - 2015-11-16 15.18.46_x85697_y62815_class1	CellDetectionPaperLilija
43	148	87.5	258.5	1	519H0Q_CD8_100_ER2 - 2015-11-16 15.18.46_x85697_y62815_class1	CellDetectionPaperLilija
44	148	172.5	321.5	1	519H0Q_CD8_100_ER2 - 2015-11-16 15.18.46_x85697_y62815_class1	CellDetectionPaperLilija
45	148	250.5	867.5	1	519H0Q_CD8_100_ER2 - 2015-11-16 15.18.46_x85697_y62815_class1	CellDetectionPaperLilija
46	148	248.5	932.5	1	519H0Q_CD8_100_ER2 - 2015-11-16 15.18.46_x85697_y62815_class1	CellDetectionPaperLilija
47	148	290.5	1057.5	1	519H0Q_CD8_100_ER2 - 2015-11-16 15.18.46_x85697_y62815_class1	CellDetectionPaperLilija
49	148	364.5	1115.5	1	519H0Q_CD8_100_ER2 - 2015-11-16 15.18.46_x85697_y62815_class1	CellDetectionPaperLilija
50	148	342.5	1024.5	1	519H0Q_CD8_100_ER2 - 2015-11-16 15.18.46_x85697_y62815_class1	CellDetectionPaperLilija
51	148	83.5	1170.5	1	519H0Q_CD8_100_ER2 - 2015-11-16 15.18.46_x85697_y62815_class1	CellDetectionPaperLilija
52	148	196.5	1126.5	1	519H0Q_CD8_100_ER2 - 2015-11-16 15.18.46_x85697_y62815_class1	CellDetectionPaperLilija
53	148	624.5	998.5	1	519H0Q_CD8_100_ER2 - 2015-11-16 15.18.46_x85697_y62815_class1	CellDetectionPaperLilija
54	148	466.5	1223.5	1	519H0Q_CD8_100_ER2 - 2015-11-16 15.18.46_x85697_y62815_class1	CellDetectionPaperLilija
55	148	468.5	1250.5	1	519H0Q_CD8_100_ER2 - 2015-11-16 15.18.46_x85697_y62815_class1	CellDetectionPaperLilija
56	148	423.5	1236.5	1	519H0Q_CD8_100_ER2 - 2015-11-16 15.18.46_x85697_y62815_class1	CellDetectionPaperLilija
57	148	526.5	1214.5	1	519H0Q_CD8_100_ER2 - 2015-11-16 15.18.46_x85697_y62815_class1	CellDetectionPaperLilija
58	148	533.5	1185.5	1	519H0Q_CD8_100_ER2 - 2015-11-16 15.18.46_x85697_y62815_class1	CellDetectionPaperLilija
59	148	436.5	1172.5	1	519H0Q_CD8_100_ER2 - 2015-11-16 15.18.46_x85697_y62815_class1	CellDetectionPaperLilija
60	148	697.5	1322.5	1	519H0Q_CD8_100_ER2 - 2015-11-16 15.18.46_x85697_y62815_class1	CellDetectionPaperLilija
61	148	852.5	1306.5	1	519H0Q_CD8_100_ER2 - 2015-11-16 15.18.46_x85697_y62815_class1	CellDetectionPaperLilija
62	148	633.5	1241.5	1	519H0Q_CD8_100_ER2 - 2015-11-16 15.18.46_x85697_y62815_class1	CellDetectionPaperLilija
63	148	599.5	1336.5	1	519H0Q_CD8_100_ER2 - 2015-11-16 15.18.46_x85697_y62815_class1	CellDetectionPaperLilija
64	148	546.5	1312.5	1	519H0Q_CD8_100_ER2 - 2015-11-16 15.18.46_x85697_y62815_class1	CellDetectionPaperLilija
65	148	440.5	1387.5	1	519H0Q_CD8_100_ER2 - 2015-11-16 15.18.46_x85697_y62815_class1	CellDetectionPaperLilija
66	148	387.5	1343.5	1	519H0Q_CD8_100_ER2 - 2015-11-16 15.18.46_x85697_y62815_class1	CellDetectionPaperLilija
67	148	372.5	1300.5	1	519H0Q_CD8_100_ER2 - 2015-11-16 15.18.46_x85697_y62815_class1	CellDetectionPaperLilija
68	148	342.5	1353.5	1	519H0Q_CD8_100_ER2 - 2015-11-16 15.18.46_x85697_y62815_class1	CellDetectionPaperLilija
69	148	428.5	1308.5	1	519H0Q_CD8_100_ER2 - 2015-11-16 15.18.46_x85697_y62815_class1	CellDetectionPaperLilija
70	148	474.5	1435.5	1	519H0Q_CD8_100_ER2 - 2015-11-16 15.18.46_x85697_y62815_class1	CellDetectionPaperLilija
71	148	595.5	1467.5	1	519H0Q_CD8_100_ER2 - 2015-11-16 15.18.46_x85697_y62815_class1	CellDetectionPaperLilija
72	148	612.5	1430.5	1	519H0Q_CD8_100_ER2 - 2015-11-16 15.18.46_x85697_y62815_class1	CellDetectionPaperLilija
73	148	228.5	1382.5	1	519H0Q_CD8_100_ER2 - 2015-11-16 15.18.46_x85697_y62815_class1	CellDetectionPaperLilija
74	148	62.5	1391.5	1	519H0Q_CD8_100_ER2 - 2015-11-16 15.18.46_x85697_y62815_class1	CellDetectionPaperLilija
75	148	296.5	1499.5	1	519H0Q_CD8_100_ER2 - 2015-11-16 15.18.46_x85697_y62815_class1	CellDetectionPaperLilija
76	148	49.5	1550.5	1	519H0Q_CD8_100_ER2 - 2015-11-16 15.18.46_x85697_y62815_class1	CellDetectionPaperLilija
77	148	54.5	1647.5	1	519H0Q_CD8_100_ER2 - 2015-11-16 15.18.46_x85697_y62815_class1	CellDetectionPaperLilija
78	148	30.5	1700.5	1	519H0Q_CD8_100_ER2 - 2015-11-16 15.18.46_x85697_y62815_class1	CellDetectionPaperLilija
79	148	177.5	1759.5	1	519H0Q_CD8_100_ER2 - 2015-11-16 15.18.46_x85697_y62815_class1	CellDetectionPaperLilija
80	148	234.5	1650.5	1	519H0Q_CD8_100_ER2 - 2015-11-16 15.18.46_x85697_y62815_class1	CellDetectionPaperLilija
81	148	373.5	1559.5	1	519H0Q_CD8_100_ER2 - 2015-11-16 15.18.46_x85697_y62815_class1	CellDetectionPaperLilija
82	148	440.5	1572.5	1	519H0Q_CD8_100_ER2 - 2015-11-16 15.18.46_x85697_y62815_class1	CellDetectionPaperLilija
83	148	492.5	1586.5	1	519H0Q_CD8_100_ER2 - 2015-11-16 15.18.46_x85697_y62815_class1	CellDetectionPaperLilija
84	148	523.5	1566.5	1	519H0Q_CD8_100_ER2 - 2015-11-16 15.18.46_x85697_y62815_class1	CellDetectionPaperLilija
85	148	490.5	1534.5	1	519H0Q_CD8_100_ER2 - 2015-11-16 15.18.46_x85697_y62815_class1	CellDetectionPaperLilija
86	148	371.5	1636.5	1	519H0Q_CD8_100_ER2 - 2015-11-16 15.18.46_x85697_y62815_class1	CellDetectionPaperLilija
87	148	402.5	1755.5	1	519H0Q_CD8_100_ER2 - 2015-11-16 15.18.46_x85697_y62815_class1	CellDetectionPaperLilija
88	148	800.5	1735.5	1	519H0Q_CD8_100_ER2 - 2015-11-16 15.18.46_x85697_y62815_class1	CellDetectionPaperLilija
89	148	910.5	1713.5	1	519H0Q_CD8_100_ER2 - 2015-11-16 15.18.46_x85697_y62815_class1	CellDetectionPaperLilija
90	148	526.5	1818.5	1	519H0Q_CD8_100_ER2 - 2015-11-16 15.18.46_x85697_y62815_class1	CellDetectionPaperLilija
91	148	522.5	1911.5	1	519H0Q_CD8_100_ER2 - 2015-11-16 15.18.46_x85697_y62815_class1	CellDetectionPaperLilija
92	148	504.5	1940.5	1	519H0Q_CD8_100_ER2 - 2015-11-16 15.18.46_x85697_y62815_class1	CellDetectionPaperLilija
93	148	489.5	1992.5	1	519H0Q_CD8_100_ER2 - 2015-11-16 15.18.46_x85697_y62815_class1	CellDetectionPaperLilija
94	148	273.5	1979.5	1	519H0Q_CD8_100_ER2 - 2015-11-16 15.18.46_x85697_y62815_class1	CellDetectionPaperLilija
95	148	239.5	1972.5	1	519H0Q_CD8_100_ER2 - 2015-11-16 15.18.46_x85697_y62815_class1	CellDetectionPaperLilija
96	148	239.5	1992.5	1	519H0Q_CD8_100_ER2 - 2015-11-16 15.18.46_x85697_y62815_class1	CellDetectionPaperLilija
97	148	102.5	1876.5	1	519H0Q_CD8_100_ER2 - 2015-11-16 15.18.46_x85697_y62815_class1	CellDetectionPaperLilija
98	148	1125.5	1976.5	1	519H0Q_CD8_100_ER2 - 2015-11-16 15.18.46_x85697_y62815_class1	CellDetectionPaperLilija
99	148	1245.5	1800.5	1	519H0Q_CD8_100_ER2 - 2015-11-16 15.18.46_x85697_y62815_class1	CellDetectionPaperLilija
100	148	1222.5	1746.5	1	519H0Q_CD8_100_ER2 - 2015-11-16 15.18.46_x85697_y62815_class1	CellDetectionPaperLilija
101	148	1319.5	1619.5	1	519H0Q_CD8_100_ER2 - 2015-11-16 15.18.46_x85697_y62815_class1	CellDetectionPaperLilija
102	148	1305.5	1664.5	1	519H0Q_CD8_100_ER2 - 2015-11-16 15.18.46_x85697_y62815_class1	CellDetectionPaperLilija
103	148	1281.5	1738.5	1	519H0Q_CD8_100_ER2 - 2015-11-16 15.18.46_x85697_y62815_class1	CellDetectionPaperLilija
104	148	1445.5	1796.5	1	519H0Q_CD8_100_ER2 - 2015-11-16 15.18.46_x85697_y62815_class1	CellDetectionPaperLilija
105	148	1388.5	1984.5	1	519H0Q_CD8_100_ER2 - 2015-11-16 15.18.46_x85697_y62815_class1	CellDetectionPaperLilija
106	148	1749.5	1946.5	1	519H0Q_CD8_100_ER2 - 2015-11-16 15.18.46_x85697_y62815_class1	CellDetectionPaperLilija
107	148	1785.5	1970.5	1	519H0Q_CD8_100_ER2 - 2015-11-16 15.18.46_x85697_y62815_class1	CellDetectionPaperLilija
108	148	1823.5	1975.5	1	519H0Q_CD8_100_ER2 - 2015-11-16 15.18.46_x85697_y62815_class1	CellDetectionPaperLilija
109	148	1797.5	1909.5	1	519H0Q_CD8_100_ER2 - 2015-11-16 15.18.46_x85697_y62815_class1	CellDetectionPaperLilija
110	148	1837.5	1928.5	1	519H0Q_CD8_100_ER2 - 2015-11-16 15.18.46_x85697_y62815_class1	CellDetectionPaperLilija
111	148	1888.5	1895.5	1	519H0Q_CD8_100_ER2 - 2015-11-16 15.18.46_x85697_y62815_class1	CellDetectionPaperLilija
112	148	1882.5	1828.5	1	519H0Q_CD8_100_ER2 - 2015-11-16 15.18.46_x85697_y62815_class1	CellDetectionPaperLilija
113	148	1702.5	1656.5	1	519H0Q_CD8_100_ER2 - 2015-11-16 15.18.46_x85697_y62815_class1	CellDetectionPaperLilija
114	148	1689.5	1625.5	1	519H0Q_CD8_100_ER2 - 2015-11-16 15.18.46_x85697_y62815_class1	CellDetectionPaperLilija
115	148	1456.5	1674.5	1	519H0Q_CD8_100_ER2 - 2015-11-16 15.18.46_x85697_y62815_class1	CellDetectionPaperLilija
116	148	1419.5	1644.5	1	519H0Q_CD8_100_ER2 - 2015-11-16 15.18.46_x85697_y62815_class1	CellDetectionPaperLilija
117	148	1477.5	1631.5	1	519H0Q_CD8_100_ER2 - 2015-11-16 15.18.46_x85697_y62815_class1	CellDetectionPaperLilija
118	148	1410.5	1523.5	1	519H0Q_CD8_100_ER2 - 2015-11-16 15.18.46_x85697_y62815_class1	CellDetectionPaperLilija
119	148	1436.5	1468.5	1	519H0Q_CD8_100_ER2 - 2015-11-16 15.18.46_x85697_y62815_class1	CellDetectionPaperLilija
121	148	1351.5	1454.5	1	519H0Q_CD8_100_ER2 - 2015-11-16 15.18.46_x85697_y62815_class1	CellDetectionPaperLilija
122	148	1578.5	1487.5	1	519H0Q_CD8_100_ER2 - 2015-11-16 15.18.46_x85697_y62815_class1	CellDetectionPaperLilija
123	148	1611.5	1492.5	1	519H0Q_CD8_100_ER2 - 2015-11-16 15.18.46_x85697_y62815_class1	CellDetectionPaperLilija
124	148	1770.5	1418.5	1	519H0Q_CD8_100_ER2 - 2015-11-16 15.18.46_x85697_y62815_class1	CellDetectionPaperLilija
125	148	1375.5	1396.5	1	519H0Q_CD8_100_ER2 - 2015-11-16 15.18.46_x85697_y62815_class1	CellDetectionPaperLilija
126	148	1411.5	1385.5	1	519H0Q_CD8_100_ER2 - 2015-11-16 15.18.46_x85697_y62815_class1	CellDetectionPaperLilija
127	148	1433.5	1353.5	1	519H0Q_CD8_100_ER2 - 2015-11-16 15.18.46_x85697_y62815_class1	CellDetectionPaperLilija
128	148	1480.5	1346.5	1	519H0Q_CD8_100_ER2 - 2015-11-16 15.18.46_x85697_y62815_class1	CellDetectionPaperLilija
129	148	1417.5	1266.5	1	519H0Q_CD8_100_ER2 - 2015-11-16 15.18.46_x85697_y62815_class1	CellDetectionPaperLilija
130	148	1305.5	1311.5	1	519H0Q_CD8_100_ER2 - 2015-11-16 15.18.46_x85697_y62815_class1	CellDetectionPaperLilija
131	148	1295.5	1201.5	1	519H0Q_CD8_100_ER2 - 2015-11-16 15.18.46_x85697_y62815_class1	CellDetectionPaperLilija
132	148	1342.5	1153.5	1	519H0Q_CD8_100_ER2 - 2015-11-16 15.18.46_x85697_y62815_class1	CellDetectionPaperLilija
133	148	1414.5	1034.5	1	519H0Q_CD8_100_ER2 - 2015-11-16 15.18.46_x85697_y62815_class1	CellDetectionPaperLilija
134	148	1462.5	1046.5	1	519H0Q_CD8_100_ER2 - 2015-11-16 15.18.46_x85697_y62815_class1	CellDetectionPaperLilija
135	148	1598.5	1154.5	1	519H0Q_CD8_100_ER2 - 2015-11-16 15.18.46_x85697_y62815_class1	CellDetectionPaperLilija
136	148	1583.5	1022.5	1	519H0Q_CD8_100_ER2 - 2015-11-16 15.18.46_x85697_y62815_class1	CellDetectionPaperLilija
137	148	1617.5	893.5	1	519H0Q_CD8_100_ER2 - 2015-11-16 15.18.46_x85697_y62815_class1	CellDetectionPaperLilija
138	148	1763.5	1021.5	1	519H0Q_CD8_100_ER2 - 2015-11-16 15.18.46_x85697_y62815_class1	CellDetectionPaperLilija
139	148	1519.5	774.5	1	519H0Q_CD8_100_ER2 - 2015-11-16 15.18.46_x85697_y62815_class1	CellDetectionPaperLilija
140	148	1360.5	614.5	1	519H0Q_CD8_100_ER2 - 2015-11-16 15.18.46_x85697_y62815_class1	CellDetectionPaperLilija
141	148	1522.5	609.5	1	519H0Q_CD8_100_ER2 - 2015-11-16 15.18.46_x85697_y62815_class1	CellDetectionPaperLilija
142	148	1692.5	669.5	1	519H0Q_CD8_100_ER2 - 2015-11-16 15.18.46_x85697_y62815_class1	CellDetectionPaperLilija
143	148	1414.5	460.5	1	519H0Q_CD8_100_ER2 - 2015-11-16 15.18.46_x85697_y62815_class1	CellDetectionPaperLilija
144	148	1361.5	358.5	1	519H0Q_CD8_100_ER2 - 2015-11-16 15.18.46_x85697_y62815_class1	CellDetectionPaperLilija
145	148	1551.5	256.5	1	519H0Q_CD8_100_ER2 - 2015-11-16 15.18.46_x85697_y62815_class1	CellDetectionPaperLilija
146	148	1622.5	277.5	1	519H0Q_CD8_100_ER2 - 2015-11-16 15.18.46_x85697_y62815_class1	CellDetectionPaperLilija
147	148	1665.5	445.5	1	519H0Q_CD8_100_ER2 - 2015-11-16 15.18.46_x85697_y62815_class1	CellDetectionPaperLilija
148	148	917.5	441.5	1	519H0Q_CD8_100_ER2 - 2015-11-16 15.18.46_x85697_y62815_class1	CellDetectionPaperLilija
149	148	880.5	398.5	1	519H0Q_CD8_100_ER2 - 2015-11-16 15.18.46_x85697_y62815_class1	CellDetectionPaperLilija
150	148	924.5	301.5	1	519H0Q_CD8_100_ER2 - 2015-11-16 15.18.46_x85697_y62815_class1	CellDetectionPaperLilija
151	148	1056.5	209.5	1	519H0Q_CD8_100_ER2 - 2015-11-16 15.18.46_x85697_y62815_class1	CellDetectionPaperLilija
152	148	1175.5	244.5	1	519H0Q_CD8_100_ER2 - 2015-11-16 15.18.46_x85697_y62815_class1	CellDetectionPaperLilija
154	148	1613.5	87.5	1	519H0Q_CD8_100_ER2 - 2015-11-16 15.18.46_x85697_y62815_class1	CellDetectionPaperLilija
