# Supplementary material for: Robust and accurate quantification of biomarkers of immune cells in lung cancer micro-environment using deep convolutional neural networks
Source: PeerJ. 2019 Apr 10;7:e6335. doi: 10.7717/peerj.6335 (PMC6462181; doi:10.7717/peerj.6335)
Supplement: Supplemental Information 2 — The positions of the positive cells were detected by four independent human observers on at least 64 different validation images. Each csv file stored in the zip archive represents the positive cell count and their position per person and validation image. [file peerj-07-6335-s002.zip › validation-observers/person2/S14ZCG_CD20_100_ER1 - 2015-11-16 16.08.55_x11130_y40990_class1.csv]

f_markerId	f_nrOfMarkers	f_x	f_y	l_GTR	i_imagefile	i_subfolder
1	19	747.5	344.5	1	S14ZCG_CD20_100_ER1 - 2015-11-16 16.08.55_x11130_y40990_class1	CellDetectionPaperLilija
2	19	928.5	400.5	1	S14ZCG_CD20_100_ER1 - 2015-11-16 16.08.55_x11130_y40990_class1	CellDetectionPaperLilija
3	19	886.5	511.5	1	S14ZCG_CD20_100_ER1 - 2015-11-16 16.08.55_x11130_y40990_class1	CellDetectionPaperLilija
4	19	1298.5	618.5	1	S14ZCG_CD20_100_ER1 - 2015-11-16 16.08.55_x11130_y40990_class1	CellDetectionPaperLilija
5	19	1465.5	1070.5	1	S14ZCG_CD20_100_ER1 - 2015-11-16 16.08.55_x11130_y40990_class1	CellDetectionPaperLilija
6	19	1654.5	1388.5	1	S14ZCG_CD20_100_ER1 - 2015-11-16 16.08.55_x11130_y40990_class1	CellDetectionPaperLilija
7	19	14.5	1682.5	1	S14ZCG_CD20_100_ER1 - 2015-11-16 16.08.55_x11130_y40990_class1	CellDetectionPaperLilija
8	19	14.5	1747.5	1	S14ZCG_CD20_100_ER1 - 2015-11-16 16.08.55_x11130_y40990_class1	CellDetectionPaperLilija
9	19	29.5	1795.5	1	S14ZCG_CD20_100_ER1 - 2015-11-16 16.08.55_x11130_y40990_class1	CellDetectionPaperLilija
10	19	85.5	1758.5	1	S14ZCG_CD20_100_ER1 - 2015-11-16 16.08.55_x11130_y40990_class1	CellDetectionPaperLilija
11	19	85.5	1732.5	1	S14ZCG_CD20_100_ER1 - 2015-11-16 16.08.55_x11130_y40990_class1	CellDetectionPaperLilija
12	19	120.5	1739.5	1	S14ZCG_CD20_100_ER1 - 2015-11-16 16.08.55_x11130_y40990_class1	CellDetectionPaperLilija
13	19	109.5	1782.5	1	S14ZCG_CD20_100_ER1 - 2015-11-16 16.08.55_x11130_y40990_class1	CellDetectionPaperLilija
14	19	116.5	1804.5	1	S14ZCG_CD20_100_ER1 - 2015-11-16 16.08.55_x11130_y40990_class1	CellDetectionPaperLilija
15	19	149.5	1578.5	1	S14ZCG_CD20_100_ER1 - 2015-11-16 16.08.55_x11130_y40990_class1	CellDetectionPaperLilija
16	19	283.5	1836.5	1	S14ZCG_CD20_100_ER1 - 2015-11-16 16.08.55_x11130_y40990_class1	CellDetectionPaperLilija
17	19	414.5	1971.5	1	S14ZCG_CD20_100_ER1 - 2015-11-16 16.08.55_x11130_y40990_class1	CellDetectionPaperLilija
18	19	96.5	1850.5	1	S14ZCG_CD20_100_ER1 - 2015-11-16 16.08.55_x11130_y40990_class1	CellDetectionPaperLilija
19	19	179.5	1412.5	1	S14ZCG_CD20_100_ER1 - 2015-11-16 16.08.55_x11130_y40990_class1	CellDetectionPaperLilija
