# Supplementary material for: Robust and accurate quantification of biomarkers of immune cells in lung cancer micro-environment using deep convolutional neural networks
Source: PeerJ. 2019 Apr 10;7:e6335. doi: 10.7717/peerj.6335 (PMC6462181; doi:10.7717/peerj.6335)
Supplement: Supplemental Information 2 — The positions of the positive cells were detected by four independent human observers on at least 64 different validation images. Each csv file stored in the zip archive represents the positive cell count and their position per person and validation image. [file peerj-07-6335-s002.zip › validation-observers/person2/S14ZCG_CD20_100_ER1 - 2015-11-16 16.08.55_x12966_y11170_class1.csv]

f_markerId	f_nrOfMarkers	f_x	f_y	l_GTR	i_imagefile	i_subfolder
3	67	220.5	117.5	1	S14ZCG_CD20_100_ER1 - 2015-11-16 16.08.55_x12966_y11170_class1	CellDetectionPaperLilija
5	67	246.5	117.5	1	S14ZCG_CD20_100_ER1 - 2015-11-16 16.08.55_x12966_y11170_class1	CellDetectionPaperLilija
6	67	227.5	78.5	1	S14ZCG_CD20_100_ER1 - 2015-11-16 16.08.55_x12966_y11170_class1	CellDetectionPaperLilija
7	67	20.5	139.5	1	S14ZCG_CD20_100_ER1 - 2015-11-16 16.08.55_x12966_y11170_class1	CellDetectionPaperLilija
8	67	299.5	348.5	1	S14ZCG_CD20_100_ER1 - 2015-11-16 16.08.55_x12966_y11170_class1	CellDetectionPaperLilija
9	67	307.5	241.5	1	S14ZCG_CD20_100_ER1 - 2015-11-16 16.08.55_x12966_y11170_class1	CellDetectionPaperLilija
10	67	238.5	209.5	1	S14ZCG_CD20_100_ER1 - 2015-11-16 16.08.55_x12966_y11170_class1	CellDetectionPaperLilija
11	67	370.5	78.5	1	S14ZCG_CD20_100_ER1 - 2015-11-16 16.08.55_x12966_y11170_class1	CellDetectionPaperLilija
12	67	449.5	183.5	1	S14ZCG_CD20_100_ER1 - 2015-11-16 16.08.55_x12966_y11170_class1	CellDetectionPaperLilija
13	67	471.5	246.5	1	S14ZCG_CD20_100_ER1 - 2015-11-16 16.08.55_x12966_y11170_class1	CellDetectionPaperLilija
14	67	431.5	317.5	1	S14ZCG_CD20_100_ER1 - 2015-11-16 16.08.55_x12966_y11170_class1	CellDetectionPaperLilija
15	67	305.5	433.5	1	S14ZCG_CD20_100_ER1 - 2015-11-16 16.08.55_x12966_y11170_class1	CellDetectionPaperLilija
16	67	283.5	394.5	1	S14ZCG_CD20_100_ER1 - 2015-11-16 16.08.55_x12966_y11170_class1	CellDetectionPaperLilija
17	67	259.5	459.5	1	S14ZCG_CD20_100_ER1 - 2015-11-16 16.08.55_x12966_y11170_class1	CellDetectionPaperLilija
18	67	290.5	526.5	1	S14ZCG_CD20_100_ER1 - 2015-11-16 16.08.55_x12966_y11170_class1	CellDetectionPaperLilija
19	67	181.5	566.5	1	S14ZCG_CD20_100_ER1 - 2015-11-16 16.08.55_x12966_y11170_class1	CellDetectionPaperLilija
20	67	181.5	487.5	1	S14ZCG_CD20_100_ER1 - 2015-11-16 16.08.55_x12966_y11170_class1	CellDetectionPaperLilija
21	67	190.5	335.5	1	S14ZCG_CD20_100_ER1 - 2015-11-16 16.08.55_x12966_y11170_class1	CellDetectionPaperLilija
22	67	90.5	550.5	1	S14ZCG_CD20_100_ER1 - 2015-11-16 16.08.55_x12966_y11170_class1	CellDetectionPaperLilija
23	67	81.5	838.5	1	S14ZCG_CD20_100_ER1 - 2015-11-16 16.08.55_x12966_y11170_class1	CellDetectionPaperLilija
24	67	14.5	790.5	1	S14ZCG_CD20_100_ER1 - 2015-11-16 16.08.55_x12966_y11170_class1	CellDetectionPaperLilija
25	67	238.5	698.5	1	S14ZCG_CD20_100_ER1 - 2015-11-16 16.08.55_x12966_y11170_class1	CellDetectionPaperLilija
26	67	233.5	600.5	1	S14ZCG_CD20_100_ER1 - 2015-11-16 16.08.55_x12966_y11170_class1	CellDetectionPaperLilija
27	67	429.5	838.5	1	S14ZCG_CD20_100_ER1 - 2015-11-16 16.08.55_x12966_y11170_class1	CellDetectionPaperLilija
28	67	246.5	1229.5	1	S14ZCG_CD20_100_ER1 - 2015-11-16 16.08.55_x12966_y11170_class1	CellDetectionPaperLilija
29	67	155.5	1438.5	1	S14ZCG_CD20_100_ER1 - 2015-11-16 16.08.55_x12966_y11170_class1	CellDetectionPaperLilija
30	67	196.5	1525.5	1	S14ZCG_CD20_100_ER1 - 2015-11-16 16.08.55_x12966_y11170_class1	CellDetectionPaperLilija
31	67	645.5	1512.5	1	S14ZCG_CD20_100_ER1 - 2015-11-16 16.08.55_x12966_y11170_class1	CellDetectionPaperLilija
32	67	619.5	1941.5	1	S14ZCG_CD20_100_ER1 - 2015-11-16 16.08.55_x12966_y11170_class1	CellDetectionPaperLilija
33	67	523.5	1937.5	1	S14ZCG_CD20_100_ER1 - 2015-11-16 16.08.55_x12966_y11170_class1	CellDetectionPaperLilija
34	67	407.5	1749.5	1	S14ZCG_CD20_100_ER1 - 2015-11-16 16.08.55_x12966_y11170_class1	CellDetectionPaperLilija
35	67	553.5	1168.5	1	S14ZCG_CD20_100_ER1 - 2015-11-16 16.08.55_x12966_y11170_class1	CellDetectionPaperLilija
36	67	401.5	1312.5	1	S14ZCG_CD20_100_ER1 - 2015-11-16 16.08.55_x12966_y11170_class1	CellDetectionPaperLilija
37	67	479.5	1299.5	1	S14ZCG_CD20_100_ER1 - 2015-11-16 16.08.55_x12966_y11170_class1	CellDetectionPaperLilija
38	67	551.5	942.5	1	S14ZCG_CD20_100_ER1 - 2015-11-16 16.08.55_x12966_y11170_class1	CellDetectionPaperLilija
39	67	671.5	751.5	1	S14ZCG_CD20_100_ER1 - 2015-11-16 16.08.55_x12966_y11170_class1	CellDetectionPaperLilija
40	67	756.5	772.5	1	S14ZCG_CD20_100_ER1 - 2015-11-16 16.08.55_x12966_y11170_class1	CellDetectionPaperLilija
41	67	584.5	487.5	1	S14ZCG_CD20_100_ER1 - 2015-11-16 16.08.55_x12966_y11170_class1	CellDetectionPaperLilija
42	67	797.5	529.5	1	S14ZCG_CD20_100_ER1 - 2015-11-16 16.08.55_x12966_y11170_class1	CellDetectionPaperLilija
43	67	553.5	280.5	1	S14ZCG_CD20_100_ER1 - 2015-11-16 16.08.55_x12966_y11170_class1	CellDetectionPaperLilija
44	67	791.5	93.5	1	S14ZCG_CD20_100_ER1 - 2015-11-16 16.08.55_x12966_y11170_class1	CellDetectionPaperLilija
45	67	1674.5	413.5	1	S14ZCG_CD20_100_ER1 - 2015-11-16 16.08.55_x12966_y11170_class1	CellDetectionPaperLilija
46	67	1750.5	304.5	1	S14ZCG_CD20_100_ER1 - 2015-11-16 16.08.55_x12966_y11170_class1	CellDetectionPaperLilija
47	67	1835.5	259.5	1	S14ZCG_CD20_100_ER1 - 2015-11-16 16.08.55_x12966_y11170_class1	CellDetectionPaperLilija
48	67	1977.5	17.5	1	S14ZCG_CD20_100_ER1 - 2015-11-16 16.08.55_x12966_y11170_class1	CellDetectionPaperLilija
49	67	1160.5	465.5	1	S14ZCG_CD20_100_ER1 - 2015-11-16 16.08.55_x12966_y11170_class1	CellDetectionPaperLilija
50	67	1104.5	405.5	1	S14ZCG_CD20_100_ER1 - 2015-11-16 16.08.55_x12966_y11170_class1	CellDetectionPaperLilija
51	67	1232.5	315.5	1	S14ZCG_CD20_100_ER1 - 2015-11-16 16.08.55_x12966_y11170_class1	CellDetectionPaperLilija
52	67	1311.5	707.5	1	S14ZCG_CD20_100_ER1 - 2015-11-16 16.08.55_x12966_y11170_class1	CellDetectionPaperLilija
53	67	1378.5	1053.5	1	S14ZCG_CD20_100_ER1 - 2015-11-16 16.08.55_x12966_y11170_class1	CellDetectionPaperLilija
54	67	1467.5	1097.5	1	S14ZCG_CD20_100_ER1 - 2015-11-16 16.08.55_x12966_y11170_class1	CellDetectionPaperLilija
55	67	1620.5	1060.5	1	S14ZCG_CD20_100_ER1 - 2015-11-16 16.08.55_x12966_y11170_class1	CellDetectionPaperLilija
56	67	1639.5	996.5	1	S14ZCG_CD20_100_ER1 - 2015-11-16 16.08.55_x12966_y11170_class1	CellDetectionPaperLilija
57	67	1765.5	859.5	1	S14ZCG_CD20_100_ER1 - 2015-11-16 16.08.55_x12966_y11170_class1	CellDetectionPaperLilija
58	67	1500.5	1299.5	1	S14ZCG_CD20_100_ER1 - 2015-11-16 16.08.55_x12966_y11170_class1	CellDetectionPaperLilija
59	67	1617.5	1532.5	1	S14ZCG_CD20_100_ER1 - 2015-11-16 16.08.55_x12966_y11170_class1	CellDetectionPaperLilija
60	67	1620.5	1460.5	1	S14ZCG_CD20_100_ER1 - 2015-11-16 16.08.55_x12966_y11170_class1	CellDetectionPaperLilija
61	67	1382.5	1564.5	1	S14ZCG_CD20_100_ER1 - 2015-11-16 16.08.55_x12966_y11170_class1	CellDetectionPaperLilija
62	67	1413.5	1784.5	1	S14ZCG_CD20_100_ER1 - 2015-11-16 16.08.55_x12966_y11170_class1	CellDetectionPaperLilija
63	67	1372.5	1943.5	1	S14ZCG_CD20_100_ER1 - 2015-11-16 16.08.55_x12966_y11170_class1	CellDetectionPaperLilija
64	67	1544.5	1906.5	1	S14ZCG_CD20_100_ER1 - 2015-11-16 16.08.55_x12966_y11170_class1	CellDetectionPaperLilija
65	67	1559.5	1789.5	1	S14ZCG_CD20_100_ER1 - 2015-11-16 16.08.55_x12966_y11170_class1	CellDetectionPaperLilija
66	67	1809.5	1786.5	1	S14ZCG_CD20_100_ER1 - 2015-11-16 16.08.55_x12966_y11170_class1	CellDetectionPaperLilija
67	67	1726.5	1606.5	1	S14ZCG_CD20_100_ER1 - 2015-11-16 16.08.55_x12966_y11170_class1	CellDetectionPaperLilija
68	67	1794.5	1425.5	1	S14ZCG_CD20_100_ER1 - 2015-11-16 16.08.55_x12966_y11170_class1	CellDetectionPaperLilija
69	67	1924.5	1752.5	1	S14ZCG_CD20_100_ER1 - 2015-11-16 16.08.55_x12966_y11170_class1	CellDetectionPaperLilija
70	67	1977.5	1897.5	1	S14ZCG_CD20_100_ER1 - 2015-11-16 16.08.55_x12966_y11170_class1	CellDetectionPaperLilija
