# Supplementary material for: Robust and accurate quantification of biomarkers of immune cells in lung cancer micro-environment using deep convolutional neural networks
Source: PeerJ. 2019 Apr 10;7:e6335. doi: 10.7717/peerj.6335 (PMC6462181; doi:10.7717/peerj.6335)
Supplement: Supplemental Information 2 — The positions of the positive cells were detected by four independent human observers on at least 64 different validation images. Each csv file stored in the zip archive represents the positive cell count and their position per person and validation image. [file peerj-07-6335-s002.zip › validation-observers/person2/S14ZCG_CD20_100_ER1 - 2015-11-16 16.08.55_x12980_y15921_class1.csv]

f_markerId	f_nrOfMarkers	f_x	f_y	l_GTR	i_imagefile	i_subfolder
1	70	320.5	43.5	1	S14ZCG_CD20_100_ER1 - 2015-11-16 16.08.55_x12980_y15921_class1	CellDetectionPaperLilija
2	70	666.5	19.5	1	S14ZCG_CD20_100_ER1 - 2015-11-16 16.08.55_x12980_y15921_class1	CellDetectionPaperLilija
3	70	222.5	402.5	1	S14ZCG_CD20_100_ER1 - 2015-11-16 16.08.55_x12980_y15921_class1	CellDetectionPaperLilija
4	70	138.5	472.5	1	S14ZCG_CD20_100_ER1 - 2015-11-16 16.08.55_x12980_y15921_class1	CellDetectionPaperLilija
5	70	255.5	1534.5	1	S14ZCG_CD20_100_ER1 - 2015-11-16 16.08.55_x12980_y15921_class1	CellDetectionPaperLilija
6	70	116.5	1769.5	1	S14ZCG_CD20_100_ER1 - 2015-11-16 16.08.55_x12980_y15921_class1	CellDetectionPaperLilija
7	70	61.5	1828.5	1	S14ZCG_CD20_100_ER1 - 2015-11-16 16.08.55_x12980_y15921_class1	CellDetectionPaperLilija
8	70	209.5	1767.5	1	S14ZCG_CD20_100_ER1 - 2015-11-16 16.08.55_x12980_y15921_class1	CellDetectionPaperLilija
9	70	29.5	1366.5	1	S14ZCG_CD20_100_ER1 - 2015-11-16 16.08.55_x12980_y15921_class1	CellDetectionPaperLilija
10	70	423.5	1645.5	1	S14ZCG_CD20_100_ER1 - 2015-11-16 16.08.55_x12980_y15921_class1	CellDetectionPaperLilija
11	70	512.5	1669.5	1	S14ZCG_CD20_100_ER1 - 2015-11-16 16.08.55_x12980_y15921_class1	CellDetectionPaperLilija
12	70	571.5	1756.5	1	S14ZCG_CD20_100_ER1 - 2015-11-16 16.08.55_x12980_y15921_class1	CellDetectionPaperLilija
13	70	314.5	1971.5	1	S14ZCG_CD20_100_ER1 - 2015-11-16 16.08.55_x12980_y15921_class1	CellDetectionPaperLilija
14	70	703.5	1976.5	1	S14ZCG_CD20_100_ER1 - 2015-11-16 16.08.55_x12980_y15921_class1	CellDetectionPaperLilija
15	70	751.5	1756.5	1	S14ZCG_CD20_100_ER1 - 2015-11-16 16.08.55_x12980_y15921_class1	CellDetectionPaperLilija
16	70	843.5	1638.5	1	S14ZCG_CD20_100_ER1 - 2015-11-16 16.08.55_x12980_y15921_class1	CellDetectionPaperLilija
17	70	943.5	1571.5	1	S14ZCG_CD20_100_ER1 - 2015-11-16 16.08.55_x12980_y15921_class1	CellDetectionPaperLilija
18	70	1110.5	1460.5	1	S14ZCG_CD20_100_ER1 - 2015-11-16 16.08.55_x12980_y15921_class1	CellDetectionPaperLilija
19	70	1178.5	1342.5	1	S14ZCG_CD20_100_ER1 - 2015-11-16 16.08.55_x12980_y15921_class1	CellDetectionPaperLilija
20	70	1193.5	1236.5	1	S14ZCG_CD20_100_ER1 - 2015-11-16 16.08.55_x12980_y15921_class1	CellDetectionPaperLilija
21	70	1359.5	1234.5	1	S14ZCG_CD20_100_ER1 - 2015-11-16 16.08.55_x12980_y15921_class1	CellDetectionPaperLilija
22	70	1285.5	1275.5	1	S14ZCG_CD20_100_ER1 - 2015-11-16 16.08.55_x12980_y15921_class1	CellDetectionPaperLilija
23	70	1285.5	1349.5	1	S14ZCG_CD20_100_ER1 - 2015-11-16 16.08.55_x12980_y15921_class1	CellDetectionPaperLilija
25	70	1424.5	1377.5	1	S14ZCG_CD20_100_ER1 - 2015-11-16 16.08.55_x12980_y15921_class1	CellDetectionPaperLilija
26	70	1363.5	1377.5	1	S14ZCG_CD20_100_ER1 - 2015-11-16 16.08.55_x12980_y15921_class1	CellDetectionPaperLilija
27	70	1419.5	1447.5	1	S14ZCG_CD20_100_ER1 - 2015-11-16 16.08.55_x12980_y15921_class1	CellDetectionPaperLilija
28	70	1467.5	1314.5	1	S14ZCG_CD20_100_ER1 - 2015-11-16 16.08.55_x12980_y15921_class1	CellDetectionPaperLilija
29	70	1424.5	1295.5	1	S14ZCG_CD20_100_ER1 - 2015-11-16 16.08.55_x12980_y15921_class1	CellDetectionPaperLilija
30	70	1433.5	1225.5	1	S14ZCG_CD20_100_ER1 - 2015-11-16 16.08.55_x12980_y15921_class1	CellDetectionPaperLilija
31	70	1374.5	1164.5	1	S14ZCG_CD20_100_ER1 - 2015-11-16 16.08.55_x12980_y15921_class1	CellDetectionPaperLilija
32	70	1528.5	1264.5	1	S14ZCG_CD20_100_ER1 - 2015-11-16 16.08.55_x12980_y15921_class1	CellDetectionPaperLilija
33	70	1513.5	1375.5	1	S14ZCG_CD20_100_ER1 - 2015-11-16 16.08.55_x12980_y15921_class1	CellDetectionPaperLilija
34	70	1550.5	1434.5	1	S14ZCG_CD20_100_ER1 - 2015-11-16 16.08.55_x12980_y15921_class1	CellDetectionPaperLilija
35	70	1561.5	1482.5	1	S14ZCG_CD20_100_ER1 - 2015-11-16 16.08.55_x12980_y15921_class1	CellDetectionPaperLilija
36	70	1474.5	1525.5	1	S14ZCG_CD20_100_ER1 - 2015-11-16 16.08.55_x12980_y15921_class1	CellDetectionPaperLilija
37	70	1478.5	1632.5	1	S14ZCG_CD20_100_ER1 - 2015-11-16 16.08.55_x12980_y15921_class1	CellDetectionPaperLilija
38	70	1652.5	1573.5	1	S14ZCG_CD20_100_ER1 - 2015-11-16 16.08.55_x12980_y15921_class1	CellDetectionPaperLilija
39	70	1672.5	1543.5	1	S14ZCG_CD20_100_ER1 - 2015-11-16 16.08.55_x12980_y15921_class1	CellDetectionPaperLilija
40	70	1670.5	1634.5	1	S14ZCG_CD20_100_ER1 - 2015-11-16 16.08.55_x12980_y15921_class1	CellDetectionPaperLilija
41	70	1802.5	1451.5	1	S14ZCG_CD20_100_ER1 - 2015-11-16 16.08.55_x12980_y15921_class1	CellDetectionPaperLilija
42	70	1737.5	1332.5	1	S14ZCG_CD20_100_ER1 - 2015-11-16 16.08.55_x12980_y15921_class1	CellDetectionPaperLilija
43	70	1857.5	1547.5	1	S14ZCG_CD20_100_ER1 - 2015-11-16 16.08.55_x12980_y15921_class1	CellDetectionPaperLilija
44	70	1905.5	1599.5	1	S14ZCG_CD20_100_ER1 - 2015-11-16 16.08.55_x12980_y15921_class1	CellDetectionPaperLilija
45	70	1979.5	1549.5	1	S14ZCG_CD20_100_ER1 - 2015-11-16 16.08.55_x12980_y15921_class1	CellDetectionPaperLilija
46	70	1953.5	1712.5	1	S14ZCG_CD20_100_ER1 - 2015-11-16 16.08.55_x12980_y15921_class1	CellDetectionPaperLilija
47	70	1874.5	1671.5	1	S14ZCG_CD20_100_ER1 - 2015-11-16 16.08.55_x12980_y15921_class1	CellDetectionPaperLilija
48	70	1785.5	1649.5	1	S14ZCG_CD20_100_ER1 - 2015-11-16 16.08.55_x12980_y15921_class1	CellDetectionPaperLilija
49	70	1800.5	1625.5	1	S14ZCG_CD20_100_ER1 - 2015-11-16 16.08.55_x12980_y15921_class1	CellDetectionPaperLilija
50	70	1763.5	1689.5	1	S14ZCG_CD20_100_ER1 - 2015-11-16 16.08.55_x12980_y15921_class1	CellDetectionPaperLilija
51	70	1846.5	1739.5	1	S14ZCG_CD20_100_ER1 - 2015-11-16 16.08.55_x12980_y15921_class1	CellDetectionPaperLilija
52	70	1685.5	1728.5	1	S14ZCG_CD20_100_ER1 - 2015-11-16 16.08.55_x12980_y15921_class1	CellDetectionPaperLilija
53	70	1570.5	1717.5	1	S14ZCG_CD20_100_ER1 - 2015-11-16 16.08.55_x12980_y15921_class1	CellDetectionPaperLilija
54	70	1544.5	1769.5	1	S14ZCG_CD20_100_ER1 - 2015-11-16 16.08.55_x12980_y15921_class1	CellDetectionPaperLilija
55	70	1496.5	1743.5	1	S14ZCG_CD20_100_ER1 - 2015-11-16 16.08.55_x12980_y15921_class1	CellDetectionPaperLilija
56	70	1607.5	1869.5	1	S14ZCG_CD20_100_ER1 - 2015-11-16 16.08.55_x12980_y15921_class1	CellDetectionPaperLilija
57	70	1644.5	1815.5	1	S14ZCG_CD20_100_ER1 - 2015-11-16 16.08.55_x12980_y15921_class1	CellDetectionPaperLilija
58	70	1372.5	1884.5	1	S14ZCG_CD20_100_ER1 - 2015-11-16 16.08.55_x12980_y15921_class1	CellDetectionPaperLilija
61	70	1293.5	1904.5	1	S14ZCG_CD20_100_ER1 - 2015-11-16 16.08.55_x12980_y15921_class1	CellDetectionPaperLilija
62	70	1298.5	1858.5	1	S14ZCG_CD20_100_ER1 - 2015-11-16 16.08.55_x12980_y15921_class1	CellDetectionPaperLilija
63	70	1219.5	1554.5	1	S14ZCG_CD20_100_ER1 - 2015-11-16 16.08.55_x12980_y15921_class1	CellDetectionPaperLilija
64	70	1169.5	1584.5	1	S14ZCG_CD20_100_ER1 - 2015-11-16 16.08.55_x12980_y15921_class1	CellDetectionPaperLilija
65	70	1086.5	1693.5	1	S14ZCG_CD20_100_ER1 - 2015-11-16 16.08.55_x12980_y15921_class1	CellDetectionPaperLilija
66	70	1043.5	1693.5	1	S14ZCG_CD20_100_ER1 - 2015-11-16 16.08.55_x12980_y15921_class1	CellDetectionPaperLilija
67	70	958.5	1762.5	1	S14ZCG_CD20_100_ER1 - 2015-11-16 16.08.55_x12980_y15921_class1	CellDetectionPaperLilija
68	70	908.5	1823.5	1	S14ZCG_CD20_100_ER1 - 2015-11-16 16.08.55_x12980_y15921_class1	CellDetectionPaperLilija
69	70	1084.5	1876.5	1	S14ZCG_CD20_100_ER1 - 2015-11-16 16.08.55_x12980_y15921_class1	CellDetectionPaperLilija
70	70	1143.5	1941.5	1	S14ZCG_CD20_100_ER1 - 2015-11-16 16.08.55_x12980_y15921_class1	CellDetectionPaperLilija
71	70	1215.5	1989.5	1	S14ZCG_CD20_100_ER1 - 2015-11-16 16.08.55_x12980_y15921_class1	CellDetectionPaperLilija
72	70	1265.5	1984.5	1	S14ZCG_CD20_100_ER1 - 2015-11-16 16.08.55_x12980_y15921_class1	CellDetectionPaperLilija
73	70	1330.5	1987.5	1	S14ZCG_CD20_100_ER1 - 2015-11-16 16.08.55_x12980_y15921_class1	CellDetectionPaperLilija
