# Supplementary material for: Robust and accurate quantification of biomarkers of immune cells in lung cancer micro-environment using deep convolutional neural networks
Source: PeerJ. 2019 Apr 10;7:e6335. doi: 10.7717/peerj.6335 (PMC6462181; doi:10.7717/peerj.6335)
Supplement: Supplemental Information 2 — The positions of the positive cells were detected by four independent human observers on at least 64 different validation images. Each csv file stored in the zip archive represents the positive cell count and their position per person and validation image. [file peerj-07-6335-s002.zip › validation-observers/person2/S14ZCG_CD20_100_ER1 - 2015-11-16 16.08.55_x28896_y17205_class1.csv]

f_markerId	f_nrOfMarkers	f_x	f_y	l_GTR	i_imagefile	i_subfolder
1	27	90.5	598.5	1	S14ZCG_CD20_100_ER1 - 2015-11-16 16.08.55_x28896_y17205_class1	CellDetectionPaperLilija
2	27	7.5	596.5	1	S14ZCG_CD20_100_ER1 - 2015-11-16 16.08.55_x28896_y17205_class1	CellDetectionPaperLilija
3	27	51.5	696.5	1	S14ZCG_CD20_100_ER1 - 2015-11-16 16.08.55_x28896_y17205_class1	CellDetectionPaperLilija
4	27	98.5	881.5	1	S14ZCG_CD20_100_ER1 - 2015-11-16 16.08.55_x28896_y17205_class1	CellDetectionPaperLilija
5	27	249.5	983.5	1	S14ZCG_CD20_100_ER1 - 2015-11-16 16.08.55_x28896_y17205_class1	CellDetectionPaperLilija
6	27	386.5	862.5	1	S14ZCG_CD20_100_ER1 - 2015-11-16 16.08.55_x28896_y17205_class1	CellDetectionPaperLilija
7	27	194.5	550.5	1	S14ZCG_CD20_100_ER1 - 2015-11-16 16.08.55_x28896_y17205_class1	CellDetectionPaperLilija
8	27	307.5	465.5	1	S14ZCG_CD20_100_ER1 - 2015-11-16 16.08.55_x28896_y17205_class1	CellDetectionPaperLilija
9	27	523.5	441.5	1	S14ZCG_CD20_100_ER1 - 2015-11-16 16.08.55_x28896_y17205_class1	CellDetectionPaperLilija
10	27	749.5	17.5	1	S14ZCG_CD20_100_ER1 - 2015-11-16 16.08.55_x28896_y17205_class1	CellDetectionPaperLilija
11	27	901.5	655.5	1	S14ZCG_CD20_100_ER1 - 2015-11-16 16.08.55_x28896_y17205_class1	CellDetectionPaperLilija
12	27	529.5	857.5	1	S14ZCG_CD20_100_ER1 - 2015-11-16 16.08.55_x28896_y17205_class1	CellDetectionPaperLilija
13	27	643.5	831.5	1	S14ZCG_CD20_100_ER1 - 2015-11-16 16.08.55_x28896_y17205_class1	CellDetectionPaperLilija
14	27	547.5	714.5	1	S14ZCG_CD20_100_ER1 - 2015-11-16 16.08.55_x28896_y17205_class1	CellDetectionPaperLilija
15	27	266.5	1192.5	1	S14ZCG_CD20_100_ER1 - 2015-11-16 16.08.55_x28896_y17205_class1	CellDetectionPaperLilija
16	27	273.5	1216.5	1	S14ZCG_CD20_100_ER1 - 2015-11-16 16.08.55_x28896_y17205_class1	CellDetectionPaperLilija
17	27	310.5	1225.5	1	S14ZCG_CD20_100_ER1 - 2015-11-16 16.08.55_x28896_y17205_class1	CellDetectionPaperLilija
18	27	362.5	1138.5	1	S14ZCG_CD20_100_ER1 - 2015-11-16 16.08.55_x28896_y17205_class1	CellDetectionPaperLilija
19	27	414.5	1105.5	1	S14ZCG_CD20_100_ER1 - 2015-11-16 16.08.55_x28896_y17205_class1	CellDetectionPaperLilija
20	27	194.5	1253.5	1	S14ZCG_CD20_100_ER1 - 2015-11-16 16.08.55_x28896_y17205_class1	CellDetectionPaperLilija
21	27	85.5	1090.5	1	S14ZCG_CD20_100_ER1 - 2015-11-16 16.08.55_x28896_y17205_class1	CellDetectionPaperLilija
22	27	314.5	1427.5	1	S14ZCG_CD20_100_ER1 - 2015-11-16 16.08.55_x28896_y17205_class1	CellDetectionPaperLilija
23	27	508.5	1366.5	1	S14ZCG_CD20_100_ER1 - 2015-11-16 16.08.55_x28896_y17205_class1	CellDetectionPaperLilija
24	27	379.5	1527.5	1	S14ZCG_CD20_100_ER1 - 2015-11-16 16.08.55_x28896_y17205_class1	CellDetectionPaperLilija
25	27	168.5	1752.5	1	S14ZCG_CD20_100_ER1 - 2015-11-16 16.08.55_x28896_y17205_class1	CellDetectionPaperLilija
26	27	168.5	1721.5	1	S14ZCG_CD20_100_ER1 - 2015-11-16 16.08.55_x28896_y17205_class1	CellDetectionPaperLilija
27	27	1152.5	1197.5	1	S14ZCG_CD20_100_ER1 - 2015-11-16 16.08.55_x28896_y17205_class1	CellDetectionPaperLilija
