# Supplementary material for: Robust and accurate quantification of biomarkers of immune cells in lung cancer micro-environment using deep convolutional neural networks
Source: PeerJ. 2019 Apr 10;7:e6335. doi: 10.7717/peerj.6335 (PMC6462181; doi:10.7717/peerj.6335)
Supplement: Supplemental Information 2 — The positions of the positive cells were detected by four independent human observers on at least 64 different validation images. Each csv file stored in the zip archive represents the positive cell count and their position per person and validation image. [file peerj-07-6335-s002.zip › validation-observers/person2/S14ZCG_CD20_100_ER1 - 2015-11-16 16.08.55_x45223_y53935_class1.csv]

f_markerId	f_nrOfMarkers	f_x	f_y	l_GTR	i_imagefile	i_subfolder
1	28	503.5	455.5	1	S14ZCG_CD20_100_ER1 - 2015-11-16 16.08.55_x45223_y53935_class1	CellDetectionPaperLilija
2	28	410.5	518.5	1	S14ZCG_CD20_100_ER1 - 2015-11-16 16.08.55_x45223_y53935_class1	CellDetectionPaperLilija
3	28	499.5	668.5	1	S14ZCG_CD20_100_ER1 - 2015-11-16 16.08.55_x45223_y53935_class1	CellDetectionPaperLilija
4	28	582.5	629.5	1	S14ZCG_CD20_100_ER1 - 2015-11-16 16.08.55_x45223_y53935_class1	CellDetectionPaperLilija
5	28	573.5	755.5	1	S14ZCG_CD20_100_ER1 - 2015-11-16 16.08.55_x45223_y53935_class1	CellDetectionPaperLilija
6	28	656.5	737.5	1	S14ZCG_CD20_100_ER1 - 2015-11-16 16.08.55_x45223_y53935_class1	CellDetectionPaperLilija
7	28	342.5	1205.5	1	S14ZCG_CD20_100_ER1 - 2015-11-16 16.08.55_x45223_y53935_class1	CellDetectionPaperLilija
8	28	640.5	1338.5	1	S14ZCG_CD20_100_ER1 - 2015-11-16 16.08.55_x45223_y53935_class1	CellDetectionPaperLilija
9	28	767.5	1384.5	1	S14ZCG_CD20_100_ER1 - 2015-11-16 16.08.55_x45223_y53935_class1	CellDetectionPaperLilija
10	28	764.5	1467.5	1	S14ZCG_CD20_100_ER1 - 2015-11-16 16.08.55_x45223_y53935_class1	CellDetectionPaperLilija
12	28	832.5	1508.5	1	S14ZCG_CD20_100_ER1 - 2015-11-16 16.08.55_x45223_y53935_class1	CellDetectionPaperLilija
13	28	871.5	1558.5	1	S14ZCG_CD20_100_ER1 - 2015-11-16 16.08.55_x45223_y53935_class1	CellDetectionPaperLilija
14	28	993.5	1739.5	1	S14ZCG_CD20_100_ER1 - 2015-11-16 16.08.55_x45223_y53935_class1	CellDetectionPaperLilija
15	28	1145.5	1852.5	1	S14ZCG_CD20_100_ER1 - 2015-11-16 16.08.55_x45223_y53935_class1	CellDetectionPaperLilija
16	28	1191.5	1878.5	1	S14ZCG_CD20_100_ER1 - 2015-11-16 16.08.55_x45223_y53935_class1	CellDetectionPaperLilija
17	28	1256.5	1301.5	1	S14ZCG_CD20_100_ER1 - 2015-11-16 16.08.55_x45223_y53935_class1	CellDetectionPaperLilija
18	28	1276.5	1245.5	1	S14ZCG_CD20_100_ER1 - 2015-11-16 16.08.55_x45223_y53935_class1	CellDetectionPaperLilija
19	28	1137.5	1153.5	1	S14ZCG_CD20_100_ER1 - 2015-11-16 16.08.55_x45223_y53935_class1	CellDetectionPaperLilija
20	28	1102.5	1101.5	1	S14ZCG_CD20_100_ER1 - 2015-11-16 16.08.55_x45223_y53935_class1	CellDetectionPaperLilija
21	28	1021.5	936.5	1	S14ZCG_CD20_100_ER1 - 2015-11-16 16.08.55_x45223_y53935_class1	CellDetectionPaperLilija
22	28	1441.5	938.5	1	S14ZCG_CD20_100_ER1 - 2015-11-16 16.08.55_x45223_y53935_class1	CellDetectionPaperLilija
23	28	1382.5	1157.5	1	S14ZCG_CD20_100_ER1 - 2015-11-16 16.08.55_x45223_y53935_class1	CellDetectionPaperLilija
25	28	1572.5	759.5	1	S14ZCG_CD20_100_ER1 - 2015-11-16 16.08.55_x45223_y53935_class1	CellDetectionPaperLilija
26	28	1726.5	716.5	1	S14ZCG_CD20_100_ER1 - 2015-11-16 16.08.55_x45223_y53935_class1	CellDetectionPaperLilija
27	28	1831.5	1125.5	1	S14ZCG_CD20_100_ER1 - 2015-11-16 16.08.55_x45223_y53935_class1	CellDetectionPaperLilija
28	28	1624.5	1001.5	1	S14ZCG_CD20_100_ER1 - 2015-11-16 16.08.55_x45223_y53935_class1	CellDetectionPaperLilija
29	28	1554.5	1430.5	1	S14ZCG_CD20_100_ER1 - 2015-11-16 16.08.55_x45223_y53935_class1	CellDetectionPaperLilija
30	28	1472.5	143.5	1	S14ZCG_CD20_100_ER1 - 2015-11-16 16.08.55_x45223_y53935_class1	CellDetectionPaperLilija
