# Supplementary material for: Robust and accurate quantification of biomarkers of immune cells in lung cancer micro-environment using deep convolutional neural networks
Source: PeerJ. 2019 Apr 10;7:e6335. doi: 10.7717/peerj.6335 (PMC6462181; doi:10.7717/peerj.6335)
Supplement: Supplemental Information 2 — The positions of the positive cells were detected by four independent human observers on at least 64 different validation images. Each csv file stored in the zip archive represents the positive cell count and their position per person and validation image. [file peerj-07-6335-s002.zip › validation-observers/person2/S14ZCG_CD3_100_ER1 - 2015-11-16 13.19.00_x33545_y28871_class1.csv]

f_markerId	f_nrOfMarkers	f_x	f_y	l_GTR	i_imagefile	i_subfolder
1	53	186.5	15.5	1	S14ZCG_CD3_100_ER1 - 2015-11-16 13.19.00_x33545_y28871_class1	CellDetectionPaperLilija
2	53	96.5	324.5	1	S14ZCG_CD3_100_ER1 - 2015-11-16 13.19.00_x33545_y28871_class1	CellDetectionPaperLilija
3	53	81.5	415.5	1	S14ZCG_CD3_100_ER1 - 2015-11-16 13.19.00_x33545_y28871_class1	CellDetectionPaperLilija
4	53	227.5	468.5	1	S14ZCG_CD3_100_ER1 - 2015-11-16 13.19.00_x33545_y28871_class1	CellDetectionPaperLilija
5	53	201.5	731.5	1	S14ZCG_CD3_100_ER1 - 2015-11-16 13.19.00_x33545_y28871_class1	CellDetectionPaperLilija
6	53	33.5	674.5	1	S14ZCG_CD3_100_ER1 - 2015-11-16 13.19.00_x33545_y28871_class1	CellDetectionPaperLilija
7	53	384.5	770.5	1	S14ZCG_CD3_100_ER1 - 2015-11-16 13.19.00_x33545_y28871_class1	CellDetectionPaperLilija
8	53	451.5	816.5	1	S14ZCG_CD3_100_ER1 - 2015-11-16 13.19.00_x33545_y28871_class1	CellDetectionPaperLilija
9	53	466.5	585.5	1	S14ZCG_CD3_100_ER1 - 2015-11-16 13.19.00_x33545_y28871_class1	CellDetectionPaperLilija
10	53	481.5	470.5	1	S14ZCG_CD3_100_ER1 - 2015-11-16 13.19.00_x33545_y28871_class1	CellDetectionPaperLilija
11	53	490.5	291.5	1	S14ZCG_CD3_100_ER1 - 2015-11-16 13.19.00_x33545_y28871_class1	CellDetectionPaperLilija
12	53	845.5	74.5	1	S14ZCG_CD3_100_ER1 - 2015-11-16 13.19.00_x33545_y28871_class1	CellDetectionPaperLilija
13	53	736.5	233.5	1	S14ZCG_CD3_100_ER1 - 2015-11-16 13.19.00_x33545_y28871_class1	CellDetectionPaperLilija
14	53	845.5	307.5	1	S14ZCG_CD3_100_ER1 - 2015-11-16 13.19.00_x33545_y28871_class1	CellDetectionPaperLilija
15	53	1036.5	82.5	1	S14ZCG_CD3_100_ER1 - 2015-11-16 13.19.00_x33545_y28871_class1	CellDetectionPaperLilija
16	53	971.5	370.5	1	S14ZCG_CD3_100_ER1 - 2015-11-16 13.19.00_x33545_y28871_class1	CellDetectionPaperLilija
17	53	982.5	587.5	1	S14ZCG_CD3_100_ER1 - 2015-11-16 13.19.00_x33545_y28871_class1	CellDetectionPaperLilija
18	53	701.5	598.5	1	S14ZCG_CD3_100_ER1 - 2015-11-16 13.19.00_x33545_y28871_class1	CellDetectionPaperLilija
19	53	647.5	729.5	1	S14ZCG_CD3_100_ER1 - 2015-11-16 13.19.00_x33545_y28871_class1	CellDetectionPaperLilija
20	53	619.5	885.5	1	S14ZCG_CD3_100_ER1 - 2015-11-16 13.19.00_x33545_y28871_class1	CellDetectionPaperLilija
21	53	558.5	862.5	1	S14ZCG_CD3_100_ER1 - 2015-11-16 13.19.00_x33545_y28871_class1	CellDetectionPaperLilija
22	53	516.5	881.5	1	S14ZCG_CD3_100_ER1 - 2015-11-16 13.19.00_x33545_y28871_class1	CellDetectionPaperLilija
23	53	529.5	1462.5	1	S14ZCG_CD3_100_ER1 - 2015-11-16 13.19.00_x33545_y28871_class1	CellDetectionPaperLilija
24	53	418.5	1893.5	1	S14ZCG_CD3_100_ER1 - 2015-11-16 13.19.00_x33545_y28871_class1	CellDetectionPaperLilija
25	53	810.5	988.5	1	S14ZCG_CD3_100_ER1 - 2015-11-16 13.19.00_x33545_y28871_class1	CellDetectionPaperLilija
26	53	973.5	1410.5	1	S14ZCG_CD3_100_ER1 - 2015-11-16 13.19.00_x33545_y28871_class1	CellDetectionPaperLilija
27	53	1043.5	1684.5	1	S14ZCG_CD3_100_ER1 - 2015-11-16 13.19.00_x33545_y28871_class1	CellDetectionPaperLilija
28	53	936.5	1754.5	1	S14ZCG_CD3_100_ER1 - 2015-11-16 13.19.00_x33545_y28871_class1	CellDetectionPaperLilija
29	53	1193.5	1963.5	1	S14ZCG_CD3_100_ER1 - 2015-11-16 13.19.00_x33545_y28871_class1	CellDetectionPaperLilija
30	53	1084.5	1969.5	1	S14ZCG_CD3_100_ER1 - 2015-11-16 13.19.00_x33545_y28871_class1	CellDetectionPaperLilija
31	53	1406.5	1828.5	1	S14ZCG_CD3_100_ER1 - 2015-11-16 13.19.00_x33545_y28871_class1	CellDetectionPaperLilija
32	53	1417.5	1745.5	1	S14ZCG_CD3_100_ER1 - 2015-11-16 13.19.00_x33545_y28871_class1	CellDetectionPaperLilija
33	53	1359.5	1693.5	1	S14ZCG_CD3_100_ER1 - 2015-11-16 13.19.00_x33545_y28871_class1	CellDetectionPaperLilija
34	53	1589.5	1767.5	1	S14ZCG_CD3_100_ER1 - 2015-11-16 13.19.00_x33545_y28871_class1	CellDetectionPaperLilija
35	53	1724.5	1712.5	1	S14ZCG_CD3_100_ER1 - 2015-11-16 13.19.00_x33545_y28871_class1	CellDetectionPaperLilija
36	53	1779.5	1617.5	1	S14ZCG_CD3_100_ER1 - 2015-11-16 13.19.00_x33545_y28871_class1	CellDetectionPaperLilija
37	53	1885.5	1808.5	1	S14ZCG_CD3_100_ER1 - 2015-11-16 13.19.00_x33545_y28871_class1	CellDetectionPaperLilija
38	53	1324.5	1558.5	1	S14ZCG_CD3_100_ER1 - 2015-11-16 13.19.00_x33545_y28871_class1	CellDetectionPaperLilija
39	53	1417.5	981.5	1	S14ZCG_CD3_100_ER1 - 2015-11-16 13.19.00_x33545_y28871_class1	CellDetectionPaperLilija
40	53	1348.5	946.5	1	S14ZCG_CD3_100_ER1 - 2015-11-16 13.19.00_x33545_y28871_class1	CellDetectionPaperLilija
41	53	1202.5	914.5	1	S14ZCG_CD3_100_ER1 - 2015-11-16 13.19.00_x33545_y28871_class1	CellDetectionPaperLilija
42	53	1137.5	949.5	1	S14ZCG_CD3_100_ER1 - 2015-11-16 13.19.00_x33545_y28871_class1	CellDetectionPaperLilija
43	53	1060.5	909.5	1	S14ZCG_CD3_100_ER1 - 2015-11-16 13.19.00_x33545_y28871_class1	CellDetectionPaperLilija
44	53	823.5	1057.5	1	S14ZCG_CD3_100_ER1 - 2015-11-16 13.19.00_x33545_y28871_class1	CellDetectionPaperLilija
45	53	1615.5	848.5	1	S14ZCG_CD3_100_ER1 - 2015-11-16 13.19.00_x33545_y28871_class1	CellDetectionPaperLilija
46	53	1998.5	1081.5	1	S14ZCG_CD3_100_ER1 - 2015-11-16 13.19.00_x33545_y28871_class1	CellDetectionPaperLilija
47	53	1818.5	748.5	1	S14ZCG_CD3_100_ER1 - 2015-11-16 13.19.00_x33545_y28871_class1	CellDetectionPaperLilija
48	53	1622.5	724.5	1	S14ZCG_CD3_100_ER1 - 2015-11-16 13.19.00_x33545_y28871_class1	CellDetectionPaperLilija
49	53	1165.5	598.5	1	S14ZCG_CD3_100_ER1 - 2015-11-16 13.19.00_x33545_y28871_class1	CellDetectionPaperLilija
50	53	1237.5	402.5	1	S14ZCG_CD3_100_ER1 - 2015-11-16 13.19.00_x33545_y28871_class1	CellDetectionPaperLilija
51	53	930.5	117.5	1	S14ZCG_CD3_100_ER1 - 2015-11-16 13.19.00_x33545_y28871_class1	CellDetectionPaperLilija
52	53	1831.5	154.5	1	S14ZCG_CD3_100_ER1 - 2015-11-16 13.19.00_x33545_y28871_class1	CellDetectionPaperLilija
53	53	1557.5	82.5	1	S14ZCG_CD3_100_ER1 - 2015-11-16 13.19.00_x33545_y28871_class1	CellDetectionPaperLilija
