# Supplementary material for: Robust and accurate quantification of biomarkers of immune cells in lung cancer micro-environment using deep convolutional neural networks
Source: PeerJ. 2019 Apr 10;7:e6335. doi: 10.7717/peerj.6335 (PMC6462181; doi:10.7717/peerj.6335)
Supplement: Supplemental Information 2 — The positions of the positive cells were detected by four independent human observers on at least 64 different validation images. Each csv file stored in the zip archive represents the positive cell count and their position per person and validation image. [file peerj-07-6335-s002.zip › validation-observers/person2/S14ZCG_CD3_100_ER1 - 2015-11-16 13.19.00_x50347_y42675_class1.csv]

f_markerId	f_nrOfMarkers	f_x	f_y	l_GTR	i_imagefile	i_subfolder
1	57	31.5	291.5	1	S14ZCG_CD3_100_ER1 - 2015-11-16 13.19.00_x50347_y42675_class1	CellDetectionPaperLilija
2	57	142.5	1236.5	1	S14ZCG_CD3_100_ER1 - 2015-11-16 13.19.00_x50347_y42675_class1	CellDetectionPaperLilija
3	57	105.5	1305.5	1	S14ZCG_CD3_100_ER1 - 2015-11-16 13.19.00_x50347_y42675_class1	CellDetectionPaperLilija
4	57	88.5	1260.5	1	S14ZCG_CD3_100_ER1 - 2015-11-16 13.19.00_x50347_y42675_class1	CellDetectionPaperLilija
5	57	880.5	761.5	1	S14ZCG_CD3_100_ER1 - 2015-11-16 13.19.00_x50347_y42675_class1	CellDetectionPaperLilija
6	57	980.5	246.5	1	S14ZCG_CD3_100_ER1 - 2015-11-16 13.19.00_x50347_y42675_class1	CellDetectionPaperLilija
7	57	1128.5	485.5	1	S14ZCG_CD3_100_ER1 - 2015-11-16 13.19.00_x50347_y42675_class1	CellDetectionPaperLilija
8	57	1182.5	696.5	1	S14ZCG_CD3_100_ER1 - 2015-11-16 13.19.00_x50347_y42675_class1	CellDetectionPaperLilija
9	57	1230.5	733.5	1	S14ZCG_CD3_100_ER1 - 2015-11-16 13.19.00_x50347_y42675_class1	CellDetectionPaperLilija
10	57	1248.5	631.5	1	S14ZCG_CD3_100_ER1 - 2015-11-16 13.19.00_x50347_y42675_class1	CellDetectionPaperLilija
11	57	1285.5	487.5	1	S14ZCG_CD3_100_ER1 - 2015-11-16 13.19.00_x50347_y42675_class1	CellDetectionPaperLilija
12	57	1293.5	529.5	1	S14ZCG_CD3_100_ER1 - 2015-11-16 13.19.00_x50347_y42675_class1	CellDetectionPaperLilija
13	57	1500.5	626.5	1	S14ZCG_CD3_100_ER1 - 2015-11-16 13.19.00_x50347_y42675_class1	CellDetectionPaperLilija
14	57	1480.5	518.5	1	S14ZCG_CD3_100_ER1 - 2015-11-16 13.19.00_x50347_y42675_class1	CellDetectionPaperLilija
15	57	1591.5	315.5	1	S14ZCG_CD3_100_ER1 - 2015-11-16 13.19.00_x50347_y42675_class1	CellDetectionPaperLilija
17	57	1631.5	361.5	1	S14ZCG_CD3_100_ER1 - 2015-11-16 13.19.00_x50347_y42675_class1	CellDetectionPaperLilija
18	57	1578.5	420.5	1	S14ZCG_CD3_100_ER1 - 2015-11-16 13.19.00_x50347_y42675_class1	CellDetectionPaperLilija
19	57	1478.5	722.5	1	S14ZCG_CD3_100_ER1 - 2015-11-16 13.19.00_x50347_y42675_class1	CellDetectionPaperLilija
20	57	1422.5	877.5	1	S14ZCG_CD3_100_ER1 - 2015-11-16 13.19.00_x50347_y42675_class1	CellDetectionPaperLilija
21	57	1345.5	944.5	1	S14ZCG_CD3_100_ER1 - 2015-11-16 13.19.00_x50347_y42675_class1	CellDetectionPaperLilija
22	57	1330.5	983.5	1	S14ZCG_CD3_100_ER1 - 2015-11-16 13.19.00_x50347_y42675_class1	CellDetectionPaperLilija
23	57	1202.5	1201.5	1	S14ZCG_CD3_100_ER1 - 2015-11-16 13.19.00_x50347_y42675_class1	CellDetectionPaperLilija
24	57	1095.5	920.5	1	S14ZCG_CD3_100_ER1 - 2015-11-16 13.19.00_x50347_y42675_class1	CellDetectionPaperLilija
25	57	1039.5	870.5	1	S14ZCG_CD3_100_ER1 - 2015-11-16 13.19.00_x50347_y42675_class1	CellDetectionPaperLilija
26	57	1206.5	816.5	1	S14ZCG_CD3_100_ER1 - 2015-11-16 13.19.00_x50347_y42675_class1	CellDetectionPaperLilija
27	57	1121.5	981.5	1	S14ZCG_CD3_100_ER1 - 2015-11-16 13.19.00_x50347_y42675_class1	CellDetectionPaperLilija
28	57	1191.5	1025.5	1	S14ZCG_CD3_100_ER1 - 2015-11-16 13.19.00_x50347_y42675_class1	CellDetectionPaperLilija
29	57	1141.5	1057.5	1	S14ZCG_CD3_100_ER1 - 2015-11-16 13.19.00_x50347_y42675_class1	CellDetectionPaperLilija
30	57	1054.5	1044.5	1	S14ZCG_CD3_100_ER1 - 2015-11-16 13.19.00_x50347_y42675_class1	CellDetectionPaperLilija
31	57	1021.5	1049.5	1	S14ZCG_CD3_100_ER1 - 2015-11-16 13.19.00_x50347_y42675_class1	CellDetectionPaperLilija
32	57	1071.5	1092.5	1	S14ZCG_CD3_100_ER1 - 2015-11-16 13.19.00_x50347_y42675_class1	CellDetectionPaperLilija
33	57	1104.5	1166.5	1	S14ZCG_CD3_100_ER1 - 2015-11-16 13.19.00_x50347_y42675_class1	CellDetectionPaperLilija
34	57	1054.5	1212.5	1	S14ZCG_CD3_100_ER1 - 2015-11-16 13.19.00_x50347_y42675_class1	CellDetectionPaperLilija
35	57	1010.5	1271.5	1	S14ZCG_CD3_100_ER1 - 2015-11-16 13.19.00_x50347_y42675_class1	CellDetectionPaperLilija
36	57	941.5	1251.5	1	S14ZCG_CD3_100_ER1 - 2015-11-16 13.19.00_x50347_y42675_class1	CellDetectionPaperLilija
37	57	919.5	1164.5	1	S14ZCG_CD3_100_ER1 - 2015-11-16 13.19.00_x50347_y42675_class1	CellDetectionPaperLilija
38	57	1102.5	774.5	1	S14ZCG_CD3_100_ER1 - 2015-11-16 13.19.00_x50347_y42675_class1	CellDetectionPaperLilija
39	57	1276.5	742.5	1	S14ZCG_CD3_100_ER1 - 2015-11-16 13.19.00_x50347_y42675_class1	CellDetectionPaperLilija
40	57	1933.5	1236.5	1	S14ZCG_CD3_100_ER1 - 2015-11-16 13.19.00_x50347_y42675_class1	CellDetectionPaperLilija
41	57	1903.5	1262.5	1	S14ZCG_CD3_100_ER1 - 2015-11-16 13.19.00_x50347_y42675_class1	CellDetectionPaperLilija
42	57	1916.5	1181.5	1	S14ZCG_CD3_100_ER1 - 2015-11-16 13.19.00_x50347_y42675_class1	CellDetectionPaperLilija
43	57	1868.5	1144.5	1	S14ZCG_CD3_100_ER1 - 2015-11-16 13.19.00_x50347_y42675_class1	CellDetectionPaperLilija
44	57	1826.5	1192.5	1	S14ZCG_CD3_100_ER1 - 2015-11-16 13.19.00_x50347_y42675_class1	CellDetectionPaperLilija
45	57	1737.5	1262.5	1	S14ZCG_CD3_100_ER1 - 2015-11-16 13.19.00_x50347_y42675_class1	CellDetectionPaperLilija
46	57	1789.5	1134.5	1	S14ZCG_CD3_100_ER1 - 2015-11-16 13.19.00_x50347_y42675_class1	CellDetectionPaperLilija
47	57	1813.5	1432.5	1	S14ZCG_CD3_100_ER1 - 2015-11-16 13.19.00_x50347_y42675_class1	CellDetectionPaperLilija
48	57	1785.5	1349.5	1	S14ZCG_CD3_100_ER1 - 2015-11-16 13.19.00_x50347_y42675_class1	CellDetectionPaperLilija
49	57	1859.5	1371.5	1	S14ZCG_CD3_100_ER1 - 2015-11-16 13.19.00_x50347_y42675_class1	CellDetectionPaperLilija
50	57	1807.5	1303.5	1	S14ZCG_CD3_100_ER1 - 2015-11-16 13.19.00_x50347_y42675_class1	CellDetectionPaperLilija
51	57	1935.5	1321.5	1	S14ZCG_CD3_100_ER1 - 2015-11-16 13.19.00_x50347_y42675_class1	CellDetectionPaperLilija
52	57	1964.5	1414.5	1	S14ZCG_CD3_100_ER1 - 2015-11-16 13.19.00_x50347_y42675_class1	CellDetectionPaperLilija
53	57	1839.5	1299.5	1	S14ZCG_CD3_100_ER1 - 2015-11-16 13.19.00_x50347_y42675_class1	CellDetectionPaperLilija
54	57	1922.5	1123.5	1	S14ZCG_CD3_100_ER1 - 2015-11-16 13.19.00_x50347_y42675_class1	CellDetectionPaperLilija
55	57	1940.5	1062.5	1	S14ZCG_CD3_100_ER1 - 2015-11-16 13.19.00_x50347_y42675_class1	CellDetectionPaperLilija
56	57	1964.5	1038.5	1	S14ZCG_CD3_100_ER1 - 2015-11-16 13.19.00_x50347_y42675_class1	CellDetectionPaperLilija
57	57	1123.5	1586.5	1	S14ZCG_CD3_100_ER1 - 2015-11-16 13.19.00_x50347_y42675_class1	CellDetectionPaperLilija
58	57	1285.5	1908.5	1	S14ZCG_CD3_100_ER1 - 2015-11-16 13.19.00_x50347_y42675_class1	CellDetectionPaperLilija
