# Supplementary material for: Robust and accurate quantification of biomarkers of immune cells in lung cancer micro-environment using deep convolutional neural networks
Source: PeerJ. 2019 Apr 10;7:e6335. doi: 10.7717/peerj.6335 (PMC6462181; doi:10.7717/peerj.6335)
Supplement: Supplemental Information 2 — The positions of the positive cells were detected by four independent human observers on at least 64 different validation images. Each csv file stored in the zip archive represents the positive cell count and their position per person and validation image. [file peerj-07-6335-s002.zip › validation-observers/person2/S14ZCG_CD3_100_ER1 - 2015-11-16 13.19.00_x50421_y22617_class1.csv]

f_markerId	f_nrOfMarkers	f_x	f_y	l_GTR	i_imagefile	i_subfolder
1	191	551.5	128.5	1	S14ZCG_CD3_100_ER1 - 2015-11-16 13.19.00_x50421_y22617_class1	CellDetectionPaperLilija
2	191	351.5	252.5	1	S14ZCG_CD3_100_ER1 - 2015-11-16 13.19.00_x50421_y22617_class1	CellDetectionPaperLilija
3	191	283.5	276.5	1	S14ZCG_CD3_100_ER1 - 2015-11-16 13.19.00_x50421_y22617_class1	CellDetectionPaperLilija
4	191	233.5	331.5	1	S14ZCG_CD3_100_ER1 - 2015-11-16 13.19.00_x50421_y22617_class1	CellDetectionPaperLilija
5	191	83.5	518.5	1	S14ZCG_CD3_100_ER1 - 2015-11-16 13.19.00_x50421_y22617_class1	CellDetectionPaperLilija
6	191	212.5	772.5	1	S14ZCG_CD3_100_ER1 - 2015-11-16 13.19.00_x50421_y22617_class1	CellDetectionPaperLilija
7	191	251.5	764.5	1	S14ZCG_CD3_100_ER1 - 2015-11-16 13.19.00_x50421_y22617_class1	CellDetectionPaperLilija
8	191	140.5	768.5	1	S14ZCG_CD3_100_ER1 - 2015-11-16 13.19.00_x50421_y22617_class1	CellDetectionPaperLilija
9	191	96.5	733.5	1	S14ZCG_CD3_100_ER1 - 2015-11-16 13.19.00_x50421_y22617_class1	CellDetectionPaperLilija
10	191	194.5	642.5	1	S14ZCG_CD3_100_ER1 - 2015-11-16 13.19.00_x50421_y22617_class1	CellDetectionPaperLilija
11	191	186.5	542.5	1	S14ZCG_CD3_100_ER1 - 2015-11-16 13.19.00_x50421_y22617_class1	CellDetectionPaperLilija
12	191	177.5	478.5	1	S14ZCG_CD3_100_ER1 - 2015-11-16 13.19.00_x50421_y22617_class1	CellDetectionPaperLilija
13	191	168.5	405.5	1	S14ZCG_CD3_100_ER1 - 2015-11-16 13.19.00_x50421_y22617_class1	CellDetectionPaperLilija
14	191	59.5	635.5	1	S14ZCG_CD3_100_ER1 - 2015-11-16 13.19.00_x50421_y22617_class1	CellDetectionPaperLilija
15	191	29.5	709.5	1	S14ZCG_CD3_100_ER1 - 2015-11-16 13.19.00_x50421_y22617_class1	CellDetectionPaperLilija
16	191	40.5	755.5	1	S14ZCG_CD3_100_ER1 - 2015-11-16 13.19.00_x50421_y22617_class1	CellDetectionPaperLilija
17	191	20.5	792.5	1	S14ZCG_CD3_100_ER1 - 2015-11-16 13.19.00_x50421_y22617_class1	CellDetectionPaperLilija
18	191	70.5	909.5	1	S14ZCG_CD3_100_ER1 - 2015-11-16 13.19.00_x50421_y22617_class1	CellDetectionPaperLilija
19	191	94.5	925.5	1	S14ZCG_CD3_100_ER1 - 2015-11-16 13.19.00_x50421_y22617_class1	CellDetectionPaperLilija
20	191	83.5	881.5	1	S14ZCG_CD3_100_ER1 - 2015-11-16 13.19.00_x50421_y22617_class1	CellDetectionPaperLilija
21	191	53.5	944.5	1	S14ZCG_CD3_100_ER1 - 2015-11-16 13.19.00_x50421_y22617_class1	CellDetectionPaperLilija
22	191	90.5	959.5	1	S14ZCG_CD3_100_ER1 - 2015-11-16 13.19.00_x50421_y22617_class1	CellDetectionPaperLilija
23	191	75.5	1014.5	1	S14ZCG_CD3_100_ER1 - 2015-11-16 13.19.00_x50421_y22617_class1	CellDetectionPaperLilija
24	191	51.5	1062.5	1	S14ZCG_CD3_100_ER1 - 2015-11-16 13.19.00_x50421_y22617_class1	CellDetectionPaperLilija
25	191	101.5	1077.5	1	S14ZCG_CD3_100_ER1 - 2015-11-16 13.19.00_x50421_y22617_class1	CellDetectionPaperLilija
26	191	166.5	1025.5	1	S14ZCG_CD3_100_ER1 - 2015-11-16 13.19.00_x50421_y22617_class1	CellDetectionPaperLilija
27	191	188.5	996.5	1	S14ZCG_CD3_100_ER1 - 2015-11-16 13.19.00_x50421_y22617_class1	CellDetectionPaperLilija
28	191	259.5	949.5	1	S14ZCG_CD3_100_ER1 - 2015-11-16 13.19.00_x50421_y22617_class1	CellDetectionPaperLilija
29	191	388.5	927.5	1	S14ZCG_CD3_100_ER1 - 2015-11-16 13.19.00_x50421_y22617_class1	CellDetectionPaperLilija
31	191	447.5	790.5	1	S14ZCG_CD3_100_ER1 - 2015-11-16 13.19.00_x50421_y22617_class1	CellDetectionPaperLilija
32	191	521.5	768.5	1	S14ZCG_CD3_100_ER1 - 2015-11-16 13.19.00_x50421_y22617_class1	CellDetectionPaperLilija
33	191	545.5	733.5	1	S14ZCG_CD3_100_ER1 - 2015-11-16 13.19.00_x50421_y22617_class1	CellDetectionPaperLilija
34	191	536.5	674.5	1	S14ZCG_CD3_100_ER1 - 2015-11-16 13.19.00_x50421_y22617_class1	CellDetectionPaperLilija
35	191	327.5	711.5	1	S14ZCG_CD3_100_ER1 - 2015-11-16 13.19.00_x50421_y22617_class1	CellDetectionPaperLilija
36	191	299.5	696.5	1	S14ZCG_CD3_100_ER1 - 2015-11-16 13.19.00_x50421_y22617_class1	CellDetectionPaperLilija
37	191	427.5	587.5	1	S14ZCG_CD3_100_ER1 - 2015-11-16 13.19.00_x50421_y22617_class1	CellDetectionPaperLilija
38	191	579.5	472.5	1	S14ZCG_CD3_100_ER1 - 2015-11-16 13.19.00_x50421_y22617_class1	CellDetectionPaperLilija
39	191	597.5	605.5	1	S14ZCG_CD3_100_ER1 - 2015-11-16 13.19.00_x50421_y22617_class1	CellDetectionPaperLilija
40	191	629.5	572.5	1	S14ZCG_CD3_100_ER1 - 2015-11-16 13.19.00_x50421_y22617_class1	CellDetectionPaperLilija
41	191	640.5	435.5	1	S14ZCG_CD3_100_ER1 - 2015-11-16 13.19.00_x50421_y22617_class1	CellDetectionPaperLilija
42	191	1176.5	50.5	1	S14ZCG_CD3_100_ER1 - 2015-11-16 13.19.00_x50421_y22617_class1	CellDetectionPaperLilija
43	191	1182.5	122.5	1	S14ZCG_CD3_100_ER1 - 2015-11-16 13.19.00_x50421_y22617_class1	CellDetectionPaperLilija
44	191	973.5	85.5	1	S14ZCG_CD3_100_ER1 - 2015-11-16 13.19.00_x50421_y22617_class1	CellDetectionPaperLilija
45	191	915.5	202.5	1	S14ZCG_CD3_100_ER1 - 2015-11-16 13.19.00_x50421_y22617_class1	CellDetectionPaperLilija
46	191	1128.5	250.5	1	S14ZCG_CD3_100_ER1 - 2015-11-16 13.19.00_x50421_y22617_class1	CellDetectionPaperLilija
47	191	989.5	348.5	1	S14ZCG_CD3_100_ER1 - 2015-11-16 13.19.00_x50421_y22617_class1	CellDetectionPaperLilija
48	191	1028.5	450.5	1	S14ZCG_CD3_100_ER1 - 2015-11-16 13.19.00_x50421_y22617_class1	CellDetectionPaperLilija
49	191	749.5	335.5	1	S14ZCG_CD3_100_ER1 - 2015-11-16 13.19.00_x50421_y22617_class1	CellDetectionPaperLilija
50	191	1150.5	476.5	1	S14ZCG_CD3_100_ER1 - 2015-11-16 13.19.00_x50421_y22617_class1	CellDetectionPaperLilija
51	191	1108.5	568.5	1	S14ZCG_CD3_100_ER1 - 2015-11-16 13.19.00_x50421_y22617_class1	CellDetectionPaperLilija
52	191	1156.5	557.5	1	S14ZCG_CD3_100_ER1 - 2015-11-16 13.19.00_x50421_y22617_class1	CellDetectionPaperLilija
53	191	1047.5	544.5	1	S14ZCG_CD3_100_ER1 - 2015-11-16 13.19.00_x50421_y22617_class1	CellDetectionPaperLilija
54	191	1069.5	607.5	1	S14ZCG_CD3_100_ER1 - 2015-11-16 13.19.00_x50421_y22617_class1	CellDetectionPaperLilija
55	191	1063.5	683.5	1	S14ZCG_CD3_100_ER1 - 2015-11-16 13.19.00_x50421_y22617_class1	CellDetectionPaperLilija
56	191	1174.5	672.5	1	S14ZCG_CD3_100_ER1 - 2015-11-16 13.19.00_x50421_y22617_class1	CellDetectionPaperLilija
57	191	1298.5	766.5	1	S14ZCG_CD3_100_ER1 - 2015-11-16 13.19.00_x50421_y22617_class1	CellDetectionPaperLilija
58	191	806.5	727.5	1	S14ZCG_CD3_100_ER1 - 2015-11-16 13.19.00_x50421_y22617_class1	CellDetectionPaperLilija
59	191	751.5	774.5	1	S14ZCG_CD3_100_ER1 - 2015-11-16 13.19.00_x50421_y22617_class1	CellDetectionPaperLilija
60	191	780.5	620.5	1	S14ZCG_CD3_100_ER1 - 2015-11-16 13.19.00_x50421_y22617_class1	CellDetectionPaperLilija
61	191	629.5	764.5	1	S14ZCG_CD3_100_ER1 - 2015-11-16 13.19.00_x50421_y22617_class1	CellDetectionPaperLilija
62	191	845.5	842.5	1	S14ZCG_CD3_100_ER1 - 2015-11-16 13.19.00_x50421_y22617_class1	CellDetectionPaperLilija
63	191	812.5	816.5	1	S14ZCG_CD3_100_ER1 - 2015-11-16 13.19.00_x50421_y22617_class1	CellDetectionPaperLilija
64	191	1054.5	807.5	1	S14ZCG_CD3_100_ER1 - 2015-11-16 13.19.00_x50421_y22617_class1	CellDetectionPaperLilija
65	191	1110.5	838.5	1	S14ZCG_CD3_100_ER1 - 2015-11-16 13.19.00_x50421_y22617_class1	CellDetectionPaperLilija
66	191	1200.5	773.5	1	S14ZCG_CD3_100_ER1 - 2015-11-16 13.19.00_x50421_y22617_class1	CellDetectionPaperLilija
67	191	1146.5	771.5	1	S14ZCG_CD3_100_ER1 - 2015-11-16 13.19.00_x50421_y22617_class1	CellDetectionPaperLilija
68	191	1095.5	772.5	1	S14ZCG_CD3_100_ER1 - 2015-11-16 13.19.00_x50421_y22617_class1	CellDetectionPaperLilija
69	191	1247.5	927.5	1	S14ZCG_CD3_100_ER1 - 2015-11-16 13.19.00_x50421_y22617_class1	CellDetectionPaperLilija
70	191	1242.5	971.5	1	S14ZCG_CD3_100_ER1 - 2015-11-16 13.19.00_x50421_y22617_class1	CellDetectionPaperLilija
72	191	1210.5	962.5	1	S14ZCG_CD3_100_ER1 - 2015-11-16 13.19.00_x50421_y22617_class1	CellDetectionPaperLilija
73	191	1247.5	1016.5	1	S14ZCG_CD3_100_ER1 - 2015-11-16 13.19.00_x50421_y22617_class1	CellDetectionPaperLilija
74	191	1254.5	1059.5	1	S14ZCG_CD3_100_ER1 - 2015-11-16 13.19.00_x50421_y22617_class1	CellDetectionPaperLilija
75	191	1238.5	1091.5	1	S14ZCG_CD3_100_ER1 - 2015-11-16 13.19.00_x50421_y22617_class1	CellDetectionPaperLilija
76	191	1204.5	1091.5	1	S14ZCG_CD3_100_ER1 - 2015-11-16 13.19.00_x50421_y22617_class1	CellDetectionPaperLilija
77	191	1166.5	1037.5	1	S14ZCG_CD3_100_ER1 - 2015-11-16 13.19.00_x50421_y22617_class1	CellDetectionPaperLilija
78	191	1121.5	912.5	1	S14ZCG_CD3_100_ER1 - 2015-11-16 13.19.00_x50421_y22617_class1	CellDetectionPaperLilija
79	191	1084.5	958.5	1	S14ZCG_CD3_100_ER1 - 2015-11-16 13.19.00_x50421_y22617_class1	CellDetectionPaperLilija
80	191	1122.5	986.5	1	S14ZCG_CD3_100_ER1 - 2015-11-16 13.19.00_x50421_y22617_class1	CellDetectionPaperLilija
81	191	1052.5	938.5	1	S14ZCG_CD3_100_ER1 - 2015-11-16 13.19.00_x50421_y22617_class1	CellDetectionPaperLilija
82	191	1056.5	899.5	1	S14ZCG_CD3_100_ER1 - 2015-11-16 13.19.00_x50421_y22617_class1	CellDetectionPaperLilija
83	191	1171.5	1141.5	1	S14ZCG_CD3_100_ER1 - 2015-11-16 13.19.00_x50421_y22617_class1	CellDetectionPaperLilija
84	191	1214.5	1164.5	1	S14ZCG_CD3_100_ER1 - 2015-11-16 13.19.00_x50421_y22617_class1	CellDetectionPaperLilija
85	191	1226.5	1220.5	1	S14ZCG_CD3_100_ER1 - 2015-11-16 13.19.00_x50421_y22617_class1	CellDetectionPaperLilija
86	191	1125.5	1173.5	1	S14ZCG_CD3_100_ER1 - 2015-11-16 13.19.00_x50421_y22617_class1	CellDetectionPaperLilija
87	191	1112.5	1148.5	1	S14ZCG_CD3_100_ER1 - 2015-11-16 13.19.00_x50421_y22617_class1	CellDetectionPaperLilija
88	191	1085.5	1104.5	1	S14ZCG_CD3_100_ER1 - 2015-11-16 13.19.00_x50421_y22617_class1	CellDetectionPaperLilija
89	191	1050.5	1094.5	1	S14ZCG_CD3_100_ER1 - 2015-11-16 13.19.00_x50421_y22617_class1	CellDetectionPaperLilija
90	191	1055.5	1175.5	1	S14ZCG_CD3_100_ER1 - 2015-11-16 13.19.00_x50421_y22617_class1	CellDetectionPaperLilija
91	191	1040.5	1219.5	1	S14ZCG_CD3_100_ER1 - 2015-11-16 13.19.00_x50421_y22617_class1	CellDetectionPaperLilija
92	191	983.5	1272.5	1	S14ZCG_CD3_100_ER1 - 2015-11-16 13.19.00_x50421_y22617_class1	CellDetectionPaperLilija
93	191	913.5	1043.5	1	S14ZCG_CD3_100_ER1 - 2015-11-16 13.19.00_x50421_y22617_class1	CellDetectionPaperLilija
94	191	991.5	1114.5	1	S14ZCG_CD3_100_ER1 - 2015-11-16 13.19.00_x50421_y22617_class1	CellDetectionPaperLilija
95	191	934.5	1134.5	1	S14ZCG_CD3_100_ER1 - 2015-11-16 13.19.00_x50421_y22617_class1	CellDetectionPaperLilija
96	191	943.5	1107.5	1	S14ZCG_CD3_100_ER1 - 2015-11-16 13.19.00_x50421_y22617_class1	CellDetectionPaperLilija
97	191	836.5	1054.5	1	S14ZCG_CD3_100_ER1 - 2015-11-16 13.19.00_x50421_y22617_class1	CellDetectionPaperLilija
98	191	739.5	1122.5	1	S14ZCG_CD3_100_ER1 - 2015-11-16 13.19.00_x50421_y22617_class1	CellDetectionPaperLilija
99	191	690.5	985.5	1	S14ZCG_CD3_100_ER1 - 2015-11-16 13.19.00_x50421_y22617_class1	CellDetectionPaperLilija
100	191	796.5	1216.5	1	S14ZCG_CD3_100_ER1 - 2015-11-16 13.19.00_x50421_y22617_class1	CellDetectionPaperLilija
101	191	829.5	1254.5	1	S14ZCG_CD3_100_ER1 - 2015-11-16 13.19.00_x50421_y22617_class1	CellDetectionPaperLilija
102	191	443.5	1004.5	1	S14ZCG_CD3_100_ER1 - 2015-11-16 13.19.00_x50421_y22617_class1	CellDetectionPaperLilija
103	191	422.5	1045.5	1	S14ZCG_CD3_100_ER1 - 2015-11-16 13.19.00_x50421_y22617_class1	CellDetectionPaperLilija
104	191	390.5	1059.5	1	S14ZCG_CD3_100_ER1 - 2015-11-16 13.19.00_x50421_y22617_class1	CellDetectionPaperLilija
105	191	356.5	1006.5	1	S14ZCG_CD3_100_ER1 - 2015-11-16 13.19.00_x50421_y22617_class1	CellDetectionPaperLilija
106	191	605.5	1204.5	1	S14ZCG_CD3_100_ER1 - 2015-11-16 13.19.00_x50421_y22617_class1	CellDetectionPaperLilija
107	191	623.5	1184.5	1	S14ZCG_CD3_100_ER1 - 2015-11-16 13.19.00_x50421_y22617_class1	CellDetectionPaperLilija
108	191	586.5	1208.5	1	S14ZCG_CD3_100_ER1 - 2015-11-16 13.19.00_x50421_y22617_class1	CellDetectionPaperLilija
109	191	503.5	1180.5	1	S14ZCG_CD3_100_ER1 - 2015-11-16 13.19.00_x50421_y22617_class1	CellDetectionPaperLilija
110	191	583.5	1141.5	1	S14ZCG_CD3_100_ER1 - 2015-11-16 13.19.00_x50421_y22617_class1	CellDetectionPaperLilija
111	191	670.5	1094.5	1	S14ZCG_CD3_100_ER1 - 2015-11-16 13.19.00_x50421_y22617_class1	CellDetectionPaperLilija
112	191	650.5	1096.5	1	S14ZCG_CD3_100_ER1 - 2015-11-16 13.19.00_x50421_y22617_class1	CellDetectionPaperLilija
113	191	187.5	1234.5	1	S14ZCG_CD3_100_ER1 - 2015-11-16 13.19.00_x50421_y22617_class1	CellDetectionPaperLilija
114	191	137.5	1210.5	1	S14ZCG_CD3_100_ER1 - 2015-11-16 13.19.00_x50421_y22617_class1	CellDetectionPaperLilija
115	191	95.5	1239.5	1	S14ZCG_CD3_100_ER1 - 2015-11-16 13.19.00_x50421_y22617_class1	CellDetectionPaperLilija
116	191	102.5	1395.5	1	S14ZCG_CD3_100_ER1 - 2015-11-16 13.19.00_x50421_y22617_class1	CellDetectionPaperLilija
117	191	88.5	1430.5	1	S14ZCG_CD3_100_ER1 - 2015-11-16 13.19.00_x50421_y22617_class1	CellDetectionPaperLilija
118	191	76.5	1455.5	1	S14ZCG_CD3_100_ER1 - 2015-11-16 13.19.00_x50421_y22617_class1	CellDetectionPaperLilija
119	191	308.5	1422.5	1	S14ZCG_CD3_100_ER1 - 2015-11-16 13.19.00_x50421_y22617_class1	CellDetectionPaperLilija
120	191	392.5	1329.5	1	S14ZCG_CD3_100_ER1 - 2015-11-16 13.19.00_x50421_y22617_class1	CellDetectionPaperLilija
121	191	407.5	1357.5	1	S14ZCG_CD3_100_ER1 - 2015-11-16 13.19.00_x50421_y22617_class1	CellDetectionPaperLilija
122	191	413.5	1419.5	1	S14ZCG_CD3_100_ER1 - 2015-11-16 13.19.00_x50421_y22617_class1	CellDetectionPaperLilija
123	191	445.5	1476.5	1	S14ZCG_CD3_100_ER1 - 2015-11-16 13.19.00_x50421_y22617_class1	CellDetectionPaperLilija
124	191	34.5	1911.5	1	S14ZCG_CD3_100_ER1 - 2015-11-16 13.19.00_x50421_y22617_class1	CellDetectionPaperLilija
125	191	136.5	1941.5	1	S14ZCG_CD3_100_ER1 - 2015-11-16 13.19.00_x50421_y22617_class1	CellDetectionPaperLilija
126	191	178.5	1835.5	1	S14ZCG_CD3_100_ER1 - 2015-11-16 13.19.00_x50421_y22617_class1	CellDetectionPaperLilija
127	191	249.5	1839.5	1	S14ZCG_CD3_100_ER1 - 2015-11-16 13.19.00_x50421_y22617_class1	CellDetectionPaperLilija
128	191	303.5	1909.5	1	S14ZCG_CD3_100_ER1 - 2015-11-16 13.19.00_x50421_y22617_class1	CellDetectionPaperLilija
129	191	351.5	1908.5	1	S14ZCG_CD3_100_ER1 - 2015-11-16 13.19.00_x50421_y22617_class1	CellDetectionPaperLilija
130	191	340.5	1947.5	1	S14ZCG_CD3_100_ER1 - 2015-11-16 13.19.00_x50421_y22617_class1	CellDetectionPaperLilija
131	191	331.5	1640.5	1	S14ZCG_CD3_100_ER1 - 2015-11-16 13.19.00_x50421_y22617_class1	CellDetectionPaperLilija
132	191	326.5	1617.5	1	S14ZCG_CD3_100_ER1 - 2015-11-16 13.19.00_x50421_y22617_class1	CellDetectionPaperLilija
133	191	119.5	1542.5	1	S14ZCG_CD3_100_ER1 - 2015-11-16 13.19.00_x50421_y22617_class1	CellDetectionPaperLilija
134	191	505.5	1594.5	1	S14ZCG_CD3_100_ER1 - 2015-11-16 13.19.00_x50421_y22617_class1	CellDetectionPaperLilija
135	191	220.5	1409.5	1	S14ZCG_CD3_100_ER1 - 2015-11-16 13.19.00_x50421_y22617_class1	CellDetectionPaperLilija
136	191	601.5	1482.5	1	S14ZCG_CD3_100_ER1 - 2015-11-16 13.19.00_x50421_y22617_class1	CellDetectionPaperLilija
137	191	1056.5	1566.5	1	S14ZCG_CD3_100_ER1 - 2015-11-16 13.19.00_x50421_y22617_class1	CellDetectionPaperLilija
138	191	1049.5	1593.5	1	S14ZCG_CD3_100_ER1 - 2015-11-16 13.19.00_x50421_y22617_class1	CellDetectionPaperLilija
139	191	1100.5	1439.5	1	S14ZCG_CD3_100_ER1 - 2015-11-16 13.19.00_x50421_y22617_class1	CellDetectionPaperLilija
140	191	1085.5	1529.5	1	S14ZCG_CD3_100_ER1 - 2015-11-16 13.19.00_x50421_y22617_class1	CellDetectionPaperLilija
141	191	1128.5	1535.5	1	S14ZCG_CD3_100_ER1 - 2015-11-16 13.19.00_x50421_y22617_class1	CellDetectionPaperLilija
142	191	1145.5	1539.5	1	S14ZCG_CD3_100_ER1 - 2015-11-16 13.19.00_x50421_y22617_class1	CellDetectionPaperLilija
143	191	1122.5	1587.5	1	S14ZCG_CD3_100_ER1 - 2015-11-16 13.19.00_x50421_y22617_class1	CellDetectionPaperLilija
144	191	1310.5	1521.5	1	S14ZCG_CD3_100_ER1 - 2015-11-16 13.19.00_x50421_y22617_class1	CellDetectionPaperLilija
145	191	1321.5	1596.5	1	S14ZCG_CD3_100_ER1 - 2015-11-16 13.19.00_x50421_y22617_class1	CellDetectionPaperLilija
146	191	1348.5	1605.5	1	S14ZCG_CD3_100_ER1 - 2015-11-16 13.19.00_x50421_y22617_class1	CellDetectionPaperLilija
147	191	1375.5	1571.5	1	S14ZCG_CD3_100_ER1 - 2015-11-16 13.19.00_x50421_y22617_class1	CellDetectionPaperLilija
148	191	1489.5	1667.5	1	S14ZCG_CD3_100_ER1 - 2015-11-16 13.19.00_x50421_y22617_class1	CellDetectionPaperLilija
149	191	1166.5	1695.5	1	S14ZCG_CD3_100_ER1 - 2015-11-16 13.19.00_x50421_y22617_class1	CellDetectionPaperLilija
150	191	1186.5	1746.5	1	S14ZCG_CD3_100_ER1 - 2015-11-16 13.19.00_x50421_y22617_class1	CellDetectionPaperLilija
151	191	1157.5	1766.5	1	S14ZCG_CD3_100_ER1 - 2015-11-16 13.19.00_x50421_y22617_class1	CellDetectionPaperLilija
152	191	1025.5	1677.5	1	S14ZCG_CD3_100_ER1 - 2015-11-16 13.19.00_x50421_y22617_class1	CellDetectionPaperLilija
153	191	897.5	1642.5	1	S14ZCG_CD3_100_ER1 - 2015-11-16 13.19.00_x50421_y22617_class1	CellDetectionPaperLilija
154	191	863.5	1663.5	1	S14ZCG_CD3_100_ER1 - 2015-11-16 13.19.00_x50421_y22617_class1	CellDetectionPaperLilija
155	191	816.5	1657.5	1	S14ZCG_CD3_100_ER1 - 2015-11-16 13.19.00_x50421_y22617_class1	CellDetectionPaperLilija
156	191	683.5	1752.5	1	S14ZCG_CD3_100_ER1 - 2015-11-16 13.19.00_x50421_y22617_class1	CellDetectionPaperLilija
157	191	772.5	1832.5	1	S14ZCG_CD3_100_ER1 - 2015-11-16 13.19.00_x50421_y22617_class1	CellDetectionPaperLilija
158	191	485.5	1934.5	1	S14ZCG_CD3_100_ER1 - 2015-11-16 13.19.00_x50421_y22617_class1	CellDetectionPaperLilija
159	191	523.5	1908.5	1	S14ZCG_CD3_100_ER1 - 2015-11-16 13.19.00_x50421_y22617_class1	CellDetectionPaperLilija
160	191	526.5	1841.5	1	S14ZCG_CD3_100_ER1 - 2015-11-16 13.19.00_x50421_y22617_class1	CellDetectionPaperLilija
161	191	497.5	1823.5	1	S14ZCG_CD3_100_ER1 - 2015-11-16 13.19.00_x50421_y22617_class1	CellDetectionPaperLilija
162	191	480.5	1809.5	1	S14ZCG_CD3_100_ER1 - 2015-11-16 13.19.00_x50421_y22617_class1	CellDetectionPaperLilija
163	191	651.5	1543.5	1	S14ZCG_CD3_100_ER1 - 2015-11-16 13.19.00_x50421_y22617_class1	CellDetectionPaperLilija
164	191	840.5	1304.5	1	S14ZCG_CD3_100_ER1 - 2015-11-16 13.19.00_x50421_y22617_class1	CellDetectionPaperLilija
165	191	763.5	1296.5	1	S14ZCG_CD3_100_ER1 - 2015-11-16 13.19.00_x50421_y22617_class1	CellDetectionPaperLilija
166	191	1530.5	1899.5	1	S14ZCG_CD3_100_ER1 - 2015-11-16 13.19.00_x50421_y22617_class1	CellDetectionPaperLilija
167	191	1539.5	1943.5	1	S14ZCG_CD3_100_ER1 - 2015-11-16 13.19.00_x50421_y22617_class1	CellDetectionPaperLilija
168	191	1493.5	1960.5	1	S14ZCG_CD3_100_ER1 - 2015-11-16 13.19.00_x50421_y22617_class1	CellDetectionPaperLilija
169	191	1582.5	1972.5	1	S14ZCG_CD3_100_ER1 - 2015-11-16 13.19.00_x50421_y22617_class1	CellDetectionPaperLilija
170	191	1421.5	1971.5	1	S14ZCG_CD3_100_ER1 - 2015-11-16 13.19.00_x50421_y22617_class1	CellDetectionPaperLilija
171	191	1399.5	1864.5	1	S14ZCG_CD3_100_ER1 - 2015-11-16 13.19.00_x50421_y22617_class1	CellDetectionPaperLilija
172	191	1026.5	1965.5	1	S14ZCG_CD3_100_ER1 - 2015-11-16 13.19.00_x50421_y22617_class1	CellDetectionPaperLilija
173	191	1154.5	1888.5	1	S14ZCG_CD3_100_ER1 - 2015-11-16 13.19.00_x50421_y22617_class1	CellDetectionPaperLilija
174	191	1561.5	1167.5	1	S14ZCG_CD3_100_ER1 - 2015-11-16 13.19.00_x50421_y22617_class1	CellDetectionPaperLilija
175	191	1773.5	1967.5	1	S14ZCG_CD3_100_ER1 - 2015-11-16 13.19.00_x50421_y22617_class1	CellDetectionPaperLilija
176	191	1901.5	1922.5	1	S14ZCG_CD3_100_ER1 - 2015-11-16 13.19.00_x50421_y22617_class1	CellDetectionPaperLilija
177	191	1904.5	1893.5	1	S14ZCG_CD3_100_ER1 - 2015-11-16 13.19.00_x50421_y22617_class1	CellDetectionPaperLilija
178	191	1848.5	1917.5	1	S14ZCG_CD3_100_ER1 - 2015-11-16 13.19.00_x50421_y22617_class1	CellDetectionPaperLilija
179	191	1847.5	1957.5	1	S14ZCG_CD3_100_ER1 - 2015-11-16 13.19.00_x50421_y22617_class1	CellDetectionPaperLilija
180	191	1967.5	1952.5	1	S14ZCG_CD3_100_ER1 - 2015-11-16 13.19.00_x50421_y22617_class1	CellDetectionPaperLilija
181	191	1952.5	1977.5	1	S14ZCG_CD3_100_ER1 - 2015-11-16 13.19.00_x50421_y22617_class1	CellDetectionPaperLilija
182	191	1989.5	1968.5	1	S14ZCG_CD3_100_ER1 - 2015-11-16 13.19.00_x50421_y22617_class1	CellDetectionPaperLilija
183	191	1970.5	1848.5	1	S14ZCG_CD3_100_ER1 - 2015-11-16 13.19.00_x50421_y22617_class1	CellDetectionPaperLilija
184	191	1946.5	1817.5	1	S14ZCG_CD3_100_ER1 - 2015-11-16 13.19.00_x50421_y22617_class1	CellDetectionPaperLilija
185	191	1922.5	1843.5	1	S14ZCG_CD3_100_ER1 - 2015-11-16 13.19.00_x50421_y22617_class1	CellDetectionPaperLilija
186	191	1901.5	1849.5	1	S14ZCG_CD3_100_ER1 - 2015-11-16 13.19.00_x50421_y22617_class1	CellDetectionPaperLilija
187	191	1902.5	1815.5	1	S14ZCG_CD3_100_ER1 - 2015-11-16 13.19.00_x50421_y22617_class1	CellDetectionPaperLilija
188	191	1834.5	1728.5	1	S14ZCG_CD3_100_ER1 - 2015-11-16 13.19.00_x50421_y22617_class1	CellDetectionPaperLilija
189	191	1862.5	1714.5	1	S14ZCG_CD3_100_ER1 - 2015-11-16 13.19.00_x50421_y22617_class1	CellDetectionPaperLilija
190	191	1881.5	1721.5	1	S14ZCG_CD3_100_ER1 - 2015-11-16 13.19.00_x50421_y22617_class1	CellDetectionPaperLilija
191	191	1843.5	1435.5	1	S14ZCG_CD3_100_ER1 - 2015-11-16 13.19.00_x50421_y22617_class1	CellDetectionPaperLilija
192	191	1906.5	1636.5	1	S14ZCG_CD3_100_ER1 - 2015-11-16 13.19.00_x50421_y22617_class1	CellDetectionPaperLilija
193	191	1454.5	1251.5	1	S14ZCG_CD3_100_ER1 - 2015-11-16 13.19.00_x50421_y22617_class1	CellDetectionPaperLilija
