# Supplementary material for: Robust and accurate quantification of biomarkers of immune cells in lung cancer micro-environment using deep convolutional neural networks
Source: PeerJ. 2019 Apr 10;7:e6335. doi: 10.7717/peerj.6335 (PMC6462181; doi:10.7717/peerj.6335)
Supplement: Supplemental Information 2 — The positions of the positive cells were detected by four independent human observers on at least 64 different validation images. Each csv file stored in the zip archive represents the positive cell count and their position per person and validation image. [file peerj-07-6335-s002.zip › validation-observers/person2/S14ZCG_CD3_100_ER1 - 2015-11-16 13.19.00_x54304_y35957_class1.csv]

f_markerId	f_nrOfMarkers	f_x	f_y	l_GTR	i_imagefile	i_subfolder
1	85	139.5	16.5	1	S14ZCG_CD3_100_ER1 - 2015-11-16 13.19.00_x54304_y35957_class1	CellDetectionPaperLilija
2	85	154.5	146.5	1	S14ZCG_CD3_100_ER1 - 2015-11-16 13.19.00_x54304_y35957_class1	CellDetectionPaperLilija
3	85	102.5	331.5	1	S14ZCG_CD3_100_ER1 - 2015-11-16 13.19.00_x54304_y35957_class1	CellDetectionPaperLilija
4	85	32.5	466.5	1	S14ZCG_CD3_100_ER1 - 2015-11-16 13.19.00_x54304_y35957_class1	CellDetectionPaperLilija
5	85	170.5	590.5	1	S14ZCG_CD3_100_ER1 - 2015-11-16 13.19.00_x54304_y35957_class1	CellDetectionPaperLilija
6	85	204.5	549.5	1	S14ZCG_CD3_100_ER1 - 2015-11-16 13.19.00_x54304_y35957_class1	CellDetectionPaperLilija
7	85	318.5	470.5	1	S14ZCG_CD3_100_ER1 - 2015-11-16 13.19.00_x54304_y35957_class1	CellDetectionPaperLilija
8	85	274.5	551.5	1	S14ZCG_CD3_100_ER1 - 2015-11-16 13.19.00_x54304_y35957_class1	CellDetectionPaperLilija
9	85	363.5	599.5	1	S14ZCG_CD3_100_ER1 - 2015-11-16 13.19.00_x54304_y35957_class1	CellDetectionPaperLilija
10	85	415.5	490.5	1	S14ZCG_CD3_100_ER1 - 2015-11-16 13.19.00_x54304_y35957_class1	CellDetectionPaperLilija
11	85	387.5	253.5	1	S14ZCG_CD3_100_ER1 - 2015-11-16 13.19.00_x54304_y35957_class1	CellDetectionPaperLilija
12	85	239.5	242.5	1	S14ZCG_CD3_100_ER1 - 2015-11-16 13.19.00_x54304_y35957_class1	CellDetectionPaperLilija
13	85	287.5	166.5	1	S14ZCG_CD3_100_ER1 - 2015-11-16 13.19.00_x54304_y35957_class1	CellDetectionPaperLilija
14	85	411.5	192.5	1	S14ZCG_CD3_100_ER1 - 2015-11-16 13.19.00_x54304_y35957_class1	CellDetectionPaperLilija
15	85	381.5	0.5	1	S14ZCG_CD3_100_ER1 - 2015-11-16 13.19.00_x54304_y35957_class1	CellDetectionPaperLilija
16	85	605.5	320.5	1	S14ZCG_CD3_100_ER1 - 2015-11-16 13.19.00_x54304_y35957_class1	CellDetectionPaperLilija
17	85	642.5	266.5	1	S14ZCG_CD3_100_ER1 - 2015-11-16 13.19.00_x54304_y35957_class1	CellDetectionPaperLilija
18	85	705.5	61.5	1	S14ZCG_CD3_100_ER1 - 2015-11-16 13.19.00_x54304_y35957_class1	CellDetectionPaperLilija
19	85	798.5	135.5	1	S14ZCG_CD3_100_ER1 - 2015-11-16 13.19.00_x54304_y35957_class1	CellDetectionPaperLilija
20	85	1020.5	3.5	1	S14ZCG_CD3_100_ER1 - 2015-11-16 13.19.00_x54304_y35957_class1	CellDetectionPaperLilija
21	85	1075.5	29.5	1	S14ZCG_CD3_100_ER1 - 2015-11-16 13.19.00_x54304_y35957_class1	CellDetectionPaperLilija
22	85	1090.5	131.5	1	S14ZCG_CD3_100_ER1 - 2015-11-16 13.19.00_x54304_y35957_class1	CellDetectionPaperLilija
23	85	1090.5	220.5	1	S14ZCG_CD3_100_ER1 - 2015-11-16 13.19.00_x54304_y35957_class1	CellDetectionPaperLilija
24	85	1101.5	257.5	1	S14ZCG_CD3_100_ER1 - 2015-11-16 13.19.00_x54304_y35957_class1	CellDetectionPaperLilija
25	85	1142.5	144.5	1	S14ZCG_CD3_100_ER1 - 2015-11-16 13.19.00_x54304_y35957_class1	CellDetectionPaperLilija
26	85	1192.5	272.5	1	S14ZCG_CD3_100_ER1 - 2015-11-16 13.19.00_x54304_y35957_class1	CellDetectionPaperLilija
27	85	1160.5	288.5	1	S14ZCG_CD3_100_ER1 - 2015-11-16 13.19.00_x54304_y35957_class1	CellDetectionPaperLilija
28	85	1066.5	331.5	1	S14ZCG_CD3_100_ER1 - 2015-11-16 13.19.00_x54304_y35957_class1	CellDetectionPaperLilija
29	85	1284.5	229.5	1	S14ZCG_CD3_100_ER1 - 2015-11-16 13.19.00_x54304_y35957_class1	CellDetectionPaperLilija
30	85	1477.5	214.5	1	S14ZCG_CD3_100_ER1 - 2015-11-16 13.19.00_x54304_y35957_class1	CellDetectionPaperLilija
31	85	1588.5	133.5	1	S14ZCG_CD3_100_ER1 - 2015-11-16 13.19.00_x54304_y35957_class1	CellDetectionPaperLilija
33	85	1536.5	100.5	1	S14ZCG_CD3_100_ER1 - 2015-11-16 13.19.00_x54304_y35957_class1	CellDetectionPaperLilija
34	85	685.5	577.5	1	S14ZCG_CD3_100_ER1 - 2015-11-16 13.19.00_x54304_y35957_class1	CellDetectionPaperLilija
35	85	716.5	568.5	1	S14ZCG_CD3_100_ER1 - 2015-11-16 13.19.00_x54304_y35957_class1	CellDetectionPaperLilija
36	85	694.5	697.5	1	S14ZCG_CD3_100_ER1 - 2015-11-16 13.19.00_x54304_y35957_class1	CellDetectionPaperLilija
37	85	592.5	723.5	1	S14ZCG_CD3_100_ER1 - 2015-11-16 13.19.00_x54304_y35957_class1	CellDetectionPaperLilija
38	85	579.5	588.5	1	S14ZCG_CD3_100_ER1 - 2015-11-16 13.19.00_x54304_y35957_class1	CellDetectionPaperLilija
39	85	470.5	682.5	1	S14ZCG_CD3_100_ER1 - 2015-11-16 13.19.00_x54304_y35957_class1	CellDetectionPaperLilija
41	85	450.5	790.5	1	S14ZCG_CD3_100_ER1 - 2015-11-16 13.19.00_x54304_y35957_class1	CellDetectionPaperLilija
42	85	413.5	745.5	1	S14ZCG_CD3_100_ER1 - 2015-11-16 13.19.00_x54304_y35957_class1	CellDetectionPaperLilija
43	85	378.5	784.5	1	S14ZCG_CD3_100_ER1 - 2015-11-16 13.19.00_x54304_y35957_class1	CellDetectionPaperLilija
44	85	359.5	816.5	1	S14ZCG_CD3_100_ER1 - 2015-11-16 13.19.00_x54304_y35957_class1	CellDetectionPaperLilija
45	85	322.5	890.5	1	S14ZCG_CD3_100_ER1 - 2015-11-16 13.19.00_x54304_y35957_class1	CellDetectionPaperLilija
46	85	341.5	1006.5	1	S14ZCG_CD3_100_ER1 - 2015-11-16 13.19.00_x54304_y35957_class1	CellDetectionPaperLilija
47	85	407.5	969.5	1	S14ZCG_CD3_100_ER1 - 2015-11-16 13.19.00_x54304_y35957_class1	CellDetectionPaperLilija
48	85	124.5	984.5	1	S14ZCG_CD3_100_ER1 - 2015-11-16 13.19.00_x54304_y35957_class1	CellDetectionPaperLilija
49	85	11.5	875.5	1	S14ZCG_CD3_100_ER1 - 2015-11-16 13.19.00_x54304_y35957_class1	CellDetectionPaperLilija
50	85	200.5	1082.5	1	S14ZCG_CD3_100_ER1 - 2015-11-16 13.19.00_x54304_y35957_class1	CellDetectionPaperLilija
51	85	237.5	1184.5	1	S14ZCG_CD3_100_ER1 - 2015-11-16 13.19.00_x54304_y35957_class1	CellDetectionPaperLilija
52	85	252.5	1230.5	1	S14ZCG_CD3_100_ER1 - 2015-11-16 13.19.00_x54304_y35957_class1	CellDetectionPaperLilija
53	85	326.5	1343.5	1	S14ZCG_CD3_100_ER1 - 2015-11-16 13.19.00_x54304_y35957_class1	CellDetectionPaperLilija
54	85	470.5	1217.5	1	S14ZCG_CD3_100_ER1 - 2015-11-16 13.19.00_x54304_y35957_class1	CellDetectionPaperLilija
55	85	533.5	1271.5	1	S14ZCG_CD3_100_ER1 - 2015-11-16 13.19.00_x54304_y35957_class1	CellDetectionPaperLilija
56	85	613.5	1078.5	1	S14ZCG_CD3_100_ER1 - 2015-11-16 13.19.00_x54304_y35957_class1	CellDetectionPaperLilija
57	85	69.5	1328.5	1	S14ZCG_CD3_100_ER1 - 2015-11-16 13.19.00_x54304_y35957_class1	CellDetectionPaperLilija
58	85	135.5	1478.5	1	S14ZCG_CD3_100_ER1 - 2015-11-16 13.19.00_x54304_y35957_class1	CellDetectionPaperLilija
59	85	163.5	1289.5	1	S14ZCG_CD3_100_ER1 - 2015-11-16 13.19.00_x54304_y35957_class1	CellDetectionPaperLilija
60	85	211.5	1491.5	1	S14ZCG_CD3_100_ER1 - 2015-11-16 13.19.00_x54304_y35957_class1	CellDetectionPaperLilija
61	85	352.5	1454.5	1	S14ZCG_CD3_100_ER1 - 2015-11-16 13.19.00_x54304_y35957_class1	CellDetectionPaperLilija
62	85	407.5	1495.5	1	S14ZCG_CD3_100_ER1 - 2015-11-16 13.19.00_x54304_y35957_class1	CellDetectionPaperLilija
63	85	561.5	1574.5	1	S14ZCG_CD3_100_ER1 - 2015-11-16 13.19.00_x54304_y35957_class1	CellDetectionPaperLilija
64	85	516.5	1543.5	1	S14ZCG_CD3_100_ER1 - 2015-11-16 13.19.00_x54304_y35957_class1	CellDetectionPaperLilija
65	85	531.5	1502.5	1	S14ZCG_CD3_100_ER1 - 2015-11-16 13.19.00_x54304_y35957_class1	CellDetectionPaperLilija
66	85	570.5	1530.5	1	S14ZCG_CD3_100_ER1 - 2015-11-16 13.19.00_x54304_y35957_class1	CellDetectionPaperLilija
67	85	479.5	1583.5	1	S14ZCG_CD3_100_ER1 - 2015-11-16 13.19.00_x54304_y35957_class1	CellDetectionPaperLilija
68	85	500.5	1641.5	1	S14ZCG_CD3_100_ER1 - 2015-11-16 13.19.00_x54304_y35957_class1	CellDetectionPaperLilija
69	85	587.5	1635.5	1	S14ZCG_CD3_100_ER1 - 2015-11-16 13.19.00_x54304_y35957_class1	CellDetectionPaperLilija
70	85	363.5	1639.5	1	S14ZCG_CD3_100_ER1 - 2015-11-16 13.19.00_x54304_y35957_class1	CellDetectionPaperLilija
71	85	322.5	1622.5	1	S14ZCG_CD3_100_ER1 - 2015-11-16 13.19.00_x54304_y35957_class1	CellDetectionPaperLilija
72	85	35.5	1659.5	1	S14ZCG_CD3_100_ER1 - 2015-11-16 13.19.00_x54304_y35957_class1	CellDetectionPaperLilija
73	85	130.5	1715.5	1	S14ZCG_CD3_100_ER1 - 2015-11-16 13.19.00_x54304_y35957_class1	CellDetectionPaperLilija
74	85	41.5	1933.5	1	S14ZCG_CD3_100_ER1 - 2015-11-16 13.19.00_x54304_y35957_class1	CellDetectionPaperLilija
75	85	970.5	1604.5	1	S14ZCG_CD3_100_ER1 - 2015-11-16 13.19.00_x54304_y35957_class1	CellDetectionPaperLilija
76	85	1445.5	1543.5	1	S14ZCG_CD3_100_ER1 - 2015-11-16 13.19.00_x54304_y35957_class1	CellDetectionPaperLilija
77	85	1504.5	1515.5	1	S14ZCG_CD3_100_ER1 - 2015-11-16 13.19.00_x54304_y35957_class1	CellDetectionPaperLilija
78	85	1569.5	1480.5	1	S14ZCG_CD3_100_ER1 - 2015-11-16 13.19.00_x54304_y35957_class1	CellDetectionPaperLilija
79	85	1736.5	1493.5	1	S14ZCG_CD3_100_ER1 - 2015-11-16 13.19.00_x54304_y35957_class1	CellDetectionPaperLilija
80	85	1562.5	1596.5	1	S14ZCG_CD3_100_ER1 - 2015-11-16 13.19.00_x54304_y35957_class1	CellDetectionPaperLilija
81	85	1475.5	1626.5	1	S14ZCG_CD3_100_ER1 - 2015-11-16 13.19.00_x54304_y35957_class1	CellDetectionPaperLilija
82	85	1382.5	1628.5	1	S14ZCG_CD3_100_ER1 - 2015-11-16 13.19.00_x54304_y35957_class1	CellDetectionPaperLilija
83	85	1549.5	1720.5	1	S14ZCG_CD3_100_ER1 - 2015-11-16 13.19.00_x54304_y35957_class1	CellDetectionPaperLilija
84	85	1477.5	1911.5	1	S14ZCG_CD3_100_ER1 - 2015-11-16 13.19.00_x54304_y35957_class1	CellDetectionPaperLilija
85	85	1255.5	1959.5	1	S14ZCG_CD3_100_ER1 - 2015-11-16 13.19.00_x54304_y35957_class1	CellDetectionPaperLilija
86	85	1197.5	1970.5	1	S14ZCG_CD3_100_ER1 - 2015-11-16 13.19.00_x54304_y35957_class1	CellDetectionPaperLilija
87	85	1127.5	1913.5	1	S14ZCG_CD3_100_ER1 - 2015-11-16 13.19.00_x54304_y35957_class1	CellDetectionPaperLilija
