# Supplementary material for: Robust and accurate quantification of biomarkers of immune cells in lung cancer micro-environment using deep convolutional neural networks
Source: PeerJ. 2019 Apr 10;7:e6335. doi: 10.7717/peerj.6335 (PMC6462181; doi:10.7717/peerj.6335)
Supplement: Supplemental Information 2 — The positions of the positive cells were detected by four independent human observers on at least 64 different validation images. Each csv file stored in the zip archive represents the positive cell count and their position per person and validation image. [file peerj-07-6335-s002.zip › validation-observers/person2/S14ZCG_CD3_100_ER1 - 2015-11-16 13.19.00_x7538_y33068_class1.csv]

f_markerId	f_nrOfMarkers	f_x	f_y	l_GTR	i_imagefile	i_subfolder
1	33	93.5	142.5	1	S14ZCG_CD3_100_ER1 - 2015-11-16 13.19.00_x7538_y33068_class1	CellDetectionPaperLilija
2	33	78.5	100.5	1	S14ZCG_CD3_100_ER1 - 2015-11-16 13.19.00_x7538_y33068_class1	CellDetectionPaperLilija
3	33	54.5	137.5	1	S14ZCG_CD3_100_ER1 - 2015-11-16 13.19.00_x7538_y33068_class1	CellDetectionPaperLilija
4	33	309.5	729.5	1	S14ZCG_CD3_100_ER1 - 2015-11-16 13.19.00_x7538_y33068_class1	CellDetectionPaperLilija
5	33	244.5	692.5	1	S14ZCG_CD3_100_ER1 - 2015-11-16 13.19.00_x7538_y33068_class1	CellDetectionPaperLilija
6	33	189.5	705.5	1	S14ZCG_CD3_100_ER1 - 2015-11-16 13.19.00_x7538_y33068_class1	CellDetectionPaperLilija
7	33	165.5	751.5	1	S14ZCG_CD3_100_ER1 - 2015-11-16 13.19.00_x7538_y33068_class1	CellDetectionPaperLilija
8	33	193.5	806.5	1	S14ZCG_CD3_100_ER1 - 2015-11-16 13.19.00_x7538_y33068_class1	CellDetectionPaperLilija
9	33	233.5	849.5	1	S14ZCG_CD3_100_ER1 - 2015-11-16 13.19.00_x7538_y33068_class1	CellDetectionPaperLilija
10	33	74.5	895.5	1	S14ZCG_CD3_100_ER1 - 2015-11-16 13.19.00_x7538_y33068_class1	CellDetectionPaperLilija
11	33	302.5	886.5	1	S14ZCG_CD3_100_ER1 - 2015-11-16 13.19.00_x7538_y33068_class1	CellDetectionPaperLilija
12	33	346.5	934.5	1	S14ZCG_CD3_100_ER1 - 2015-11-16 13.19.00_x7538_y33068_class1	CellDetectionPaperLilija
13	33	270.5	951.5	1	S14ZCG_CD3_100_ER1 - 2015-11-16 13.19.00_x7538_y33068_class1	CellDetectionPaperLilija
15	33	187.5	1025.5	1	S14ZCG_CD3_100_ER1 - 2015-11-16 13.19.00_x7538_y33068_class1	CellDetectionPaperLilija
16	33	265.5	1065.5	1	S14ZCG_CD3_100_ER1 - 2015-11-16 13.19.00_x7538_y33068_class1	CellDetectionPaperLilija
17	33	224.5	1075.5	1	S14ZCG_CD3_100_ER1 - 2015-11-16 13.19.00_x7538_y33068_class1	CellDetectionPaperLilija
18	33	220.5	1160.5	1	S14ZCG_CD3_100_ER1 - 2015-11-16 13.19.00_x7538_y33068_class1	CellDetectionPaperLilija
19	33	170.5	1052.5	1	S14ZCG_CD3_100_ER1 - 2015-11-16 13.19.00_x7538_y33068_class1	CellDetectionPaperLilija
20	33	139.5	1058.5	1	S14ZCG_CD3_100_ER1 - 2015-11-16 13.19.00_x7538_y33068_class1	CellDetectionPaperLilija
21	33	167.5	984.5	1	S14ZCG_CD3_100_ER1 - 2015-11-16 13.19.00_x7538_y33068_class1	CellDetectionPaperLilija
22	33	11.5	1184.5	1	S14ZCG_CD3_100_ER1 - 2015-11-16 13.19.00_x7538_y33068_class1	CellDetectionPaperLilija
23	33	1528.5	647.5	1	S14ZCG_CD3_100_ER1 - 2015-11-16 13.19.00_x7538_y33068_class1	CellDetectionPaperLilija
24	33	1632.5	734.5	1	S14ZCG_CD3_100_ER1 - 2015-11-16 13.19.00_x7538_y33068_class1	CellDetectionPaperLilija
25	33	1615.5	640.5	1	S14ZCG_CD3_100_ER1 - 2015-11-16 13.19.00_x7538_y33068_class1	CellDetectionPaperLilija
26	33	1652.5	629.5	1	S14ZCG_CD3_100_ER1 - 2015-11-16 13.19.00_x7538_y33068_class1	CellDetectionPaperLilija
27	33	1569.5	867.5	1	S14ZCG_CD3_100_ER1 - 2015-11-16 13.19.00_x7538_y33068_class1	CellDetectionPaperLilija
28	33	1018.5	1173.5	1	S14ZCG_CD3_100_ER1 - 2015-11-16 13.19.00_x7538_y33068_class1	CellDetectionPaperLilija
29	33	977.5	1567.5	1	S14ZCG_CD3_100_ER1 - 2015-11-16 13.19.00_x7538_y33068_class1	CellDetectionPaperLilija
30	33	951.5	1959.5	1	S14ZCG_CD3_100_ER1 - 2015-11-16 13.19.00_x7538_y33068_class1	CellDetectionPaperLilija
31	33	1253.5	1979.5	1	S14ZCG_CD3_100_ER1 - 2015-11-16 13.19.00_x7538_y33068_class1	CellDetectionPaperLilija
32	33	1680.5	1519.5	1	S14ZCG_CD3_100_ER1 - 2015-11-16 13.19.00_x7538_y33068_class1	CellDetectionPaperLilija
33	33	1958.5	499.5	1	S14ZCG_CD3_100_ER1 - 2015-11-16 13.19.00_x7538_y33068_class1	CellDetectionPaperLilija
34	33	909.5	9.5	1	S14ZCG_CD3_100_ER1 - 2015-11-16 13.19.00_x7538_y33068_class1	CellDetectionPaperLilija
