# Supplementary material for: Robust and accurate quantification of biomarkers of immune cells in lung cancer micro-environment using deep convolutional neural networks
Source: PeerJ. 2019 Apr 10;7:e6335. doi: 10.7717/peerj.6335 (PMC6462181; doi:10.7717/peerj.6335)
Supplement: Supplemental Information 2 — The positions of the positive cells were detected by four independent human observers on at least 64 different validation images. Each csv file stored in the zip archive represents the positive cell count and their position per person and validation image. [file peerj-07-6335-s002.zip › validation-observers/person2/S14ZCG_CD8_100_ER2 - 2015-11-16 14.36.35_x14631_y11002_class1.csv]

f_markerId	f_nrOfMarkers	f_x	f_y	l_GTR	i_imagefile	i_subfolder
1	53	459.5	675.5	1	S14ZCG_CD8_100_ER2 - 2015-11-16 14.36.35_x14631_y11002_class1	CellDetectionPaperLilija
2	53	457.5	736.5	1	S14ZCG_CD8_100_ER2 - 2015-11-16 14.36.35_x14631_y11002_class1	CellDetectionPaperLilija
3	53	494.5	975.5	1	S14ZCG_CD8_100_ER2 - 2015-11-16 14.36.35_x14631_y11002_class1	CellDetectionPaperLilija
4	53	461.5	1084.5	1	S14ZCG_CD8_100_ER2 - 2015-11-16 14.36.35_x14631_y11002_class1	CellDetectionPaperLilija
6	53	559.5	1291.5	1	S14ZCG_CD8_100_ER2 - 2015-11-16 14.36.35_x14631_y11002_class1	CellDetectionPaperLilija
7	53	513.5	1252.5	1	S14ZCG_CD8_100_ER2 - 2015-11-16 14.36.35_x14631_y11002_class1	CellDetectionPaperLilija
8	53	381.5	1265.5	1	S14ZCG_CD8_100_ER2 - 2015-11-16 14.36.35_x14631_y11002_class1	CellDetectionPaperLilija
9	53	217.5	1028.5	1	S14ZCG_CD8_100_ER2 - 2015-11-16 14.36.35_x14631_y11002_class1	CellDetectionPaperLilija
10	53	348.5	812.5	1	S14ZCG_CD8_100_ER2 - 2015-11-16 14.36.35_x14631_y11002_class1	CellDetectionPaperLilija
11	53	26.5	1075.5	1	S14ZCG_CD8_100_ER2 - 2015-11-16 14.36.35_x14631_y11002_class1	CellDetectionPaperLilija
12	53	128.5	1280.5	1	S14ZCG_CD8_100_ER2 - 2015-11-16 14.36.35_x14631_y11002_class1	CellDetectionPaperLilija
13	53	167.5	1519.5	1	S14ZCG_CD8_100_ER2 - 2015-11-16 14.36.35_x14631_y11002_class1	CellDetectionPaperLilija
14	53	128.5	1744.5	1	S14ZCG_CD8_100_ER2 - 2015-11-16 14.36.35_x14631_y11002_class1	CellDetectionPaperLilija
15	53	442.5	1683.5	1	S14ZCG_CD8_100_ER2 - 2015-11-16 14.36.35_x14631_y11002_class1	CellDetectionPaperLilija
16	53	389.5	1617.5	1	S14ZCG_CD8_100_ER2 - 2015-11-16 14.36.35_x14631_y11002_class1	CellDetectionPaperLilija
17	53	437.5	1506.5	1	S14ZCG_CD8_100_ER2 - 2015-11-16 14.36.35_x14631_y11002_class1	CellDetectionPaperLilija
18	53	518.5	1641.5	1	S14ZCG_CD8_100_ER2 - 2015-11-16 14.36.35_x14631_y11002_class1	CellDetectionPaperLilija
19	53	433.5	1976.5	1	S14ZCG_CD8_100_ER2 - 2015-11-16 14.36.35_x14631_y11002_class1	CellDetectionPaperLilija
20	53	285.5	1972.5	1	S14ZCG_CD8_100_ER2 - 2015-11-16 14.36.35_x14631_y11002_class1	CellDetectionPaperLilija
21	53	735.5	1304.5	1	S14ZCG_CD8_100_ER2 - 2015-11-16 14.36.35_x14631_y11002_class1	CellDetectionPaperLilija
22	53	1064.5	1535.5	1	S14ZCG_CD8_100_ER2 - 2015-11-16 14.36.35_x14631_y11002_class1	CellDetectionPaperLilija
23	53	1112.5	993.5	1	S14ZCG_CD8_100_ER2 - 2015-11-16 14.36.35_x14631_y11002_class1	CellDetectionPaperLilija
24	53	1031.5	1139.5	1	S14ZCG_CD8_100_ER2 - 2015-11-16 14.36.35_x14631_y11002_class1	CellDetectionPaperLilija
25	53	1014.5	934.5	1	S14ZCG_CD8_100_ER2 - 2015-11-16 14.36.35_x14631_y11002_class1	CellDetectionPaperLilija
26	53	1055.5	945.5	1	S14ZCG_CD8_100_ER2 - 2015-11-16 14.36.35_x14631_y11002_class1	CellDetectionPaperLilija
27	53	1160.5	919.5	1	S14ZCG_CD8_100_ER2 - 2015-11-16 14.36.35_x14631_y11002_class1	CellDetectionPaperLilija
28	53	838.5	710.5	1	S14ZCG_CD8_100_ER2 - 2015-11-16 14.36.35_x14631_y11002_class1	CellDetectionPaperLilija
29	53	1034.5	427.5	1	S14ZCG_CD8_100_ER2 - 2015-11-16 14.36.35_x14631_y11002_class1	CellDetectionPaperLilija
30	53	936.5	198.5	1	S14ZCG_CD8_100_ER2 - 2015-11-16 14.36.35_x14631_y11002_class1	CellDetectionPaperLilija
31	53	661.5	63.5	1	S14ZCG_CD8_100_ER2 - 2015-11-16 14.36.35_x14631_y11002_class1	CellDetectionPaperLilija
32	53	576.5	166.5	1	S14ZCG_CD8_100_ER2 - 2015-11-16 14.36.35_x14631_y11002_class1	CellDetectionPaperLilija
33	53	764.5	7.5	1	S14ZCG_CD8_100_ER2 - 2015-11-16 14.36.35_x14631_y11002_class1	CellDetectionPaperLilija
34	53	1007.5	13.5	1	S14ZCG_CD8_100_ER2 - 2015-11-16 14.36.35_x14631_y11002_class1	CellDetectionPaperLilija
35	53	1155.5	59.5	1	S14ZCG_CD8_100_ER2 - 2015-11-16 14.36.35_x14631_y11002_class1	CellDetectionPaperLilija
36	53	1366.5	203.5	1	S14ZCG_CD8_100_ER2 - 2015-11-16 14.36.35_x14631_y11002_class1	CellDetectionPaperLilija
37	53	1351.5	429.5	1	S14ZCG_CD8_100_ER2 - 2015-11-16 14.36.35_x14631_y11002_class1	CellDetectionPaperLilija
38	53	1445.5	527.5	1	S14ZCG_CD8_100_ER2 - 2015-11-16 14.36.35_x14631_y11002_class1	CellDetectionPaperLilija
39	53	1325.5	579.5	1	S14ZCG_CD8_100_ER2 - 2015-11-16 14.36.35_x14631_y11002_class1	CellDetectionPaperLilija
40	53	1218.5	610.5	1	S14ZCG_CD8_100_ER2 - 2015-11-16 14.36.35_x14631_y11002_class1	CellDetectionPaperLilija
41	53	1454.5	712.5	1	S14ZCG_CD8_100_ER2 - 2015-11-16 14.36.35_x14631_y11002_class1	CellDetectionPaperLilija
42	53	1565.5	716.5	1	S14ZCG_CD8_100_ER2 - 2015-11-16 14.36.35_x14631_y11002_class1	CellDetectionPaperLilija
43	53	1625.5	714.5	1	S14ZCG_CD8_100_ER2 - 2015-11-16 14.36.35_x14631_y11002_class1	CellDetectionPaperLilija
44	53	1532.5	1093.5	1	S14ZCG_CD8_100_ER2 - 2015-11-16 14.36.35_x14631_y11002_class1	CellDetectionPaperLilija
45	53	1569.5	1254.5	1	S14ZCG_CD8_100_ER2 - 2015-11-16 14.36.35_x14631_y11002_class1	CellDetectionPaperLilija
46	53	1884.5	912.5	1	S14ZCG_CD8_100_ER2 - 2015-11-16 14.36.35_x14631_y11002_class1	CellDetectionPaperLilija
47	53	1934.5	1770.5	1	S14ZCG_CD8_100_ER2 - 2015-11-16 14.36.35_x14631_y11002_class1	CellDetectionPaperLilija
48	53	1708.5	425.5	1	S14ZCG_CD8_100_ER2 - 2015-11-16 14.36.35_x14631_y11002_class1	CellDetectionPaperLilija
50	53	1484.5	314.5	1	S14ZCG_CD8_100_ER2 - 2015-11-16 14.36.35_x14631_y11002_class1	CellDetectionPaperLilija
51	53	1573.5	342.5	1	S14ZCG_CD8_100_ER2 - 2015-11-16 14.36.35_x14631_y11002_class1	CellDetectionPaperLilija
52	53	1697.5	235.5	1	S14ZCG_CD8_100_ER2 - 2015-11-16 14.36.35_x14631_y11002_class1	CellDetectionPaperLilija
53	53	1826.5	201.5	1	S14ZCG_CD8_100_ER2 - 2015-11-16 14.36.35_x14631_y11002_class1	CellDetectionPaperLilija
54	53	1569.5	127.5	1	S14ZCG_CD8_100_ER2 - 2015-11-16 14.36.35_x14631_y11002_class1	CellDetectionPaperLilija
55	53	1551.5	33.5	1	S14ZCG_CD8_100_ER2 - 2015-11-16 14.36.35_x14631_y11002_class1	CellDetectionPaperLilija
