# Supplementary material for: Robust and accurate quantification of biomarkers of immune cells in lung cancer micro-environment using deep convolutional neural networks
Source: PeerJ. 2019 Apr 10;7:e6335. doi: 10.7717/peerj.6335 (PMC6462181; doi:10.7717/peerj.6335)
Supplement: Supplemental Information 2 — The positions of the positive cells were detected by four independent human observers on at least 64 different validation images. Each csv file stored in the zip archive represents the positive cell count and their position per person and validation image. [file peerj-07-6335-s002.zip › validation-observers/person2/S14ZCG_CD8_100_ER2 - 2015-11-16 14.36.35_x21963_y23615_class1.csv]

f_markerId	f_nrOfMarkers	f_x	f_y	l_GTR	i_imagefile	i_subfolder
1	23	609.5	651.5	1	S14ZCG_CD8_100_ER2 - 2015-11-16 14.36.35_x21963_y23615_class1	CellDetectionPaperLilija
2	23	631.5	819.5	1	S14ZCG_CD8_100_ER2 - 2015-11-16 14.36.35_x21963_y23615_class1	CellDetectionPaperLilija
3	23	1010.5	677.5	1	S14ZCG_CD8_100_ER2 - 2015-11-16 14.36.35_x21963_y23615_class1	CellDetectionPaperLilija
4	23	1192.5	849.5	1	S14ZCG_CD8_100_ER2 - 2015-11-16 14.36.35_x21963_y23615_class1	CellDetectionPaperLilija
5	23	1314.5	975.5	1	S14ZCG_CD8_100_ER2 - 2015-11-16 14.36.35_x21963_y23615_class1	CellDetectionPaperLilija
6	23	1434.5	1052.5	1	S14ZCG_CD8_100_ER2 - 2015-11-16 14.36.35_x21963_y23615_class1	CellDetectionPaperLilija
7	23	1440.5	849.5	1	S14ZCG_CD8_100_ER2 - 2015-11-16 14.36.35_x21963_y23615_class1	CellDetectionPaperLilija
8	23	1445.5	673.5	1	S14ZCG_CD8_100_ER2 - 2015-11-16 14.36.35_x21963_y23615_class1	CellDetectionPaperLilija
9	23	1523.5	285.5	1	S14ZCG_CD8_100_ER2 - 2015-11-16 14.36.35_x21963_y23615_class1	CellDetectionPaperLilija
10	23	1488.5	248.5	1	S14ZCG_CD8_100_ER2 - 2015-11-16 14.36.35_x21963_y23615_class1	CellDetectionPaperLilija
11	23	1565.5	183.5	1	S14ZCG_CD8_100_ER2 - 2015-11-16 14.36.35_x21963_y23615_class1	CellDetectionPaperLilija
12	23	1593.5	137.5	1	S14ZCG_CD8_100_ER2 - 2015-11-16 14.36.35_x21963_y23615_class1	CellDetectionPaperLilija
13	23	1632.5	81.5	1	S14ZCG_CD8_100_ER2 - 2015-11-16 14.36.35_x21963_y23615_class1	CellDetectionPaperLilija
14	23	1641.5	26.5	1	S14ZCG_CD8_100_ER2 - 2015-11-16 14.36.35_x21963_y23615_class1	CellDetectionPaperLilija
15	23	1667.5	255.5	1	S14ZCG_CD8_100_ER2 - 2015-11-16 14.36.35_x21963_y23615_class1	CellDetectionPaperLilija
16	23	1532.5	1541.5	1	S14ZCG_CD8_100_ER2 - 2015-11-16 14.36.35_x21963_y23615_class1	CellDetectionPaperLilija
17	23	1369.5	1737.5	1	S14ZCG_CD8_100_ER2 - 2015-11-16 14.36.35_x21963_y23615_class1	CellDetectionPaperLilija
18	23	1386.5	1942.5	1	S14ZCG_CD8_100_ER2 - 2015-11-16 14.36.35_x21963_y23615_class1	CellDetectionPaperLilija
19	23	1501.5	1868.5	1	S14ZCG_CD8_100_ER2 - 2015-11-16 14.36.35_x21963_y23615_class1	CellDetectionPaperLilija
20	23	1974.5	1883.5	1	S14ZCG_CD8_100_ER2 - 2015-11-16 14.36.35_x21963_y23615_class1	CellDetectionPaperLilija
21	23	1782.5	1495.5	1	S14ZCG_CD8_100_ER2 - 2015-11-16 14.36.35_x21963_y23615_class1	CellDetectionPaperLilija
22	23	1900.5	1663.5	1	S14ZCG_CD8_100_ER2 - 2015-11-16 14.36.35_x21963_y23615_class1	CellDetectionPaperLilija
23	23	696.5	1097.5	1	S14ZCG_CD8_100_ER2 - 2015-11-16 14.36.35_x21963_y23615_class1	CellDetectionPaperLilija
