# Supplementary material for: Robust and accurate quantification of biomarkers of immune cells in lung cancer micro-environment using deep convolutional neural networks
Source: PeerJ. 2019 Apr 10;7:e6335. doi: 10.7717/peerj.6335 (PMC6462181; doi:10.7717/peerj.6335)
Supplement: Supplemental Information 2 — The positions of the positive cells were detected by four independent human observers on at least 64 different validation images. Each csv file stored in the zip archive represents the positive cell count and their position per person and validation image. [file peerj-07-6335-s002.zip › validation-observers/person2/S14ZCG_CD8_100_ER2 - 2015-11-16 14.36.35_x37022_y50703_class1.csv]

f_markerId	f_nrOfMarkers	f_x	f_y	l_GTR	i_imagefile	i_subfolder
1	44	85.5	251.5	1	S14ZCG_CD8_100_ER2 - 2015-11-16 14.36.35_x37022_y50703_class1	CellDetectionPaperLilija
2	44	257.5	277.5	1	S14ZCG_CD8_100_ER2 - 2015-11-16 14.36.35_x37022_y50703_class1	CellDetectionPaperLilija
3	44	559.5	401.5	1	S14ZCG_CD8_100_ER2 - 2015-11-16 14.36.35_x37022_y50703_class1	CellDetectionPaperLilija
4	44	581.5	429.5	1	S14ZCG_CD8_100_ER2 - 2015-11-16 14.36.35_x37022_y50703_class1	CellDetectionPaperLilija
5	44	735.5	564.5	1	S14ZCG_CD8_100_ER2 - 2015-11-16 14.36.35_x37022_y50703_class1	CellDetectionPaperLilija
6	44	742.5	608.5	1	S14ZCG_CD8_100_ER2 - 2015-11-16 14.36.35_x37022_y50703_class1	CellDetectionPaperLilija
7	44	733.5	645.5	1	S14ZCG_CD8_100_ER2 - 2015-11-16 14.36.35_x37022_y50703_class1	CellDetectionPaperLilija
8	44	1116.5	864.5	1	S14ZCG_CD8_100_ER2 - 2015-11-16 14.36.35_x37022_y50703_class1	CellDetectionPaperLilija
9	44	1484.5	257.5	1	S14ZCG_CD8_100_ER2 - 2015-11-16 14.36.35_x37022_y50703_class1	CellDetectionPaperLilija
10	44	1551.5	235.5	1	S14ZCG_CD8_100_ER2 - 2015-11-16 14.36.35_x37022_y50703_class1	CellDetectionPaperLilija
11	44	1745.5	153.5	1	S14ZCG_CD8_100_ER2 - 2015-11-16 14.36.35_x37022_y50703_class1	CellDetectionPaperLilija
12	44	1765.5	20.5	1	S14ZCG_CD8_100_ER2 - 2015-11-16 14.36.35_x37022_y50703_class1	CellDetectionPaperLilija
13	44	1582.5	5.5	1	S14ZCG_CD8_100_ER2 - 2015-11-16 14.36.35_x37022_y50703_class1	CellDetectionPaperLilija
14	44	1686.5	649.5	1	S14ZCG_CD8_100_ER2 - 2015-11-16 14.36.35_x37022_y50703_class1	CellDetectionPaperLilija
15	44	1784.5	764.5	1	S14ZCG_CD8_100_ER2 - 2015-11-16 14.36.35_x37022_y50703_class1	CellDetectionPaperLilija
16	44	1937.5	1043.5	1	S14ZCG_CD8_100_ER2 - 2015-11-16 14.36.35_x37022_y50703_class1	CellDetectionPaperLilija
17	44	1847.5	1004.5	1	S14ZCG_CD8_100_ER2 - 2015-11-16 14.36.35_x37022_y50703_class1	CellDetectionPaperLilija
18	44	1760.5	1108.5	1	S14ZCG_CD8_100_ER2 - 2015-11-16 14.36.35_x37022_y50703_class1	CellDetectionPaperLilija
19	44	1784.5	1180.5	1	S14ZCG_CD8_100_ER2 - 2015-11-16 14.36.35_x37022_y50703_class1	CellDetectionPaperLilija
20	44	1852.5	1361.5	1	S14ZCG_CD8_100_ER2 - 2015-11-16 14.36.35_x37022_y50703_class1	CellDetectionPaperLilija
21	44	1508.5	1241.5	1	S14ZCG_CD8_100_ER2 - 2015-11-16 14.36.35_x37022_y50703_class1	CellDetectionPaperLilija
22	44	1366.5	1269.5	1	S14ZCG_CD8_100_ER2 - 2015-11-16 14.36.35_x37022_y50703_class1	CellDetectionPaperLilija
23	44	1275.5	1345.5	1	S14ZCG_CD8_100_ER2 - 2015-11-16 14.36.35_x37022_y50703_class1	CellDetectionPaperLilija
24	44	1319.5	1365.5	1	S14ZCG_CD8_100_ER2 - 2015-11-16 14.36.35_x37022_y50703_class1	CellDetectionPaperLilija
25	44	1303.5	1404.5	1	S14ZCG_CD8_100_ER2 - 2015-11-16 14.36.35_x37022_y50703_class1	CellDetectionPaperLilija
26	44	1225.5	1426.5	1	S14ZCG_CD8_100_ER2 - 2015-11-16 14.36.35_x37022_y50703_class1	CellDetectionPaperLilija
27	44	1232.5	1258.5	1	S14ZCG_CD8_100_ER2 - 2015-11-16 14.36.35_x37022_y50703_class1	CellDetectionPaperLilija
28	44	777.5	1337.5	1	S14ZCG_CD8_100_ER2 - 2015-11-16 14.36.35_x37022_y50703_class1	CellDetectionPaperLilija
29	44	746.5	1337.5	1	S14ZCG_CD8_100_ER2 - 2015-11-16 14.36.35_x37022_y50703_class1	CellDetectionPaperLilija
30	44	411.5	1354.5	1	S14ZCG_CD8_100_ER2 - 2015-11-16 14.36.35_x37022_y50703_class1	CellDetectionPaperLilija
31	44	135.5	1095.5	1	S14ZCG_CD8_100_ER2 - 2015-11-16 14.36.35_x37022_y50703_class1	CellDetectionPaperLilija
32	44	448.5	1615.5	1	S14ZCG_CD8_100_ER2 - 2015-11-16 14.36.35_x37022_y50703_class1	CellDetectionPaperLilija
33	44	557.5	1646.5	1	S14ZCG_CD8_100_ER2 - 2015-11-16 14.36.35_x37022_y50703_class1	CellDetectionPaperLilija
34	44	420.5	1841.5	1	S14ZCG_CD8_100_ER2 - 2015-11-16 14.36.35_x37022_y50703_class1	CellDetectionPaperLilija
35	44	553.5	1905.5	1	S14ZCG_CD8_100_ER2 - 2015-11-16 14.36.35_x37022_y50703_class1	CellDetectionPaperLilija
36	44	768.5	1548.5	1	S14ZCG_CD8_100_ER2 - 2015-11-16 14.36.35_x37022_y50703_class1	CellDetectionPaperLilija
37	44	738.5	1509.5	1	S14ZCG_CD8_100_ER2 - 2015-11-16 14.36.35_x37022_y50703_class1	CellDetectionPaperLilija
38	44	975.5	1702.5	1	S14ZCG_CD8_100_ER2 - 2015-11-16 14.36.35_x37022_y50703_class1	CellDetectionPaperLilija
39	44	1245.5	1474.5	1	S14ZCG_CD8_100_ER2 - 2015-11-16 14.36.35_x37022_y50703_class1	CellDetectionPaperLilija
40	44	1371.5	1441.5	1	S14ZCG_CD8_100_ER2 - 2015-11-16 14.36.35_x37022_y50703_class1	CellDetectionPaperLilija
41	44	1419.5	1737.5	1	S14ZCG_CD8_100_ER2 - 2015-11-16 14.36.35_x37022_y50703_class1	CellDetectionPaperLilija
42	44	1558.5	1606.5	1	S14ZCG_CD8_100_ER2 - 2015-11-16 14.36.35_x37022_y50703_class1	CellDetectionPaperLilija
43	44	1623.5	1672.5	1	S14ZCG_CD8_100_ER2 - 2015-11-16 14.36.35_x37022_y50703_class1	CellDetectionPaperLilija
44	44	1602.5	1415.5	1	S14ZCG_CD8_100_ER2 - 2015-11-16 14.36.35_x37022_y50703_class1	CellDetectionPaperLilija
