# Supplementary material for: Robust and accurate quantification of biomarkers of immune cells in lung cancer micro-environment using deep convolutional neural networks
Source: PeerJ. 2019 Apr 10;7:e6335. doi: 10.7717/peerj.6335 (PMC6462181; doi:10.7717/peerj.6335)
Supplement: Supplemental Information 2 — The positions of the positive cells were detected by four independent human observers on at least 64 different validation images. Each csv file stored in the zip archive represents the positive cell count and their position per person and validation image. [file peerj-07-6335-s002.zip › validation-observers/person2/S14ZCG_CD8_100_ER2 - 2015-11-16 14.36.35_x49497_y38100_class1.csv]

f_markerId	f_nrOfMarkers	f_x	f_y	l_GTR	i_imagefile	i_subfolder
1	18	248.5	621.5	1	S14ZCG_CD8_100_ER2 - 2015-11-16 14.36.35_x49497_y38100_class1	CellDetectionPaperLilija
2	18	328.5	682.5	1	S14ZCG_CD8_100_ER2 - 2015-11-16 14.36.35_x49497_y38100_class1	CellDetectionPaperLilija
3	18	270.5	742.5	1	S14ZCG_CD8_100_ER2 - 2015-11-16 14.36.35_x49497_y38100_class1	CellDetectionPaperLilija
4	18	452.5	571.5	1	S14ZCG_CD8_100_ER2 - 2015-11-16 14.36.35_x49497_y38100_class1	CellDetectionPaperLilija
5	18	576.5	786.5	1	S14ZCG_CD8_100_ER2 - 2015-11-16 14.36.35_x49497_y38100_class1	CellDetectionPaperLilija
6	18	738.5	673.5	1	S14ZCG_CD8_100_ER2 - 2015-11-16 14.36.35_x49497_y38100_class1	CellDetectionPaperLilija
7	18	694.5	564.5	1	S14ZCG_CD8_100_ER2 - 2015-11-16 14.36.35_x49497_y38100_class1	CellDetectionPaperLilija
8	18	775.5	525.5	1	S14ZCG_CD8_100_ER2 - 2015-11-16 14.36.35_x49497_y38100_class1	CellDetectionPaperLilija
9	18	679.5	399.5	1	S14ZCG_CD8_100_ER2 - 2015-11-16 14.36.35_x49497_y38100_class1	CellDetectionPaperLilija
10	18	233.5	92.5	1	S14ZCG_CD8_100_ER2 - 2015-11-16 14.36.35_x49497_y38100_class1	CellDetectionPaperLilija
11	18	857.5	993.5	1	S14ZCG_CD8_100_ER2 - 2015-11-16 14.36.35_x49497_y38100_class1	CellDetectionPaperLilija
12	18	825.5	1073.5	1	S14ZCG_CD8_100_ER2 - 2015-11-16 14.36.35_x49497_y38100_class1	CellDetectionPaperLilija
13	18	724.5	1049.5	1	S14ZCG_CD8_100_ER2 - 2015-11-16 14.36.35_x49497_y38100_class1	CellDetectionPaperLilija
14	18	74.5	851.5	1	S14ZCG_CD8_100_ER2 - 2015-11-16 14.36.35_x49497_y38100_class1	CellDetectionPaperLilija
15	18	298.5	1983.5	1	S14ZCG_CD8_100_ER2 - 2015-11-16 14.36.35_x49497_y38100_class1	CellDetectionPaperLilija
16	18	372.5	1979.5	1	S14ZCG_CD8_100_ER2 - 2015-11-16 14.36.35_x49497_y38100_class1	CellDetectionPaperLilija
17	18	516.5	1948.5	1	S14ZCG_CD8_100_ER2 - 2015-11-16 14.36.35_x49497_y38100_class1	CellDetectionPaperLilija
18	18	890.5	1963.5	1	S14ZCG_CD8_100_ER2 - 2015-11-16 14.36.35_x49497_y38100_class1	CellDetectionPaperLilija
