# Supplementary material for: Robust and accurate quantification of biomarkers of immune cells in lung cancer micro-environment using deep convolutional neural networks
Source: PeerJ. 2019 Apr 10;7:e6335. doi: 10.7717/peerj.6335 (PMC6462181; doi:10.7717/peerj.6335)
Supplement: Supplemental Information 2 — The positions of the positive cells were detected by four independent human observers on at least 64 different validation images. Each csv file stored in the zip archive represents the positive cell count and their position per person and validation image. [file peerj-07-6335-s002.zip › validation-observers/person2/S14ZCG_CD8_100_ER2 - 2015-11-16 14.36.35_x55902_y18164_class1.csv]

f_markerId	f_nrOfMarkers	f_x	f_y	l_GTR	i_imagefile	i_subfolder
1	43	185.5	214.5	1	S14ZCG_CD8_100_ER2 - 2015-11-16 14.36.35_x55902_y18164_class1	CellDetectionPaperLilija
2	43	41.5	399.5	1	S14ZCG_CD8_100_ER2 - 2015-11-16 14.36.35_x55902_y18164_class1	CellDetectionPaperLilija
3	43	89.5	442.5	1	S14ZCG_CD8_100_ER2 - 2015-11-16 14.36.35_x55902_y18164_class1	CellDetectionPaperLilija
5	43	63.5	507.5	1	S14ZCG_CD8_100_ER2 - 2015-11-16 14.36.35_x55902_y18164_class1	CellDetectionPaperLilija
6	43	152.5	581.5	1	S14ZCG_CD8_100_ER2 - 2015-11-16 14.36.35_x55902_y18164_class1	CellDetectionPaperLilija
7	43	222.5	629.5	1	S14ZCG_CD8_100_ER2 - 2015-11-16 14.36.35_x55902_y18164_class1	CellDetectionPaperLilija
8	43	8.5	973.5	1	S14ZCG_CD8_100_ER2 - 2015-11-16 14.36.35_x55902_y18164_class1	CellDetectionPaperLilija
9	43	48.5	1060.5	1	S14ZCG_CD8_100_ER2 - 2015-11-16 14.36.35_x55902_y18164_class1	CellDetectionPaperLilija
10	43	82.5	1141.5	1	S14ZCG_CD8_100_ER2 - 2015-11-16 14.36.35_x55902_y18164_class1	CellDetectionPaperLilija
11	43	24.5	1378.5	1	S14ZCG_CD8_100_ER2 - 2015-11-16 14.36.35_x55902_y18164_class1	CellDetectionPaperLilija
12	43	407.5	1371.5	1	S14ZCG_CD8_100_ER2 - 2015-11-16 14.36.35_x55902_y18164_class1	CellDetectionPaperLilija
13	43	150.5	1881.5	1	S14ZCG_CD8_100_ER2 - 2015-11-16 14.36.35_x55902_y18164_class1	CellDetectionPaperLilija
14	43	433.5	1058.5	1	S14ZCG_CD8_100_ER2 - 2015-11-16 14.36.35_x55902_y18164_class1	CellDetectionPaperLilija
15	43	235.5	923.5	1	S14ZCG_CD8_100_ER2 - 2015-11-16 14.36.35_x55902_y18164_class1	CellDetectionPaperLilija
17	43	285.5	366.5	1	S14ZCG_CD8_100_ER2 - 2015-11-16 14.36.35_x55902_y18164_class1	CellDetectionPaperLilija
18	43	257.5	346.5	1	S14ZCG_CD8_100_ER2 - 2015-11-16 14.36.35_x55902_y18164_class1	CellDetectionPaperLilija
19	43	544.5	81.5	1	S14ZCG_CD8_100_ER2 - 2015-11-16 14.36.35_x55902_y18164_class1	CellDetectionPaperLilija
20	43	672.5	48.5	1	S14ZCG_CD8_100_ER2 - 2015-11-16 14.36.35_x55902_y18164_class1	CellDetectionPaperLilija
21	43	770.5	172.5	1	S14ZCG_CD8_100_ER2 - 2015-11-16 14.36.35_x55902_y18164_class1	CellDetectionPaperLilija
22	43	681.5	198.5	1	S14ZCG_CD8_100_ER2 - 2015-11-16 14.36.35_x55902_y18164_class1	CellDetectionPaperLilija
23	43	616.5	307.5	1	S14ZCG_CD8_100_ER2 - 2015-11-16 14.36.35_x55902_y18164_class1	CellDetectionPaperLilija
24	43	613.5	353.5	1	S14ZCG_CD8_100_ER2 - 2015-11-16 14.36.35_x55902_y18164_class1	CellDetectionPaperLilija
25	43	761.5	438.5	1	S14ZCG_CD8_100_ER2 - 2015-11-16 14.36.35_x55902_y18164_class1	CellDetectionPaperLilija
26	43	507.5	564.5	1	S14ZCG_CD8_100_ER2 - 2015-11-16 14.36.35_x55902_y18164_class1	CellDetectionPaperLilija
27	43	472.5	403.5	1	S14ZCG_CD8_100_ER2 - 2015-11-16 14.36.35_x55902_y18164_class1	CellDetectionPaperLilija
28	43	283.5	501.5	1	S14ZCG_CD8_100_ER2 - 2015-11-16 14.36.35_x55902_y18164_class1	CellDetectionPaperLilija
29	43	879.5	629.5	1	S14ZCG_CD8_100_ER2 - 2015-11-16 14.36.35_x55902_y18164_class1	CellDetectionPaperLilija
30	43	859.5	719.5	1	S14ZCG_CD8_100_ER2 - 2015-11-16 14.36.35_x55902_y18164_class1	CellDetectionPaperLilija
31	43	659.5	914.5	1	S14ZCG_CD8_100_ER2 - 2015-11-16 14.36.35_x55902_y18164_class1	CellDetectionPaperLilija
32	43	339.5	914.5	1	S14ZCG_CD8_100_ER2 - 2015-11-16 14.36.35_x55902_y18164_class1	CellDetectionPaperLilija
33	43	607.5	1141.5	1	S14ZCG_CD8_100_ER2 - 2015-11-16 14.36.35_x55902_y18164_class1	CellDetectionPaperLilija
34	43	870.5	1239.5	1	S14ZCG_CD8_100_ER2 - 2015-11-16 14.36.35_x55902_y18164_class1	CellDetectionPaperLilija
35	43	829.5	1824.5	1	S14ZCG_CD8_100_ER2 - 2015-11-16 14.36.35_x55902_y18164_class1	CellDetectionPaperLilija
36	43	833.5	1970.5	1	S14ZCG_CD8_100_ER2 - 2015-11-16 14.36.35_x55902_y18164_class1	CellDetectionPaperLilija
37	43	751.5	1959.5	1	S14ZCG_CD8_100_ER2 - 2015-11-16 14.36.35_x55902_y18164_class1	CellDetectionPaperLilija
38	43	975.5	771.5	1	S14ZCG_CD8_100_ER2 - 2015-11-16 14.36.35_x55902_y18164_class1	CellDetectionPaperLilija
39	43	1184.5	444.5	1	S14ZCG_CD8_100_ER2 - 2015-11-16 14.36.35_x55902_y18164_class1	CellDetectionPaperLilija
40	43	1671.5	695.5	1	S14ZCG_CD8_100_ER2 - 2015-11-16 14.36.35_x55902_y18164_class1	CellDetectionPaperLilija
41	43	1856.5	529.5	1	S14ZCG_CD8_100_ER2 - 2015-11-16 14.36.35_x55902_y18164_class1	CellDetectionPaperLilija
42	43	1617.5	764.5	1	S14ZCG_CD8_100_ER2 - 2015-11-16 14.36.35_x55902_y18164_class1	CellDetectionPaperLilija
43	43	1889.5	901.5	1	S14ZCG_CD8_100_ER2 - 2015-11-16 14.36.35_x55902_y18164_class1	CellDetectionPaperLilija
44	43	1719.5	919.5	1	S14ZCG_CD8_100_ER2 - 2015-11-16 14.36.35_x55902_y18164_class1	CellDetectionPaperLilija
45	43	1380.5	1291.5	1	S14ZCG_CD8_100_ER2 - 2015-11-16 14.36.35_x55902_y18164_class1	CellDetectionPaperLilija
