# Supplementary material for: Robust and accurate quantification of biomarkers of immune cells in lung cancer micro-environment using deep convolutional neural networks
Source: PeerJ. 2019 Apr 10;7:e6335. doi: 10.7717/peerj.6335 (PMC6462181; doi:10.7717/peerj.6335)
Supplement: Supplemental Information 2 — The positions of the positive cells were detected by four independent human observers on at least 64 different validation images. Each csv file stored in the zip archive represents the positive cell count and their position per person and validation image. [file peerj-07-6335-s002.zip › validation-observers/person2/S14ZCG_CD8_100_ER2 - 2015-11-16 14.36.35_x56022_y43126_class1.csv]

f_markerId	f_nrOfMarkers	f_x	f_y	l_GTR	i_imagefile	i_subfolder
1	64	35.5	114.5	1	S14ZCG_CD8_100_ER2 - 2015-11-16 14.36.35_x56022_y43126_class1	CellDetectionPaperLilija
2	64	265.5	251.5	1	S14ZCG_CD8_100_ER2 - 2015-11-16 14.36.35_x56022_y43126_class1	CellDetectionPaperLilija
3	64	224.5	240.5	1	S14ZCG_CD8_100_ER2 - 2015-11-16 14.36.35_x56022_y43126_class1	CellDetectionPaperLilija
4	64	357.5	181.5	1	S14ZCG_CD8_100_ER2 - 2015-11-16 14.36.35_x56022_y43126_class1	CellDetectionPaperLilija
5	64	333.5	368.5	1	S14ZCG_CD8_100_ER2 - 2015-11-16 14.36.35_x56022_y43126_class1	CellDetectionPaperLilija
6	64	489.5	399.5	1	S14ZCG_CD8_100_ER2 - 2015-11-16 14.36.35_x56022_y43126_class1	CellDetectionPaperLilija
7	64	668.5	329.5	1	S14ZCG_CD8_100_ER2 - 2015-11-16 14.36.35_x56022_y43126_class1	CellDetectionPaperLilija
8	64	531.5	540.5	1	S14ZCG_CD8_100_ER2 - 2015-11-16 14.36.35_x56022_y43126_class1	CellDetectionPaperLilija
9	64	328.5	649.5	1	S14ZCG_CD8_100_ER2 - 2015-11-16 14.36.35_x56022_y43126_class1	CellDetectionPaperLilija
10	64	82.5	1021.5	1	S14ZCG_CD8_100_ER2 - 2015-11-16 14.36.35_x56022_y43126_class1	CellDetectionPaperLilija
12	64	76.5	1480.5	1	S14ZCG_CD8_100_ER2 - 2015-11-16 14.36.35_x56022_y43126_class1	CellDetectionPaperLilija
13	64	126.5	1541.5	1	S14ZCG_CD8_100_ER2 - 2015-11-16 14.36.35_x56022_y43126_class1	CellDetectionPaperLilija
14	64	59.5	1748.5	1	S14ZCG_CD8_100_ER2 - 2015-11-16 14.36.35_x56022_y43126_class1	CellDetectionPaperLilija
15	64	17.5	1698.5	1	S14ZCG_CD8_100_ER2 - 2015-11-16 14.36.35_x56022_y43126_class1	CellDetectionPaperLilija
16	64	267.5	1550.5	1	S14ZCG_CD8_100_ER2 - 2015-11-16 14.36.35_x56022_y43126_class1	CellDetectionPaperLilija
17	64	402.5	1219.5	1	S14ZCG_CD8_100_ER2 - 2015-11-16 14.36.35_x56022_y43126_class1	CellDetectionPaperLilija
18	64	346.5	1354.5	1	S14ZCG_CD8_100_ER2 - 2015-11-16 14.36.35_x56022_y43126_class1	CellDetectionPaperLilija
19	64	624.5	1095.5	1	S14ZCG_CD8_100_ER2 - 2015-11-16 14.36.35_x56022_y43126_class1	CellDetectionPaperLilija
20	64	592.5	1182.5	1	S14ZCG_CD8_100_ER2 - 2015-11-16 14.36.35_x56022_y43126_class1	CellDetectionPaperLilija
21	64	722.5	1287.5	1	S14ZCG_CD8_100_ER2 - 2015-11-16 14.36.35_x56022_y43126_class1	CellDetectionPaperLilija
22	64	624.5	1624.5	1	S14ZCG_CD8_100_ER2 - 2015-11-16 14.36.35_x56022_y43126_class1	CellDetectionPaperLilija
23	64	668.5	1933.5	1	S14ZCG_CD8_100_ER2 - 2015-11-16 14.36.35_x56022_y43126_class1	CellDetectionPaperLilija
24	64	785.5	1861.5	1	S14ZCG_CD8_100_ER2 - 2015-11-16 14.36.35_x56022_y43126_class1	CellDetectionPaperLilija
25	64	879.5	1863.5	1	S14ZCG_CD8_100_ER2 - 2015-11-16 14.36.35_x56022_y43126_class1	CellDetectionPaperLilija
26	64	955.5	1848.5	1	S14ZCG_CD8_100_ER2 - 2015-11-16 14.36.35_x56022_y43126_class1	CellDetectionPaperLilija
27	64	953.5	1748.5	1	S14ZCG_CD8_100_ER2 - 2015-11-16 14.36.35_x56022_y43126_class1	CellDetectionPaperLilija
28	64	909.5	1630.5	1	S14ZCG_CD8_100_ER2 - 2015-11-16 14.36.35_x56022_y43126_class1	CellDetectionPaperLilija
29	64	944.5	1585.5	1	S14ZCG_CD8_100_ER2 - 2015-11-16 14.36.35_x56022_y43126_class1	CellDetectionPaperLilija
30	64	807.5	986.5	1	S14ZCG_CD8_100_ER2 - 2015-11-16 14.36.35_x56022_y43126_class1	CellDetectionPaperLilija
31	64	855.5	960.5	1	S14ZCG_CD8_100_ER2 - 2015-11-16 14.36.35_x56022_y43126_class1	CellDetectionPaperLilija
32	64	886.5	853.5	1	S14ZCG_CD8_100_ER2 - 2015-11-16 14.36.35_x56022_y43126_class1	CellDetectionPaperLilija
33	64	962.5	697.5	1	S14ZCG_CD8_100_ER2 - 2015-11-16 14.36.35_x56022_y43126_class1	CellDetectionPaperLilija
34	64	1020.5	1095.5	1	S14ZCG_CD8_100_ER2 - 2015-11-16 14.36.35_x56022_y43126_class1	CellDetectionPaperLilija
35	64	1123.5	1219.5	1	S14ZCG_CD8_100_ER2 - 2015-11-16 14.36.35_x56022_y43126_class1	CellDetectionPaperLilija
36	64	1153.5	1241.5	1	S14ZCG_CD8_100_ER2 - 2015-11-16 14.36.35_x56022_y43126_class1	CellDetectionPaperLilija
37	64	1192.5	1428.5	1	S14ZCG_CD8_100_ER2 - 2015-11-16 14.36.35_x56022_y43126_class1	CellDetectionPaperLilija
38	64	1145.5	1754.5	1	S14ZCG_CD8_100_ER2 - 2015-11-16 14.36.35_x56022_y43126_class1	CellDetectionPaperLilija
39	64	1347.5	1639.5	1	S14ZCG_CD8_100_ER2 - 2015-11-16 14.36.35_x56022_y43126_class1	CellDetectionPaperLilija
40	64	1523.5	1911.5	1	S14ZCG_CD8_100_ER2 - 2015-11-16 14.36.35_x56022_y43126_class1	CellDetectionPaperLilija
41	64	1484.5	1583.5	1	S14ZCG_CD8_100_ER2 - 2015-11-16 14.36.35_x56022_y43126_class1	CellDetectionPaperLilija
42	64	1445.5	1448.5	1	S14ZCG_CD8_100_ER2 - 2015-11-16 14.36.35_x56022_y43126_class1	CellDetectionPaperLilija
44	64	1469.5	1382.5	1	S14ZCG_CD8_100_ER2 - 2015-11-16 14.36.35_x56022_y43126_class1	CellDetectionPaperLilija
45	64	1639.5	1361.5	1	S14ZCG_CD8_100_ER2 - 2015-11-16 14.36.35_x56022_y43126_class1	CellDetectionPaperLilija
46	64	1706.5	1731.5	1	S14ZCG_CD8_100_ER2 - 2015-11-16 14.36.35_x56022_y43126_class1	CellDetectionPaperLilija
47	64	1715.5	1896.5	1	S14ZCG_CD8_100_ER2 - 2015-11-16 14.36.35_x56022_y43126_class1	CellDetectionPaperLilija
48	64	1924.5	1763.5	1	S14ZCG_CD8_100_ER2 - 2015-11-16 14.36.35_x56022_y43126_class1	CellDetectionPaperLilija
49	64	1856.5	1517.5	1	S14ZCG_CD8_100_ER2 - 2015-11-16 14.36.35_x56022_y43126_class1	CellDetectionPaperLilija
50	64	1773.5	1598.5	1	S14ZCG_CD8_100_ER2 - 2015-11-16 14.36.35_x56022_y43126_class1	CellDetectionPaperLilija
51	64	1843.5	1221.5	1	S14ZCG_CD8_100_ER2 - 2015-11-16 14.36.35_x56022_y43126_class1	CellDetectionPaperLilija
52	64	1900.5	1191.5	1	S14ZCG_CD8_100_ER2 - 2015-11-16 14.36.35_x56022_y43126_class1	CellDetectionPaperLilija
53	64	1965.5	1182.5	1	S14ZCG_CD8_100_ER2 - 2015-11-16 14.36.35_x56022_y43126_class1	CellDetectionPaperLilija
54	64	1719.5	1210.5	1	S14ZCG_CD8_100_ER2 - 2015-11-16 14.36.35_x56022_y43126_class1	CellDetectionPaperLilija
55	64	1676.5	1213.5	1	S14ZCG_CD8_100_ER2 - 2015-11-16 14.36.35_x56022_y43126_class1	CellDetectionPaperLilija
56	64	1612.5	1032.5	1	S14ZCG_CD8_100_ER2 - 2015-11-16 14.36.35_x56022_y43126_class1	CellDetectionPaperLilija
57	64	1519.5	984.5	1	S14ZCG_CD8_100_ER2 - 2015-11-16 14.36.35_x56022_y43126_class1	CellDetectionPaperLilija
58	64	1397.5	956.5	1	S14ZCG_CD8_100_ER2 - 2015-11-16 14.36.35_x56022_y43126_class1	CellDetectionPaperLilija
59	64	1410.5	919.5	1	S14ZCG_CD8_100_ER2 - 2015-11-16 14.36.35_x56022_y43126_class1	CellDetectionPaperLilija
60	64	1277.5	1032.5	1	S14ZCG_CD8_100_ER2 - 2015-11-16 14.36.35_x56022_y43126_class1	CellDetectionPaperLilija
61	64	1192.5	860.5	1	S14ZCG_CD8_100_ER2 - 2015-11-16 14.36.35_x56022_y43126_class1	CellDetectionPaperLilija
63	64	1401.5	588.5	1	S14ZCG_CD8_100_ER2 - 2015-11-16 14.36.35_x56022_y43126_class1	CellDetectionPaperLilija
64	64	1634.5	690.5	1	S14ZCG_CD8_100_ER2 - 2015-11-16 14.36.35_x56022_y43126_class1	CellDetectionPaperLilija
65	64	1665.5	225.5	1	S14ZCG_CD8_100_ER2 - 2015-11-16 14.36.35_x56022_y43126_class1	CellDetectionPaperLilija
66	64	1776.5	83.5	1	S14ZCG_CD8_100_ER2 - 2015-11-16 14.36.35_x56022_y43126_class1	CellDetectionPaperLilija
67	64	1551.5	22.5	1	S14ZCG_CD8_100_ER2 - 2015-11-16 14.36.35_x56022_y43126_class1	CellDetectionPaperLilija
