# Supplementary material for: Robust and accurate quantification of biomarkers of immune cells in lung cancer micro-environment using deep convolutional neural networks
Source: PeerJ. 2019 Apr 10;7:e6335. doi: 10.7717/peerj.6335 (PMC6462181; doi:10.7717/peerj.6335)
Supplement: Supplemental Information 2 — The positions of the positive cells were detected by four independent human observers on at least 64 different validation images. Each csv file stored in the zip archive represents the positive cell count and their position per person and validation image. [file peerj-07-6335-s002.zip › validation-observers/person2/S14ZCG_CD8_100_ER2 - 2015-11-16 14.36.35_x57256_y40078_class1.csv]

f_markerId	f_nrOfMarkers	f_x	f_y	l_GTR	i_imagefile	i_subfolder
1	16	1565.5	1278.5	1	S14ZCG_CD8_100_ER2 - 2015-11-16 14.36.35_x57256_y40078_class1	CellDetectionPaperLilija
2	16	1597.5	1437.5	1	S14ZCG_CD8_100_ER2 - 2015-11-16 14.36.35_x57256_y40078_class1	CellDetectionPaperLilija
3	16	1488.5	1637.5	1	S14ZCG_CD8_100_ER2 - 2015-11-16 14.36.35_x57256_y40078_class1	CellDetectionPaperLilija
4	16	1473.5	1596.5	1	S14ZCG_CD8_100_ER2 - 2015-11-16 14.36.35_x57256_y40078_class1	CellDetectionPaperLilija
5	16	1356.5	1609.5	1	S14ZCG_CD8_100_ER2 - 2015-11-16 14.36.35_x57256_y40078_class1	CellDetectionPaperLilija
6	16	1312.5	1694.5	1	S14ZCG_CD8_100_ER2 - 2015-11-16 14.36.35_x57256_y40078_class1	CellDetectionPaperLilija
7	16	1014.5	1522.5	1	S14ZCG_CD8_100_ER2 - 2015-11-16 14.36.35_x57256_y40078_class1	CellDetectionPaperLilija
8	16	1928.5	1239.5	1	S14ZCG_CD8_100_ER2 - 2015-11-16 14.36.35_x57256_y40078_class1	CellDetectionPaperLilija
9	16	1841.5	1256.5	1	S14ZCG_CD8_100_ER2 - 2015-11-16 14.36.35_x57256_y40078_class1	CellDetectionPaperLilija
10	16	1793.5	1300.5	1	S14ZCG_CD8_100_ER2 - 2015-11-16 14.36.35_x57256_y40078_class1	CellDetectionPaperLilija
11	16	1697.5	1317.5	1	S14ZCG_CD8_100_ER2 - 2015-11-16 14.36.35_x57256_y40078_class1	CellDetectionPaperLilija
12	16	1750.5	1513.5	1	S14ZCG_CD8_100_ER2 - 2015-11-16 14.36.35_x57256_y40078_class1	CellDetectionPaperLilija
13	16	1793.5	1141.5	1	S14ZCG_CD8_100_ER2 - 2015-11-16 14.36.35_x57256_y40078_class1	CellDetectionPaperLilija
14	16	1832.5	1089.5	1	S14ZCG_CD8_100_ER2 - 2015-11-16 14.36.35_x57256_y40078_class1	CellDetectionPaperLilija
15	16	1871.5	1038.5	1	S14ZCG_CD8_100_ER2 - 2015-11-16 14.36.35_x57256_y40078_class1	CellDetectionPaperLilija
16	16	1421.5	336.5	1	S14ZCG_CD8_100_ER2 - 2015-11-16 14.36.35_x57256_y40078_class1	CellDetectionPaperLilija
