# Supplementary material for: Robust and accurate quantification of biomarkers of immune cells in lung cancer micro-environment using deep convolutional neural networks
Source: PeerJ. 2019 Apr 10;7:e6335. doi: 10.7717/peerj.6335 (PMC6462181; doi:10.7717/peerj.6335)
Supplement: Supplemental Information 2 — The positions of the positive cells were detected by four independent human observers on at least 64 different validation images. Each csv file stored in the zip archive represents the positive cell count and their position per person and validation image. [file peerj-07-6335-s002.zip › validation-observers/person2/S14ZCG_CD8_100_ER2 - 2015-11-16 14.36.35_x6808_y39905_class1.csv]

f_markerId	f_nrOfMarkers	f_x	f_y	l_GTR	i_imagefile	i_subfolder
1	17	546.5	723.5	1	S14ZCG_CD8_100_ER2 - 2015-11-16 14.36.35_x6808_y39905_class1	CellDetectionPaperLilija
2	17	613.5	1121.5	1	S14ZCG_CD8_100_ER2 - 2015-11-16 14.36.35_x6808_y39905_class1	CellDetectionPaperLilija
3	17	546.5	1256.5	1	S14ZCG_CD8_100_ER2 - 2015-11-16 14.36.35_x6808_y39905_class1	CellDetectionPaperLilija
4	17	407.5	1228.5	1	S14ZCG_CD8_100_ER2 - 2015-11-16 14.36.35_x6808_y39905_class1	CellDetectionPaperLilija
5	17	328.5	1006.5	1	S14ZCG_CD8_100_ER2 - 2015-11-16 14.36.35_x6808_y39905_class1	CellDetectionPaperLilija
6	17	50.5	864.5	1	S14ZCG_CD8_100_ER2 - 2015-11-16 14.36.35_x6808_y39905_class1	CellDetectionPaperLilija
7	17	1192.5	856.5	1	S14ZCG_CD8_100_ER2 - 2015-11-16 14.36.35_x6808_y39905_class1	CellDetectionPaperLilija
8	17	411.5	246.5	1	S14ZCG_CD8_100_ER2 - 2015-11-16 14.36.35_x6808_y39905_class1	CellDetectionPaperLilija
9	17	1343.5	414.5	1	S14ZCG_CD8_100_ER2 - 2015-11-16 14.36.35_x6808_y39905_class1	CellDetectionPaperLilija
10	17	1245.5	647.5	1	S14ZCG_CD8_100_ER2 - 2015-11-16 14.36.35_x6808_y39905_class1	CellDetectionPaperLilija
11	17	1919.5	1036.5	1	S14ZCG_CD8_100_ER2 - 2015-11-16 14.36.35_x6808_y39905_class1	CellDetectionPaperLilija
12	17	1880.5	810.5	1	S14ZCG_CD8_100_ER2 - 2015-11-16 14.36.35_x6808_y39905_class1	CellDetectionPaperLilija
13	17	1952.5	1415.5	1	S14ZCG_CD8_100_ER2 - 2015-11-16 14.36.35_x6808_y39905_class1	CellDetectionPaperLilija
14	17	1480.5	1504.5	1	S14ZCG_CD8_100_ER2 - 2015-11-16 14.36.35_x6808_y39905_class1	CellDetectionPaperLilija
15	17	1784.5	296.5	1	S14ZCG_CD8_100_ER2 - 2015-11-16 14.36.35_x6808_y39905_class1	CellDetectionPaperLilija
16	17	1982.5	281.5	1	S14ZCG_CD8_100_ER2 - 2015-11-16 14.36.35_x6808_y39905_class1	CellDetectionPaperLilija
17	17	1778.5	26.5	1	S14ZCG_CD8_100_ER2 - 2015-11-16 14.36.35_x6808_y39905_class1	CellDetectionPaperLilija
