# Supplementary material for: Robust and accurate quantification of biomarkers of immune cells in lung cancer micro-environment using deep convolutional neural networks
Source: PeerJ. 2019 Apr 10;7:e6335. doi: 10.7717/peerj.6335 (PMC6462181; doi:10.7717/peerj.6335)
Supplement: Supplemental Information 2 — The positions of the positive cells were detected by four independent human observers on at least 64 different validation images. Each csv file stored in the zip archive represents the positive cell count and their position per person and validation image. [file peerj-07-6335-s002.zip › validation-observers/person2/WS528G_CD3_100_ER1 - 2015-10-29 08.36.31_x14590_y40200_class1.csv]

f_markerId	f_nrOfMarkers	f_x	f_y	l_GTR	i_imagefile	i_subfolder
1	149	24.5	401.5	1	WS528G_CD3_100_ER1 - 2015-10-29 08.36.31_x14590_y40200_class1	CellDetectionPaperLilija
2	149	41.5	277.5	1	WS528G_CD3_100_ER1 - 2015-10-29 08.36.31_x14590_y40200_class1	CellDetectionPaperLilija
3	149	72.5	50.5	1	WS528G_CD3_100_ER1 - 2015-10-29 08.36.31_x14590_y40200_class1	CellDetectionPaperLilija
4	149	287.5	303.5	1	WS528G_CD3_100_ER1 - 2015-10-29 08.36.31_x14590_y40200_class1	CellDetectionPaperLilija
5	149	287.5	153.5	1	WS528G_CD3_100_ER1 - 2015-10-29 08.36.31_x14590_y40200_class1	CellDetectionPaperLilija
6	149	383.5	172.5	1	WS528G_CD3_100_ER1 - 2015-10-29 08.36.31_x14590_y40200_class1	CellDetectionPaperLilija
7	149	418.5	188.5	1	WS528G_CD3_100_ER1 - 2015-10-29 08.36.31_x14590_y40200_class1	CellDetectionPaperLilija
8	149	385.5	329.5	1	WS528G_CD3_100_ER1 - 2015-10-29 08.36.31_x14590_y40200_class1	CellDetectionPaperLilija
9	149	259.5	455.5	1	WS528G_CD3_100_ER1 - 2015-10-29 08.36.31_x14590_y40200_class1	CellDetectionPaperLilija
10	149	89.5	494.5	1	WS528G_CD3_100_ER1 - 2015-10-29 08.36.31_x14590_y40200_class1	CellDetectionPaperLilija
11	149	72.5	588.5	1	WS528G_CD3_100_ER1 - 2015-10-29 08.36.31_x14590_y40200_class1	CellDetectionPaperLilija
12	149	187.5	579.5	1	WS528G_CD3_100_ER1 - 2015-10-29 08.36.31_x14590_y40200_class1	CellDetectionPaperLilija
13	149	276.5	797.5	1	WS528G_CD3_100_ER1 - 2015-10-29 08.36.31_x14590_y40200_class1	CellDetectionPaperLilija
14	149	466.5	655.5	1	WS528G_CD3_100_ER1 - 2015-10-29 08.36.31_x14590_y40200_class1	CellDetectionPaperLilija
15	149	529.5	699.5	1	WS528G_CD3_100_ER1 - 2015-10-29 08.36.31_x14590_y40200_class1	CellDetectionPaperLilija
16	149	472.5	914.5	1	WS528G_CD3_100_ER1 - 2015-10-29 08.36.31_x14590_y40200_class1	CellDetectionPaperLilija
17	149	516.5	1169.5	1	WS528G_CD3_100_ER1 - 2015-10-29 08.36.31_x14590_y40200_class1	CellDetectionPaperLilija
18	149	522.5	1215.5	1	WS528G_CD3_100_ER1 - 2015-10-29 08.36.31_x14590_y40200_class1	CellDetectionPaperLilija
19	149	461.5	1158.5	1	WS528G_CD3_100_ER1 - 2015-10-29 08.36.31_x14590_y40200_class1	CellDetectionPaperLilija
20	149	381.5	1219.5	1	WS528G_CD3_100_ER1 - 2015-10-29 08.36.31_x14590_y40200_class1	CellDetectionPaperLilija
21	149	433.5	1315.5	1	WS528G_CD3_100_ER1 - 2015-10-29 08.36.31_x14590_y40200_class1	CellDetectionPaperLilija
22	149	409.5	1509.5	1	WS528G_CD3_100_ER1 - 2015-10-29 08.36.31_x14590_y40200_class1	CellDetectionPaperLilija
23	149	230.5	1458.5	1	WS528G_CD3_100_ER1 - 2015-10-29 08.36.31_x14590_y40200_class1	CellDetectionPaperLilija
24	149	241.5	1569.5	1	WS528G_CD3_100_ER1 - 2015-10-29 08.36.31_x14590_y40200_class1	CellDetectionPaperLilija
25	149	304.5	1754.5	1	WS528G_CD3_100_ER1 - 2015-10-29 08.36.31_x14590_y40200_class1	CellDetectionPaperLilija
26	149	304.5	1789.5	1	WS528G_CD3_100_ER1 - 2015-10-29 08.36.31_x14590_y40200_class1	CellDetectionPaperLilija
27	149	883.5	1678.5	1	WS528G_CD3_100_ER1 - 2015-10-29 08.36.31_x14590_y40200_class1	CellDetectionPaperLilija
28	149	905.5	1691.5	1	WS528G_CD3_100_ER1 - 2015-10-29 08.36.31_x14590_y40200_class1	CellDetectionPaperLilija
29	149	1040.5	1905.5	1	WS528G_CD3_100_ER1 - 2015-10-29 08.36.31_x14590_y40200_class1	CellDetectionPaperLilija
30	149	1025.5	1872.5	1	WS528G_CD3_100_ER1 - 2015-10-29 08.36.31_x14590_y40200_class1	CellDetectionPaperLilija
31	149	1105.5	1872.5	1	WS528G_CD3_100_ER1 - 2015-10-29 08.36.31_x14590_y40200_class1	CellDetectionPaperLilija
32	149	1155.5	1657.5	1	WS528G_CD3_100_ER1 - 2015-10-29 08.36.31_x14590_y40200_class1	CellDetectionPaperLilija
33	149	1162.5	1685.5	1	WS528G_CD3_100_ER1 - 2015-10-29 08.36.31_x14590_y40200_class1	CellDetectionPaperLilija
34	149	1242.5	1811.5	1	WS528G_CD3_100_ER1 - 2015-10-29 08.36.31_x14590_y40200_class1	CellDetectionPaperLilija
35	149	1197.5	1809.5	1	WS528G_CD3_100_ER1 - 2015-10-29 08.36.31_x14590_y40200_class1	CellDetectionPaperLilija
36	149	1451.5	1865.5	1	WS528G_CD3_100_ER1 - 2015-10-29 08.36.31_x14590_y40200_class1	CellDetectionPaperLilija
37	149	1536.5	1876.5	1	WS528G_CD3_100_ER1 - 2015-10-29 08.36.31_x14590_y40200_class1	CellDetectionPaperLilija
38	149	1406.5	1757.5	1	WS528G_CD3_100_ER1 - 2015-10-29 08.36.31_x14590_y40200_class1	CellDetectionPaperLilija
39	149	1360.5	1685.5	1	WS528G_CD3_100_ER1 - 2015-10-29 08.36.31_x14590_y40200_class1	CellDetectionPaperLilija
40	149	1484.5	1735.5	1	WS528G_CD3_100_ER1 - 2015-10-29 08.36.31_x14590_y40200_class1	CellDetectionPaperLilija
41	149	1538.5	1707.5	1	WS528G_CD3_100_ER1 - 2015-10-29 08.36.31_x14590_y40200_class1	CellDetectionPaperLilija
42	149	1571.5	1659.5	1	WS528G_CD3_100_ER1 - 2015-10-29 08.36.31_x14590_y40200_class1	CellDetectionPaperLilija
43	149	1602.5	1698.5	1	WS528G_CD3_100_ER1 - 2015-10-29 08.36.31_x14590_y40200_class1	CellDetectionPaperLilija
44	149	1691.5	1726.5	1	WS528G_CD3_100_ER1 - 2015-10-29 08.36.31_x14590_y40200_class1	CellDetectionPaperLilija
45	149	1562.5	1569.5	1	WS528G_CD3_100_ER1 - 2015-10-29 08.36.31_x14590_y40200_class1	CellDetectionPaperLilija
46	149	1488.5	1541.5	1	WS528G_CD3_100_ER1 - 2015-10-29 08.36.31_x14590_y40200_class1	CellDetectionPaperLilija
47	149	1521.5	1502.5	1	WS528G_CD3_100_ER1 - 2015-10-29 08.36.31_x14590_y40200_class1	CellDetectionPaperLilija
48	149	1192.5	1578.5	1	WS528G_CD3_100_ER1 - 2015-10-29 08.36.31_x14590_y40200_class1	CellDetectionPaperLilija
49	149	1192.5	1606.5	1	WS528G_CD3_100_ER1 - 2015-10-29 08.36.31_x14590_y40200_class1	CellDetectionPaperLilija
50	149	1192.5	1633.5	1	WS528G_CD3_100_ER1 - 2015-10-29 08.36.31_x14590_y40200_class1	CellDetectionPaperLilija
51	149	1155.5	1593.5	1	WS528G_CD3_100_ER1 - 2015-10-29 08.36.31_x14590_y40200_class1	CellDetectionPaperLilija
52	149	1131.5	1552.5	1	WS528G_CD3_100_ER1 - 2015-10-29 08.36.31_x14590_y40200_class1	CellDetectionPaperLilija
53	149	1040.5	1495.5	1	WS528G_CD3_100_ER1 - 2015-10-29 08.36.31_x14590_y40200_class1	CellDetectionPaperLilija
54	149	1014.5	1572.5	1	WS528G_CD3_100_ER1 - 2015-10-29 08.36.31_x14590_y40200_class1	CellDetectionPaperLilija
55	149	920.5	1469.5	1	WS528G_CD3_100_ER1 - 2015-10-29 08.36.31_x14590_y40200_class1	CellDetectionPaperLilija
56	149	936.5	1432.5	1	WS528G_CD3_100_ER1 - 2015-10-29 08.36.31_x14590_y40200_class1	CellDetectionPaperLilija
57	149	986.5	1454.5	1	WS528G_CD3_100_ER1 - 2015-10-29 08.36.31_x14590_y40200_class1	CellDetectionPaperLilija
58	149	986.5	1406.5	1	WS528G_CD3_100_ER1 - 2015-10-29 08.36.31_x14590_y40200_class1	CellDetectionPaperLilija
59	149	1105.5	1376.5	1	WS528G_CD3_100_ER1 - 2015-10-29 08.36.31_x14590_y40200_class1	CellDetectionPaperLilija
60	149	1114.5	1404.5	1	WS528G_CD3_100_ER1 - 2015-10-29 08.36.31_x14590_y40200_class1	CellDetectionPaperLilija
61	149	1121.5	1456.5	1	WS528G_CD3_100_ER1 - 2015-10-29 08.36.31_x14590_y40200_class1	CellDetectionPaperLilija
62	149	1057.5	1273.5	1	WS528G_CD3_100_ER1 - 2015-10-29 08.36.31_x14590_y40200_class1	CellDetectionPaperLilija
63	149	1090.5	1258.5	1	WS528G_CD3_100_ER1 - 2015-10-29 08.36.31_x14590_y40200_class1	CellDetectionPaperLilija
64	149	833.5	808.5	1	WS528G_CD3_100_ER1 - 2015-10-29 08.36.31_x14590_y40200_class1	CellDetectionPaperLilija
65	149	740.5	729.5	1	WS528G_CD3_100_ER1 - 2015-10-29 08.36.31_x14590_y40200_class1	CellDetectionPaperLilija
66	149	722.5	930.5	1	WS528G_CD3_100_ER1 - 2015-10-29 08.36.31_x14590_y40200_class1	CellDetectionPaperLilija
67	149	590.5	873.5	1	WS528G_CD3_100_ER1 - 2015-10-29 08.36.31_x14590_y40200_class1	CellDetectionPaperLilija
68	149	655.5	557.5	1	WS528G_CD3_100_ER1 - 2015-10-29 08.36.31_x14590_y40200_class1	CellDetectionPaperLilija
69	149	611.5	486.5	1	WS528G_CD3_100_ER1 - 2015-10-29 08.36.31_x14590_y40200_class1	CellDetectionPaperLilija
70	149	666.5	229.5	1	WS528G_CD3_100_ER1 - 2015-10-29 08.36.31_x14590_y40200_class1	CellDetectionPaperLilija
71	149	779.5	63.5	1	WS528G_CD3_100_ER1 - 2015-10-29 08.36.31_x14590_y40200_class1	CellDetectionPaperLilija
72	149	849.5	68.5	1	WS528G_CD3_100_ER1 - 2015-10-29 08.36.31_x14590_y40200_class1	CellDetectionPaperLilija
73	149	927.5	255.5	1	WS528G_CD3_100_ER1 - 2015-10-29 08.36.31_x14590_y40200_class1	CellDetectionPaperLilija
74	149	966.5	309.5	1	WS528G_CD3_100_ER1 - 2015-10-29 08.36.31_x14590_y40200_class1	CellDetectionPaperLilija
75	149	966.5	346.5	1	WS528G_CD3_100_ER1 - 2015-10-29 08.36.31_x14590_y40200_class1	CellDetectionPaperLilija
76	149	1005.5	414.5	1	WS528G_CD3_100_ER1 - 2015-10-29 08.36.31_x14590_y40200_class1	CellDetectionPaperLilija
77	149	1001.5	451.5	1	WS528G_CD3_100_ER1 - 2015-10-29 08.36.31_x14590_y40200_class1	CellDetectionPaperLilija
78	149	862.5	655.5	1	WS528G_CD3_100_ER1 - 2015-10-29 08.36.31_x14590_y40200_class1	CellDetectionPaperLilija
79	149	809.5	618.5	1	WS528G_CD3_100_ER1 - 2015-10-29 08.36.31_x14590_y40200_class1	CellDetectionPaperLilija
80	149	977.5	666.5	1	WS528G_CD3_100_ER1 - 2015-10-29 08.36.31_x14590_y40200_class1	CellDetectionPaperLilija
81	149	1025.5	964.5	1	WS528G_CD3_100_ER1 - 2015-10-29 08.36.31_x14590_y40200_class1	CellDetectionPaperLilija
82	149	1073.5	914.5	1	WS528G_CD3_100_ER1 - 2015-10-29 08.36.31_x14590_y40200_class1	CellDetectionPaperLilija
83	149	1060.5	938.5	1	WS528G_CD3_100_ER1 - 2015-10-29 08.36.31_x14590_y40200_class1	CellDetectionPaperLilija
85	149	1277.5	877.5	1	WS528G_CD3_100_ER1 - 2015-10-29 08.36.31_x14590_y40200_class1	CellDetectionPaperLilija
86	149	1292.5	925.5	1	WS528G_CD3_100_ER1 - 2015-10-29 08.36.31_x14590_y40200_class1	CellDetectionPaperLilija
88	149	1264.5	945.5	1	WS528G_CD3_100_ER1 - 2015-10-29 08.36.31_x14590_y40200_class1	CellDetectionPaperLilija
89	149	1290.5	984.5	1	WS528G_CD3_100_ER1 - 2015-10-29 08.36.31_x14590_y40200_class1	CellDetectionPaperLilija
90	149	1314.5	1032.5	1	WS528G_CD3_100_ER1 - 2015-10-29 08.36.31_x14590_y40200_class1	CellDetectionPaperLilija
91	149	1184.5	1047.5	1	WS528G_CD3_100_ER1 - 2015-10-29 08.36.31_x14590_y40200_class1	CellDetectionPaperLilija
92	149	1484.5	1339.5	1	WS528G_CD3_100_ER1 - 2015-10-29 08.36.31_x14590_y40200_class1	CellDetectionPaperLilija
93	149	1543.5	1319.5	1	WS528G_CD3_100_ER1 - 2015-10-29 08.36.31_x14590_y40200_class1	CellDetectionPaperLilija
94	149	1565.5	1341.5	1	WS528G_CD3_100_ER1 - 2015-10-29 08.36.31_x14590_y40200_class1	CellDetectionPaperLilija
96	149	1456.5	1184.5	1	WS528G_CD3_100_ER1 - 2015-10-29 08.36.31_x14590_y40200_class1	CellDetectionPaperLilija
97	149	1521.5	1156.5	1	WS528G_CD3_100_ER1 - 2015-10-29 08.36.31_x14590_y40200_class1	CellDetectionPaperLilija
98	149	1521.5	1134.5	1	WS528G_CD3_100_ER1 - 2015-10-29 08.36.31_x14590_y40200_class1	CellDetectionPaperLilija
99	149	1432.5	1075.5	1	WS528G_CD3_100_ER1 - 2015-10-29 08.36.31_x14590_y40200_class1	CellDetectionPaperLilija
100	149	1366.5	1119.5	1	WS528G_CD3_100_ER1 - 2015-10-29 08.36.31_x14590_y40200_class1	CellDetectionPaperLilija
101	149	1536.5	1082.5	1	WS528G_CD3_100_ER1 - 2015-10-29 08.36.31_x14590_y40200_class1	CellDetectionPaperLilija
102	149	1480.5	1067.5	1	WS528G_CD3_100_ER1 - 2015-10-29 08.36.31_x14590_y40200_class1	CellDetectionPaperLilija
103	149	1484.5	1028.5	1	WS528G_CD3_100_ER1 - 2015-10-29 08.36.31_x14590_y40200_class1	CellDetectionPaperLilija
104	149	1595.5	1006.5	1	WS528G_CD3_100_ER1 - 2015-10-29 08.36.31_x14590_y40200_class1	CellDetectionPaperLilija
105	149	1578.5	1036.5	1	WS528G_CD3_100_ER1 - 2015-10-29 08.36.31_x14590_y40200_class1	CellDetectionPaperLilija
106	149	1231.5	1175.5	1	WS528G_CD3_100_ER1 - 2015-10-29 08.36.31_x14590_y40200_class1	CellDetectionPaperLilija
107	149	1313.5	1129.5	1	WS528G_CD3_100_ER1 - 2015-10-29 08.36.31_x14590_y40200_class1	CellDetectionPaperLilija
108	149	1476.5	942.5	1	WS528G_CD3_100_ER1 - 2015-10-29 08.36.31_x14590_y40200_class1	CellDetectionPaperLilija
109	149	1487.5	958.5	1	WS528G_CD3_100_ER1 - 2015-10-29 08.36.31_x14590_y40200_class1	CellDetectionPaperLilija
110	149	1505.5	939.5	1	WS528G_CD3_100_ER1 - 2015-10-29 08.36.31_x14590_y40200_class1	CellDetectionPaperLilija
111	149	1524.5	947.5	1	WS528G_CD3_100_ER1 - 2015-10-29 08.36.31_x14590_y40200_class1	CellDetectionPaperLilija
112	149	1536.5	921.5	1	WS528G_CD3_100_ER1 - 2015-10-29 08.36.31_x14590_y40200_class1	CellDetectionPaperLilija
113	149	1563.5	909.5	1	WS528G_CD3_100_ER1 - 2015-10-29 08.36.31_x14590_y40200_class1	CellDetectionPaperLilija
114	149	1467.5	967.5	1	WS528G_CD3_100_ER1 - 2015-10-29 08.36.31_x14590_y40200_class1	CellDetectionPaperLilija
115	149	1588.5	914.5	1	WS528G_CD3_100_ER1 - 2015-10-29 08.36.31_x14590_y40200_class1	CellDetectionPaperLilija
116	149	1673.5	922.5	1	WS528G_CD3_100_ER1 - 2015-10-29 08.36.31_x14590_y40200_class1	CellDetectionPaperLilija
117	149	1609.5	934.5	1	WS528G_CD3_100_ER1 - 2015-10-29 08.36.31_x14590_y40200_class1	CellDetectionPaperLilija
118	149	1675.5	994.5	1	WS528G_CD3_100_ER1 - 2015-10-29 08.36.31_x14590_y40200_class1	CellDetectionPaperLilija
119	149	1621.5	993.5	1	WS528G_CD3_100_ER1 - 2015-10-29 08.36.31_x14590_y40200_class1	CellDetectionPaperLilija
120	149	1613.5	1017.5	1	WS528G_CD3_100_ER1 - 2015-10-29 08.36.31_x14590_y40200_class1	CellDetectionPaperLilija
121	149	1582.5	1056.5	1	WS528G_CD3_100_ER1 - 2015-10-29 08.36.31_x14590_y40200_class1	CellDetectionPaperLilija
122	149	1740.5	972.5	1	WS528G_CD3_100_ER1 - 2015-10-29 08.36.31_x14590_y40200_class1	CellDetectionPaperLilija
124	149	1184.5	793.5	1	WS528G_CD3_100_ER1 - 2015-10-29 08.36.31_x14590_y40200_class1	CellDetectionPaperLilija
125	149	1269.5	861.5	1	WS528G_CD3_100_ER1 - 2015-10-29 08.36.31_x14590_y40200_class1	CellDetectionPaperLilija
126	149	1344.5	832.5	1	WS528G_CD3_100_ER1 - 2015-10-29 08.36.31_x14590_y40200_class1	CellDetectionPaperLilija
127	149	1418.5	671.5	1	WS528G_CD3_100_ER1 - 2015-10-29 08.36.31_x14590_y40200_class1	CellDetectionPaperLilija
128	149	1430.5	668.5	1	WS528G_CD3_100_ER1 - 2015-10-29 08.36.31_x14590_y40200_class1	CellDetectionPaperLilija
129	149	1347.5	678.5	1	WS528G_CD3_100_ER1 - 2015-10-29 08.36.31_x14590_y40200_class1	CellDetectionPaperLilija
130	149	1354.5	652.5	1	WS528G_CD3_100_ER1 - 2015-10-29 08.36.31_x14590_y40200_class1	CellDetectionPaperLilija
131	149	1420.5	557.5	1	WS528G_CD3_100_ER1 - 2015-10-29 08.36.31_x14590_y40200_class1	CellDetectionPaperLilija
132	149	1530.5	701.5	1	WS528G_CD3_100_ER1 - 2015-10-29 08.36.31_x14590_y40200_class1	CellDetectionPaperLilija
133	149	1558.5	674.5	1	WS528G_CD3_100_ER1 - 2015-10-29 08.36.31_x14590_y40200_class1	CellDetectionPaperLilija
134	149	1576.5	731.5	1	WS528G_CD3_100_ER1 - 2015-10-29 08.36.31_x14590_y40200_class1	CellDetectionPaperLilija
135	149	1584.5	832.5	1	WS528G_CD3_100_ER1 - 2015-10-29 08.36.31_x14590_y40200_class1	CellDetectionPaperLilija
136	149	1522.5	832.5	1	WS528G_CD3_100_ER1 - 2015-10-29 08.36.31_x14590_y40200_class1	CellDetectionPaperLilija
137	149	1380.5	871.5	1	WS528G_CD3_100_ER1 - 2015-10-29 08.36.31_x14590_y40200_class1	CellDetectionPaperLilija
138	149	1607.5	813.5	1	WS528G_CD3_100_ER1 - 2015-10-29 08.36.31_x14590_y40200_class1	CellDetectionPaperLilija
139	149	1651.5	735.5	1	WS528G_CD3_100_ER1 - 2015-10-29 08.36.31_x14590_y40200_class1	CellDetectionPaperLilija
140	149	1251.5	395.5	1	WS528G_CD3_100_ER1 - 2015-10-29 08.36.31_x14590_y40200_class1	CellDetectionPaperLilija
141	149	1289.5	336.5	1	WS528G_CD3_100_ER1 - 2015-10-29 08.36.31_x14590_y40200_class1	CellDetectionPaperLilija
142	149	1395.5	450.5	1	WS528G_CD3_100_ER1 - 2015-10-29 08.36.31_x14590_y40200_class1	CellDetectionPaperLilija
143	149	1424.5	331.5	1	WS528G_CD3_100_ER1 - 2015-10-29 08.36.31_x14590_y40200_class1	CellDetectionPaperLilija
144	149	1425.5	283.5	1	WS528G_CD3_100_ER1 - 2015-10-29 08.36.31_x14590_y40200_class1	CellDetectionPaperLilija
145	149	1447.5	441.5	1	WS528G_CD3_100_ER1 - 2015-10-29 08.36.31_x14590_y40200_class1	CellDetectionPaperLilija
146	149	1497.5	93.5	1	WS528G_CD3_100_ER1 - 2015-10-29 08.36.31_x14590_y40200_class1	CellDetectionPaperLilija
147	149	1582.5	48.5	1	WS528G_CD3_100_ER1 - 2015-10-29 08.36.31_x14590_y40200_class1	CellDetectionPaperLilija
148	149	1708.5	94.5	1	WS528G_CD3_100_ER1 - 2015-10-29 08.36.31_x14590_y40200_class1	CellDetectionPaperLilija
149	149	1802.5	363.5	1	WS528G_CD3_100_ER1 - 2015-10-29 08.36.31_x14590_y40200_class1	CellDetectionPaperLilija
150	149	1729.5	381.5	1	WS528G_CD3_100_ER1 - 2015-10-29 08.36.31_x14590_y40200_class1	CellDetectionPaperLilija
151	149	1914.5	359.5	1	WS528G_CD3_100_ER1 - 2015-10-29 08.36.31_x14590_y40200_class1	CellDetectionPaperLilija
152	149	1783.5	189.5	1	WS528G_CD3_100_ER1 - 2015-10-29 08.36.31_x14590_y40200_class1	CellDetectionPaperLilija
153	149	638.5	1485.5	1	WS528G_CD3_100_ER1 - 2015-10-29 08.36.31_x14590_y40200_class1	CellDetectionPaperLilija
