# Supplementary material for: Robust and accurate quantification of biomarkers of immune cells in lung cancer micro-environment using deep convolutional neural networks
Source: PeerJ. 2019 Apr 10;7:e6335. doi: 10.7717/peerj.6335 (PMC6462181; doi:10.7717/peerj.6335)
Supplement: Supplemental Information 2 — The positions of the positive cells were detected by four independent human observers on at least 64 different validation images. Each csv file stored in the zip archive represents the positive cell count and their position per person and validation image. [file peerj-07-6335-s002.zip › validation-observers/person2/WS528G_CD3_100_ER1 - 2015-10-29 08.36.31_x16188_y26597_class1.csv]

f_markerId	f_nrOfMarkers	f_x	f_y	l_GTR	i_imagefile	i_subfolder
1	73	463.5	520.5	1	WS528G_CD3_100_ER1 - 2015-10-29 08.36.31_x16188_y26597_class1	CellDetectionPaperLilija
2	73	471.5	381.5	1	WS528G_CD3_100_ER1 - 2015-10-29 08.36.31_x16188_y26597_class1	CellDetectionPaperLilija
3	73	586.5	340.5	1	WS528G_CD3_100_ER1 - 2015-10-29 08.36.31_x16188_y26597_class1	CellDetectionPaperLilija
4	73	561.5	497.5	1	WS528G_CD3_100_ER1 - 2015-10-29 08.36.31_x16188_y26597_class1	CellDetectionPaperLilija
5	73	716.5	86.5	1	WS528G_CD3_100_ER1 - 2015-10-29 08.36.31_x16188_y26597_class1	CellDetectionPaperLilija
6	73	1181.5	540.5	1	WS528G_CD3_100_ER1 - 2015-10-29 08.36.31_x16188_y26597_class1	CellDetectionPaperLilija
7	73	1163.5	561.5	1	WS528G_CD3_100_ER1 - 2015-10-29 08.36.31_x16188_y26597_class1	CellDetectionPaperLilija
8	73	1099.5	737.5	1	WS528G_CD3_100_ER1 - 2015-10-29 08.36.31_x16188_y26597_class1	CellDetectionPaperLilija
9	73	1018.5	847.5	1	WS528G_CD3_100_ER1 - 2015-10-29 08.36.31_x16188_y26597_class1	CellDetectionPaperLilija
10	73	1057.5	816.5	1	WS528G_CD3_100_ER1 - 2015-10-29 08.36.31_x16188_y26597_class1	CellDetectionPaperLilija
11	73	1130.5	941.5	1	WS528G_CD3_100_ER1 - 2015-10-29 08.36.31_x16188_y26597_class1	CellDetectionPaperLilija
12	73	1007.5	905.5	1	WS528G_CD3_100_ER1 - 2015-10-29 08.36.31_x16188_y26597_class1	CellDetectionPaperLilija
13	73	979.5	911.5	1	WS528G_CD3_100_ER1 - 2015-10-29 08.36.31_x16188_y26597_class1	CellDetectionPaperLilija
14	73	832.5	1165.5	1	WS528G_CD3_100_ER1 - 2015-10-29 08.36.31_x16188_y26597_class1	CellDetectionPaperLilija
15	73	815.5	1149.5	1	WS528G_CD3_100_ER1 - 2015-10-29 08.36.31_x16188_y26597_class1	CellDetectionPaperLilija
16	73	822.5	1121.5	1	WS528G_CD3_100_ER1 - 2015-10-29 08.36.31_x16188_y26597_class1	CellDetectionPaperLilija
17	73	401.5	1024.5	1	WS528G_CD3_100_ER1 - 2015-10-29 08.36.31_x16188_y26597_class1	CellDetectionPaperLilija
18	73	161.5	1009.5	1	WS528G_CD3_100_ER1 - 2015-10-29 08.36.31_x16188_y26597_class1	CellDetectionPaperLilija
19	73	869.5	1309.5	1	WS528G_CD3_100_ER1 - 2015-10-29 08.36.31_x16188_y26597_class1	CellDetectionPaperLilija
20	73	857.5	1328.5	1	WS528G_CD3_100_ER1 - 2015-10-29 08.36.31_x16188_y26597_class1	CellDetectionPaperLilija
21	73	863.5	1354.5	1	WS528G_CD3_100_ER1 - 2015-10-29 08.36.31_x16188_y26597_class1	CellDetectionPaperLilija
22	73	883.5	1382.5	1	WS528G_CD3_100_ER1 - 2015-10-29 08.36.31_x16188_y26597_class1	CellDetectionPaperLilija
23	73	874.5	1416.5	1	WS528G_CD3_100_ER1 - 2015-10-29 08.36.31_x16188_y26597_class1	CellDetectionPaperLilija
24	73	943.5	1449.5	1	WS528G_CD3_100_ER1 - 2015-10-29 08.36.31_x16188_y26597_class1	CellDetectionPaperLilija
25	73	1002.5	1352.5	1	WS528G_CD3_100_ER1 - 2015-10-29 08.36.31_x16188_y26597_class1	CellDetectionPaperLilija
26	73	1146.5	1623.5	1	WS528G_CD3_100_ER1 - 2015-10-29 08.36.31_x16188_y26597_class1	CellDetectionPaperLilija
27	73	1186.5	1658.5	1	WS528G_CD3_100_ER1 - 2015-10-29 08.36.31_x16188_y26597_class1	CellDetectionPaperLilija
28	73	298.5	1574.5	1	WS528G_CD3_100_ER1 - 2015-10-29 08.36.31_x16188_y26597_class1	CellDetectionPaperLilija
29	73	333.5	1597.5	1	WS528G_CD3_100_ER1 - 2015-10-29 08.36.31_x16188_y26597_class1	CellDetectionPaperLilija
30	73	100.5	1773.5	1	WS528G_CD3_100_ER1 - 2015-10-29 08.36.31_x16188_y26597_class1	CellDetectionPaperLilija
31	73	96.5	1623.5	1	WS528G_CD3_100_ER1 - 2015-10-29 08.36.31_x16188_y26597_class1	CellDetectionPaperLilija
32	73	171.5	1655.5	1	WS528G_CD3_100_ER1 - 2015-10-29 08.36.31_x16188_y26597_class1	CellDetectionPaperLilija
33	73	650.5	1674.5	1	WS528G_CD3_100_ER1 - 2015-10-29 08.36.31_x16188_y26597_class1	CellDetectionPaperLilija
34	73	1258.5	1379.5	1	WS528G_CD3_100_ER1 - 2015-10-29 08.36.31_x16188_y26597_class1	CellDetectionPaperLilija
35	73	1582.5	1693.5	1	WS528G_CD3_100_ER1 - 2015-10-29 08.36.31_x16188_y26597_class1	CellDetectionPaperLilija
36	73	1559.5	1769.5	1	WS528G_CD3_100_ER1 - 2015-10-29 08.36.31_x16188_y26597_class1	CellDetectionPaperLilija
37	73	1612.5	1806.5	1	WS528G_CD3_100_ER1 - 2015-10-29 08.36.31_x16188_y26597_class1	CellDetectionPaperLilija
38	73	1886.5	1794.5	1	WS528G_CD3_100_ER1 - 2015-10-29 08.36.31_x16188_y26597_class1	CellDetectionPaperLilija
39	73	1915.5	1627.5	1	WS528G_CD3_100_ER1 - 2015-10-29 08.36.31_x16188_y26597_class1	CellDetectionPaperLilija
40	73	1889.5	1683.5	1	WS528G_CD3_100_ER1 - 2015-10-29 08.36.31_x16188_y26597_class1	CellDetectionPaperLilija
41	73	1974.5	1447.5	1	WS528G_CD3_100_ER1 - 2015-10-29 08.36.31_x16188_y26597_class1	CellDetectionPaperLilija
42	73	1995.5	1478.5	1	WS528G_CD3_100_ER1 - 2015-10-29 08.36.31_x16188_y26597_class1	CellDetectionPaperLilija
43	73	1584.5	1924.5	1	WS528G_CD3_100_ER1 - 2015-10-29 08.36.31_x16188_y26597_class1	CellDetectionPaperLilija
44	73	1565.5	1495.5	1	WS528G_CD3_100_ER1 - 2015-10-29 08.36.31_x16188_y26597_class1	CellDetectionPaperLilija
45	73	1483.5	1320.5	1	WS528G_CD3_100_ER1 - 2015-10-29 08.36.31_x16188_y26597_class1	CellDetectionPaperLilija
46	73	1623.5	1379.5	1	WS528G_CD3_100_ER1 - 2015-10-29 08.36.31_x16188_y26597_class1	CellDetectionPaperLilija
47	73	1602.5	1436.5	1	WS528G_CD3_100_ER1 - 2015-10-29 08.36.31_x16188_y26597_class1	CellDetectionPaperLilija
48	73	1517.5	1415.5	1	WS528G_CD3_100_ER1 - 2015-10-29 08.36.31_x16188_y26597_class1	CellDetectionPaperLilija
49	73	1728.5	1384.5	1	WS528G_CD3_100_ER1 - 2015-10-29 08.36.31_x16188_y26597_class1	CellDetectionPaperLilija
50	73	1661.5	1454.5	1	WS528G_CD3_100_ER1 - 2015-10-29 08.36.31_x16188_y26597_class1	CellDetectionPaperLilija
51	73	1676.5	1482.5	1	WS528G_CD3_100_ER1 - 2015-10-29 08.36.31_x16188_y26597_class1	CellDetectionPaperLilija
52	73	1781.5	1335.5	1	WS528G_CD3_100_ER1 - 2015-10-29 08.36.31_x16188_y26597_class1	CellDetectionPaperLilija
53	73	1608.5	1314.5	1	WS528G_CD3_100_ER1 - 2015-10-29 08.36.31_x16188_y26597_class1	CellDetectionPaperLilija
54	73	1729.5	1252.5	1	WS528G_CD3_100_ER1 - 2015-10-29 08.36.31_x16188_y26597_class1	CellDetectionPaperLilija
55	73	1567.5	1209.5	1	WS528G_CD3_100_ER1 - 2015-10-29 08.36.31_x16188_y26597_class1	CellDetectionPaperLilija
56	73	1572.5	1182.5	1	WS528G_CD3_100_ER1 - 2015-10-29 08.36.31_x16188_y26597_class1	CellDetectionPaperLilija
57	73	1547.5	1127.5	1	WS528G_CD3_100_ER1 - 2015-10-29 08.36.31_x16188_y26597_class1	CellDetectionPaperLilija
58	73	1452.5	1062.5	1	WS528G_CD3_100_ER1 - 2015-10-29 08.36.31_x16188_y26597_class1	CellDetectionPaperLilija
59	73	1368.5	1018.5	1	WS528G_CD3_100_ER1 - 2015-10-29 08.36.31_x16188_y26597_class1	CellDetectionPaperLilija
60	73	1100.5	987.5	1	WS528G_CD3_100_ER1 - 2015-10-29 08.36.31_x16188_y26597_class1	CellDetectionPaperLilija
61	73	895.5	1044.5	1	WS528G_CD3_100_ER1 - 2015-10-29 08.36.31_x16188_y26597_class1	CellDetectionPaperLilija
62	73	898.5	1061.5	1	WS528G_CD3_100_ER1 - 2015-10-29 08.36.31_x16188_y26597_class1	CellDetectionPaperLilija
63	73	1567.5	969.5	1	WS528G_CD3_100_ER1 - 2015-10-29 08.36.31_x16188_y26597_class1	CellDetectionPaperLilija
64	73	1571.5	829.5	1	WS528G_CD3_100_ER1 - 2015-10-29 08.36.31_x16188_y26597_class1	CellDetectionPaperLilija
65	73	1599.5	830.5	1	WS528G_CD3_100_ER1 - 2015-10-29 08.36.31_x16188_y26597_class1	CellDetectionPaperLilija
66	73	1572.5	784.5	1	WS528G_CD3_100_ER1 - 2015-10-29 08.36.31_x16188_y26597_class1	CellDetectionPaperLilija
67	73	1515.5	715.5	1	WS528G_CD3_100_ER1 - 2015-10-29 08.36.31_x16188_y26597_class1	CellDetectionPaperLilija
68	73	1921.5	894.5	1	WS528G_CD3_100_ER1 - 2015-10-29 08.36.31_x16188_y26597_class1	CellDetectionPaperLilija
69	73	1960.5	1131.5	1	WS528G_CD3_100_ER1 - 2015-10-29 08.36.31_x16188_y26597_class1	CellDetectionPaperLilija
70	73	1895.5	682.5	1	WS528G_CD3_100_ER1 - 2015-10-29 08.36.31_x16188_y26597_class1	CellDetectionPaperLilija
71	73	1928.5	651.5	1	WS528G_CD3_100_ER1 - 2015-10-29 08.36.31_x16188_y26597_class1	CellDetectionPaperLilija
72	73	1881.5	620.5	1	WS528G_CD3_100_ER1 - 2015-10-29 08.36.31_x16188_y26597_class1	CellDetectionPaperLilija
73	73	1902.5	491.5	1	WS528G_CD3_100_ER1 - 2015-10-29 08.36.31_x16188_y26597_class1	CellDetectionPaperLilija
