# Supplementary material for: Robust and accurate quantification of biomarkers of immune cells in lung cancer micro-environment using deep convolutional neural networks
Source: PeerJ. 2019 Apr 10;7:e6335. doi: 10.7717/peerj.6335 (PMC6462181; doi:10.7717/peerj.6335)
Supplement: Supplemental Information 2 — The positions of the positive cells were detected by four independent human observers on at least 64 different validation images. Each csv file stored in the zip archive represents the positive cell count and their position per person and validation image. [file peerj-07-6335-s002.zip › validation-observers/person2/WS528G_CD3_100_ER1 - 2015-10-29 08.36.31_x16739_y26905_class1.csv]

f_markerId	f_nrOfMarkers	f_x	f_y	l_GTR	i_imagefile	i_subfolder
1	109	71.5	279.5	1	WS528G_CD3_100_ER1 - 2015-10-29 08.36.31_x16739_y26905_class1	CellDetectionPaperLilija
2	109	285.5	863.5	1	WS528G_CD3_100_ER1 - 2015-10-29 08.36.31_x16739_y26905_class1	CellDetectionPaperLilija
3	109	257.5	831.5	1	WS528G_CD3_100_ER1 - 2015-10-29 08.36.31_x16739_y26905_class1	CellDetectionPaperLilija
4	109	266.5	813.5	1	WS528G_CD3_100_ER1 - 2015-10-29 08.36.31_x16739_y26905_class1	CellDetectionPaperLilija
5	109	338.5	744.5	1	WS528G_CD3_100_ER1 - 2015-10-29 08.36.31_x16739_y26905_class1	CellDetectionPaperLilija
6	109	464.5	538.5	1	WS528G_CD3_100_ER1 - 2015-10-29 08.36.31_x16739_y26905_class1	CellDetectionPaperLilija
7	109	572.5	621.5	1	WS528G_CD3_100_ER1 - 2015-10-29 08.36.31_x16739_y26905_class1	CellDetectionPaperLilija
8	109	548.5	422.5	1	WS528G_CD3_100_ER1 - 2015-10-29 08.36.31_x16739_y26905_class1	CellDetectionPaperLilija
10	109	615.5	249.5	1	WS528G_CD3_100_ER1 - 2015-10-29 08.36.31_x16739_y26905_class1	CellDetectionPaperLilija
11	109	625.5	223.5	1	WS528G_CD3_100_ER1 - 2015-10-29 08.36.31_x16739_y26905_class1	CellDetectionPaperLilija
12	109	317.5	990.5	1	WS528G_CD3_100_ER1 - 2015-10-29 08.36.31_x16739_y26905_class1	CellDetectionPaperLilija
13	109	313.5	1027.5	1	WS528G_CD3_100_ER1 - 2015-10-29 08.36.31_x16739_y26905_class1	CellDetectionPaperLilija
15	109	346.5	1074.5	1	WS528G_CD3_100_ER1 - 2015-10-29 08.36.31_x16739_y26905_class1	CellDetectionPaperLilija
16	109	321.5	1064.5	1	WS528G_CD3_100_ER1 - 2015-10-29 08.36.31_x16739_y26905_class1	CellDetectionPaperLilija
17	109	456.5	1039.5	1	WS528G_CD3_100_ER1 - 2015-10-29 08.36.31_x16739_y26905_class1	CellDetectionPaperLilija
18	109	368.5	1136.5	1	WS528G_CD3_100_ER1 - 2015-10-29 08.36.31_x16739_y26905_class1	CellDetectionPaperLilija
19	109	320.5	1115.5	1	WS528G_CD3_100_ER1 - 2015-10-29 08.36.31_x16739_y26905_class1	CellDetectionPaperLilija
20	109	606.5	1303.5	1	WS528G_CD3_100_ER1 - 2015-10-29 08.36.31_x16739_y26905_class1	CellDetectionPaperLilija
21	109	455.5	1353.5	1	WS528G_CD3_100_ER1 - 2015-10-29 08.36.31_x16739_y26905_class1	CellDetectionPaperLilija
22	109	96.5	1361.5	1	WS528G_CD3_100_ER1 - 2015-10-29 08.36.31_x16739_y26905_class1	CellDetectionPaperLilija
23	109	75.5	1311.5	1	WS528G_CD3_100_ER1 - 2015-10-29 08.36.31_x16739_y26905_class1	CellDetectionPaperLilija
24	109	617.5	1348.5	1	WS528G_CD3_100_ER1 - 2015-10-29 08.36.31_x16739_y26905_class1	CellDetectionPaperLilija
25	109	672.5	1352.5	1	WS528G_CD3_100_ER1 - 2015-10-29 08.36.31_x16739_y26905_class1	CellDetectionPaperLilija
26	109	623.5	1454.5	1	WS528G_CD3_100_ER1 - 2015-10-29 08.36.31_x16739_y26905_class1	CellDetectionPaperLilija
27	109	224.5	1804.5	1	WS528G_CD3_100_ER1 - 2015-10-29 08.36.31_x16739_y26905_class1	CellDetectionPaperLilija
28	109	62.5	1927.5	1	WS528G_CD3_100_ER1 - 2015-10-29 08.36.31_x16739_y26905_class1	CellDetectionPaperLilija
29	109	17.5	1958.5	1	WS528G_CD3_100_ER1 - 2015-10-29 08.36.31_x16739_y26905_class1	CellDetectionPaperLilija
30	109	11.5	1897.5	1	WS528G_CD3_100_ER1 - 2015-10-29 08.36.31_x16739_y26905_class1	CellDetectionPaperLilija
31	109	851.5	1956.5	1	WS528G_CD3_100_ER1 - 2015-10-29 08.36.31_x16739_y26905_class1	CellDetectionPaperLilija
32	109	824.5	1965.5	1	WS528G_CD3_100_ER1 - 2015-10-29 08.36.31_x16739_y26905_class1	CellDetectionPaperLilija
33	109	765.5	1804.5	1	WS528G_CD3_100_ER1 - 2015-10-29 08.36.31_x16739_y26905_class1	CellDetectionPaperLilija
34	109	1079.5	1942.5	1	WS528G_CD3_100_ER1 - 2015-10-29 08.36.31_x16739_y26905_class1	CellDetectionPaperLilija
35	109	1117.5	1931.5	1	WS528G_CD3_100_ER1 - 2015-10-29 08.36.31_x16739_y26905_class1	CellDetectionPaperLilija
36	109	1155.5	1931.5	1	WS528G_CD3_100_ER1 - 2015-10-29 08.36.31_x16739_y26905_class1	CellDetectionPaperLilija
37	109	1152.5	1835.5	1	WS528G_CD3_100_ER1 - 2015-10-29 08.36.31_x16739_y26905_class1	CellDetectionPaperLilija
38	109	1131.5	1863.5	1	WS528G_CD3_100_ER1 - 2015-10-29 08.36.31_x16739_y26905_class1	CellDetectionPaperLilija
39	109	1283.5	1880.5	1	WS528G_CD3_100_ER1 - 2015-10-29 08.36.31_x16739_y26905_class1	CellDetectionPaperLilija
40	109	1073.5	1850.5	1	WS528G_CD3_100_ER1 - 2015-10-29 08.36.31_x16739_y26905_class1	CellDetectionPaperLilija
41	109	1023.5	1603.5	1	WS528G_CD3_100_ER1 - 2015-10-29 08.36.31_x16739_y26905_class1	CellDetectionPaperLilija
42	109	1077.5	1488.5	1	WS528G_CD3_100_ER1 - 2015-10-29 08.36.31_x16739_y26905_class1	CellDetectionPaperLilija
43	109	1010.5	1452.5	1	WS528G_CD3_100_ER1 - 2015-10-29 08.36.31_x16739_y26905_class1	CellDetectionPaperLilija
44	109	990.5	1425.5	1	WS528G_CD3_100_ER1 - 2015-10-29 08.36.31_x16739_y26905_class1	CellDetectionPaperLilija
45	109	1037.5	1377.5	1	WS528G_CD3_100_ER1 - 2015-10-29 08.36.31_x16739_y26905_class1	CellDetectionPaperLilija
46	109	995.5	1350.5	1	WS528G_CD3_100_ER1 - 2015-10-29 08.36.31_x16739_y26905_class1	CellDetectionPaperLilija
47	109	1010.5	1185.5	1	WS528G_CD3_100_ER1 - 2015-10-29 08.36.31_x16739_y26905_class1	CellDetectionPaperLilija
48	109	966.5	1105.5	1	WS528G_CD3_100_ER1 - 2015-10-29 08.36.31_x16739_y26905_class1	CellDetectionPaperLilija
49	109	1058.5	1128.5	1	WS528G_CD3_100_ER1 - 2015-10-29 08.36.31_x16739_y26905_class1	CellDetectionPaperLilija
50	109	1106.5	1145.5	1	WS528G_CD3_100_ER1 - 2015-10-29 08.36.31_x16739_y26905_class1	CellDetectionPaperLilija
51	109	1133.5	1168.5	1	WS528G_CD3_100_ER1 - 2015-10-29 08.36.31_x16739_y26905_class1	CellDetectionPaperLilija
52	109	1067.5	1065.5	1	WS528G_CD3_100_ER1 - 2015-10-29 08.36.31_x16739_y26905_class1	CellDetectionPaperLilija
53	109	1107.5	1085.5	1	WS528G_CD3_100_ER1 - 2015-10-29 08.36.31_x16739_y26905_class1	CellDetectionPaperLilija
54	109	952.5	1009.5	1	WS528G_CD3_100_ER1 - 2015-10-29 08.36.31_x16739_y26905_class1	CellDetectionPaperLilija
55	109	1071.5	1001.5	1	WS528G_CD3_100_ER1 - 2015-10-29 08.36.31_x16739_y26905_class1	CellDetectionPaperLilija
56	109	1019.5	900.5	1	WS528G_CD3_100_ER1 - 2015-10-29 08.36.31_x16739_y26905_class1	CellDetectionPaperLilija
57	109	1032.5	509.5	1	WS528G_CD3_100_ER1 - 2015-10-29 08.36.31_x16739_y26905_class1	CellDetectionPaperLilija
58	109	1016.5	479.5	1	WS528G_CD3_100_ER1 - 2015-10-29 08.36.31_x16739_y26905_class1	CellDetectionPaperLilija
59	109	962.5	399.5	1	WS528G_CD3_100_ER1 - 2015-10-29 08.36.31_x16739_y26905_class1	CellDetectionPaperLilija
60	109	1755.5	10.5	1	WS528G_CD3_100_ER1 - 2015-10-29 08.36.31_x16739_y26905_class1	CellDetectionPaperLilija
61	109	1740.5	10.5	1	WS528G_CD3_100_ER1 - 2015-10-29 08.36.31_x16739_y26905_class1	CellDetectionPaperLilija
62	109	1732.5	44.5	1	WS528G_CD3_100_ER1 - 2015-10-29 08.36.31_x16739_y26905_class1	CellDetectionPaperLilija
63	109	1751.5	48.5	1	WS528G_CD3_100_ER1 - 2015-10-29 08.36.31_x16739_y26905_class1	CellDetectionPaperLilija
64	109	1884.5	359.5	1	WS528G_CD3_100_ER1 - 2015-10-29 08.36.31_x16739_y26905_class1	CellDetectionPaperLilija
65	109	1972.5	429.5	1	WS528G_CD3_100_ER1 - 2015-10-29 08.36.31_x16739_y26905_class1	CellDetectionPaperLilija
66	109	1838.5	541.5	1	WS528G_CD3_100_ER1 - 2015-10-29 08.36.31_x16739_y26905_class1	CellDetectionPaperLilija
67	109	1843.5	568.5	1	WS528G_CD3_100_ER1 - 2015-10-29 08.36.31_x16739_y26905_class1	CellDetectionPaperLilija
68	109	1752.5	553.5	1	WS528G_CD3_100_ER1 - 2015-10-29 08.36.31_x16739_y26905_class1	CellDetectionPaperLilija
69	109	1542.5	618.5	1	WS528G_CD3_100_ER1 - 2015-10-29 08.36.31_x16739_y26905_class1	CellDetectionPaperLilija
70	109	1364.5	578.5	1	WS528G_CD3_100_ER1 - 2015-10-29 08.36.31_x16739_y26905_class1	CellDetectionPaperLilija
71	109	1364.5	337.5	1	WS528G_CD3_100_ER1 - 2015-10-29 08.36.31_x16739_y26905_class1	CellDetectionPaperLilija
72	109	1401.5	814.5	1	WS528G_CD3_100_ER1 - 2015-10-29 08.36.31_x16739_y26905_class1	CellDetectionPaperLilija
73	109	1480.5	864.5	1	WS528G_CD3_100_ER1 - 2015-10-29 08.36.31_x16739_y26905_class1	CellDetectionPaperLilija
74	109	1548.5	794.5	1	WS528G_CD3_100_ER1 - 2015-10-29 08.36.31_x16739_y26905_class1	CellDetectionPaperLilija
75	109	1606.5	835.5	1	WS528G_CD3_100_ER1 - 2015-10-29 08.36.31_x16739_y26905_class1	CellDetectionPaperLilija
76	109	1661.5	765.5	1	WS528G_CD3_100_ER1 - 2015-10-29 08.36.31_x16739_y26905_class1	CellDetectionPaperLilija
77	109	1718.5	780.5	1	WS528G_CD3_100_ER1 - 2015-10-29 08.36.31_x16739_y26905_class1	CellDetectionPaperLilija
78	109	1767.5	787.5	1	WS528G_CD3_100_ER1 - 2015-10-29 08.36.31_x16739_y26905_class1	CellDetectionPaperLilija
79	109	1799.5	773.5	1	WS528G_CD3_100_ER1 - 2015-10-29 08.36.31_x16739_y26905_class1	CellDetectionPaperLilija
80	109	1861.5	765.5	1	WS528G_CD3_100_ER1 - 2015-10-29 08.36.31_x16739_y26905_class1	CellDetectionPaperLilija
81	109	1867.5	714.5	1	WS528G_CD3_100_ER1 - 2015-10-29 08.36.31_x16739_y26905_class1	CellDetectionPaperLilija
83	109	1903.5	888.5	1	WS528G_CD3_100_ER1 - 2015-10-29 08.36.31_x16739_y26905_class1	CellDetectionPaperLilija
84	109	1759.5	928.5	1	WS528G_CD3_100_ER1 - 2015-10-29 08.36.31_x16739_y26905_class1	CellDetectionPaperLilija
85	109	1696.5	903.5	1	WS528G_CD3_100_ER1 - 2015-10-29 08.36.31_x16739_y26905_class1	CellDetectionPaperLilija
87	109	1667.5	915.5	1	WS528G_CD3_100_ER1 - 2015-10-29 08.36.31_x16739_y26905_class1	CellDetectionPaperLilija
88	109	1810.5	909.5	1	WS528G_CD3_100_ER1 - 2015-10-29 08.36.31_x16739_y26905_class1	CellDetectionPaperLilija
89	109	1609.5	662.5	1	WS528G_CD3_100_ER1 - 2015-10-29 08.36.31_x16739_y26905_class1	CellDetectionPaperLilija
90	109	1587.5	671.5	1	WS528G_CD3_100_ER1 - 2015-10-29 08.36.31_x16739_y26905_class1	CellDetectionPaperLilija
91	109	1169.5	1074.5	1	WS528G_CD3_100_ER1 - 2015-10-29 08.36.31_x16739_y26905_class1	CellDetectionPaperLilija
92	109	1422.5	1131.5	1	WS528G_CD3_100_ER1 - 2015-10-29 08.36.31_x16739_y26905_class1	CellDetectionPaperLilija
93	109	1454.5	1170.5	1	WS528G_CD3_100_ER1 - 2015-10-29 08.36.31_x16739_y26905_class1	CellDetectionPaperLilija
94	109	1548.5	1279.5	1	WS528G_CD3_100_ER1 - 2015-10-29 08.36.31_x16739_y26905_class1	CellDetectionPaperLilija
95	109	1559.5	1307.5	1	WS528G_CD3_100_ER1 - 2015-10-29 08.36.31_x16739_y26905_class1	CellDetectionPaperLilija
96	109	1520.5	1312.5	1	WS528G_CD3_100_ER1 - 2015-10-29 08.36.31_x16739_y26905_class1	CellDetectionPaperLilija
97	109	1396.5	1232.5	1	WS528G_CD3_100_ER1 - 2015-10-29 08.36.31_x16739_y26905_class1	CellDetectionPaperLilija
98	109	1351.5	1323.5	1	WS528G_CD3_100_ER1 - 2015-10-29 08.36.31_x16739_y26905_class1	CellDetectionPaperLilija
99	109	1328.5	1378.5	1	WS528G_CD3_100_ER1 - 2015-10-29 08.36.31_x16739_y26905_class1	CellDetectionPaperLilija
100	109	1329.5	1484.5	1	WS528G_CD3_100_ER1 - 2015-10-29 08.36.31_x16739_y26905_class1	CellDetectionPaperLilija
101	109	1320.5	1517.5	1	WS528G_CD3_100_ER1 - 2015-10-29 08.36.31_x16739_y26905_class1	CellDetectionPaperLilija
102	109	1443.5	1467.5	1	WS528G_CD3_100_ER1 - 2015-10-29 08.36.31_x16739_y26905_class1	CellDetectionPaperLilija
105	109	1420.5	1734.5	1	WS528G_CD3_100_ER1 - 2015-10-29 08.36.31_x16739_y26905_class1	CellDetectionPaperLilija
106	109	1907.5	1709.5	1	WS528G_CD3_100_ER1 - 2015-10-29 08.36.31_x16739_y26905_class1	CellDetectionPaperLilija
107	109	1947.5	1712.5	1	WS528G_CD3_100_ER1 - 2015-10-29 08.36.31_x16739_y26905_class1	CellDetectionPaperLilija
108	109	1959.5	1735.5	1	WS528G_CD3_100_ER1 - 2015-10-29 08.36.31_x16739_y26905_class1	CellDetectionPaperLilija
109	109	1955.5	1566.5	1	WS528G_CD3_100_ER1 - 2015-10-29 08.36.31_x16739_y26905_class1	CellDetectionPaperLilija
110	109	1905.5	1536.5	1	WS528G_CD3_100_ER1 - 2015-10-29 08.36.31_x16739_y26905_class1	CellDetectionPaperLilija
111	109	1960.5	1412.5	1	WS528G_CD3_100_ER1 - 2015-10-29 08.36.31_x16739_y26905_class1	CellDetectionPaperLilija
112	109	1932.5	1450.5	1	WS528G_CD3_100_ER1 - 2015-10-29 08.36.31_x16739_y26905_class1	CellDetectionPaperLilija
113	109	1956.5	1306.5	1	WS528G_CD3_100_ER1 - 2015-10-29 08.36.31_x16739_y26905_class1	CellDetectionPaperLilija
114	109	1867.5	1198.5	1	WS528G_CD3_100_ER1 - 2015-10-29 08.36.31_x16739_y26905_class1	CellDetectionPaperLilija
115	109	1806.5	1052.5	1	WS528G_CD3_100_ER1 - 2015-10-29 08.36.31_x16739_y26905_class1	CellDetectionPaperLilija
