# Supplementary material for: Robust and accurate quantification of biomarkers of immune cells in lung cancer micro-environment using deep convolutional neural networks
Source: PeerJ. 2019 Apr 10;7:e6335. doi: 10.7717/peerj.6335 (PMC6462181; doi:10.7717/peerj.6335)
Supplement: Supplemental Information 2 — The positions of the positive cells were detected by four independent human observers on at least 64 different validation images. Each csv file stored in the zip archive represents the positive cell count and their position per person and validation image. [file peerj-07-6335-s002.zip › validation-observers/person2/WS528G_CD3_100_ER1 - 2015-10-29 08.36.31_x26203_y26740_class1.csv]

f_markerId	f_nrOfMarkers	f_x	f_y	l_GTR	i_imagefile	i_subfolder
1	31	235.5	907.5	1	WS528G_CD3_100_ER1 - 2015-10-29 08.36.31_x26203_y26740_class1	CellDetectionPaperLilija
2	31	202.5	924.5	1	WS528G_CD3_100_ER1 - 2015-10-29 08.36.31_x26203_y26740_class1	CellDetectionPaperLilija
3	31	170.5	1011.5	1	WS528G_CD3_100_ER1 - 2015-10-29 08.36.31_x26203_y26740_class1	CellDetectionPaperLilija
4	31	318.5	963.5	1	WS528G_CD3_100_ER1 - 2015-10-29 08.36.31_x26203_y26740_class1	CellDetectionPaperLilija
5	31	265.5	1020.5	1	WS528G_CD3_100_ER1 - 2015-10-29 08.36.31_x26203_y26740_class1	CellDetectionPaperLilija
6	31	244.5	1052.5	1	WS528G_CD3_100_ER1 - 2015-10-29 08.36.31_x26203_y26740_class1	CellDetectionPaperLilija
7	31	298.5	1024.5	1	WS528G_CD3_100_ER1 - 2015-10-29 08.36.31_x26203_y26740_class1	CellDetectionPaperLilija
8	31	309.5	1050.5	1	WS528G_CD3_100_ER1 - 2015-10-29 08.36.31_x26203_y26740_class1	CellDetectionPaperLilija
9	31	320.5	1094.5	1	WS528G_CD3_100_ER1 - 2015-10-29 08.36.31_x26203_y26740_class1	CellDetectionPaperLilija
10	31	324.5	1129.5	1	WS528G_CD3_100_ER1 - 2015-10-29 08.36.31_x26203_y26740_class1	CellDetectionPaperLilija
11	31	285.5	1135.5	1	WS528G_CD3_100_ER1 - 2015-10-29 08.36.31_x26203_y26740_class1	CellDetectionPaperLilija
12	31	381.5	1403.5	1	WS528G_CD3_100_ER1 - 2015-10-29 08.36.31_x26203_y26740_class1	CellDetectionPaperLilija
13	31	352.5	1455.5	1	WS528G_CD3_100_ER1 - 2015-10-29 08.36.31_x26203_y26740_class1	CellDetectionPaperLilija
14	31	267.5	1444.5	1	WS528G_CD3_100_ER1 - 2015-10-29 08.36.31_x26203_y26740_class1	CellDetectionPaperLilija
15	31	311.5	1359.5	1	WS528G_CD3_100_ER1 - 2015-10-29 08.36.31_x26203_y26740_class1	CellDetectionPaperLilija
16	31	422.5	1333.5	1	WS528G_CD3_100_ER1 - 2015-10-29 08.36.31_x26203_y26740_class1	CellDetectionPaperLilija
17	31	189.5	1394.5	1	WS528G_CD3_100_ER1 - 2015-10-29 08.36.31_x26203_y26740_class1	CellDetectionPaperLilija
18	31	133.5	1459.5	1	WS528G_CD3_100_ER1 - 2015-10-29 08.36.31_x26203_y26740_class1	CellDetectionPaperLilija
19	31	39.5	1501.5	1	WS528G_CD3_100_ER1 - 2015-10-29 08.36.31_x26203_y26740_class1	CellDetectionPaperLilija
20	31	28.5	1549.5	1	WS528G_CD3_100_ER1 - 2015-10-29 08.36.31_x26203_y26740_class1	CellDetectionPaperLilija
21	31	89.5	1607.5	1	WS528G_CD3_100_ER1 - 2015-10-29 08.36.31_x26203_y26740_class1	CellDetectionPaperLilija
22	31	176.5	1612.5	1	WS528G_CD3_100_ER1 - 2015-10-29 08.36.31_x26203_y26740_class1	CellDetectionPaperLilija
23	31	207.5	1592.5	1	WS528G_CD3_100_ER1 - 2015-10-29 08.36.31_x26203_y26740_class1	CellDetectionPaperLilija
24	31	78.5	1634.5	1	WS528G_CD3_100_ER1 - 2015-10-29 08.36.31_x26203_y26740_class1	CellDetectionPaperLilija
25	31	39.5	1631.5	1	WS528G_CD3_100_ER1 - 2015-10-29 08.36.31_x26203_y26740_class1	CellDetectionPaperLilija
26	31	246.5	1507.5	1	WS528G_CD3_100_ER1 - 2015-10-29 08.36.31_x26203_y26740_class1	CellDetectionPaperLilija
27	31	318.5	1479.5	1	WS528G_CD3_100_ER1 - 2015-10-29 08.36.31_x26203_y26740_class1	CellDetectionPaperLilija
28	31	914.5	1244.5	1	WS528G_CD3_100_ER1 - 2015-10-29 08.36.31_x26203_y26740_class1	CellDetectionPaperLilija
29	31	1014.5	1177.5	1	WS528G_CD3_100_ER1 - 2015-10-29 08.36.31_x26203_y26740_class1	CellDetectionPaperLilija
30	31	1055.5	1294.5	1	WS528G_CD3_100_ER1 - 2015-10-29 08.36.31_x26203_y26740_class1	CellDetectionPaperLilija
31	31	1634.5	149.5	1	WS528G_CD3_100_ER1 - 2015-10-29 08.36.31_x26203_y26740_class1	CellDetectionPaperLilija
