# Supplementary material for: Robust and accurate quantification of biomarkers of immune cells in lung cancer micro-environment using deep convolutional neural networks
Source: PeerJ. 2019 Apr 10;7:e6335. doi: 10.7717/peerj.6335 (PMC6462181; doi:10.7717/peerj.6335)
Supplement: Supplemental Information 2 — The positions of the positive cells were detected by four independent human observers on at least 64 different validation images. Each csv file stored in the zip archive represents the positive cell count and their position per person and validation image. [file peerj-07-6335-s002.zip › validation-observers/person2/WS528G_CD3_100_ER1 - 2015-10-29 08.36.31_x46137_y33466_class1.csv]

f_markerId	f_nrOfMarkers	f_x	f_y	l_GTR	i_imagefile	i_subfolder
1	51	522.5	896.5	1	WS528G_CD3_100_ER1 - 2015-10-29 08.36.31_x46137_y33466_class1	CellDetectionPaperLilija
2	51	475.5	54.5	1	WS528G_CD3_100_ER1 - 2015-10-29 08.36.31_x46137_y33466_class1	CellDetectionPaperLilija
3	51	538.5	15.5	1	WS528G_CD3_100_ER1 - 2015-10-29 08.36.31_x46137_y33466_class1	CellDetectionPaperLilija
4	51	620.5	71.5	1	WS528G_CD3_100_ER1 - 2015-10-29 08.36.31_x46137_y33466_class1	CellDetectionPaperLilija
5	51	535.5	65.5	1	WS528G_CD3_100_ER1 - 2015-10-29 08.36.31_x46137_y33466_class1	CellDetectionPaperLilija
6	51	712.5	14.5	1	WS528G_CD3_100_ER1 - 2015-10-29 08.36.31_x46137_y33466_class1	CellDetectionPaperLilija
7	51	1105.5	212.5	1	WS528G_CD3_100_ER1 - 2015-10-29 08.36.31_x46137_y33466_class1	CellDetectionPaperLilija
8	51	1239.5	281.5	1	WS528G_CD3_100_ER1 - 2015-10-29 08.36.31_x46137_y33466_class1	CellDetectionPaperLilija
9	51	1244.5	322.5	1	WS528G_CD3_100_ER1 - 2015-10-29 08.36.31_x46137_y33466_class1	CellDetectionPaperLilija
10	51	1348.5	211.5	1	WS528G_CD3_100_ER1 - 2015-10-29 08.36.31_x46137_y33466_class1	CellDetectionPaperLilija
11	51	1308.5	214.5	1	WS528G_CD3_100_ER1 - 2015-10-29 08.36.31_x46137_y33466_class1	CellDetectionPaperLilija
12	51	1282.5	242.5	1	WS528G_CD3_100_ER1 - 2015-10-29 08.36.31_x46137_y33466_class1	CellDetectionPaperLilija
13	51	1307.5	338.5	1	WS528G_CD3_100_ER1 - 2015-10-29 08.36.31_x46137_y33466_class1	CellDetectionPaperLilija
14	51	1418.5	363.5	1	WS528G_CD3_100_ER1 - 2015-10-29 08.36.31_x46137_y33466_class1	CellDetectionPaperLilija
15	51	1435.5	231.5	1	WS528G_CD3_100_ER1 - 2015-10-29 08.36.31_x46137_y33466_class1	CellDetectionPaperLilija
16	51	1431.5	186.5	1	WS528G_CD3_100_ER1 - 2015-10-29 08.36.31_x46137_y33466_class1	CellDetectionPaperLilija
17	51	1402.5	85.5	1	WS528G_CD3_100_ER1 - 2015-10-29 08.36.31_x46137_y33466_class1	CellDetectionPaperLilija
18	51	1395.5	50.5	1	WS528G_CD3_100_ER1 - 2015-10-29 08.36.31_x46137_y33466_class1	CellDetectionPaperLilija
19	51	1451.5	51.5	1	WS528G_CD3_100_ER1 - 2015-10-29 08.36.31_x46137_y33466_class1	CellDetectionPaperLilija
20	51	1515.5	172.5	1	WS528G_CD3_100_ER1 - 2015-10-29 08.36.31_x46137_y33466_class1	CellDetectionPaperLilija
21	51	1513.5	190.5	1	WS528G_CD3_100_ER1 - 2015-10-29 08.36.31_x46137_y33466_class1	CellDetectionPaperLilija
22	51	1401.5	187.5	1	WS528G_CD3_100_ER1 - 2015-10-29 08.36.31_x46137_y33466_class1	CellDetectionPaperLilija
23	51	1454.5	205.5	1	WS528G_CD3_100_ER1 - 2015-10-29 08.36.31_x46137_y33466_class1	CellDetectionPaperLilija
24	51	1186.5	186.5	1	WS528G_CD3_100_ER1 - 2015-10-29 08.36.31_x46137_y33466_class1	CellDetectionPaperLilija
25	51	1288.5	151.5	1	WS528G_CD3_100_ER1 - 2015-10-29 08.36.31_x46137_y33466_class1	CellDetectionPaperLilija
26	51	1784.5	250.5	1	WS528G_CD3_100_ER1 - 2015-10-29 08.36.31_x46137_y33466_class1	CellDetectionPaperLilija
27	51	1723.5	235.5	1	WS528G_CD3_100_ER1 - 2015-10-29 08.36.31_x46137_y33466_class1	CellDetectionPaperLilija
28	51	1696.5	247.5	1	WS528G_CD3_100_ER1 - 2015-10-29 08.36.31_x46137_y33466_class1	CellDetectionPaperLilija
29	51	1637.5	219.5	1	WS528G_CD3_100_ER1 - 2015-10-29 08.36.31_x46137_y33466_class1	CellDetectionPaperLilija
30	51	1614.5	199.5	1	WS528G_CD3_100_ER1 - 2015-10-29 08.36.31_x46137_y33466_class1	CellDetectionPaperLilija
31	51	1594.5	168.5	1	WS528G_CD3_100_ER1 - 2015-10-29 08.36.31_x46137_y33466_class1	CellDetectionPaperLilija
32	51	1645.5	291.5	1	WS528G_CD3_100_ER1 - 2015-10-29 08.36.31_x46137_y33466_class1	CellDetectionPaperLilija
33	51	1671.5	293.5	1	WS528G_CD3_100_ER1 - 2015-10-29 08.36.31_x46137_y33466_class1	CellDetectionPaperLilija
34	51	1658.5	349.5	1	WS528G_CD3_100_ER1 - 2015-10-29 08.36.31_x46137_y33466_class1	CellDetectionPaperLilija
35	51	1650.5	371.5	1	WS528G_CD3_100_ER1 - 2015-10-29 08.36.31_x46137_y33466_class1	CellDetectionPaperLilija
36	51	1628.5	364.5	1	WS528G_CD3_100_ER1 - 2015-10-29 08.36.31_x46137_y33466_class1	CellDetectionPaperLilija
37	51	1638.5	511.5	1	WS528G_CD3_100_ER1 - 2015-10-29 08.36.31_x46137_y33466_class1	CellDetectionPaperLilija
38	51	1618.5	479.5	1	WS528G_CD3_100_ER1 - 2015-10-29 08.36.31_x46137_y33466_class1	CellDetectionPaperLilija
39	51	1590.5	493.5	1	WS528G_CD3_100_ER1 - 2015-10-29 08.36.31_x46137_y33466_class1	CellDetectionPaperLilija
40	51	1520.5	465.5	1	WS528G_CD3_100_ER1 - 2015-10-29 08.36.31_x46137_y33466_class1	CellDetectionPaperLilija
41	51	1525.5	438.5	1	WS528G_CD3_100_ER1 - 2015-10-29 08.36.31_x46137_y33466_class1	CellDetectionPaperLilija
42	51	1504.5	404.5	1	WS528G_CD3_100_ER1 - 2015-10-29 08.36.31_x46137_y33466_class1	CellDetectionPaperLilija
43	51	1473.5	403.5	1	WS528G_CD3_100_ER1 - 2015-10-29 08.36.31_x46137_y33466_class1	CellDetectionPaperLilija
44	51	1436.5	474.5	1	WS528G_CD3_100_ER1 - 2015-10-29 08.36.31_x46137_y33466_class1	CellDetectionPaperLilija
45	51	1886.5	578.5	1	WS528G_CD3_100_ER1 - 2015-10-29 08.36.31_x46137_y33466_class1	CellDetectionPaperLilija
46	51	1814.5	410.5	1	WS528G_CD3_100_ER1 - 2015-10-29 08.36.31_x46137_y33466_class1	CellDetectionPaperLilija
47	51	1961.5	232.5	1	WS528G_CD3_100_ER1 - 2015-10-29 08.36.31_x46137_y33466_class1	CellDetectionPaperLilija
48	51	1055.5	527.5	1	WS528G_CD3_100_ER1 - 2015-10-29 08.36.31_x46137_y33466_class1	CellDetectionPaperLilija
49	51	1042.5	608.5	1	WS528G_CD3_100_ER1 - 2015-10-29 08.36.31_x46137_y33466_class1	CellDetectionPaperLilija
50	51	1360.5	758.5	1	WS528G_CD3_100_ER1 - 2015-10-29 08.36.31_x46137_y33466_class1	CellDetectionPaperLilija
51	51	1506.5	730.5	1	WS528G_CD3_100_ER1 - 2015-10-29 08.36.31_x46137_y33466_class1	CellDetectionPaperLilija
