# Supplementary material for: Robust and accurate quantification of biomarkers of immune cells in lung cancer micro-environment using deep convolutional neural networks
Source: PeerJ. 2019 Apr 10;7:e6335. doi: 10.7717/peerj.6335 (PMC6462181; doi:10.7717/peerj.6335)
Supplement: Supplemental Information 2 — The positions of the positive cells were detected by four independent human observers on at least 64 different validation images. Each csv file stored in the zip archive represents the positive cell count and their position per person and validation image. [file peerj-07-6335-s002.zip › validation-observers/person2/WS528G_CD8_100_ER2 - 2015-10-29 09.02.20_x12514_y42864_class1.csv]

f_markerId	f_nrOfMarkers	f_x	f_y	l_GTR	i_imagefile	i_subfolder
1	21	987.5	358.5	1	WS528G_CD8_100_ER2 - 2015-10-29 09.02.20_x12514_y42864_class1	CellDetectionPaperLilija
2	21	1014.5	62.5	1	WS528G_CD8_100_ER2 - 2015-10-29 09.02.20_x12514_y42864_class1	CellDetectionPaperLilija
3	21	1372.5	202.5	1	WS528G_CD8_100_ER2 - 2015-10-29 09.02.20_x12514_y42864_class1	CellDetectionPaperLilija
4	21	1334.5	754.5	1	WS528G_CD8_100_ER2 - 2015-10-29 09.02.20_x12514_y42864_class1	CellDetectionPaperLilija
5	21	1347.5	719.5	1	WS528G_CD8_100_ER2 - 2015-10-29 09.02.20_x12514_y42864_class1	CellDetectionPaperLilija
6	21	1807.5	803.5	1	WS528G_CD8_100_ER2 - 2015-10-29 09.02.20_x12514_y42864_class1	CellDetectionPaperLilija
8	21	701.5	166.5	1	WS528G_CD8_100_ER2 - 2015-10-29 09.02.20_x12514_y42864_class1	CellDetectionPaperLilija
9	21	489.5	26.5	1	WS528G_CD8_100_ER2 - 2015-10-29 09.02.20_x12514_y42864_class1	CellDetectionPaperLilija
10	21	211.5	98.5	1	WS528G_CD8_100_ER2 - 2015-10-29 09.02.20_x12514_y42864_class1	CellDetectionPaperLilija
11	21	107.5	197.5	1	WS528G_CD8_100_ER2 - 2015-10-29 09.02.20_x12514_y42864_class1	CellDetectionPaperLilija
12	21	210.5	321.5	1	WS528G_CD8_100_ER2 - 2015-10-29 09.02.20_x12514_y42864_class1	CellDetectionPaperLilija
13	21	1039.5	1322.5	1	WS528G_CD8_100_ER2 - 2015-10-29 09.02.20_x12514_y42864_class1	CellDetectionPaperLilija
14	21	1654.5	1217.5	1	WS528G_CD8_100_ER2 - 2015-10-29 09.02.20_x12514_y42864_class1	CellDetectionPaperLilija
15	21	1627.5	1601.5	1	WS528G_CD8_100_ER2 - 2015-10-29 09.02.20_x12514_y42864_class1	CellDetectionPaperLilija
16	21	1590.5	1594.5	1	WS528G_CD8_100_ER2 - 2015-10-29 09.02.20_x12514_y42864_class1	CellDetectionPaperLilija
17	21	1855.5	1923.5	1	WS528G_CD8_100_ER2 - 2015-10-29 09.02.20_x12514_y42864_class1	CellDetectionPaperLilija
18	21	966.5	1859.5	1	WS528G_CD8_100_ER2 - 2015-10-29 09.02.20_x12514_y42864_class1	CellDetectionPaperLilija
19	21	577.5	1796.5	1	WS528G_CD8_100_ER2 - 2015-10-29 09.02.20_x12514_y42864_class1	CellDetectionPaperLilija
20	21	532.5	1810.5	1	WS528G_CD8_100_ER2 - 2015-10-29 09.02.20_x12514_y42864_class1	CellDetectionPaperLilija
21	21	113.5	1714.5	1	WS528G_CD8_100_ER2 - 2015-10-29 09.02.20_x12514_y42864_class1	CellDetectionPaperLilija
22	21	195.5	1851.5	1	WS528G_CD8_100_ER2 - 2015-10-29 09.02.20_x12514_y42864_class1	CellDetectionPaperLilija
