# Supplementary material for: Robust and accurate quantification of biomarkers of immune cells in lung cancer micro-environment using deep convolutional neural networks
Source: PeerJ. 2019 Apr 10;7:e6335. doi: 10.7717/peerj.6335 (PMC6462181; doi:10.7717/peerj.6335)
Supplement: Supplemental Information 2 — The positions of the positive cells were detected by four independent human observers on at least 64 different validation images. Each csv file stored in the zip archive represents the positive cell count and their position per person and validation image. [file peerj-07-6335-s002.zip › validation-observers/person2/WS528G_CD8_100_ER2 - 2015-10-29 09.02.20_x14924_y16196_class1.csv]

f_markerId	f_nrOfMarkers	f_x	f_y	l_GTR	i_imagefile	i_subfolder
1	17	1056.5	322.5	1	WS528G_CD8_100_ER2 - 2015-10-29 09.02.20_x14924_y16196_class1	CellDetectionPaperLilija
2	17	914.5	438.5	1	WS528G_CD8_100_ER2 - 2015-10-29 09.02.20_x14924_y16196_class1	CellDetectionPaperLilija
3	17	860.5	427.5	1	WS528G_CD8_100_ER2 - 2015-10-29 09.02.20_x14924_y16196_class1	CellDetectionPaperLilija
4	17	1184.5	642.5	1	WS528G_CD8_100_ER2 - 2015-10-29 09.02.20_x14924_y16196_class1	CellDetectionPaperLilija
5	17	1234.5	682.5	1	WS528G_CD8_100_ER2 - 2015-10-29 09.02.20_x14924_y16196_class1	CellDetectionPaperLilija
6	17	1560.5	836.5	1	WS528G_CD8_100_ER2 - 2015-10-29 09.02.20_x14924_y16196_class1	CellDetectionPaperLilija
7	17	1970.5	632.5	1	WS528G_CD8_100_ER2 - 2015-10-29 09.02.20_x14924_y16196_class1	CellDetectionPaperLilija
8	17	1987.5	675.5	1	WS528G_CD8_100_ER2 - 2015-10-29 09.02.20_x14924_y16196_class1	CellDetectionPaperLilija
9	17	1954.5	684.5	1	WS528G_CD8_100_ER2 - 2015-10-29 09.02.20_x14924_y16196_class1	CellDetectionPaperLilija
10	17	1806.5	244.5	1	WS528G_CD8_100_ER2 - 2015-10-29 09.02.20_x14924_y16196_class1	CellDetectionPaperLilija
11	17	1042.5	1491.5	1	WS528G_CD8_100_ER2 - 2015-10-29 09.02.20_x14924_y16196_class1	CellDetectionPaperLilija
12	17	1219.5	1402.5	1	WS528G_CD8_100_ER2 - 2015-10-29 09.02.20_x14924_y16196_class1	CellDetectionPaperLilija
13	17	1484.5	1828.5	1	WS528G_CD8_100_ER2 - 2015-10-29 09.02.20_x14924_y16196_class1	CellDetectionPaperLilija
14	17	1530.5	1813.5	1	WS528G_CD8_100_ER2 - 2015-10-29 09.02.20_x14924_y16196_class1	CellDetectionPaperLilija
15	17	1567.5	1855.5	1	WS528G_CD8_100_ER2 - 2015-10-29 09.02.20_x14924_y16196_class1	CellDetectionPaperLilija
16	17	1491.5	1911.5	1	WS528G_CD8_100_ER2 - 2015-10-29 09.02.20_x14924_y16196_class1	CellDetectionPaperLilija
17	17	1443.5	1737.5	1	WS528G_CD8_100_ER2 - 2015-10-29 09.02.20_x14924_y16196_class1	CellDetectionPaperLilija
