# Supplementary material for: Robust and accurate quantification of biomarkers of immune cells in lung cancer micro-environment using deep convolutional neural networks
Source: PeerJ. 2019 Apr 10;7:e6335. doi: 10.7717/peerj.6335 (PMC6462181; doi:10.7717/peerj.6335)
Supplement: Supplemental Information 2 — The positions of the positive cells were detected by four independent human observers on at least 64 different validation images. Each csv file stored in the zip archive represents the positive cell count and their position per person and validation image. [file peerj-07-6335-s002.zip › validation-observers/person2/WS528G_CD8_100_ER2 - 2015-10-29 09.02.20_x16817_y38648_class1.csv]

f_markerId	f_nrOfMarkers	f_x	f_y	l_GTR	i_imagefile	i_subfolder
1	34	638.5	1028.5	1	WS528G_CD8_100_ER2 - 2015-10-29 09.02.20_x16817_y38648_class1	CellDetectionPaperLilija
2	34	694.5	1008.5	1	WS528G_CD8_100_ER2 - 2015-10-29 09.02.20_x16817_y38648_class1	CellDetectionPaperLilija
3	34	585.5	936.5	1	WS528G_CD8_100_ER2 - 2015-10-29 09.02.20_x16817_y38648_class1	CellDetectionPaperLilija
4	34	446.5	1163.5	1	WS528G_CD8_100_ER2 - 2015-10-29 09.02.20_x16817_y38648_class1	CellDetectionPaperLilija
5	34	246.5	1405.5	1	WS528G_CD8_100_ER2 - 2015-10-29 09.02.20_x16817_y38648_class1	CellDetectionPaperLilija
6	34	433.5	1447.5	1	WS528G_CD8_100_ER2 - 2015-10-29 09.02.20_x16817_y38648_class1	CellDetectionPaperLilija
7	34	490.5	1451.5	1	WS528G_CD8_100_ER2 - 2015-10-29 09.02.20_x16817_y38648_class1	CellDetectionPaperLilija
8	34	561.5	1240.5	1	WS528G_CD8_100_ER2 - 2015-10-29 09.02.20_x16817_y38648_class1	CellDetectionPaperLilija
9	34	706.5	1383.5	1	WS528G_CD8_100_ER2 - 2015-10-29 09.02.20_x16817_y38648_class1	CellDetectionPaperLilija
10	34	888.5	1550.5	1	WS528G_CD8_100_ER2 - 2015-10-29 09.02.20_x16817_y38648_class1	CellDetectionPaperLilija
11	34	978.5	1488.5	1	WS528G_CD8_100_ER2 - 2015-10-29 09.02.20_x16817_y38648_class1	CellDetectionPaperLilija
12	34	1044.5	1917.5	1	WS528G_CD8_100_ER2 - 2015-10-29 09.02.20_x16817_y38648_class1	CellDetectionPaperLilija
13	34	1394.5	1877.5	1	WS528G_CD8_100_ER2 - 2015-10-29 09.02.20_x16817_y38648_class1	CellDetectionPaperLilija
14	34	1501.5	1895.5	1	WS528G_CD8_100_ER2 - 2015-10-29 09.02.20_x16817_y38648_class1	CellDetectionPaperLilija
15	34	1488.5	1592.5	1	WS528G_CD8_100_ER2 - 2015-10-29 09.02.20_x16817_y38648_class1	CellDetectionPaperLilija
16	34	1314.5	1702.5	1	WS528G_CD8_100_ER2 - 2015-10-29 09.02.20_x16817_y38648_class1	CellDetectionPaperLilija
17	34	1758.5	1794.5	1	WS528G_CD8_100_ER2 - 2015-10-29 09.02.20_x16817_y38648_class1	CellDetectionPaperLilija
18	34	1466.5	1152.5	1	WS528G_CD8_100_ER2 - 2015-10-29 09.02.20_x16817_y38648_class1	CellDetectionPaperLilija
19	34	1442.5	1288.5	1	WS528G_CD8_100_ER2 - 2015-10-29 09.02.20_x16817_y38648_class1	CellDetectionPaperLilija
20	34	1396.5	1121.5	1	WS528G_CD8_100_ER2 - 2015-10-29 09.02.20_x16817_y38648_class1	CellDetectionPaperLilija
21	34	1336.5	1183.5	1	WS528G_CD8_100_ER2 - 2015-10-29 09.02.20_x16817_y38648_class1	CellDetectionPaperLilija
22	34	1233.5	1049.5	1	WS528G_CD8_100_ER2 - 2015-10-29 09.02.20_x16817_y38648_class1	CellDetectionPaperLilija
23	34	1029.5	893.5	1	WS528G_CD8_100_ER2 - 2015-10-29 09.02.20_x16817_y38648_class1	CellDetectionPaperLilija
24	34	943.5	1069.5	1	WS528G_CD8_100_ER2 - 2015-10-29 09.02.20_x16817_y38648_class1	CellDetectionPaperLilija
25	34	965.5	1097.5	1	WS528G_CD8_100_ER2 - 2015-10-29 09.02.20_x16817_y38648_class1	CellDetectionPaperLilija
26	34	1033.5	1227.5	1	WS528G_CD8_100_ER2 - 2015-10-29 09.02.20_x16817_y38648_class1	CellDetectionPaperLilija
27	34	1119.5	1222.5	1	WS528G_CD8_100_ER2 - 2015-10-29 09.02.20_x16817_y38648_class1	CellDetectionPaperLilija
28	34	870.5	1146.5	1	WS528G_CD8_100_ER2 - 2015-10-29 09.02.20_x16817_y38648_class1	CellDetectionPaperLilija
29	34	853.5	1077.5	1	WS528G_CD8_100_ER2 - 2015-10-29 09.02.20_x16817_y38648_class1	CellDetectionPaperLilija
30	34	651.5	1095.5	1	WS528G_CD8_100_ER2 - 2015-10-29 09.02.20_x16817_y38648_class1	CellDetectionPaperLilija
31	34	605.5	1159.5	1	WS528G_CD8_100_ER2 - 2015-10-29 09.02.20_x16817_y38648_class1	CellDetectionPaperLilija
32	34	334.5	1480.5	1	WS528G_CD8_100_ER2 - 2015-10-29 09.02.20_x16817_y38648_class1	CellDetectionPaperLilija
33	34	297.5	1350.5	1	WS528G_CD8_100_ER2 - 2015-10-29 09.02.20_x16817_y38648_class1	CellDetectionPaperLilija
34	34	585.5	704.5	1	WS528G_CD8_100_ER2 - 2015-10-29 09.02.20_x16817_y38648_class1	CellDetectionPaperLilija
