# Supplementary material for: Robust and accurate quantification of biomarkers of immune cells in lung cancer micro-environment using deep convolutional neural networks
Source: PeerJ. 2019 Apr 10;7:e6335. doi: 10.7717/peerj.6335 (PMC6462181; doi:10.7717/peerj.6335)
Supplement: Supplemental Information 2 — The positions of the positive cells were detected by four independent human observers on at least 64 different validation images. Each csv file stored in the zip archive represents the positive cell count and their position per person and validation image. [file peerj-07-6335-s002.zip › validation-observers/person2/WS528G_CD8_100_ER2 - 2015-10-29 09.02.20_x18440_y25827_class1.csv]

f_markerId	f_nrOfMarkers	f_x	f_y	l_GTR	i_imagefile	i_subfolder
2	105	200.5	84.5	1	WS528G_CD8_100_ER2 - 2015-10-29 09.02.20_x18440_y25827_class1	CellDetectionPaperLilija
3	105	136.5	185.5	1	WS528G_CD8_100_ER2 - 2015-10-29 09.02.20_x18440_y25827_class1	CellDetectionPaperLilija
4	105	101.5	157.5	1	WS528G_CD8_100_ER2 - 2015-10-29 09.02.20_x18440_y25827_class1	CellDetectionPaperLilija
5	105	165.5	40.5	1	WS528G_CD8_100_ER2 - 2015-10-29 09.02.20_x18440_y25827_class1	CellDetectionPaperLilija
6	105	495.5	332.5	1	WS528G_CD8_100_ER2 - 2015-10-29 09.02.20_x18440_y25827_class1	CellDetectionPaperLilija
7	105	391.5	269.5	1	WS528G_CD8_100_ER2 - 2015-10-29 09.02.20_x18440_y25827_class1	CellDetectionPaperLilija
8	105	442.5	449.5	1	WS528G_CD8_100_ER2 - 2015-10-29 09.02.20_x18440_y25827_class1	CellDetectionPaperLilija
9	105	394.5	565.5	1	WS528G_CD8_100_ER2 - 2015-10-29 09.02.20_x18440_y25827_class1	CellDetectionPaperLilija
10	105	422.5	590.5	1	WS528G_CD8_100_ER2 - 2015-10-29 09.02.20_x18440_y25827_class1	CellDetectionPaperLilija
11	105	29.5	796.5	1	WS528G_CD8_100_ER2 - 2015-10-29 09.02.20_x18440_y25827_class1	CellDetectionPaperLilija
12	105	352.5	794.5	1	WS528G_CD8_100_ER2 - 2015-10-29 09.02.20_x18440_y25827_class1	CellDetectionPaperLilija
13	105	248.5	827.5	1	WS528G_CD8_100_ER2 - 2015-10-29 09.02.20_x18440_y25827_class1	CellDetectionPaperLilija
14	105	394.5	814.5	1	WS528G_CD8_100_ER2 - 2015-10-29 09.02.20_x18440_y25827_class1	CellDetectionPaperLilija
15	105	176.5	1025.5	1	WS528G_CD8_100_ER2 - 2015-10-29 09.02.20_x18440_y25827_class1	CellDetectionPaperLilija
16	105	145.5	924.5	1	WS528G_CD8_100_ER2 - 2015-10-29 09.02.20_x18440_y25827_class1	CellDetectionPaperLilija
17	105	281.5	983.5	1	WS528G_CD8_100_ER2 - 2015-10-29 09.02.20_x18440_y25827_class1	CellDetectionPaperLilija
18	105	273.5	1011.5	1	WS528G_CD8_100_ER2 - 2015-10-29 09.02.20_x18440_y25827_class1	CellDetectionPaperLilija
19	105	266.5	1137.5	1	WS528G_CD8_100_ER2 - 2015-10-29 09.02.20_x18440_y25827_class1	CellDetectionPaperLilija
20	105	347.5	1071.5	1	WS528G_CD8_100_ER2 - 2015-10-29 09.02.20_x18440_y25827_class1	CellDetectionPaperLilija
21	105	202.5	1255.5	1	WS528G_CD8_100_ER2 - 2015-10-29 09.02.20_x18440_y25827_class1	CellDetectionPaperLilija
22	105	253.5	1220.5	1	WS528G_CD8_100_ER2 - 2015-10-29 09.02.20_x18440_y25827_class1	CellDetectionPaperLilija
23	105	306.5	1400.5	1	WS528G_CD8_100_ER2 - 2015-10-29 09.02.20_x18440_y25827_class1	CellDetectionPaperLilija
24	105	475.5	1077.5	1	WS528G_CD8_100_ER2 - 2015-10-29 09.02.20_x18440_y25827_class1	CellDetectionPaperLilija
25	105	462.5	1293.5	1	WS528G_CD8_100_ER2 - 2015-10-29 09.02.20_x18440_y25827_class1	CellDetectionPaperLilija
26	105	613.5	917.5	1	WS528G_CD8_100_ER2 - 2015-10-29 09.02.20_x18440_y25827_class1	CellDetectionPaperLilija
27	105	372.5	877.5	1	WS528G_CD8_100_ER2 - 2015-10-29 09.02.20_x18440_y25827_class1	CellDetectionPaperLilija
28	105	550.5	192.5	1	WS528G_CD8_100_ER2 - 2015-10-29 09.02.20_x18440_y25827_class1	CellDetectionPaperLilija
29	105	514.5	192.5	1	WS528G_CD8_100_ER2 - 2015-10-29 09.02.20_x18440_y25827_class1	CellDetectionPaperLilija
30	105	539.5	150.5	1	WS528G_CD8_100_ER2 - 2015-10-29 09.02.20_x18440_y25827_class1	CellDetectionPaperLilija
31	105	385.5	190.5	1	WS528G_CD8_100_ER2 - 2015-10-29 09.02.20_x18440_y25827_class1	CellDetectionPaperLilija
32	105	954.5	236.5	1	WS528G_CD8_100_ER2 - 2015-10-29 09.02.20_x18440_y25827_class1	CellDetectionPaperLilija
33	105	1369.5	486.5	1	WS528G_CD8_100_ER2 - 2015-10-29 09.02.20_x18440_y25827_class1	CellDetectionPaperLilija
34	105	1215.5	455.5	1	WS528G_CD8_100_ER2 - 2015-10-29 09.02.20_x18440_y25827_class1	CellDetectionPaperLilija
35	105	1176.5	440.5	1	WS528G_CD8_100_ER2 - 2015-10-29 09.02.20_x18440_y25827_class1	CellDetectionPaperLilija
36	105	1523.5	317.5	1	WS528G_CD8_100_ER2 - 2015-10-29 09.02.20_x18440_y25827_class1	CellDetectionPaperLilija
38	105	1708.5	376.5	1	WS528G_CD8_100_ER2 - 2015-10-29 09.02.20_x18440_y25827_class1	CellDetectionPaperLilija
39	105	1728.5	350.5	1	WS528G_CD8_100_ER2 - 2015-10-29 09.02.20_x18440_y25827_class1	CellDetectionPaperLilija
40	105	1901.5	543.5	1	WS528G_CD8_100_ER2 - 2015-10-29 09.02.20_x18440_y25827_class1	CellDetectionPaperLilija
41	105	1881.5	502.5	1	WS528G_CD8_100_ER2 - 2015-10-29 09.02.20_x18440_y25827_class1	CellDetectionPaperLilija
42	105	1855.5	517.5	1	WS528G_CD8_100_ER2 - 2015-10-29 09.02.20_x18440_y25827_class1	CellDetectionPaperLilija
43	105	1908.5	477.5	1	WS528G_CD8_100_ER2 - 2015-10-29 09.02.20_x18440_y25827_class1	CellDetectionPaperLilija
44	105	1941.5	392.5	1	WS528G_CD8_100_ER2 - 2015-10-29 09.02.20_x18440_y25827_class1	CellDetectionPaperLilija
45	105	1725.5	495.5	1	WS528G_CD8_100_ER2 - 2015-10-29 09.02.20_x18440_y25827_class1	CellDetectionPaperLilija
46	105	1580.5	502.5	1	WS528G_CD8_100_ER2 - 2015-10-29 09.02.20_x18440_y25827_class1	CellDetectionPaperLilija
47	105	1541.5	644.5	1	WS528G_CD8_100_ER2 - 2015-10-29 09.02.20_x18440_y25827_class1	CellDetectionPaperLilija
48	105	1528.5	790.5	1	WS528G_CD8_100_ER2 - 2015-10-29 09.02.20_x18440_y25827_class1	CellDetectionPaperLilija
49	105	1453.5	836.5	1	WS528G_CD8_100_ER2 - 2015-10-29 09.02.20_x18440_y25827_class1	CellDetectionPaperLilija
50	105	1481.5	875.5	1	WS528G_CD8_100_ER2 - 2015-10-29 09.02.20_x18440_y25827_class1	CellDetectionPaperLilija
51	105	1523.5	829.5	1	WS528G_CD8_100_ER2 - 2015-10-29 09.02.20_x18440_y25827_class1	CellDetectionPaperLilija
52	105	1539.5	675.5	1	WS528G_CD8_100_ER2 - 2015-10-29 09.02.20_x18440_y25827_class1	CellDetectionPaperLilija
53	105	1732.5	675.5	1	WS528G_CD8_100_ER2 - 2015-10-29 09.02.20_x18440_y25827_class1	CellDetectionPaperLilija
54	105	1784.5	737.5	1	WS528G_CD8_100_ER2 - 2015-10-29 09.02.20_x18440_y25827_class1	CellDetectionPaperLilija
55	105	1613.5	1137.5	1	WS528G_CD8_100_ER2 - 2015-10-29 09.02.20_x18440_y25827_class1	CellDetectionPaperLilija
56	105	1616.5	1110.5	1	WS528G_CD8_100_ER2 - 2015-10-29 09.02.20_x18440_y25827_class1	CellDetectionPaperLilija
57	105	1695.5	1095.5	1	WS528G_CD8_100_ER2 - 2015-10-29 09.02.20_x18440_y25827_class1	CellDetectionPaperLilija
58	105	1722.5	1134.5	1	WS528G_CD8_100_ER2 - 2015-10-29 09.02.20_x18440_y25827_class1	CellDetectionPaperLilija
59	105	1702.5	1013.5	1	WS528G_CD8_100_ER2 - 2015-10-29 09.02.20_x18440_y25827_class1	CellDetectionPaperLilija
60	105	1693.5	987.5	1	WS528G_CD8_100_ER2 - 2015-10-29 09.02.20_x18440_y25827_class1	CellDetectionPaperLilija
61	105	1741.5	975.5	1	WS528G_CD8_100_ER2 - 2015-10-29 09.02.20_x18440_y25827_class1	CellDetectionPaperLilija
62	105	1762.5	937.5	1	WS528G_CD8_100_ER2 - 2015-10-29 09.02.20_x18440_y25827_class1	CellDetectionPaperLilija
63	105	1823.5	915.5	1	WS528G_CD8_100_ER2 - 2015-10-29 09.02.20_x18440_y25827_class1	CellDetectionPaperLilija
64	105	1799.5	892.5	1	WS528G_CD8_100_ER2 - 2015-10-29 09.02.20_x18440_y25827_class1	CellDetectionPaperLilija
65	105	1837.5	891.5	1	WS528G_CD8_100_ER2 - 2015-10-29 09.02.20_x18440_y25827_class1	CellDetectionPaperLilija
66	105	1881.5	888.5	1	WS528G_CD8_100_ER2 - 2015-10-29 09.02.20_x18440_y25827_class1	CellDetectionPaperLilija
67	105	1883.5	854.5	1	WS528G_CD8_100_ER2 - 2015-10-29 09.02.20_x18440_y25827_class1	CellDetectionPaperLilija
68	105	1643.5	951.5	1	WS528G_CD8_100_ER2 - 2015-10-29 09.02.20_x18440_y25827_class1	CellDetectionPaperLilija
69	105	1540.5	998.5	1	WS528G_CD8_100_ER2 - 2015-10-29 09.02.20_x18440_y25827_class1	CellDetectionPaperLilija
70	105	1521.5	933.5	1	WS528G_CD8_100_ER2 - 2015-10-29 09.02.20_x18440_y25827_class1	CellDetectionPaperLilija
71	105	1530.5	950.5	1	WS528G_CD8_100_ER2 - 2015-10-29 09.02.20_x18440_y25827_class1	CellDetectionPaperLilija
72	105	1581.5	938.5	1	WS528G_CD8_100_ER2 - 2015-10-29 09.02.20_x18440_y25827_class1	CellDetectionPaperLilija
73	105	1588.5	761.5	1	WS528G_CD8_100_ER2 - 2015-10-29 09.02.20_x18440_y25827_class1	CellDetectionPaperLilija
74	105	1816.5	612.5	1	WS528G_CD8_100_ER2 - 2015-10-29 09.02.20_x18440_y25827_class1	CellDetectionPaperLilija
75	105	1830.5	587.5	1	WS528G_CD8_100_ER2 - 2015-10-29 09.02.20_x18440_y25827_class1	CellDetectionPaperLilija
76	105	1823.5	571.5	1	WS528G_CD8_100_ER2 - 2015-10-29 09.02.20_x18440_y25827_class1	CellDetectionPaperLilija
77	105	1642.5	445.5	1	WS528G_CD8_100_ER2 - 2015-10-29 09.02.20_x18440_y25827_class1	CellDetectionPaperLilija
78	105	1680.5	844.5	1	WS528G_CD8_100_ER2 - 2015-10-29 09.02.20_x18440_y25827_class1	CellDetectionPaperLilija
79	105	1602.5	1825.5	1	WS528G_CD8_100_ER2 - 2015-10-29 09.02.20_x18440_y25827_class1	CellDetectionPaperLilija
80	105	1455.5	1871.5	1	WS528G_CD8_100_ER2 - 2015-10-29 09.02.20_x18440_y25827_class1	CellDetectionPaperLilija
81	105	1471.5	1847.5	1	WS528G_CD8_100_ER2 - 2015-10-29 09.02.20_x18440_y25827_class1	CellDetectionPaperLilija
82	105	1493.5	1865.5	1	WS528G_CD8_100_ER2 - 2015-10-29 09.02.20_x18440_y25827_class1	CellDetectionPaperLilija
83	105	1353.5	1971.5	1	WS528G_CD8_100_ER2 - 2015-10-29 09.02.20_x18440_y25827_class1	CellDetectionPaperLilija
84	105	1690.5	1914.5	1	WS528G_CD8_100_ER2 - 2015-10-29 09.02.20_x18440_y25827_class1	CellDetectionPaperLilija
85	105	1724.5	1901.5	1	WS528G_CD8_100_ER2 - 2015-10-29 09.02.20_x18440_y25827_class1	CellDetectionPaperLilija
86	105	1833.5	1658.5	1	WS528G_CD8_100_ER2 - 2015-10-29 09.02.20_x18440_y25827_class1	CellDetectionPaperLilija
87	105	1850.5	1685.5	1	WS528G_CD8_100_ER2 - 2015-10-29 09.02.20_x18440_y25827_class1	CellDetectionPaperLilija
88	105	1951.5	1759.5	1	WS528G_CD8_100_ER2 - 2015-10-29 09.02.20_x18440_y25827_class1	CellDetectionPaperLilija
89	105	1995.5	1760.5	1	WS528G_CD8_100_ER2 - 2015-10-29 09.02.20_x18440_y25827_class1	CellDetectionPaperLilija
90	105	876.5	1952.5	1	WS528G_CD8_100_ER2 - 2015-10-29 09.02.20_x18440_y25827_class1	CellDetectionPaperLilija
91	105	890.5	1913.5	1	WS528G_CD8_100_ER2 - 2015-10-29 09.02.20_x18440_y25827_class1	CellDetectionPaperLilija
92	105	734.5	1944.5	1	WS528G_CD8_100_ER2 - 2015-10-29 09.02.20_x18440_y25827_class1	CellDetectionPaperLilija
93	105	640.5	1877.5	1	WS528G_CD8_100_ER2 - 2015-10-29 09.02.20_x18440_y25827_class1	CellDetectionPaperLilija
94	105	621.5	1846.5	1	WS528G_CD8_100_ER2 - 2015-10-29 09.02.20_x18440_y25827_class1	CellDetectionPaperLilija
95	105	644.5	1791.5	1	WS528G_CD8_100_ER2 - 2015-10-29 09.02.20_x18440_y25827_class1	CellDetectionPaperLilija
96	105	716.5	1819.5	1	WS528G_CD8_100_ER2 - 2015-10-29 09.02.20_x18440_y25827_class1	CellDetectionPaperLilija
97	105	757.5	1609.5	1	WS528G_CD8_100_ER2 - 2015-10-29 09.02.20_x18440_y25827_class1	CellDetectionPaperLilija
98	105	923.5	1615.5	1	WS528G_CD8_100_ER2 - 2015-10-29 09.02.20_x18440_y25827_class1	CellDetectionPaperLilija
99	105	947.5	1641.5	1	WS528G_CD8_100_ER2 - 2015-10-29 09.02.20_x18440_y25827_class1	CellDetectionPaperLilija
100	105	1011.5	1349.5	1	WS528G_CD8_100_ER2 - 2015-10-29 09.02.20_x18440_y25827_class1	CellDetectionPaperLilija
101	105	1042.5	1566.5	1	WS528G_CD8_100_ER2 - 2015-10-29 09.02.20_x18440_y25827_class1	CellDetectionPaperLilija
102	105	1064.5	1323.5	1	WS528G_CD8_100_ER2 - 2015-10-29 09.02.20_x18440_y25827_class1	CellDetectionPaperLilija
103	105	1121.5	1021.5	1	WS528G_CD8_100_ER2 - 2015-10-29 09.02.20_x18440_y25827_class1	CellDetectionPaperLilija
104	105	400.5	1889.5	1	WS528G_CD8_100_ER2 - 2015-10-29 09.02.20_x18440_y25827_class1	CellDetectionPaperLilija
105	105	317.5	1713.5	1	WS528G_CD8_100_ER2 - 2015-10-29 09.02.20_x18440_y25827_class1	CellDetectionPaperLilija
106	105	88.5	1779.5	1	WS528G_CD8_100_ER2 - 2015-10-29 09.02.20_x18440_y25827_class1	CellDetectionPaperLilija
107	105	227.5	1611.5	1	WS528G_CD8_100_ER2 - 2015-10-29 09.02.20_x18440_y25827_class1	CellDetectionPaperLilija
