# Supplementary material for: Robust and accurate quantification of biomarkers of immune cells in lung cancer micro-environment using deep convolutional neural networks
Source: PeerJ. 2019 Apr 10;7:e6335. doi: 10.7717/peerj.6335 (PMC6462181; doi:10.7717/peerj.6335)
Supplement: Supplemental Information 2 — The positions of the positive cells were detected by four independent human observers on at least 64 different validation images. Each csv file stored in the zip archive represents the positive cell count and their position per person and validation image. [file peerj-07-6335-s002.zip › validation-observers/person2/WS528G_CD8_100_ER2 - 2015-10-29 09.02.20_x20630_y29798_class1.csv]

f_markerId	f_nrOfMarkers	f_x	f_y	l_GTR	i_imagefile	i_subfolder
1	29	394.5	1068.5	1	WS528G_CD8_100_ER2 - 2015-10-29 09.02.20_x20630_y29798_class1	CellDetectionPaperLilija
2	29	449.5	980.5	1	WS528G_CD8_100_ER2 - 2015-10-29 09.02.20_x20630_y29798_class1	CellDetectionPaperLilija
3	29	509.5	934.5	1	WS528G_CD8_100_ER2 - 2015-10-29 09.02.20_x20630_y29798_class1	CellDetectionPaperLilija
4	29	465.5	1200.5	1	WS528G_CD8_100_ER2 - 2015-10-29 09.02.20_x20630_y29798_class1	CellDetectionPaperLilija
6	29	537.5	1189.5	1	WS528G_CD8_100_ER2 - 2015-10-29 09.02.20_x20630_y29798_class1	CellDetectionPaperLilija
7	29	546.5	1164.5	1	WS528G_CD8_100_ER2 - 2015-10-29 09.02.20_x20630_y29798_class1	CellDetectionPaperLilija
8	29	603.5	1211.5	1	WS528G_CD8_100_ER2 - 2015-10-29 09.02.20_x20630_y29798_class1	CellDetectionPaperLilija
9	29	775.5	1367.5	1	WS528G_CD8_100_ER2 - 2015-10-29 09.02.20_x20630_y29798_class1	CellDetectionPaperLilija
10	29	676.5	1562.5	1	WS528G_CD8_100_ER2 - 2015-10-29 09.02.20_x20630_y29798_class1	CellDetectionPaperLilija
11	29	929.5	1659.5	1	WS528G_CD8_100_ER2 - 2015-10-29 09.02.20_x20630_y29798_class1	CellDetectionPaperLilija
12	29	830.5	1531.5	1	WS528G_CD8_100_ER2 - 2015-10-29 09.02.20_x20630_y29798_class1	CellDetectionPaperLilija
13	29	1008.5	1606.5	1	WS528G_CD8_100_ER2 - 2015-10-29 09.02.20_x20630_y29798_class1	CellDetectionPaperLilija
14	29	929.5	797.5	1	WS528G_CD8_100_ER2 - 2015-10-29 09.02.20_x20630_y29798_class1	CellDetectionPaperLilija
15	29	931.5	833.5	1	WS528G_CD8_100_ER2 - 2015-10-29 09.02.20_x20630_y29798_class1	CellDetectionPaperLilija
16	29	968.5	677.5	1	WS528G_CD8_100_ER2 - 2015-10-29 09.02.20_x20630_y29798_class1	CellDetectionPaperLilija
17	29	887.5	604.5	1	WS528G_CD8_100_ER2 - 2015-10-29 09.02.20_x20630_y29798_class1	CellDetectionPaperLilija
18	29	1351.5	655.5	1	WS528G_CD8_100_ER2 - 2015-10-29 09.02.20_x20630_y29798_class1	CellDetectionPaperLilija
19	29	1405.5	125.5	1	WS528G_CD8_100_ER2 - 2015-10-29 09.02.20_x20630_y29798_class1	CellDetectionPaperLilija
20	29	1390.5	98.5	1	WS528G_CD8_100_ER2 - 2015-10-29 09.02.20_x20630_y29798_class1	CellDetectionPaperLilija
21	29	1753.5	547.5	1	WS528G_CD8_100_ER2 - 2015-10-29 09.02.20_x20630_y29798_class1	CellDetectionPaperLilija
22	29	1689.5	498.5	1	WS528G_CD8_100_ER2 - 2015-10-29 09.02.20_x20630_y29798_class1	CellDetectionPaperLilija
23	29	1821.5	248.5	1	WS528G_CD8_100_ER2 - 2015-10-29 09.02.20_x20630_y29798_class1	CellDetectionPaperLilija
24	29	1326.5	725.5	1	WS528G_CD8_100_ER2 - 2015-10-29 09.02.20_x20630_y29798_class1	CellDetectionPaperLilija
25	29	1342.5	861.5	1	WS528G_CD8_100_ER2 - 2015-10-29 09.02.20_x20630_y29798_class1	CellDetectionPaperLilija
26	29	1465.5	611.5	1	WS528G_CD8_100_ER2 - 2015-10-29 09.02.20_x20630_y29798_class1	CellDetectionPaperLilija
27	29	737.5	835.5	1	WS528G_CD8_100_ER2 - 2015-10-29 09.02.20_x20630_y29798_class1	CellDetectionPaperLilija
28	29	1078.5	334.5	1	WS528G_CD8_100_ER2 - 2015-10-29 09.02.20_x20630_y29798_class1	CellDetectionPaperLilija
29	29	1131.5	72.5	1	WS528G_CD8_100_ER2 - 2015-10-29 09.02.20_x20630_y29798_class1	CellDetectionPaperLilija
30	29	1436.5	340.5	1	WS528G_CD8_100_ER2 - 2015-10-29 09.02.20_x20630_y29798_class1	CellDetectionPaperLilija
