# Supplementary material for: Robust and accurate quantification of biomarkers of immune cells in lung cancer micro-environment using deep convolutional neural networks
Source: PeerJ. 2019 Apr 10;7:e6335. doi: 10.7717/peerj.6335 (PMC6462181; doi:10.7717/peerj.6335)
Supplement: Supplemental Information 2 — The positions of the positive cells were detected by four independent human observers on at least 64 different validation images. Each csv file stored in the zip archive represents the positive cell count and their position per person and validation image. [file peerj-07-6335-s002.zip › validation-observers/person2/WV30NH_CD20_100_ER1 - 2015-11-16 17.26.56_x30331_y48648_class1.csv]

f_markerId	f_nrOfMarkers	f_x	f_y	l_GTR	i_imagefile	i_subfolder
1	55	326.5	118.5	1	WV30NH_CD20_100_ER1 - 2015-11-16 17.26.56_x30331_y48648_class1	CellDetectionPaperLilija
2	55	388.5	41.5	1	WV30NH_CD20_100_ER1 - 2015-11-16 17.26.56_x30331_y48648_class1	CellDetectionPaperLilija
3	55	423.5	35.5	1	WV30NH_CD20_100_ER1 - 2015-11-16 17.26.56_x30331_y48648_class1	CellDetectionPaperLilija
4	55	460.5	44.5	1	WV30NH_CD20_100_ER1 - 2015-11-16 17.26.56_x30331_y48648_class1	CellDetectionPaperLilija
5	55	581.5	61.5	1	WV30NH_CD20_100_ER1 - 2015-11-16 17.26.56_x30331_y48648_class1	CellDetectionPaperLilija
6	55	669.5	85.5	1	WV30NH_CD20_100_ER1 - 2015-11-16 17.26.56_x30331_y48648_class1	CellDetectionPaperLilija
7	55	751.5	114.5	1	WV30NH_CD20_100_ER1 - 2015-11-16 17.26.56_x30331_y48648_class1	CellDetectionPaperLilija
8	55	764.5	158.5	1	WV30NH_CD20_100_ER1 - 2015-11-16 17.26.56_x30331_y48648_class1	CellDetectionPaperLilija
9	55	485.5	145.5	1	WV30NH_CD20_100_ER1 - 2015-11-16 17.26.56_x30331_y48648_class1	CellDetectionPaperLilija
10	55	568.5	127.5	1	WV30NH_CD20_100_ER1 - 2015-11-16 17.26.56_x30331_y48648_class1	CellDetectionPaperLilija
11	55	854.5	83.5	1	WV30NH_CD20_100_ER1 - 2015-11-16 17.26.56_x30331_y48648_class1	CellDetectionPaperLilija
12	55	984.5	237.5	1	WV30NH_CD20_100_ER1 - 2015-11-16 17.26.56_x30331_y48648_class1	CellDetectionPaperLilija
13	55	966.5	167.5	1	WV30NH_CD20_100_ER1 - 2015-11-16 17.26.56_x30331_y48648_class1	CellDetectionPaperLilija
14	55	867.5	250.5	1	WV30NH_CD20_100_ER1 - 2015-11-16 17.26.56_x30331_y48648_class1	CellDetectionPaperLilija
15	55	821.5	298.5	1	WV30NH_CD20_100_ER1 - 2015-11-16 17.26.56_x30331_y48648_class1	CellDetectionPaperLilija
16	55	700.5	342.5	1	WV30NH_CD20_100_ER1 - 2015-11-16 17.26.56_x30331_y48648_class1	CellDetectionPaperLilija
17	55	533.5	237.5	1	WV30NH_CD20_100_ER1 - 2015-11-16 17.26.56_x30331_y48648_class1	CellDetectionPaperLilija
18	55	746.5	529.5	1	WV30NH_CD20_100_ER1 - 2015-11-16 17.26.56_x30331_y48648_class1	CellDetectionPaperLilija
19	55	885.5	641.5	1	WV30NH_CD20_100_ER1 - 2015-11-16 17.26.56_x30331_y48648_class1	CellDetectionPaperLilija
20	55	911.5	562.5	1	WV30NH_CD20_100_ER1 - 2015-11-16 17.26.56_x30331_y48648_class1	CellDetectionPaperLilija
21	55	1280.5	562.5	1	WV30NH_CD20_100_ER1 - 2015-11-16 17.26.56_x30331_y48648_class1	CellDetectionPaperLilija
22	55	1249.5	404.5	1	WV30NH_CD20_100_ER1 - 2015-11-16 17.26.56_x30331_y48648_class1	CellDetectionPaperLilija
23	55	1203.5	404.5	1	WV30NH_CD20_100_ER1 - 2015-11-16 17.26.56_x30331_y48648_class1	CellDetectionPaperLilija
24	55	1012.5	400.5	1	WV30NH_CD20_100_ER1 - 2015-11-16 17.26.56_x30331_y48648_class1	CellDetectionPaperLilija
25	55	1140.5	213.5	1	WV30NH_CD20_100_ER1 - 2015-11-16 17.26.56_x30331_y48648_class1	CellDetectionPaperLilija
26	55	1184.5	320.5	1	WV30NH_CD20_100_ER1 - 2015-11-16 17.26.56_x30331_y48648_class1	CellDetectionPaperLilija
27	55	1274.5	180.5	1	WV30NH_CD20_100_ER1 - 2015-11-16 17.26.56_x30331_y48648_class1	CellDetectionPaperLilija
28	55	1214.5	224.5	1	WV30NH_CD20_100_ER1 - 2015-11-16 17.26.56_x30331_y48648_class1	CellDetectionPaperLilija
29	55	1188.5	79.5	1	WV30NH_CD20_100_ER1 - 2015-11-16 17.26.56_x30331_y48648_class1	CellDetectionPaperLilija
30	55	1243.5	94.5	1	WV30NH_CD20_100_ER1 - 2015-11-16 17.26.56_x30331_y48648_class1	CellDetectionPaperLilija
31	55	1265.5	41.5	1	WV30NH_CD20_100_ER1 - 2015-11-16 17.26.56_x30331_y48648_class1	CellDetectionPaperLilija
32	55	1553.5	219.5	1	WV30NH_CD20_100_ER1 - 2015-11-16 17.26.56_x30331_y48648_class1	CellDetectionPaperLilija
33	55	1423.5	230.5	1	WV30NH_CD20_100_ER1 - 2015-11-16 17.26.56_x30331_y48648_class1	CellDetectionPaperLilija
34	55	1515.5	641.5	1	WV30NH_CD20_100_ER1 - 2015-11-16 17.26.56_x30331_y48648_class1	CellDetectionPaperLilija
35	55	1507.5	698.5	1	WV30NH_CD20_100_ER1 - 2015-11-16 17.26.56_x30331_y48648_class1	CellDetectionPaperLilija
36	55	1689.5	575.5	1	WV30NH_CD20_100_ER1 - 2015-11-16 17.26.56_x30331_y48648_class1	CellDetectionPaperLilija
37	55	1605.5	637.5	1	WV30NH_CD20_100_ER1 - 2015-11-16 17.26.56_x30331_y48648_class1	CellDetectionPaperLilija
38	55	1487.5	914.5	1	WV30NH_CD20_100_ER1 - 2015-11-16 17.26.56_x30331_y48648_class1	CellDetectionPaperLilija
39	55	1478.5	947.5	1	WV30NH_CD20_100_ER1 - 2015-11-16 17.26.56_x30331_y48648_class1	CellDetectionPaperLilija
40	55	1388.5	923.5	1	WV30NH_CD20_100_ER1 - 2015-11-16 17.26.56_x30331_y48648_class1	CellDetectionPaperLilija
41	55	1630.5	1066.5	1	WV30NH_CD20_100_ER1 - 2015-11-16 17.26.56_x30331_y48648_class1	CellDetectionPaperLilija
42	55	1678.5	1294.5	1	WV30NH_CD20_100_ER1 - 2015-11-16 17.26.56_x30331_y48648_class1	CellDetectionPaperLilija
43	55	1746.5	1615.5	1	WV30NH_CD20_100_ER1 - 2015-11-16 17.26.56_x30331_y48648_class1	CellDetectionPaperLilija
44	55	1810.5	1740.5	1	WV30NH_CD20_100_ER1 - 2015-11-16 17.26.56_x30331_y48648_class1	CellDetectionPaperLilija
45	55	1623.5	1989.5	1	WV30NH_CD20_100_ER1 - 2015-11-16 17.26.56_x30331_y48648_class1	CellDetectionPaperLilija
46	55	1221.5	1252.5	1	WV30NH_CD20_100_ER1 - 2015-11-16 17.26.56_x30331_y48648_class1	CellDetectionPaperLilija
47	55	746.5	835.5	1	WV30NH_CD20_100_ER1 - 2015-11-16 17.26.56_x30331_y48648_class1	CellDetectionPaperLilija
48	55	621.5	806.5	1	WV30NH_CD20_100_ER1 - 2015-11-16 17.26.56_x30331_y48648_class1	CellDetectionPaperLilija
49	55	518.5	780.5	1	WV30NH_CD20_100_ER1 - 2015-11-16 17.26.56_x30331_y48648_class1	CellDetectionPaperLilija
50	55	518.5	971.5	1	WV30NH_CD20_100_ER1 - 2015-11-16 17.26.56_x30331_y48648_class1	CellDetectionPaperLilija
51	55	164.5	830.5	1	WV30NH_CD20_100_ER1 - 2015-11-16 17.26.56_x30331_y48648_class1	CellDetectionPaperLilija
52	55	438.5	1408.5	1	WV30NH_CD20_100_ER1 - 2015-11-16 17.26.56_x30331_y48648_class1	CellDetectionPaperLilija
53	55	564.5	1846.5	1	WV30NH_CD20_100_ER1 - 2015-11-16 17.26.56_x30331_y48648_class1	CellDetectionPaperLilija
54	55	480.5	1813.5	1	WV30NH_CD20_100_ER1 - 2015-11-16 17.26.56_x30331_y48648_class1	CellDetectionPaperLilija
55	55	544.5	1986.5	1	WV30NH_CD20_100_ER1 - 2015-11-16 17.26.56_x30331_y48648_class1	CellDetectionPaperLilija
