# Supplementary material for: Robust and accurate quantification of biomarkers of immune cells in lung cancer micro-environment using deep convolutional neural networks
Source: PeerJ. 2019 Apr 10;7:e6335. doi: 10.7717/peerj.6335 (PMC6462181; doi:10.7717/peerj.6335)
Supplement: Supplemental Information 2 — The positions of the positive cells were detected by four independent human observers on at least 64 different validation images. Each csv file stored in the zip archive represents the positive cell count and their position per person and validation image. [file peerj-07-6335-s002.zip › validation-observers/person2/WV30NH_CD20_100_ER1 - 2015-11-16 17.26.56_x33330_y58666_class1.csv]

f_markerId	f_nrOfMarkers	f_x	f_y	l_GTR	i_imagefile	i_subfolder
1	277	267.5	28.5	1	WV30NH_CD20_100_ER1 - 2015-11-16 17.26.56_x33330_y58666_class1	CellDetectionPaperLilija
2	277	359.5	37.5	1	WV30NH_CD20_100_ER1 - 2015-11-16 17.26.56_x33330_y58666_class1	CellDetectionPaperLilija
3	277	388.5	77.5	1	WV30NH_CD20_100_ER1 - 2015-11-16 17.26.56_x33330_y58666_class1	CellDetectionPaperLilija
4	277	485.5	138.5	1	WV30NH_CD20_100_ER1 - 2015-11-16 17.26.56_x33330_y58666_class1	CellDetectionPaperLilija
5	277	425.5	125.5	1	WV30NH_CD20_100_ER1 - 2015-11-16 17.26.56_x33330_y58666_class1	CellDetectionPaperLilija
6	277	493.5	52.5	1	WV30NH_CD20_100_ER1 - 2015-11-16 17.26.56_x33330_y58666_class1	CellDetectionPaperLilija
7	277	443.5	33.5	1	WV30NH_CD20_100_ER1 - 2015-11-16 17.26.56_x33330_y58666_class1	CellDetectionPaperLilija
8	277	452.5	88.5	1	WV30NH_CD20_100_ER1 - 2015-11-16 17.26.56_x33330_y58666_class1	CellDetectionPaperLilija
9	277	590.5	109.5	1	WV30NH_CD20_100_ER1 - 2015-11-16 17.26.56_x33330_y58666_class1	CellDetectionPaperLilija
10	277	616.5	131.5	1	WV30NH_CD20_100_ER1 - 2015-11-16 17.26.56_x33330_y58666_class1	CellDetectionPaperLilija
11	277	660.5	44.5	1	WV30NH_CD20_100_ER1 - 2015-11-16 17.26.56_x33330_y58666_class1	CellDetectionPaperLilija
12	277	724.5	35.5	1	WV30NH_CD20_100_ER1 - 2015-11-16 17.26.56_x33330_y58666_class1	CellDetectionPaperLilija
13	277	702.5	81.5	1	WV30NH_CD20_100_ER1 - 2015-11-16 17.26.56_x33330_y58666_class1	CellDetectionPaperLilija
14	277	658.5	158.5	1	WV30NH_CD20_100_ER1 - 2015-11-16 17.26.56_x33330_y58666_class1	CellDetectionPaperLilija
15	277	698.5	134.5	1	WV30NH_CD20_100_ER1 - 2015-11-16 17.26.56_x33330_y58666_class1	CellDetectionPaperLilija
16	277	709.5	184.5	1	WV30NH_CD20_100_ER1 - 2015-11-16 17.26.56_x33330_y58666_class1	CellDetectionPaperLilija
17	277	614.5	184.5	1	WV30NH_CD20_100_ER1 - 2015-11-16 17.26.56_x33330_y58666_class1	CellDetectionPaperLilija
18	277	638.5	213.5	1	WV30NH_CD20_100_ER1 - 2015-11-16 17.26.56_x33330_y58666_class1	CellDetectionPaperLilija
20	277	676.5	235.5	1	WV30NH_CD20_100_ER1 - 2015-11-16 17.26.56_x33330_y58666_class1	CellDetectionPaperLilija
21	277	660.5	281.5	1	WV30NH_CD20_100_ER1 - 2015-11-16 17.26.56_x33330_y58666_class1	CellDetectionPaperLilija
22	277	619.5	283.5	1	WV30NH_CD20_100_ER1 - 2015-11-16 17.26.56_x33330_y58666_class1	CellDetectionPaperLilija
23	277	564.5	171.5	1	WV30NH_CD20_100_ER1 - 2015-11-16 17.26.56_x33330_y58666_class1	CellDetectionPaperLilija
24	277	627.5	329.5	1	WV30NH_CD20_100_ER1 - 2015-11-16 17.26.56_x33330_y58666_class1	CellDetectionPaperLilija
25	277	671.5	327.5	1	WV30NH_CD20_100_ER1 - 2015-11-16 17.26.56_x33330_y58666_class1	CellDetectionPaperLilija
26	277	632.5	360.5	1	WV30NH_CD20_100_ER1 - 2015-11-16 17.26.56_x33330_y58666_class1	CellDetectionPaperLilija
27	277	711.5	402.5	1	WV30NH_CD20_100_ER1 - 2015-11-16 17.26.56_x33330_y58666_class1	CellDetectionPaperLilija
28	277	711.5	446.5	1	WV30NH_CD20_100_ER1 - 2015-11-16 17.26.56_x33330_y58666_class1	CellDetectionPaperLilija
29	277	671.5	435.5	1	WV30NH_CD20_100_ER1 - 2015-11-16 17.26.56_x33330_y58666_class1	CellDetectionPaperLilija
30	277	625.5	413.5	1	WV30NH_CD20_100_ER1 - 2015-11-16 17.26.56_x33330_y58666_class1	CellDetectionPaperLilija
31	277	586.5	415.5	1	WV30NH_CD20_100_ER1 - 2015-11-16 17.26.56_x33330_y58666_class1	CellDetectionPaperLilija
32	277	566.5	364.5	1	WV30NH_CD20_100_ER1 - 2015-11-16 17.26.56_x33330_y58666_class1	CellDetectionPaperLilija
33	277	394.5	389.5	1	WV30NH_CD20_100_ER1 - 2015-11-16 17.26.56_x33330_y58666_class1	CellDetectionPaperLilija
34	277	425.5	415.5	1	WV30NH_CD20_100_ER1 - 2015-11-16 17.26.56_x33330_y58666_class1	CellDetectionPaperLilija
35	277	362.5	329.5	1	WV30NH_CD20_100_ER1 - 2015-11-16 17.26.56_x33330_y58666_class1	CellDetectionPaperLilija
36	277	315.5	327.5	1	WV30NH_CD20_100_ER1 - 2015-11-16 17.26.56_x33330_y58666_class1	CellDetectionPaperLilija
37	277	304.5	257.5	1	WV30NH_CD20_100_ER1 - 2015-11-16 17.26.56_x33330_y58666_class1	CellDetectionPaperLilija
38	277	271.5	298.5	1	WV30NH_CD20_100_ER1 - 2015-11-16 17.26.56_x33330_y58666_class1	CellDetectionPaperLilija
39	277	232.5	316.5	1	WV30NH_CD20_100_ER1 - 2015-11-16 17.26.56_x33330_y58666_class1	CellDetectionPaperLilija
40	277	208.5	353.5	1	WV30NH_CD20_100_ER1 - 2015-11-16 17.26.56_x33330_y58666_class1	CellDetectionPaperLilija
41	277	179.5	329.5	1	WV30NH_CD20_100_ER1 - 2015-11-16 17.26.56_x33330_y58666_class1	CellDetectionPaperLilija
42	277	214.5	252.5	1	WV30NH_CD20_100_ER1 - 2015-11-16 17.26.56_x33330_y58666_class1	CellDetectionPaperLilija
43	277	214.5	204.5	1	WV30NH_CD20_100_ER1 - 2015-11-16 17.26.56_x33330_y58666_class1	CellDetectionPaperLilija
44	277	249.5	202.5	1	WV30NH_CD20_100_ER1 - 2015-11-16 17.26.56_x33330_y58666_class1	CellDetectionPaperLilija
45	277	181.5	173.5	1	WV30NH_CD20_100_ER1 - 2015-11-16 17.26.56_x33330_y58666_class1	CellDetectionPaperLilija
46	277	135.5	228.5	1	WV30NH_CD20_100_ER1 - 2015-11-16 17.26.56_x33330_y58666_class1	CellDetectionPaperLilija
47	277	322.5	364.5	1	WV30NH_CD20_100_ER1 - 2015-11-16 17.26.56_x33330_y58666_class1	CellDetectionPaperLilija
48	277	269.5	382.5	1	WV30NH_CD20_100_ER1 - 2015-11-16 17.26.56_x33330_y58666_class1	CellDetectionPaperLilija
49	277	315.5	413.5	1	WV30NH_CD20_100_ER1 - 2015-11-16 17.26.56_x33330_y58666_class1	CellDetectionPaperLilija
50	277	368.5	463.5	1	WV30NH_CD20_100_ER1 - 2015-11-16 17.26.56_x33330_y58666_class1	CellDetectionPaperLilija
51	277	368.5	503.5	1	WV30NH_CD20_100_ER1 - 2015-11-16 17.26.56_x33330_y58666_class1	CellDetectionPaperLilija
52	277	342.5	562.5	1	WV30NH_CD20_100_ER1 - 2015-11-16 17.26.56_x33330_y58666_class1	CellDetectionPaperLilija
53	277	410.5	545.5	1	WV30NH_CD20_100_ER1 - 2015-11-16 17.26.56_x33330_y58666_class1	CellDetectionPaperLilija
54	277	318.5	514.5	1	WV30NH_CD20_100_ER1 - 2015-11-16 17.26.56_x33330_y58666_class1	CellDetectionPaperLilija
55	277	309.5	463.5	1	WV30NH_CD20_100_ER1 - 2015-11-16 17.26.56_x33330_y58666_class1	CellDetectionPaperLilija
56	277	276.5	492.5	1	WV30NH_CD20_100_ER1 - 2015-11-16 17.26.56_x33330_y58666_class1	CellDetectionPaperLilija
57	277	219.5	523.5	1	WV30NH_CD20_100_ER1 - 2015-11-16 17.26.56_x33330_y58666_class1	CellDetectionPaperLilija
58	277	151.5	567.5	1	WV30NH_CD20_100_ER1 - 2015-11-16 17.26.56_x33330_y58666_class1	CellDetectionPaperLilija
59	277	100.5	589.5	1	WV30NH_CD20_100_ER1 - 2015-11-16 17.26.56_x33330_y58666_class1	CellDetectionPaperLilija
60	277	131.5	646.5	1	WV30NH_CD20_100_ER1 - 2015-11-16 17.26.56_x33330_y58666_class1	CellDetectionPaperLilija
61	277	293.5	705.5	1	WV30NH_CD20_100_ER1 - 2015-11-16 17.26.56_x33330_y58666_class1	CellDetectionPaperLilija
62	277	331.5	703.5	1	WV30NH_CD20_100_ER1 - 2015-11-16 17.26.56_x33330_y58666_class1	CellDetectionPaperLilija
63	277	386.5	703.5	1	WV30NH_CD20_100_ER1 - 2015-11-16 17.26.56_x33330_y58666_class1	CellDetectionPaperLilija
64	277	436.5	701.5	1	WV30NH_CD20_100_ER1 - 2015-11-16 17.26.56_x33330_y58666_class1	CellDetectionPaperLilija
65	277	399.5	633.5	1	WV30NH_CD20_100_ER1 - 2015-11-16 17.26.56_x33330_y58666_class1	CellDetectionPaperLilija
66	277	456.5	655.5	1	WV30NH_CD20_100_ER1 - 2015-11-16 17.26.56_x33330_y58666_class1	CellDetectionPaperLilija
67	277	513.5	652.5	1	WV30NH_CD20_100_ER1 - 2015-11-16 17.26.56_x33330_y58666_class1	CellDetectionPaperLilija
68	277	469.5	540.5	1	WV30NH_CD20_100_ER1 - 2015-11-16 17.26.56_x33330_y58666_class1	CellDetectionPaperLilija
69	277	529.5	573.5	1	WV30NH_CD20_100_ER1 - 2015-11-16 17.26.56_x33330_y58666_class1	CellDetectionPaperLilija
70	277	566.5	560.5	1	WV30NH_CD20_100_ER1 - 2015-11-16 17.26.56_x33330_y58666_class1	CellDetectionPaperLilija
71	277	627.5	496.5	1	WV30NH_CD20_100_ER1 - 2015-11-16 17.26.56_x33330_y58666_class1	CellDetectionPaperLilija
72	277	669.5	512.5	1	WV30NH_CD20_100_ER1 - 2015-11-16 17.26.56_x33330_y58666_class1	CellDetectionPaperLilija
73	277	711.5	531.5	1	WV30NH_CD20_100_ER1 - 2015-11-16 17.26.56_x33330_y58666_class1	CellDetectionPaperLilija
74	277	691.5	567.5	1	WV30NH_CD20_100_ER1 - 2015-11-16 17.26.56_x33330_y58666_class1	CellDetectionPaperLilija
75	277	652.5	547.5	1	WV30NH_CD20_100_ER1 - 2015-11-16 17.26.56_x33330_y58666_class1	CellDetectionPaperLilija
78	277	612.5	536.5	1	WV30NH_CD20_100_ER1 - 2015-11-16 17.26.56_x33330_y58666_class1	CellDetectionPaperLilija
79	277	667.5	593.5	1	WV30NH_CD20_100_ER1 - 2015-11-16 17.26.56_x33330_y58666_class1	CellDetectionPaperLilija
80	277	627.5	571.5	1	WV30NH_CD20_100_ER1 - 2015-11-16 17.26.56_x33330_y58666_class1	CellDetectionPaperLilija
82	277	671.5	619.5	1	WV30NH_CD20_100_ER1 - 2015-11-16 17.26.56_x33330_y58666_class1	CellDetectionPaperLilija
83	277	586.5	619.5	1	WV30NH_CD20_100_ER1 - 2015-11-16 17.26.56_x33330_y58666_class1	CellDetectionPaperLilija
84	277	616.5	637.5	1	WV30NH_CD20_100_ER1 - 2015-11-16 17.26.56_x33330_y58666_class1	CellDetectionPaperLilija
85	277	625.5	606.5	1	WV30NH_CD20_100_ER1 - 2015-11-16 17.26.56_x33330_y58666_class1	CellDetectionPaperLilija
86	277	654.5	666.5	1	WV30NH_CD20_100_ER1 - 2015-11-16 17.26.56_x33330_y58666_class1	CellDetectionPaperLilija
87	277	715.5	659.5	1	WV30NH_CD20_100_ER1 - 2015-11-16 17.26.56_x33330_y58666_class1	CellDetectionPaperLilija
88	277	746.5	666.5	1	WV30NH_CD20_100_ER1 - 2015-11-16 17.26.56_x33330_y58666_class1	CellDetectionPaperLilija
89	277	790.5	668.5	1	WV30NH_CD20_100_ER1 - 2015-11-16 17.26.56_x33330_y58666_class1	CellDetectionPaperLilija
90	277	757.5	622.5	1	WV30NH_CD20_100_ER1 - 2015-11-16 17.26.56_x33330_y58666_class1	CellDetectionPaperLilija
91	277	724.5	626.5	1	WV30NH_CD20_100_ER1 - 2015-11-16 17.26.56_x33330_y58666_class1	CellDetectionPaperLilija
92	277	619.5	674.5	1	WV30NH_CD20_100_ER1 - 2015-11-16 17.26.56_x33330_y58666_class1	CellDetectionPaperLilija
93	277	564.5	714.5	1	WV30NH_CD20_100_ER1 - 2015-11-16 17.26.56_x33330_y58666_class1	CellDetectionPaperLilija
94	277	553.5	659.5	1	WV30NH_CD20_100_ER1 - 2015-11-16 17.26.56_x33330_y58666_class1	CellDetectionPaperLilija
95	277	493.5	619.5	1	WV30NH_CD20_100_ER1 - 2015-11-16 17.26.56_x33330_y58666_class1	CellDetectionPaperLilija
96	277	335.5	813.5	1	WV30NH_CD20_100_ER1 - 2015-11-16 17.26.56_x33330_y58666_class1	CellDetectionPaperLilija
97	277	258.5	879.5	1	WV30NH_CD20_100_ER1 - 2015-11-16 17.26.56_x33330_y58666_class1	CellDetectionPaperLilija
98	277	515.5	729.5	1	WV30NH_CD20_100_ER1 - 2015-11-16 17.26.56_x33330_y58666_class1	CellDetectionPaperLilija
99	277	511.5	762.5	1	WV30NH_CD20_100_ER1 - 2015-11-16 17.26.56_x33330_y58666_class1	CellDetectionPaperLilija
100	277	449.5	762.5	1	WV30NH_CD20_100_ER1 - 2015-11-16 17.26.56_x33330_y58666_class1	CellDetectionPaperLilija
101	277	502.5	802.5	1	WV30NH_CD20_100_ER1 - 2015-11-16 17.26.56_x33330_y58666_class1	CellDetectionPaperLilija
102	277	546.5	828.5	1	WV30NH_CD20_100_ER1 - 2015-11-16 17.26.56_x33330_y58666_class1	CellDetectionPaperLilija
103	277	573.5	833.5	1	WV30NH_CD20_100_ER1 - 2015-11-16 17.26.56_x33330_y58666_class1	CellDetectionPaperLilija
104	277	443.5	822.5	1	WV30NH_CD20_100_ER1 - 2015-11-16 17.26.56_x33330_y58666_class1	CellDetectionPaperLilija
105	277	465.5	855.5	1	WV30NH_CD20_100_ER1 - 2015-11-16 17.26.56_x33330_y58666_class1	CellDetectionPaperLilija
106	277	660.5	800.5	1	WV30NH_CD20_100_ER1 - 2015-11-16 17.26.56_x33330_y58666_class1	CellDetectionPaperLilija
107	277	603.5	877.5	1	WV30NH_CD20_100_ER1 - 2015-11-16 17.26.56_x33330_y58666_class1	CellDetectionPaperLilija
108	277	559.5	879.5	1	WV30NH_CD20_100_ER1 - 2015-11-16 17.26.56_x33330_y58666_class1	CellDetectionPaperLilija
109	277	601.5	914.5	1	WV30NH_CD20_100_ER1 - 2015-11-16 17.26.56_x33330_y58666_class1	CellDetectionPaperLilija
110	277	603.5	958.5	1	WV30NH_CD20_100_ER1 - 2015-11-16 17.26.56_x33330_y58666_class1	CellDetectionPaperLilija
111	277	645.5	951.5	1	WV30NH_CD20_100_ER1 - 2015-11-16 17.26.56_x33330_y58666_class1	CellDetectionPaperLilija
112	277	643.5	920.5	1	WV30NH_CD20_100_ER1 - 2015-11-16 17.26.56_x33330_y58666_class1	CellDetectionPaperLilija
114	277	700.5	883.5	1	WV30NH_CD20_100_ER1 - 2015-11-16 17.26.56_x33330_y58666_class1	CellDetectionPaperLilija
115	277	678.5	909.5	1	WV30NH_CD20_100_ER1 - 2015-11-16 17.26.56_x33330_y58666_class1	CellDetectionPaperLilija
116	277	397.5	819.5	1	WV30NH_CD20_100_ER1 - 2015-11-16 17.26.56_x33330_y58666_class1	CellDetectionPaperLilija
117	277	423.5	877.5	1	WV30NH_CD20_100_ER1 - 2015-11-16 17.26.56_x33330_y58666_class1	CellDetectionPaperLilija
118	277	456.5	920.5	1	WV30NH_CD20_100_ER1 - 2015-11-16 17.26.56_x33330_y58666_class1	CellDetectionPaperLilija
119	277	449.5	962.5	1	WV30NH_CD20_100_ER1 - 2015-11-16 17.26.56_x33330_y58666_class1	CellDetectionPaperLilija
120	277	515.5	949.5	1	WV30NH_CD20_100_ER1 - 2015-11-16 17.26.56_x33330_y58666_class1	CellDetectionPaperLilija
121	277	540.5	1002.5	1	WV30NH_CD20_100_ER1 - 2015-11-16 17.26.56_x33330_y58666_class1	CellDetectionPaperLilija
122	277	614.5	1015.5	1	WV30NH_CD20_100_ER1 - 2015-11-16 17.26.56_x33330_y58666_class1	CellDetectionPaperLilija
123	277	493.5	1011.5	1	WV30NH_CD20_100_ER1 - 2015-11-16 17.26.56_x33330_y58666_class1	CellDetectionPaperLilija
124	277	584.5	1125.5	1	WV30NH_CD20_100_ER1 - 2015-11-16 17.26.56_x33330_y58666_class1	CellDetectionPaperLilija
125	277	616.5	1103.5	1	WV30NH_CD20_100_ER1 - 2015-11-16 17.26.56_x33330_y58666_class1	CellDetectionPaperLilija
126	277	597.5	1057.5	1	WV30NH_CD20_100_ER1 - 2015-11-16 17.26.56_x33330_y58666_class1	CellDetectionPaperLilija
127	277	649.5	1134.5	1	WV30NH_CD20_100_ER1 - 2015-11-16 17.26.56_x33330_y58666_class1	CellDetectionPaperLilija
128	277	630.5	1169.5	1	WV30NH_CD20_100_ER1 - 2015-11-16 17.26.56_x33330_y58666_class1	CellDetectionPaperLilija
129	277	546.5	1151.5	1	WV30NH_CD20_100_ER1 - 2015-11-16 17.26.56_x33330_y58666_class1	CellDetectionPaperLilija
130	277	586.5	1184.5	1	WV30NH_CD20_100_ER1 - 2015-11-16 17.26.56_x33330_y58666_class1	CellDetectionPaperLilija
131	277	625.5	1237.5	1	WV30NH_CD20_100_ER1 - 2015-11-16 17.26.56_x33330_y58666_class1	CellDetectionPaperLilija
132	277	586.5	1230.5	1	WV30NH_CD20_100_ER1 - 2015-11-16 17.26.56_x33330_y58666_class1	CellDetectionPaperLilija
133	277	551.5	1261.5	1	WV30NH_CD20_100_ER1 - 2015-11-16 17.26.56_x33330_y58666_class1	CellDetectionPaperLilija
134	277	584.5	1294.5	1	WV30NH_CD20_100_ER1 - 2015-11-16 17.26.56_x33330_y58666_class1	CellDetectionPaperLilija
135	277	608.5	1347.5	1	WV30NH_CD20_100_ER1 - 2015-11-16 17.26.56_x33330_y58666_class1	CellDetectionPaperLilija
136	277	564.5	1356.5	1	WV30NH_CD20_100_ER1 - 2015-11-16 17.26.56_x33330_y58666_class1	CellDetectionPaperLilija
137	277	575.5	1400.5	1	WV30NH_CD20_100_ER1 - 2015-11-16 17.26.56_x33330_y58666_class1	CellDetectionPaperLilija
138	277	243.5	1050.5	1	WV30NH_CD20_100_ER1 - 2015-11-16 17.26.56_x33330_y58666_class1	CellDetectionPaperLilija
139	277	188.5	1083.5	1	WV30NH_CD20_100_ER1 - 2015-11-16 17.26.56_x33330_y58666_class1	CellDetectionPaperLilija
140	277	151.5	1160.5	1	WV30NH_CD20_100_ER1 - 2015-11-16 17.26.56_x33330_y58666_class1	CellDetectionPaperLilija
141	277	14.5	1127.5	1	WV30NH_CD20_100_ER1 - 2015-11-16 17.26.56_x33330_y58666_class1	CellDetectionPaperLilija
142	277	8.5	1002.5	1	WV30NH_CD20_100_ER1 - 2015-11-16 17.26.56_x33330_y58666_class1	CellDetectionPaperLilija
143	277	10.5	1266.5	1	WV30NH_CD20_100_ER1 - 2015-11-16 17.26.56_x33330_y58666_class1	CellDetectionPaperLilija
144	277	8.5	1314.5	1	WV30NH_CD20_100_ER1 - 2015-11-16 17.26.56_x33330_y58666_class1	CellDetectionPaperLilija
145	277	16.5	1200.5	1	WV30NH_CD20_100_ER1 - 2015-11-16 17.26.56_x33330_y58666_class1	CellDetectionPaperLilija
146	277	304.5	1386.5	1	WV30NH_CD20_100_ER1 - 2015-11-16 17.26.56_x33330_y58666_class1	CellDetectionPaperLilija
147	277	509.5	1277.5	1	WV30NH_CD20_100_ER1 - 2015-11-16 17.26.56_x33330_y58666_class1	CellDetectionPaperLilija
148	277	416.5	1077.5	1	WV30NH_CD20_100_ER1 - 2015-11-16 17.26.56_x33330_y58666_class1	CellDetectionPaperLilija
149	277	397.5	1127.5	1	WV30NH_CD20_100_ER1 - 2015-11-16 17.26.56_x33330_y58666_class1	CellDetectionPaperLilija
150	277	799.5	1351.5	1	WV30NH_CD20_100_ER1 - 2015-11-16 17.26.56_x33330_y58666_class1	CellDetectionPaperLilija
151	277	770.5	1270.5	1	WV30NH_CD20_100_ER1 - 2015-11-16 17.26.56_x33330_y58666_class1	CellDetectionPaperLilija
152	277	680.5	1241.5	1	WV30NH_CD20_100_ER1 - 2015-11-16 17.26.56_x33330_y58666_class1	CellDetectionPaperLilija
153	277	904.5	1349.5	1	WV30NH_CD20_100_ER1 - 2015-11-16 17.26.56_x33330_y58666_class1	CellDetectionPaperLilija
154	277	744.5	1426.5	1	WV30NH_CD20_100_ER1 - 2015-11-16 17.26.56_x33330_y58666_class1	CellDetectionPaperLilija
155	277	610.5	1580.5	1	WV30NH_CD20_100_ER1 - 2015-11-16 17.26.56_x33330_y58666_class1	CellDetectionPaperLilija
156	277	847.5	1472.5	1	WV30NH_CD20_100_ER1 - 2015-11-16 17.26.56_x33330_y58666_class1	CellDetectionPaperLilija
157	277	893.5	1633.5	1	WV30NH_CD20_100_ER1 - 2015-11-16 17.26.56_x33330_y58666_class1	CellDetectionPaperLilija
158	277	962.5	1663.5	1	WV30NH_CD20_100_ER1 - 2015-11-16 17.26.56_x33330_y58666_class1	CellDetectionPaperLilija
159	277	979.5	1617.5	1	WV30NH_CD20_100_ER1 - 2015-11-16 17.26.56_x33330_y58666_class1	CellDetectionPaperLilija
160	277	975.5	1391.5	1	WV30NH_CD20_100_ER1 - 2015-11-16 17.26.56_x33330_y58666_class1	CellDetectionPaperLilija
161	277	1036.5	1382.5	1	WV30NH_CD20_100_ER1 - 2015-11-16 17.26.56_x33330_y58666_class1	CellDetectionPaperLilija
162	277	994.5	1314.5	1	WV30NH_CD20_100_ER1 - 2015-11-16 17.26.56_x33330_y58666_class1	CellDetectionPaperLilija
163	277	1052.5	1296.5	1	WV30NH_CD20_100_ER1 - 2015-11-16 17.26.56_x33330_y58666_class1	CellDetectionPaperLilija
164	277	1142.5	1208.5	1	WV30NH_CD20_100_ER1 - 2015-11-16 17.26.56_x33330_y58666_class1	CellDetectionPaperLilija
165	277	1085.5	1162.5	1	WV30NH_CD20_100_ER1 - 2015-11-16 17.26.56_x33330_y58666_class1	CellDetectionPaperLilija
166	277	797.5	918.5	1	WV30NH_CD20_100_ER1 - 2015-11-16 17.26.56_x33330_y58666_class1	CellDetectionPaperLilija
167	277	854.5	903.5	1	WV30NH_CD20_100_ER1 - 2015-11-16 17.26.56_x33330_y58666_class1	CellDetectionPaperLilija
168	277	849.5	929.5	1	WV30NH_CD20_100_ER1 - 2015-11-16 17.26.56_x33330_y58666_class1	CellDetectionPaperLilija
169	277	867.5	868.5	1	WV30NH_CD20_100_ER1 - 2015-11-16 17.26.56_x33330_y58666_class1	CellDetectionPaperLilija
170	277	898.5	855.5	1	WV30NH_CD20_100_ER1 - 2015-11-16 17.26.56_x33330_y58666_class1	CellDetectionPaperLilija
171	277	946.5	844.5	1	WV30NH_CD20_100_ER1 - 2015-11-16 17.26.56_x33330_y58666_class1	CellDetectionPaperLilija
172	277	893.5	751.5	1	WV30NH_CD20_100_ER1 - 2015-11-16 17.26.56_x33330_y58666_class1	CellDetectionPaperLilija
173	277	867.5	971.5	1	WV30NH_CD20_100_ER1 - 2015-11-16 17.26.56_x33330_y58666_class1	CellDetectionPaperLilija
174	277	909.5	1008.5	1	WV30NH_CD20_100_ER1 - 2015-11-16 17.26.56_x33330_y58666_class1	CellDetectionPaperLilija
175	277	1036.5	1024.5	1	WV30NH_CD20_100_ER1 - 2015-11-16 17.26.56_x33330_y58666_class1	CellDetectionPaperLilija
176	277	986.5	1000.5	1	WV30NH_CD20_100_ER1 - 2015-11-16 17.26.56_x33330_y58666_class1	CellDetectionPaperLilija
177	277	1111.5	903.5	1	WV30NH_CD20_100_ER1 - 2015-11-16 17.26.56_x33330_y58666_class1	CellDetectionPaperLilija
178	277	1221.5	969.5	1	WV30NH_CD20_100_ER1 - 2015-11-16 17.26.56_x33330_y58666_class1	CellDetectionPaperLilija
179	277	1232.5	929.5	1	WV30NH_CD20_100_ER1 - 2015-11-16 17.26.56_x33330_y58666_class1	CellDetectionPaperLilija
180	277	1276.5	975.5	1	WV30NH_CD20_100_ER1 - 2015-11-16 17.26.56_x33330_y58666_class1	CellDetectionPaperLilija
181	277	1296.5	1028.5	1	WV30NH_CD20_100_ER1 - 2015-11-16 17.26.56_x33330_y58666_class1	CellDetectionPaperLilija
182	277	1153.5	1030.5	1	WV30NH_CD20_100_ER1 - 2015-11-16 17.26.56_x33330_y58666_class1	CellDetectionPaperLilija
183	277	896.5	455.5	1	WV30NH_CD20_100_ER1 - 2015-11-16 17.26.56_x33330_y58666_class1	CellDetectionPaperLilija
184	277	946.5	448.5	1	WV30NH_CD20_100_ER1 - 2015-11-16 17.26.56_x33330_y58666_class1	CellDetectionPaperLilija
185	277	948.5	413.5	1	WV30NH_CD20_100_ER1 - 2015-11-16 17.26.56_x33330_y58666_class1	CellDetectionPaperLilija
186	277	984.5	455.5	1	WV30NH_CD20_100_ER1 - 2015-11-16 17.26.56_x33330_y58666_class1	CellDetectionPaperLilija
187	277	962.5	494.5	1	WV30NH_CD20_100_ER1 - 2015-11-16 17.26.56_x33330_y58666_class1	CellDetectionPaperLilija
188	277	1021.5	422.5	1	WV30NH_CD20_100_ER1 - 2015-11-16 17.26.56_x33330_y58666_class1	CellDetectionPaperLilija
189	277	904.5	250.5	1	WV30NH_CD20_100_ER1 - 2015-11-16 17.26.56_x33330_y58666_class1	CellDetectionPaperLilija
190	277	935.5	200.5	1	WV30NH_CD20_100_ER1 - 2015-11-16 17.26.56_x33330_y58666_class1	CellDetectionPaperLilija
191	277	990.5	217.5	1	WV30NH_CD20_100_ER1 - 2015-11-16 17.26.56_x33330_y58666_class1	CellDetectionPaperLilija
192	277	937.5	331.5	1	WV30NH_CD20_100_ER1 - 2015-11-16 17.26.56_x33330_y58666_class1	CellDetectionPaperLilija
193	277	944.5	375.5	1	WV30NH_CD20_100_ER1 - 2015-11-16 17.26.56_x33330_y58666_class1	CellDetectionPaperLilija
194	277	1025.5	518.5	1	WV30NH_CD20_100_ER1 - 2015-11-16 17.26.56_x33330_y58666_class1	CellDetectionPaperLilija
195	277	1027.5	560.5	1	WV30NH_CD20_100_ER1 - 2015-11-16 17.26.56_x33330_y58666_class1	CellDetectionPaperLilija
196	277	1104.5	520.5	1	WV30NH_CD20_100_ER1 - 2015-11-16 17.26.56_x33330_y58666_class1	CellDetectionPaperLilija
197	277	1074.5	492.5	1	WV30NH_CD20_100_ER1 - 2015-11-16 17.26.56_x33330_y58666_class1	CellDetectionPaperLilija
198	277	1100.5	586.5	1	WV30NH_CD20_100_ER1 - 2015-11-16 17.26.56_x33330_y58666_class1	CellDetectionPaperLilija
199	277	1118.5	644.5	1	WV30NH_CD20_100_ER1 - 2015-11-16 17.26.56_x33330_y58666_class1	CellDetectionPaperLilija
200	277	1069.5	688.5	1	WV30NH_CD20_100_ER1 - 2015-11-16 17.26.56_x33330_y58666_class1	CellDetectionPaperLilija
201	277	1142.5	584.5	1	WV30NH_CD20_100_ER1 - 2015-11-16 17.26.56_x33330_y58666_class1	CellDetectionPaperLilija
202	277	1164.5	325.5	1	WV30NH_CD20_100_ER1 - 2015-11-16 17.26.56_x33330_y58666_class1	CellDetectionPaperLilija
203	277	1179.5	149.5	1	WV30NH_CD20_100_ER1 - 2015-11-16 17.26.56_x33330_y58666_class1	CellDetectionPaperLilija
204	277	1241.5	384.5	1	WV30NH_CD20_100_ER1 - 2015-11-16 17.26.56_x33330_y58666_class1	CellDetectionPaperLilija
205	277	1285.5	470.5	1	WV30NH_CD20_100_ER1 - 2015-11-16 17.26.56_x33330_y58666_class1	CellDetectionPaperLilija
206	277	1287.5	547.5	1	WV30NH_CD20_100_ER1 - 2015-11-16 17.26.56_x33330_y58666_class1	CellDetectionPaperLilija
207	277	1293.5	584.5	1	WV30NH_CD20_100_ER1 - 2015-11-16 17.26.56_x33330_y58666_class1	CellDetectionPaperLilija
208	277	1252.5	573.5	1	WV30NH_CD20_100_ER1 - 2015-11-16 17.26.56_x33330_y58666_class1	CellDetectionPaperLilija
209	277	1291.5	749.5	1	WV30NH_CD20_100_ER1 - 2015-11-16 17.26.56_x33330_y58666_class1	CellDetectionPaperLilija
210	277	1340.5	747.5	1	WV30NH_CD20_100_ER1 - 2015-11-16 17.26.56_x33330_y58666_class1	CellDetectionPaperLilija
211	277	1311.5	641.5	1	WV30NH_CD20_100_ER1 - 2015-11-16 17.26.56_x33330_y58666_class1	CellDetectionPaperLilija
212	277	1298.5	683.5	1	WV30NH_CD20_100_ER1 - 2015-11-16 17.26.56_x33330_y58666_class1	CellDetectionPaperLilija
213	277	1210.5	714.5	1	WV30NH_CD20_100_ER1 - 2015-11-16 17.26.56_x33330_y58666_class1	CellDetectionPaperLilija
214	277	1241.5	624.5	1	WV30NH_CD20_100_ER1 - 2015-11-16 17.26.56_x33330_y58666_class1	CellDetectionPaperLilija
215	277	1184.5	463.5	1	WV30NH_CD20_100_ER1 - 2015-11-16 17.26.56_x33330_y58666_class1	CellDetectionPaperLilija
217	277	1733.5	70.5	1	WV30NH_CD20_100_ER1 - 2015-11-16 17.26.56_x33330_y58666_class1	CellDetectionPaperLilija
218	277	1792.5	244.5	1	WV30NH_CD20_100_ER1 - 2015-11-16 17.26.56_x33330_y58666_class1	CellDetectionPaperLilija
219	277	1882.5	77.5	1	WV30NH_CD20_100_ER1 - 2015-11-16 17.26.56_x33330_y58666_class1	CellDetectionPaperLilija
220	277	1889.5	345.5	1	WV30NH_CD20_100_ER1 - 2015-11-16 17.26.56_x33330_y58666_class1	CellDetectionPaperLilija
221	277	1845.5	367.5	1	WV30NH_CD20_100_ER1 - 2015-11-16 17.26.56_x33330_y58666_class1	CellDetectionPaperLilija
222	277	1362.5	235.5	1	WV30NH_CD20_100_ER1 - 2015-11-16 17.26.56_x33330_y58666_class1	CellDetectionPaperLilija
223	277	1588.5	641.5	1	WV30NH_CD20_100_ER1 - 2015-11-16 17.26.56_x33330_y58666_class1	CellDetectionPaperLilija
224	277	1551.5	688.5	1	WV30NH_CD20_100_ER1 - 2015-11-16 17.26.56_x33330_y58666_class1	CellDetectionPaperLilija
225	277	1579.5	547.5	1	WV30NH_CD20_100_ER1 - 2015-11-16 17.26.56_x33330_y58666_class1	CellDetectionPaperLilija
226	277	1487.5	586.5	1	WV30NH_CD20_100_ER1 - 2015-11-16 17.26.56_x33330_y58666_class1	CellDetectionPaperLilija
227	277	1781.5	725.5	1	WV30NH_CD20_100_ER1 - 2015-11-16 17.26.56_x33330_y58666_class1	CellDetectionPaperLilija
228	277	1674.5	859.5	1	WV30NH_CD20_100_ER1 - 2015-11-16 17.26.56_x33330_y58666_class1	CellDetectionPaperLilija
229	277	1599.5	775.5	1	WV30NH_CD20_100_ER1 - 2015-11-16 17.26.56_x33330_y58666_class1	CellDetectionPaperLilija
230	277	1544.5	797.5	1	WV30NH_CD20_100_ER1 - 2015-11-16 17.26.56_x33330_y58666_class1	CellDetectionPaperLilija
231	277	1555.5	929.5	1	WV30NH_CD20_100_ER1 - 2015-11-16 17.26.56_x33330_y58666_class1	CellDetectionPaperLilija
232	277	1671.5	991.5	1	WV30NH_CD20_100_ER1 - 2015-11-16 17.26.56_x33330_y58666_class1	CellDetectionPaperLilija
233	277	1847.5	956.5	1	WV30NH_CD20_100_ER1 - 2015-11-16 17.26.56_x33330_y58666_class1	CellDetectionPaperLilija
234	277	1801.5	1070.5	1	WV30NH_CD20_100_ER1 - 2015-11-16 17.26.56_x33330_y58666_class1	CellDetectionPaperLilija
235	277	1803.5	1140.5	1	WV30NH_CD20_100_ER1 - 2015-11-16 17.26.56_x33330_y58666_class1	CellDetectionPaperLilija
236	277	1638.5	1202.5	1	WV30NH_CD20_100_ER1 - 2015-11-16 17.26.56_x33330_y58666_class1	CellDetectionPaperLilija
237	277	1907.5	1419.5	1	WV30NH_CD20_100_ER1 - 2015-11-16 17.26.56_x33330_y58666_class1	CellDetectionPaperLilija
238	277	1858.5	1351.5	1	WV30NH_CD20_100_ER1 - 2015-11-16 17.26.56_x33330_y58666_class1	CellDetectionPaperLilija
239	277	1647.5	1397.5	1	WV30NH_CD20_100_ER1 - 2015-11-16 17.26.56_x33330_y58666_class1	CellDetectionPaperLilija
240	277	1678.5	1433.5	1	WV30NH_CD20_100_ER1 - 2015-11-16 17.26.56_x33330_y58666_class1	CellDetectionPaperLilija
241	277	1731.5	1461.5	1	WV30NH_CD20_100_ER1 - 2015-11-16 17.26.56_x33330_y58666_class1	CellDetectionPaperLilija
242	277	1652.5	1518.5	1	WV30NH_CD20_100_ER1 - 2015-11-16 17.26.56_x33330_y58666_class1	CellDetectionPaperLilija
243	277	1610.5	1534.5	1	WV30NH_CD20_100_ER1 - 2015-11-16 17.26.56_x33330_y58666_class1	CellDetectionPaperLilija
244	277	1654.5	1602.5	1	WV30NH_CD20_100_ER1 - 2015-11-16 17.26.56_x33330_y58666_class1	CellDetectionPaperLilija
245	277	1641.5	1626.5	1	WV30NH_CD20_100_ER1 - 2015-11-16 17.26.56_x33330_y58666_class1	CellDetectionPaperLilija
246	277	1724.5	1619.5	1	WV30NH_CD20_100_ER1 - 2015-11-16 17.26.56_x33330_y58666_class1	CellDetectionPaperLilija
247	277	1764.5	1611.5	1	WV30NH_CD20_100_ER1 - 2015-11-16 17.26.56_x33330_y58666_class1	CellDetectionPaperLilija
248	277	1832.5	1742.5	1	WV30NH_CD20_100_ER1 - 2015-11-16 17.26.56_x33330_y58666_class1	CellDetectionPaperLilija
249	277	1834.5	1661.5	1	WV30NH_CD20_100_ER1 - 2015-11-16 17.26.56_x33330_y58666_class1	CellDetectionPaperLilija
250	277	1869.5	1597.5	1	WV30NH_CD20_100_ER1 - 2015-11-16 17.26.56_x33330_y58666_class1	CellDetectionPaperLilija
251	277	1926.5	1778.5	1	WV30NH_CD20_100_ER1 - 2015-11-16 17.26.56_x33330_y58666_class1	CellDetectionPaperLilija
252	277	1920.5	1652.5	1	WV30NH_CD20_100_ER1 - 2015-11-16 17.26.56_x33330_y58666_class1	CellDetectionPaperLilija
253	277	1821.5	1830.5	1	WV30NH_CD20_100_ER1 - 2015-11-16 17.26.56_x33330_y58666_class1	CellDetectionPaperLilija
254	277	1682.5	1782.5	1	WV30NH_CD20_100_ER1 - 2015-11-16 17.26.56_x33330_y58666_class1	CellDetectionPaperLilija
255	277	1680.5	1714.5	1	WV30NH_CD20_100_ER1 - 2015-11-16 17.26.56_x33330_y58666_class1	CellDetectionPaperLilija
256	277	1526.5	1791.5	1	WV30NH_CD20_100_ER1 - 2015-11-16 17.26.56_x33330_y58666_class1	CellDetectionPaperLilija
257	277	1478.5	1736.5	1	WV30NH_CD20_100_ER1 - 2015-11-16 17.26.56_x33330_y58666_class1	CellDetectionPaperLilija
258	277	1518.5	1622.5	1	WV30NH_CD20_100_ER1 - 2015-11-16 17.26.56_x33330_y58666_class1	CellDetectionPaperLilija
259	277	1469.5	1615.5	1	WV30NH_CD20_100_ER1 - 2015-11-16 17.26.56_x33330_y58666_class1	CellDetectionPaperLilija
260	277	1515.5	1569.5	1	WV30NH_CD20_100_ER1 - 2015-11-16 17.26.56_x33330_y58666_class1	CellDetectionPaperLilija
261	277	1441.5	1562.5	1	WV30NH_CD20_100_ER1 - 2015-11-16 17.26.56_x33330_y58666_class1	CellDetectionPaperLilija
263	277	1265.5	1674.5	1	WV30NH_CD20_100_ER1 - 2015-11-16 17.26.56_x33330_y58666_class1	CellDetectionPaperLilija
264	277	1232.5	1639.5	1	WV30NH_CD20_100_ER1 - 2015-11-16 17.26.56_x33330_y58666_class1	CellDetectionPaperLilija
265	277	1267.5	1595.5	1	WV30NH_CD20_100_ER1 - 2015-11-16 17.26.56_x33330_y58666_class1	CellDetectionPaperLilija
266	277	1271.5	1547.5	1	WV30NH_CD20_100_ER1 - 2015-11-16 17.26.56_x33330_y58666_class1	CellDetectionPaperLilija
267	277	1203.5	1584.5	1	WV30NH_CD20_100_ER1 - 2015-11-16 17.26.56_x33330_y58666_class1	CellDetectionPaperLilija
268	277	1157.5	1549.5	1	WV30NH_CD20_100_ER1 - 2015-11-16 17.26.56_x33330_y58666_class1	CellDetectionPaperLilija
269	277	1219.5	1509.5	1	WV30NH_CD20_100_ER1 - 2015-11-16 17.26.56_x33330_y58666_class1	CellDetectionPaperLilija
270	277	1307.5	1364.5	1	WV30NH_CD20_100_ER1 - 2015-11-16 17.26.56_x33330_y58666_class1	CellDetectionPaperLilija
271	277	1353.5	1320.5	1	WV30NH_CD20_100_ER1 - 2015-11-16 17.26.56_x33330_y58666_class1	CellDetectionPaperLilija
272	277	1405.5	1248.5	1	WV30NH_CD20_100_ER1 - 2015-11-16 17.26.56_x33330_y58666_class1	CellDetectionPaperLilija
273	277	1370.5	1160.5	1	WV30NH_CD20_100_ER1 - 2015-11-16 17.26.56_x33330_y58666_class1	CellDetectionPaperLilija
274	277	1267.5	1204.5	1	WV30NH_CD20_100_ER1 - 2015-11-16 17.26.56_x33330_y58666_class1	CellDetectionPaperLilija
275	277	1238.5	1246.5	1	WV30NH_CD20_100_ER1 - 2015-11-16 17.26.56_x33330_y58666_class1	CellDetectionPaperLilija
276	277	1093.5	1567.5	1	WV30NH_CD20_100_ER1 - 2015-11-16 17.26.56_x33330_y58666_class1	CellDetectionPaperLilija
277	277	1113.5	1670.5	1	WV30NH_CD20_100_ER1 - 2015-11-16 17.26.56_x33330_y58666_class1	CellDetectionPaperLilija
278	277	1021.5	1822.5	1	WV30NH_CD20_100_ER1 - 2015-11-16 17.26.56_x33330_y58666_class1	CellDetectionPaperLilija
279	277	1008.5	1874.5	1	WV30NH_CD20_100_ER1 - 2015-11-16 17.26.56_x33330_y58666_class1	CellDetectionPaperLilija
280	277	874.5	1778.5	1	WV30NH_CD20_100_ER1 - 2015-11-16 17.26.56_x33330_y58666_class1	CellDetectionPaperLilija
281	277	1188.5	1749.5	1	WV30NH_CD20_100_ER1 - 2015-11-16 17.26.56_x33330_y58666_class1	CellDetectionPaperLilija
282	277	1166.5	1815.5	1	WV30NH_CD20_100_ER1 - 2015-11-16 17.26.56_x33330_y58666_class1	CellDetectionPaperLilija
283	277	1416.5	1817.5	1	WV30NH_CD20_100_ER1 - 2015-11-16 17.26.56_x33330_y58666_class1	CellDetectionPaperLilija
284	277	1348.5	1811.5	1	WV30NH_CD20_100_ER1 - 2015-11-16 17.26.56_x33330_y58666_class1	CellDetectionPaperLilija
