# Supplementary material for: Robust and accurate quantification of biomarkers of immune cells in lung cancer micro-environment using deep convolutional neural networks
Source: PeerJ. 2019 Apr 10;7:e6335. doi: 10.7717/peerj.6335 (PMC6462181; doi:10.7717/peerj.6335)
Supplement: Supplemental Information 2 — The positions of the positive cells were detected by four independent human observers on at least 64 different validation images. Each csv file stored in the zip archive represents the positive cell count and their position per person and validation image. [file peerj-07-6335-s002.zip › validation-observers/person2/WV30NH_CD20_100_ER1 - 2015-11-16 17.26.56_x46925_y66772_class1.csv]

f_markerId	f_nrOfMarkers	f_x	f_y	l_GTR	i_imagefile	i_subfolder
1	104	120.5	1525.5	1	WV30NH_CD20_100_ER1 - 2015-11-16 17.26.56_x46925_y66772_class1	CellDetectionPaperLilija
2	104	269.5	1650.5	1	WV30NH_CD20_100_ER1 - 2015-11-16 17.26.56_x46925_y66772_class1	CellDetectionPaperLilija
3	104	1071.5	1775.5	1	WV30NH_CD20_100_ER1 - 2015-11-16 17.26.56_x46925_y66772_class1	CellDetectionPaperLilija
4	104	1045.5	1857.5	1	WV30NH_CD20_100_ER1 - 2015-11-16 17.26.56_x46925_y66772_class1	CellDetectionPaperLilija
5	104	1109.5	1855.5	1	WV30NH_CD20_100_ER1 - 2015-11-16 17.26.56_x46925_y66772_class1	CellDetectionPaperLilija
6	104	1100.5	1912.5	1	WV30NH_CD20_100_ER1 - 2015-11-16 17.26.56_x46925_y66772_class1	CellDetectionPaperLilija
7	104	1162.5	1982.5	1	WV30NH_CD20_100_ER1 - 2015-11-16 17.26.56_x46925_y66772_class1	CellDetectionPaperLilija
8	104	1175.5	1949.5	1	WV30NH_CD20_100_ER1 - 2015-11-16 17.26.56_x46925_y66772_class1	CellDetectionPaperLilija
9	104	1194.5	1901.5	1	WV30NH_CD20_100_ER1 - 2015-11-16 17.26.56_x46925_y66772_class1	CellDetectionPaperLilija
10	104	1199.5	1857.5	1	WV30NH_CD20_100_ER1 - 2015-11-16 17.26.56_x46925_y66772_class1	CellDetectionPaperLilija
11	104	1252.5	1806.5	1	WV30NH_CD20_100_ER1 - 2015-11-16 17.26.56_x46925_y66772_class1	CellDetectionPaperLilija
12	104	1179.5	1782.5	1	WV30NH_CD20_100_ER1 - 2015-11-16 17.26.56_x46925_y66772_class1	CellDetectionPaperLilija
13	104	935.5	1648.5	1	WV30NH_CD20_100_ER1 - 2015-11-16 17.26.56_x46925_y66772_class1	CellDetectionPaperLilija
14	104	973.5	1637.5	1	WV30NH_CD20_100_ER1 - 2015-11-16 17.26.56_x46925_y66772_class1	CellDetectionPaperLilija
16	104	997.5	1580.5	1	WV30NH_CD20_100_ER1 - 2015-11-16 17.26.56_x46925_y66772_class1	CellDetectionPaperLilija
17	104	951.5	1600.5	1	WV30NH_CD20_100_ER1 - 2015-11-16 17.26.56_x46925_y66772_class1	CellDetectionPaperLilija
18	104	1036.5	1578.5	1	WV30NH_CD20_100_ER1 - 2015-11-16 17.26.56_x46925_y66772_class1	CellDetectionPaperLilija
19	104	887.5	1600.5	1	WV30NH_CD20_100_ER1 - 2015-11-16 17.26.56_x46925_y66772_class1	CellDetectionPaperLilija
20	104	902.5	1542.5	1	WV30NH_CD20_100_ER1 - 2015-11-16 17.26.56_x46925_y66772_class1	CellDetectionPaperLilija
21	104	825.5	1503.5	1	WV30NH_CD20_100_ER1 - 2015-11-16 17.26.56_x46925_y66772_class1	CellDetectionPaperLilija
22	104	737.5	1331.5	1	WV30NH_CD20_100_ER1 - 2015-11-16 17.26.56_x46925_y66772_class1	CellDetectionPaperLilija
23	104	764.5	1259.5	1	WV30NH_CD20_100_ER1 - 2015-11-16 17.26.56_x46925_y66772_class1	CellDetectionPaperLilija
24	104	990.5	1296.5	1	WV30NH_CD20_100_ER1 - 2015-11-16 17.26.56_x46925_y66772_class1	CellDetectionPaperLilija
25	104	1056.5	1320.5	1	WV30NH_CD20_100_ER1 - 2015-11-16 17.26.56_x46925_y66772_class1	CellDetectionPaperLilija
26	104	1118.5	1105.5	1	WV30NH_CD20_100_ER1 - 2015-11-16 17.26.56_x46925_y66772_class1	CellDetectionPaperLilija
27	104	1087.5	1094.5	1	WV30NH_CD20_100_ER1 - 2015-11-16 17.26.56_x46925_y66772_class1	CellDetectionPaperLilija
28	104	1056.5	1096.5	1	WV30NH_CD20_100_ER1 - 2015-11-16 17.26.56_x46925_y66772_class1	CellDetectionPaperLilija
29	104	1021.5	1072.5	1	WV30NH_CD20_100_ER1 - 2015-11-16 17.26.56_x46925_y66772_class1	CellDetectionPaperLilija
30	104	1019.5	1019.5	1	WV30NH_CD20_100_ER1 - 2015-11-16 17.26.56_x46925_y66772_class1	CellDetectionPaperLilija
31	104	988.5	949.5	1	WV30NH_CD20_100_ER1 - 2015-11-16 17.26.56_x46925_y66772_class1	CellDetectionPaperLilija
32	104	1010.5	857.5	1	WV30NH_CD20_100_ER1 - 2015-11-16 17.26.56_x46925_y66772_class1	CellDetectionPaperLilija
33	104	1036.5	905.5	1	WV30NH_CD20_100_ER1 - 2015-11-16 17.26.56_x46925_y66772_class1	CellDetectionPaperLilija
34	104	1065.5	953.5	1	WV30NH_CD20_100_ER1 - 2015-11-16 17.26.56_x46925_y66772_class1	CellDetectionPaperLilija
35	104	1054.5	855.5	1	WV30NH_CD20_100_ER1 - 2015-11-16 17.26.56_x46925_y66772_class1	CellDetectionPaperLilija
36	104	1102.5	890.5	1	WV30NH_CD20_100_ER1 - 2015-11-16 17.26.56_x46925_y66772_class1	CellDetectionPaperLilija
37	104	1102.5	866.5	1	WV30NH_CD20_100_ER1 - 2015-11-16 17.26.56_x46925_y66772_class1	CellDetectionPaperLilija
38	104	1115.5	934.5	1	WV30NH_CD20_100_ER1 - 2015-11-16 17.26.56_x46925_y66772_class1	CellDetectionPaperLilija
39	104	1155.5	835.5	1	WV30NH_CD20_100_ER1 - 2015-11-16 17.26.56_x46925_y66772_class1	CellDetectionPaperLilija
40	104	1159.5	870.5	1	WV30NH_CD20_100_ER1 - 2015-11-16 17.26.56_x46925_y66772_class1	CellDetectionPaperLilija
41	104	1199.5	786.5	1	WV30NH_CD20_100_ER1 - 2015-11-16 17.26.56_x46925_y66772_class1	CellDetectionPaperLilija
42	104	1219.5	833.5	1	WV30NH_CD20_100_ER1 - 2015-11-16 17.26.56_x46925_y66772_class1	CellDetectionPaperLilija
43	104	1265.5	760.5	1	WV30NH_CD20_100_ER1 - 2015-11-16 17.26.56_x46925_y66772_class1	CellDetectionPaperLilija
44	104	1291.5	793.5	1	WV30NH_CD20_100_ER1 - 2015-11-16 17.26.56_x46925_y66772_class1	CellDetectionPaperLilija
45	104	1315.5	729.5	1	WV30NH_CD20_100_ER1 - 2015-11-16 17.26.56_x46925_y66772_class1	CellDetectionPaperLilija
46	104	1526.5	859.5	1	WV30NH_CD20_100_ER1 - 2015-11-16 17.26.56_x46925_y66772_class1	CellDetectionPaperLilija
47	104	964.5	866.5	1	WV30NH_CD20_100_ER1 - 2015-11-16 17.26.56_x46925_y66772_class1	CellDetectionPaperLilija
48	104	922.5	819.5	1	WV30NH_CD20_100_ER1 - 2015-11-16 17.26.56_x46925_y66772_class1	CellDetectionPaperLilija
49	104	948.5	791.5	1	WV30NH_CD20_100_ER1 - 2015-11-16 17.26.56_x46925_y66772_class1	CellDetectionPaperLilija
50	104	990.5	793.5	1	WV30NH_CD20_100_ER1 - 2015-11-16 17.26.56_x46925_y66772_class1	CellDetectionPaperLilija
51	104	984.5	747.5	1	WV30NH_CD20_100_ER1 - 2015-11-16 17.26.56_x46925_y66772_class1	CellDetectionPaperLilija
52	104	1014.5	780.5	1	WV30NH_CD20_100_ER1 - 2015-11-16 17.26.56_x46925_y66772_class1	CellDetectionPaperLilija
53	104	1036.5	685.5	1	WV30NH_CD20_100_ER1 - 2015-11-16 17.26.56_x46925_y66772_class1	CellDetectionPaperLilija
54	104	992.5	674.5	1	WV30NH_CD20_100_ER1 - 2015-11-16 17.26.56_x46925_y66772_class1	CellDetectionPaperLilija
55	104	1025.5	630.5	1	WV30NH_CD20_100_ER1 - 2015-11-16 17.26.56_x46925_y66772_class1	CellDetectionPaperLilija
56	104	992.5	619.5	1	WV30NH_CD20_100_ER1 - 2015-11-16 17.26.56_x46925_y66772_class1	CellDetectionPaperLilija
57	104	1010.5	575.5	1	WV30NH_CD20_100_ER1 - 2015-11-16 17.26.56_x46925_y66772_class1	CellDetectionPaperLilija
58	104	1078.5	670.5	1	WV30NH_CD20_100_ER1 - 2015-11-16 17.26.56_x46925_y66772_class1	CellDetectionPaperLilija
59	104	1080.5	624.5	1	WV30NH_CD20_100_ER1 - 2015-11-16 17.26.56_x46925_y66772_class1	CellDetectionPaperLilija
60	104	1091.5	575.5	1	WV30NH_CD20_100_ER1 - 2015-11-16 17.26.56_x46925_y66772_class1	CellDetectionPaperLilija
62	104	1146.5	545.5	1	WV30NH_CD20_100_ER1 - 2015-11-16 17.26.56_x46925_y66772_class1	CellDetectionPaperLilija
63	104	1142.5	582.5	1	WV30NH_CD20_100_ER1 - 2015-11-16 17.26.56_x46925_y66772_class1	CellDetectionPaperLilija
64	104	1010.5	509.5	1	WV30NH_CD20_100_ER1 - 2015-11-16 17.26.56_x46925_y66772_class1	CellDetectionPaperLilija
65	104	966.5	468.5	1	WV30NH_CD20_100_ER1 - 2015-11-16 17.26.56_x46925_y66772_class1	CellDetectionPaperLilija
66	104	1067.5	496.5	1	WV30NH_CD20_100_ER1 - 2015-11-16 17.26.56_x46925_y66772_class1	CellDetectionPaperLilija
67	104	1043.5	263.5	1	WV30NH_CD20_100_ER1 - 2015-11-16 17.26.56_x46925_y66772_class1	CellDetectionPaperLilija
68	104	1045.5	356.5	1	WV30NH_CD20_100_ER1 - 2015-11-16 17.26.56_x46925_y66772_class1	CellDetectionPaperLilija
69	104	1194.5	419.5	1	WV30NH_CD20_100_ER1 - 2015-11-16 17.26.56_x46925_y66772_class1	CellDetectionPaperLilija
70	104	1168.5	488.5	1	WV30NH_CD20_100_ER1 - 2015-11-16 17.26.56_x46925_y66772_class1	CellDetectionPaperLilija
71	104	1223.5	492.5	1	WV30NH_CD20_100_ER1 - 2015-11-16 17.26.56_x46925_y66772_class1	CellDetectionPaperLilija
72	104	1194.5	531.5	1	WV30NH_CD20_100_ER1 - 2015-11-16 17.26.56_x46925_y66772_class1	CellDetectionPaperLilija
73	104	1225.5	582.5	1	WV30NH_CD20_100_ER1 - 2015-11-16 17.26.56_x46925_y66772_class1	CellDetectionPaperLilija
75	104	1271.5	457.5	1	WV30NH_CD20_100_ER1 - 2015-11-16 17.26.56_x46925_y66772_class1	CellDetectionPaperLilija
76	104	1234.5	395.5	1	WV30NH_CD20_100_ER1 - 2015-11-16 17.26.56_x46925_y66772_class1	CellDetectionPaperLilija
77	104	1329.5	415.5	1	WV30NH_CD20_100_ER1 - 2015-11-16 17.26.56_x46925_y66772_class1	CellDetectionPaperLilija
78	104	1300.5	382.5	1	WV30NH_CD20_100_ER1 - 2015-11-16 17.26.56_x46925_y66772_class1	CellDetectionPaperLilija
79	104	1282.5	538.5	1	WV30NH_CD20_100_ER1 - 2015-11-16 17.26.56_x46925_y66772_class1	CellDetectionPaperLilija
80	104	1247.5	531.5	1	WV30NH_CD20_100_ER1 - 2015-11-16 17.26.56_x46925_y66772_class1	CellDetectionPaperLilija
81	104	1271.5	571.5	1	WV30NH_CD20_100_ER1 - 2015-11-16 17.26.56_x46925_y66772_class1	CellDetectionPaperLilija
82	104	1362.5	481.5	1	WV30NH_CD20_100_ER1 - 2015-11-16 17.26.56_x46925_y66772_class1	CellDetectionPaperLilija
83	104	1403.5	514.5	1	WV30NH_CD20_100_ER1 - 2015-11-16 17.26.56_x46925_y66772_class1	CellDetectionPaperLilija
84	104	1465.5	578.5	1	WV30NH_CD20_100_ER1 - 2015-11-16 17.26.56_x46925_y66772_class1	CellDetectionPaperLilija
85	104	1502.5	624.5	1	WV30NH_CD20_100_ER1 - 2015-11-16 17.26.56_x46925_y66772_class1	CellDetectionPaperLilija
86	104	1384.5	446.5	1	WV30NH_CD20_100_ER1 - 2015-11-16 17.26.56_x46925_y66772_class1	CellDetectionPaperLilija
87	104	1320.5	288.5	1	WV30NH_CD20_100_ER1 - 2015-11-16 17.26.56_x46925_y66772_class1	CellDetectionPaperLilija
88	104	1353.5	226.5	1	WV30NH_CD20_100_ER1 - 2015-11-16 17.26.56_x46925_y66772_class1	CellDetectionPaperLilija
89	104	1324.5	153.5	1	WV30NH_CD20_100_ER1 - 2015-11-16 17.26.56_x46925_y66772_class1	CellDetectionPaperLilija
90	104	1227.5	182.5	1	WV30NH_CD20_100_ER1 - 2015-11-16 17.26.56_x46925_y66772_class1	CellDetectionPaperLilija
91	104	1223.5	268.5	1	WV30NH_CD20_100_ER1 - 2015-11-16 17.26.56_x46925_y66772_class1	CellDetectionPaperLilija
92	104	1120.5	160.5	1	WV30NH_CD20_100_ER1 - 2015-11-16 17.26.56_x46925_y66772_class1	CellDetectionPaperLilija
93	104	1093.5	129.5	1	WV30NH_CD20_100_ER1 - 2015-11-16 17.26.56_x46925_y66772_class1	CellDetectionPaperLilija
94	104	988.5	145.5	1	WV30NH_CD20_100_ER1 - 2015-11-16 17.26.56_x46925_y66772_class1	CellDetectionPaperLilija
95	104	1027.5	88.5	1	WV30NH_CD20_100_ER1 - 2015-11-16 17.26.56_x46925_y66772_class1	CellDetectionPaperLilija
96	104	1014.5	39.5	1	WV30NH_CD20_100_ER1 - 2015-11-16 17.26.56_x46925_y66772_class1	CellDetectionPaperLilija
97	104	1238.5	61.5	1	WV30NH_CD20_100_ER1 - 2015-11-16 17.26.56_x46925_y66772_class1	CellDetectionPaperLilija
98	104	1313.5	61.5	1	WV30NH_CD20_100_ER1 - 2015-11-16 17.26.56_x46925_y66772_class1	CellDetectionPaperLilija
99	104	1340.5	44.5	1	WV30NH_CD20_100_ER1 - 2015-11-16 17.26.56_x46925_y66772_class1	CellDetectionPaperLilija
100	104	1471.5	309.5	1	WV30NH_CD20_100_ER1 - 2015-11-16 17.26.56_x46925_y66772_class1	CellDetectionPaperLilija
101	104	1463.5	274.5	1	WV30NH_CD20_100_ER1 - 2015-11-16 17.26.56_x46925_y66772_class1	CellDetectionPaperLilija
102	104	1427.5	274.5	1	WV30NH_CD20_100_ER1 - 2015-11-16 17.26.56_x46925_y66772_class1	CellDetectionPaperLilija
103	104	1520.5	285.5	1	WV30NH_CD20_100_ER1 - 2015-11-16 17.26.56_x46925_y66772_class1	CellDetectionPaperLilija
104	104	1777.5	327.5	1	WV30NH_CD20_100_ER1 - 2015-11-16 17.26.56_x46925_y66772_class1	CellDetectionPaperLilija
105	104	1819.5	422.5	1	WV30NH_CD20_100_ER1 - 2015-11-16 17.26.56_x46925_y66772_class1	CellDetectionPaperLilija
106	104	1852.5	395.5	1	WV30NH_CD20_100_ER1 - 2015-11-16 17.26.56_x46925_y66772_class1	CellDetectionPaperLilija
107	104	1920.5	584.5	1	WV30NH_CD20_100_ER1 - 2015-11-16 17.26.56_x46925_y66772_class1	CellDetectionPaperLilija
