# Supplementary material for: Robust and accurate quantification of biomarkers of immune cells in lung cancer micro-environment using deep convolutional neural networks
Source: PeerJ. 2019 Apr 10;7:e6335. doi: 10.7717/peerj.6335 (PMC6462181; doi:10.7717/peerj.6335)
Supplement: Supplemental Information 2 — The positions of the positive cells were detected by four independent human observers on at least 64 different validation images. Each csv file stored in the zip archive represents the positive cell count and their position per person and validation image. [file peerj-07-6335-s002.zip › validation-observers/person2/WV30NH_CD20_100_ER1 - 2015-11-16 17.26.56_x62523_y40199_class1.csv]

f_markerId	f_nrOfMarkers	f_x	f_y	l_GTR	i_imagefile	i_subfolder
1	115	412.5	66.5	1	WV30NH_CD20_100_ER1 - 2015-11-16 17.26.56_x62523_y40199_class1	CellDetectionPaperLilija
2	115	364.5	24.5	1	WV30NH_CD20_100_ER1 - 2015-11-16 17.26.56_x62523_y40199_class1	CellDetectionPaperLilija
3	115	704.5	77.5	1	WV30NH_CD20_100_ER1 - 2015-11-16 17.26.56_x62523_y40199_class1	CellDetectionPaperLilija
4	115	803.5	90.5	1	WV30NH_CD20_100_ER1 - 2015-11-16 17.26.56_x62523_y40199_class1	CellDetectionPaperLilija
5	115	812.5	118.5	1	WV30NH_CD20_100_ER1 - 2015-11-16 17.26.56_x62523_y40199_class1	CellDetectionPaperLilija
6	115	882.5	233.5	1	WV30NH_CD20_100_ER1 - 2015-11-16 17.26.56_x62523_y40199_class1	CellDetectionPaperLilija
7	115	1027.5	219.5	1	WV30NH_CD20_100_ER1 - 2015-11-16 17.26.56_x62523_y40199_class1	CellDetectionPaperLilija
8	115	1030.5	246.5	1	WV30NH_CD20_100_ER1 - 2015-11-16 17.26.56_x62523_y40199_class1	CellDetectionPaperLilija
9	115	944.5	39.5	1	WV30NH_CD20_100_ER1 - 2015-11-16 17.26.56_x62523_y40199_class1	CellDetectionPaperLilija
10	115	856.5	28.5	1	WV30NH_CD20_100_ER1 - 2015-11-16 17.26.56_x62523_y40199_class1	CellDetectionPaperLilija
11	115	1091.5	48.5	1	WV30NH_CD20_100_ER1 - 2015-11-16 17.26.56_x62523_y40199_class1	CellDetectionPaperLilija
12	115	1056.5	98.5	1	WV30NH_CD20_100_ER1 - 2015-11-16 17.26.56_x62523_y40199_class1	CellDetectionPaperLilija
13	115	1104.5	109.5	1	WV30NH_CD20_100_ER1 - 2015-11-16 17.26.56_x62523_y40199_class1	CellDetectionPaperLilija
14	115	1107.5	160.5	1	WV30NH_CD20_100_ER1 - 2015-11-16 17.26.56_x62523_y40199_class1	CellDetectionPaperLilija
15	115	1109.5	193.5	1	WV30NH_CD20_100_ER1 - 2015-11-16 17.26.56_x62523_y40199_class1	CellDetectionPaperLilija
16	115	1159.5	230.5	1	WV30NH_CD20_100_ER1 - 2015-11-16 17.26.56_x62523_y40199_class1	CellDetectionPaperLilija
17	115	1181.5	173.5	1	WV30NH_CD20_100_ER1 - 2015-11-16 17.26.56_x62523_y40199_class1	CellDetectionPaperLilija
18	115	1184.5	145.5	1	WV30NH_CD20_100_ER1 - 2015-11-16 17.26.56_x62523_y40199_class1	CellDetectionPaperLilija
19	115	1159.5	112.5	1	WV30NH_CD20_100_ER1 - 2015-11-16 17.26.56_x62523_y40199_class1	CellDetectionPaperLilija
20	115	1236.5	109.5	1	WV30NH_CD20_100_ER1 - 2015-11-16 17.26.56_x62523_y40199_class1	CellDetectionPaperLilija
21	115	1245.5	153.5	1	WV30NH_CD20_100_ER1 - 2015-11-16 17.26.56_x62523_y40199_class1	CellDetectionPaperLilija
22	115	1287.5	81.5	1	WV30NH_CD20_100_ER1 - 2015-11-16 17.26.56_x62523_y40199_class1	CellDetectionPaperLilija
23	115	1331.5	85.5	1	WV30NH_CD20_100_ER1 - 2015-11-16 17.26.56_x62523_y40199_class1	CellDetectionPaperLilija
24	115	1307.5	131.5	1	WV30NH_CD20_100_ER1 - 2015-11-16 17.26.56_x62523_y40199_class1	CellDetectionPaperLilija
25	115	1355.5	129.5	1	WV30NH_CD20_100_ER1 - 2015-11-16 17.26.56_x62523_y40199_class1	CellDetectionPaperLilija
26	115	1401.5	129.5	1	WV30NH_CD20_100_ER1 - 2015-11-16 17.26.56_x62523_y40199_class1	CellDetectionPaperLilija
27	115	1403.5	169.5	1	WV30NH_CD20_100_ER1 - 2015-11-16 17.26.56_x62523_y40199_class1	CellDetectionPaperLilija
28	115	1421.5	200.5	1	WV30NH_CD20_100_ER1 - 2015-11-16 17.26.56_x62523_y40199_class1	CellDetectionPaperLilija
30	115	1386.5	226.5	1	WV30NH_CD20_100_ER1 - 2015-11-16 17.26.56_x62523_y40199_class1	CellDetectionPaperLilija
31	115	1340.5	228.5	1	WV30NH_CD20_100_ER1 - 2015-11-16 17.26.56_x62523_y40199_class1	CellDetectionPaperLilija
32	115	1307.5	239.5	1	WV30NH_CD20_100_ER1 - 2015-11-16 17.26.56_x62523_y40199_class1	CellDetectionPaperLilija
33	115	1238.5	246.5	1	WV30NH_CD20_100_ER1 - 2015-11-16 17.26.56_x62523_y40199_class1	CellDetectionPaperLilija
34	115	1307.5	182.5	1	WV30NH_CD20_100_ER1 - 2015-11-16 17.26.56_x62523_y40199_class1	CellDetectionPaperLilija
35	115	1467.5	105.5	1	WV30NH_CD20_100_ER1 - 2015-11-16 17.26.56_x62523_y40199_class1	CellDetectionPaperLilija
36	115	1436.5	116.5	1	WV30NH_CD20_100_ER1 - 2015-11-16 17.26.56_x62523_y40199_class1	CellDetectionPaperLilija
37	115	1491.5	162.5	1	WV30NH_CD20_100_ER1 - 2015-11-16 17.26.56_x62523_y40199_class1	CellDetectionPaperLilija
38	115	1452.5	173.5	1	WV30NH_CD20_100_ER1 - 2015-11-16 17.26.56_x62523_y40199_class1	CellDetectionPaperLilija
39	115	1504.5	98.5	1	WV30NH_CD20_100_ER1 - 2015-11-16 17.26.56_x62523_y40199_class1	CellDetectionPaperLilija
40	115	1533.5	57.5	1	WV30NH_CD20_100_ER1 - 2015-11-16 17.26.56_x62523_y40199_class1	CellDetectionPaperLilija
41	115	1575.5	39.5	1	WV30NH_CD20_100_ER1 - 2015-11-16 17.26.56_x62523_y40199_class1	CellDetectionPaperLilija
42	115	1573.5	103.5	1	WV30NH_CD20_100_ER1 - 2015-11-16 17.26.56_x62523_y40199_class1	CellDetectionPaperLilija
43	115	1605.5	147.5	1	WV30NH_CD20_100_ER1 - 2015-11-16 17.26.56_x62523_y40199_class1	CellDetectionPaperLilija
44	115	1619.5	191.5	1	WV30NH_CD20_100_ER1 - 2015-11-16 17.26.56_x62523_y40199_class1	CellDetectionPaperLilija
45	115	1632.5	233.5	1	WV30NH_CD20_100_ER1 - 2015-11-16 17.26.56_x62523_y40199_class1	CellDetectionPaperLilija
46	115	1641.5	270.5	1	WV30NH_CD20_100_ER1 - 2015-11-16 17.26.56_x62523_y40199_class1	CellDetectionPaperLilija
47	115	1720.5	250.5	1	WV30NH_CD20_100_ER1 - 2015-11-16 17.26.56_x62523_y40199_class1	CellDetectionPaperLilija
48	115	1573.5	252.5	1	WV30NH_CD20_100_ER1 - 2015-11-16 17.26.56_x62523_y40199_class1	CellDetectionPaperLilija
49	115	1502.5	244.5	1	WV30NH_CD20_100_ER1 - 2015-11-16 17.26.56_x62523_y40199_class1	CellDetectionPaperLilija
50	115	1410.5	285.5	1	WV30NH_CD20_100_ER1 - 2015-11-16 17.26.56_x62523_y40199_class1	CellDetectionPaperLilija
51	115	1535.5	327.5	1	WV30NH_CD20_100_ER1 - 2015-11-16 17.26.56_x62523_y40199_class1	CellDetectionPaperLilija
52	115	1485.5	296.5	1	WV30NH_CD20_100_ER1 - 2015-11-16 17.26.56_x62523_y40199_class1	CellDetectionPaperLilija
53	115	1447.5	316.5	1	WV30NH_CD20_100_ER1 - 2015-11-16 17.26.56_x62523_y40199_class1	CellDetectionPaperLilija
54	115	1502.5	389.5	1	WV30NH_CD20_100_ER1 - 2015-11-16 17.26.56_x62523_y40199_class1	CellDetectionPaperLilija
55	115	1520.5	417.5	1	WV30NH_CD20_100_ER1 - 2015-11-16 17.26.56_x62523_y40199_class1	CellDetectionPaperLilija
56	115	1559.5	470.5	1	WV30NH_CD20_100_ER1 - 2015-11-16 17.26.56_x62523_y40199_class1	CellDetectionPaperLilija
57	115	1605.5	496.5	1	WV30NH_CD20_100_ER1 - 2015-11-16 17.26.56_x62523_y40199_class1	CellDetectionPaperLilija
58	115	1658.5	485.5	1	WV30NH_CD20_100_ER1 - 2015-11-16 17.26.56_x62523_y40199_class1	CellDetectionPaperLilija
59	115	1632.5	338.5	1	WV30NH_CD20_100_ER1 - 2015-11-16 17.26.56_x62523_y40199_class1	CellDetectionPaperLilija
60	115	1718.5	514.5	1	WV30NH_CD20_100_ER1 - 2015-11-16 17.26.56_x62523_y40199_class1	CellDetectionPaperLilija
61	115	1755.5	538.5	1	WV30NH_CD20_100_ER1 - 2015-11-16 17.26.56_x62523_y40199_class1	CellDetectionPaperLilija
62	115	1696.5	547.5	1	WV30NH_CD20_100_ER1 - 2015-11-16 17.26.56_x62523_y40199_class1	CellDetectionPaperLilija
63	115	1658.5	556.5	1	WV30NH_CD20_100_ER1 - 2015-11-16 17.26.56_x62523_y40199_class1	CellDetectionPaperLilija
64	115	1586.5	619.5	1	WV30NH_CD20_100_ER1 - 2015-11-16 17.26.56_x62523_y40199_class1	CellDetectionPaperLilija
65	115	1531.5	635.5	1	WV30NH_CD20_100_ER1 - 2015-11-16 17.26.56_x62523_y40199_class1	CellDetectionPaperLilija
66	115	1553.5	683.5	1	WV30NH_CD20_100_ER1 - 2015-11-16 17.26.56_x62523_y40199_class1	CellDetectionPaperLilija
67	115	1713.5	692.5	1	WV30NH_CD20_100_ER1 - 2015-11-16 17.26.56_x62523_y40199_class1	CellDetectionPaperLilija
68	115	1465.5	655.5	1	WV30NH_CD20_100_ER1 - 2015-11-16 17.26.56_x62523_y40199_class1	CellDetectionPaperLilija
69	115	1416.5	542.5	1	WV30NH_CD20_100_ER1 - 2015-11-16 17.26.56_x62523_y40199_class1	CellDetectionPaperLilija
70	115	1452.5	523.5	1	WV30NH_CD20_100_ER1 - 2015-11-16 17.26.56_x62523_y40199_class1	CellDetectionPaperLilija
71	115	1500.5	723.5	1	WV30NH_CD20_100_ER1 - 2015-11-16 17.26.56_x62523_y40199_class1	CellDetectionPaperLilija
72	115	1474.5	802.5	1	WV30NH_CD20_100_ER1 - 2015-11-16 17.26.56_x62523_y40199_class1	CellDetectionPaperLilija
73	115	1478.5	837.5	1	WV30NH_CD20_100_ER1 - 2015-11-16 17.26.56_x62523_y40199_class1	CellDetectionPaperLilija
74	115	1568.5	802.5	1	WV30NH_CD20_100_ER1 - 2015-11-16 17.26.56_x62523_y40199_class1	CellDetectionPaperLilija
75	115	1529.5	947.5	1	WV30NH_CD20_100_ER1 - 2015-11-16 17.26.56_x62523_y40199_class1	CellDetectionPaperLilija
76	115	1513.5	993.5	1	WV30NH_CD20_100_ER1 - 2015-11-16 17.26.56_x62523_y40199_class1	CellDetectionPaperLilija
77	115	1491.5	964.5	1	WV30NH_CD20_100_ER1 - 2015-11-16 17.26.56_x62523_y40199_class1	CellDetectionPaperLilija
78	115	1386.5	945.5	1	WV30NH_CD20_100_ER1 - 2015-11-16 17.26.56_x62523_y40199_class1	CellDetectionPaperLilija
79	115	1394.5	1004.5	1	WV30NH_CD20_100_ER1 - 2015-11-16 17.26.56_x62523_y40199_class1	CellDetectionPaperLilija
80	115	1410.5	1077.5	1	WV30NH_CD20_100_ER1 - 2015-11-16 17.26.56_x62523_y40199_class1	CellDetectionPaperLilija
81	115	1410.5	1151.5	1	WV30NH_CD20_100_ER1 - 2015-11-16 17.26.56_x62523_y40199_class1	CellDetectionPaperLilija
82	115	1293.5	1055.5	1	WV30NH_CD20_100_ER1 - 2015-11-16 17.26.56_x62523_y40199_class1	CellDetectionPaperLilija
83	115	1236.5	1134.5	1	WV30NH_CD20_100_ER1 - 2015-11-16 17.26.56_x62523_y40199_class1	CellDetectionPaperLilija
84	115	1482.5	905.5	1	WV30NH_CD20_100_ER1 - 2015-11-16 17.26.56_x62523_y40199_class1	CellDetectionPaperLilija
85	115	920.5	1068.5	1	WV30NH_CD20_100_ER1 - 2015-11-16 17.26.56_x62523_y40199_class1	CellDetectionPaperLilija
86	115	852.5	1055.5	1	WV30NH_CD20_100_ER1 - 2015-11-16 17.26.56_x62523_y40199_class1	CellDetectionPaperLilija
87	115	801.5	1090.5	1	WV30NH_CD20_100_ER1 - 2015-11-16 17.26.56_x62523_y40199_class1	CellDetectionPaperLilija
88	115	680.5	1022.5	1	WV30NH_CD20_100_ER1 - 2015-11-16 17.26.56_x62523_y40199_class1	CellDetectionPaperLilija
89	115	148.5	604.5	1	WV30NH_CD20_100_ER1 - 2015-11-16 17.26.56_x62523_y40199_class1	CellDetectionPaperLilija
90	115	331.5	439.5	1	WV30NH_CD20_100_ER1 - 2015-11-16 17.26.56_x62523_y40199_class1	CellDetectionPaperLilija
91	115	216.5	406.5	1	WV30NH_CD20_100_ER1 - 2015-11-16 17.26.56_x62523_y40199_class1	CellDetectionPaperLilija
92	115	263.5	362.5	1	WV30NH_CD20_100_ER1 - 2015-11-16 17.26.56_x62523_y40199_class1	CellDetectionPaperLilija
93	115	210.5	288.5	1	WV30NH_CD20_100_ER1 - 2015-11-16 17.26.56_x62523_y40199_class1	CellDetectionPaperLilija
94	115	96.5	1448.5	1	WV30NH_CD20_100_ER1 - 2015-11-16 17.26.56_x62523_y40199_class1	CellDetectionPaperLilija
95	115	179.5	1782.5	1	WV30NH_CD20_100_ER1 - 2015-11-16 17.26.56_x62523_y40199_class1	CellDetectionPaperLilija
96	115	118.5	1846.5	1	WV30NH_CD20_100_ER1 - 2015-11-16 17.26.56_x62523_y40199_class1	CellDetectionPaperLilija
97	115	685.5	1424.5	1	WV30NH_CD20_100_ER1 - 2015-11-16 17.26.56_x62523_y40199_class1	CellDetectionPaperLilija
98	115	707.5	1353.5	1	WV30NH_CD20_100_ER1 - 2015-11-16 17.26.56_x62523_y40199_class1	CellDetectionPaperLilija
99	115	786.5	1404.5	1	WV30NH_CD20_100_ER1 - 2015-11-16 17.26.56_x62523_y40199_class1	CellDetectionPaperLilija
100	115	733.5	1622.5	1	WV30NH_CD20_100_ER1 - 2015-11-16 17.26.56_x62523_y40199_class1	CellDetectionPaperLilija
101	115	922.5	1698.5	1	WV30NH_CD20_100_ER1 - 2015-11-16 17.26.56_x62523_y40199_class1	CellDetectionPaperLilija
102	115	1238.5	1591.5	1	WV30NH_CD20_100_ER1 - 2015-11-16 17.26.56_x62523_y40199_class1	CellDetectionPaperLilija
103	115	1454.5	1560.5	1	WV30NH_CD20_100_ER1 - 2015-11-16 17.26.56_x62523_y40199_class1	CellDetectionPaperLilija
104	115	1432.5	1294.5	1	WV30NH_CD20_100_ER1 - 2015-11-16 17.26.56_x62523_y40199_class1	CellDetectionPaperLilija
105	115	1386.5	1244.5	1	WV30NH_CD20_100_ER1 - 2015-11-16 17.26.56_x62523_y40199_class1	CellDetectionPaperLilija
106	115	1902.5	1527.5	1	WV30NH_CD20_100_ER1 - 2015-11-16 17.26.56_x62523_y40199_class1	CellDetectionPaperLilija
107	115	1863.5	1659.5	1	WV30NH_CD20_100_ER1 - 2015-11-16 17.26.56_x62523_y40199_class1	CellDetectionPaperLilija
108	115	1740.5	1707.5	1	WV30NH_CD20_100_ER1 - 2015-11-16 17.26.56_x62523_y40199_class1	CellDetectionPaperLilija
109	115	1803.5	1863.5	1	WV30NH_CD20_100_ER1 - 2015-11-16 17.26.56_x62523_y40199_class1	CellDetectionPaperLilija
110	115	1803.5	1931.5	1	WV30NH_CD20_100_ER1 - 2015-11-16 17.26.56_x62523_y40199_class1	CellDetectionPaperLilija
111	115	1852.5	1949.5	1	WV30NH_CD20_100_ER1 - 2015-11-16 17.26.56_x62523_y40199_class1	CellDetectionPaperLilija
112	115	1726.5	1989.5	1	WV30NH_CD20_100_ER1 - 2015-11-16 17.26.56_x62523_y40199_class1	CellDetectionPaperLilija
113	115	1656.5	1956.5	1	WV30NH_CD20_100_ER1 - 2015-11-16 17.26.56_x62523_y40199_class1	CellDetectionPaperLilija
114	115	1645.5	1903.5	1	WV30NH_CD20_100_ER1 - 2015-11-16 17.26.56_x62523_y40199_class1	CellDetectionPaperLilija
115	115	1162.5	1920.5	1	WV30NH_CD20_100_ER1 - 2015-11-16 17.26.56_x62523_y40199_class1	CellDetectionPaperLilija
116	115	997.5	1971.5	1	WV30NH_CD20_100_ER1 - 2015-11-16 17.26.56_x62523_y40199_class1	CellDetectionPaperLilija
