# Supplementary material for: Robust and accurate quantification of biomarkers of immune cells in lung cancer micro-environment using deep convolutional neural networks
Source: PeerJ. 2019 Apr 10;7:e6335. doi: 10.7717/peerj.6335 (PMC6462181; doi:10.7717/peerj.6335)
Supplement: Supplemental Information 2 — The positions of the positive cells were detected by four independent human observers on at least 64 different validation images. Each csv file stored in the zip archive represents the positive cell count and their position per person and validation image. [file peerj-07-6335-s002.zip › validation-observers/person2/WV30NH_CD20_100_ER1 - 2015-11-16 17.26.56_x80702_y18282_class1.csv]

f_markerId	f_nrOfMarkers	f_x	f_y	l_GTR	i_imagefile	i_subfolder
1	176	645.5	134.5	1	WV30NH_CD20_100_ER1 - 2015-11-16 17.26.56_x80702_y18282_class1	CellDetectionPaperLilija
2	176	1067.5	61.5	1	WV30NH_CD20_100_ER1 - 2015-11-16 17.26.56_x80702_y18282_class1	CellDetectionPaperLilija
3	176	1089.5	85.5	1	WV30NH_CD20_100_ER1 - 2015-11-16 17.26.56_x80702_y18282_class1	CellDetectionPaperLilija
4	176	1148.5	59.5	1	WV30NH_CD20_100_ER1 - 2015-11-16 17.26.56_x80702_y18282_class1	CellDetectionPaperLilija
5	176	1159.5	114.5	1	WV30NH_CD20_100_ER1 - 2015-11-16 17.26.56_x80702_y18282_class1	CellDetectionPaperLilija
6	176	1184.5	173.5	1	WV30NH_CD20_100_ER1 - 2015-11-16 17.26.56_x80702_y18282_class1	CellDetectionPaperLilija
7	176	1230.5	244.5	1	WV30NH_CD20_100_ER1 - 2015-11-16 17.26.56_x80702_y18282_class1	CellDetectionPaperLilija
8	176	1265.5	281.5	1	WV30NH_CD20_100_ER1 - 2015-11-16 17.26.56_x80702_y18282_class1	CellDetectionPaperLilija
9	176	1289.5	224.5	1	WV30NH_CD20_100_ER1 - 2015-11-16 17.26.56_x80702_y18282_class1	CellDetectionPaperLilija
11	176	1289.5	151.5	1	WV30NH_CD20_100_ER1 - 2015-11-16 17.26.56_x80702_y18282_class1	CellDetectionPaperLilija
12	176	1282.5	191.5	1	WV30NH_CD20_100_ER1 - 2015-11-16 17.26.56_x80702_y18282_class1	CellDetectionPaperLilija
13	176	1315.5	184.5	1	WV30NH_CD20_100_ER1 - 2015-11-16 17.26.56_x80702_y18282_class1	CellDetectionPaperLilija
14	176	1344.5	72.5	1	WV30NH_CD20_100_ER1 - 2015-11-16 17.26.56_x80702_y18282_class1	CellDetectionPaperLilija
15	176	1364.5	129.5	1	WV30NH_CD20_100_ER1 - 2015-11-16 17.26.56_x80702_y18282_class1	CellDetectionPaperLilija
16	176	1427.5	138.5	1	WV30NH_CD20_100_ER1 - 2015-11-16 17.26.56_x80702_y18282_class1	CellDetectionPaperLilija
17	176	1443.5	35.5	1	WV30NH_CD20_100_ER1 - 2015-11-16 17.26.56_x80702_y18282_class1	CellDetectionPaperLilija
18	176	1500.5	92.5	1	WV30NH_CD20_100_ER1 - 2015-11-16 17.26.56_x80702_y18282_class1	CellDetectionPaperLilija
19	176	1524.5	114.5	1	WV30NH_CD20_100_ER1 - 2015-11-16 17.26.56_x80702_y18282_class1	CellDetectionPaperLilija
22	176	1751.5	1760.5	1	WV30NH_CD20_100_ER1 - 2015-11-16 17.26.56_x80702_y18282_class1	CellDetectionPaperLilija
23	176	1554.5	138.5	1	WV30NH_CD20_100_ER1 - 2015-11-16 17.26.56_x80702_y18282_class1	CellDetectionPaperLilija
24	176	1525.5	100.5	1	WV30NH_CD20_100_ER1 - 2015-11-16 17.26.56_x80702_y18282_class1	CellDetectionPaperLilija
25	176	1550.5	81.5	1	WV30NH_CD20_100_ER1 - 2015-11-16 17.26.56_x80702_y18282_class1	CellDetectionPaperLilija
26	176	1579.5	121.5	1	WV30NH_CD20_100_ER1 - 2015-11-16 17.26.56_x80702_y18282_class1	CellDetectionPaperLilija
27	176	1600.5	114.5	1	WV30NH_CD20_100_ER1 - 2015-11-16 17.26.56_x80702_y18282_class1	CellDetectionPaperLilija
28	176	1625.5	143.5	1	WV30NH_CD20_100_ER1 - 2015-11-16 17.26.56_x80702_y18282_class1	CellDetectionPaperLilija
29	176	1638.5	170.5	1	WV30NH_CD20_100_ER1 - 2015-11-16 17.26.56_x80702_y18282_class1	CellDetectionPaperLilija
30	176	1553.5	181.5	1	WV30NH_CD20_100_ER1 - 2015-11-16 17.26.56_x80702_y18282_class1	CellDetectionPaperLilija
31	176	1515.5	171.5	1	WV30NH_CD20_100_ER1 - 2015-11-16 17.26.56_x80702_y18282_class1	CellDetectionPaperLilija
32	176	1464.5	191.5	1	WV30NH_CD20_100_ER1 - 2015-11-16 17.26.56_x80702_y18282_class1	CellDetectionPaperLilija
33	176	1458.5	164.5	1	WV30NH_CD20_100_ER1 - 2015-11-16 17.26.56_x80702_y18282_class1	CellDetectionPaperLilija
34	176	1484.5	205.5	1	WV30NH_CD20_100_ER1 - 2015-11-16 17.26.56_x80702_y18282_class1	CellDetectionPaperLilija
35	176	1424.5	188.5	1	WV30NH_CD20_100_ER1 - 2015-11-16 17.26.56_x80702_y18282_class1	CellDetectionPaperLilija
36	176	1440.5	208.5	1	WV30NH_CD20_100_ER1 - 2015-11-16 17.26.56_x80702_y18282_class1	CellDetectionPaperLilija
37	176	1382.5	234.5	1	WV30NH_CD20_100_ER1 - 2015-11-16 17.26.56_x80702_y18282_class1	CellDetectionPaperLilija
38	176	1352.5	262.5	1	WV30NH_CD20_100_ER1 - 2015-11-16 17.26.56_x80702_y18282_class1	CellDetectionPaperLilija
39	176	1361.5	317.5	1	WV30NH_CD20_100_ER1 - 2015-11-16 17.26.56_x80702_y18282_class1	CellDetectionPaperLilija
40	176	1423.5	371.5	1	WV30NH_CD20_100_ER1 - 2015-11-16 17.26.56_x80702_y18282_class1	CellDetectionPaperLilija
41	176	1436.5	353.5	1	WV30NH_CD20_100_ER1 - 2015-11-16 17.26.56_x80702_y18282_class1	CellDetectionPaperLilija
42	176	1430.5	328.5	1	WV30NH_CD20_100_ER1 - 2015-11-16 17.26.56_x80702_y18282_class1	CellDetectionPaperLilija
43	176	1415.5	328.5	1	WV30NH_CD20_100_ER1 - 2015-11-16 17.26.56_x80702_y18282_class1	CellDetectionPaperLilija
44	176	1410.5	305.5	1	WV30NH_CD20_100_ER1 - 2015-11-16 17.26.56_x80702_y18282_class1	CellDetectionPaperLilija
45	176	1493.5	266.5	1	WV30NH_CD20_100_ER1 - 2015-11-16 17.26.56_x80702_y18282_class1	CellDetectionPaperLilija
46	176	1519.5	258.5	1	WV30NH_CD20_100_ER1 - 2015-11-16 17.26.56_x80702_y18282_class1	CellDetectionPaperLilija
47	176	1478.5	224.5	1	WV30NH_CD20_100_ER1 - 2015-11-16 17.26.56_x80702_y18282_class1	CellDetectionPaperLilija
48	176	1572.5	288.5	1	WV30NH_CD20_100_ER1 - 2015-11-16 17.26.56_x80702_y18282_class1	CellDetectionPaperLilija
49	176	1596.5	263.5	1	WV30NH_CD20_100_ER1 - 2015-11-16 17.26.56_x80702_y18282_class1	CellDetectionPaperLilija
50	176	1590.5	224.5	1	WV30NH_CD20_100_ER1 - 2015-11-16 17.26.56_x80702_y18282_class1	CellDetectionPaperLilija
51	176	1593.5	196.5	1	WV30NH_CD20_100_ER1 - 2015-11-16 17.26.56_x80702_y18282_class1	CellDetectionPaperLilija
52	176	1646.5	282.5	1	WV30NH_CD20_100_ER1 - 2015-11-16 17.26.56_x80702_y18282_class1	CellDetectionPaperLilija
53	176	1638.5	317.5	1	WV30NH_CD20_100_ER1 - 2015-11-16 17.26.56_x80702_y18282_class1	CellDetectionPaperLilija
54	176	1639.5	336.5	1	WV30NH_CD20_100_ER1 - 2015-11-16 17.26.56_x80702_y18282_class1	CellDetectionPaperLilija
55	176	1658.5	343.5	1	WV30NH_CD20_100_ER1 - 2015-11-16 17.26.56_x80702_y18282_class1	CellDetectionPaperLilija
56	176	1727.5	366.5	1	WV30NH_CD20_100_ER1 - 2015-11-16 17.26.56_x80702_y18282_class1	CellDetectionPaperLilija
57	176	1660.5	301.5	1	WV30NH_CD20_100_ER1 - 2015-11-16 17.26.56_x80702_y18282_class1	CellDetectionPaperLilija
58	176	1706.5	338.5	1	WV30NH_CD20_100_ER1 - 2015-11-16 17.26.56_x80702_y18282_class1	CellDetectionPaperLilija
59	176	1724.5	315.5	1	WV30NH_CD20_100_ER1 - 2015-11-16 17.26.56_x80702_y18282_class1	CellDetectionPaperLilija
60	176	1707.5	275.5	1	WV30NH_CD20_100_ER1 - 2015-11-16 17.26.56_x80702_y18282_class1	CellDetectionPaperLilija
61	176	1739.5	274.5	1	WV30NH_CD20_100_ER1 - 2015-11-16 17.26.56_x80702_y18282_class1	CellDetectionPaperLilija
62	176	1675.5	259.5	1	WV30NH_CD20_100_ER1 - 2015-11-16 17.26.56_x80702_y18282_class1	CellDetectionPaperLilija
63	176	1653.5	250.5	1	WV30NH_CD20_100_ER1 - 2015-11-16 17.26.56_x80702_y18282_class1	CellDetectionPaperLilija
64	176	1654.5	217.5	1	WV30NH_CD20_100_ER1 - 2015-11-16 17.26.56_x80702_y18282_class1	CellDetectionPaperLilija
65	176	1639.5	200.5	1	WV30NH_CD20_100_ER1 - 2015-11-16 17.26.56_x80702_y18282_class1	CellDetectionPaperLilija
66	176	1688.5	177.5	1	WV30NH_CD20_100_ER1 - 2015-11-16 17.26.56_x80702_y18282_class1	CellDetectionPaperLilija
67	176	1693.5	196.5	1	WV30NH_CD20_100_ER1 - 2015-11-16 17.26.56_x80702_y18282_class1	CellDetectionPaperLilija
68	176	1733.5	181.5	1	WV30NH_CD20_100_ER1 - 2015-11-16 17.26.56_x80702_y18282_class1	CellDetectionPaperLilija
69	176	1720.5	164.5	1	WV30NH_CD20_100_ER1 - 2015-11-16 17.26.56_x80702_y18282_class1	CellDetectionPaperLilija
70	176	1735.5	201.5	1	WV30NH_CD20_100_ER1 - 2015-11-16 17.26.56_x80702_y18282_class1	CellDetectionPaperLilija
71	176	1611.5	175.5	1	WV30NH_CD20_100_ER1 - 2015-11-16 17.26.56_x80702_y18282_class1	CellDetectionPaperLilija
72	176	1596.5	151.5	1	WV30NH_CD20_100_ER1 - 2015-11-16 17.26.56_x80702_y18282_class1	CellDetectionPaperLilija
73	176	1494.5	445.5	1	WV30NH_CD20_100_ER1 - 2015-11-16 17.26.56_x80702_y18282_class1	CellDetectionPaperLilija
74	176	1363.5	508.5	1	WV30NH_CD20_100_ER1 - 2015-11-16 17.26.56_x80702_y18282_class1	CellDetectionPaperLilija
75	176	1370.5	536.5	1	WV30NH_CD20_100_ER1 - 2015-11-16 17.26.56_x80702_y18282_class1	CellDetectionPaperLilija
76	176	1391.5	554.5	1	WV30NH_CD20_100_ER1 - 2015-11-16 17.26.56_x80702_y18282_class1	CellDetectionPaperLilija
77	176	1496.5	550.5	1	WV30NH_CD20_100_ER1 - 2015-11-16 17.26.56_x80702_y18282_class1	CellDetectionPaperLilija
78	176	1788.5	436.5	1	WV30NH_CD20_100_ER1 - 2015-11-16 17.26.56_x80702_y18282_class1	CellDetectionPaperLilija
79	176	1876.5	356.5	1	WV30NH_CD20_100_ER1 - 2015-11-16 17.26.56_x80702_y18282_class1	CellDetectionPaperLilija
80	176	1863.5	391.5	1	WV30NH_CD20_100_ER1 - 2015-11-16 17.26.56_x80702_y18282_class1	CellDetectionPaperLilija
81	176	1826.5	326.5	1	WV30NH_CD20_100_ER1 - 2015-11-16 17.26.56_x80702_y18282_class1	CellDetectionPaperLilija
82	176	1804.5	286.5	1	WV30NH_CD20_100_ER1 - 2015-11-16 17.26.56_x80702_y18282_class1	CellDetectionPaperLilija
83	176	1872.5	422.5	1	WV30NH_CD20_100_ER1 - 2015-11-16 17.26.56_x80702_y18282_class1	CellDetectionPaperLilija
84	176	1932.5	475.5	1	WV30NH_CD20_100_ER1 - 2015-11-16 17.26.56_x80702_y18282_class1	CellDetectionPaperLilija
85	176	1882.5	489.5	1	WV30NH_CD20_100_ER1 - 2015-11-16 17.26.56_x80702_y18282_class1	CellDetectionPaperLilija
86	176	1847.5	635.5	1	WV30NH_CD20_100_ER1 - 2015-11-16 17.26.56_x80702_y18282_class1	CellDetectionPaperLilija
87	176	1948.5	628.5	1	WV30NH_CD20_100_ER1 - 2015-11-16 17.26.56_x80702_y18282_class1	CellDetectionPaperLilija
88	176	1730.5	601.5	1	WV30NH_CD20_100_ER1 - 2015-11-16 17.26.56_x80702_y18282_class1	CellDetectionPaperLilija
89	176	1757.5	620.5	1	WV30NH_CD20_100_ER1 - 2015-11-16 17.26.56_x80702_y18282_class1	CellDetectionPaperLilija
90	176	1516.5	687.5	1	WV30NH_CD20_100_ER1 - 2015-11-16 17.26.56_x80702_y18282_class1	CellDetectionPaperLilija
91	176	1557.5	687.5	1	WV30NH_CD20_100_ER1 - 2015-11-16 17.26.56_x80702_y18282_class1	CellDetectionPaperLilija
92	176	1434.5	708.5	1	WV30NH_CD20_100_ER1 - 2015-11-16 17.26.56_x80702_y18282_class1	CellDetectionPaperLilija
93	176	1466.5	739.5	1	WV30NH_CD20_100_ER1 - 2015-11-16 17.26.56_x80702_y18282_class1	CellDetectionPaperLilija
94	176	1469.5	783.5	1	WV30NH_CD20_100_ER1 - 2015-11-16 17.26.56_x80702_y18282_class1	CellDetectionPaperLilija
95	176	1423.5	774.5	1	WV30NH_CD20_100_ER1 - 2015-11-16 17.26.56_x80702_y18282_class1	CellDetectionPaperLilija
96	176	1394.5	724.5	1	WV30NH_CD20_100_ER1 - 2015-11-16 17.26.56_x80702_y18282_class1	CellDetectionPaperLilija
97	176	1890.5	769.5	1	WV30NH_CD20_100_ER1 - 2015-11-16 17.26.56_x80702_y18282_class1	CellDetectionPaperLilija
98	176	1895.5	849.5	1	WV30NH_CD20_100_ER1 - 2015-11-16 17.26.56_x80702_y18282_class1	CellDetectionPaperLilija
99	176	1996.5	876.5	1	WV30NH_CD20_100_ER1 - 2015-11-16 17.26.56_x80702_y18282_class1	CellDetectionPaperLilija
100	176	1983.5	828.5	1	WV30NH_CD20_100_ER1 - 2015-11-16 17.26.56_x80702_y18282_class1	CellDetectionPaperLilija
101	176	1968.5	777.5	1	WV30NH_CD20_100_ER1 - 2015-11-16 17.26.56_x80702_y18282_class1	CellDetectionPaperLilija
102	176	1970.5	751.5	1	WV30NH_CD20_100_ER1 - 2015-11-16 17.26.56_x80702_y18282_class1	CellDetectionPaperLilija
103	176	1968.5	716.5	1	WV30NH_CD20_100_ER1 - 2015-11-16 17.26.56_x80702_y18282_class1	CellDetectionPaperLilija
104	176	1412.5	598.5	1	WV30NH_CD20_100_ER1 - 2015-11-16 17.26.56_x80702_y18282_class1	CellDetectionPaperLilija
105	176	1324.5	585.5	1	WV30NH_CD20_100_ER1 - 2015-11-16 17.26.56_x80702_y18282_class1	CellDetectionPaperLilija
106	176	1295.5	694.5	1	WV30NH_CD20_100_ER1 - 2015-11-16 17.26.56_x80702_y18282_class1	CellDetectionPaperLilija
107	176	1308.5	742.5	1	WV30NH_CD20_100_ER1 - 2015-11-16 17.26.56_x80702_y18282_class1	CellDetectionPaperLilija
108	176	1330.5	796.5	1	WV30NH_CD20_100_ER1 - 2015-11-16 17.26.56_x80702_y18282_class1	CellDetectionPaperLilija
109	176	1436.5	836.5	1	WV30NH_CD20_100_ER1 - 2015-11-16 17.26.56_x80702_y18282_class1	CellDetectionPaperLilija
110	176	1458.5	857.5	1	WV30NH_CD20_100_ER1 - 2015-11-16 17.26.56_x80702_y18282_class1	CellDetectionPaperLilija
111	176	1479.5	875.5	1	WV30NH_CD20_100_ER1 - 2015-11-16 17.26.56_x80702_y18282_class1	CellDetectionPaperLilija
112	176	1476.5	916.5	1	WV30NH_CD20_100_ER1 - 2015-11-16 17.26.56_x80702_y18282_class1	CellDetectionPaperLilija
113	176	1528.5	948.5	1	WV30NH_CD20_100_ER1 - 2015-11-16 17.26.56_x80702_y18282_class1	CellDetectionPaperLilija
114	176	1554.5	889.5	1	WV30NH_CD20_100_ER1 - 2015-11-16 17.26.56_x80702_y18282_class1	CellDetectionPaperLilija
115	176	1549.5	839.5	1	WV30NH_CD20_100_ER1 - 2015-11-16 17.26.56_x80702_y18282_class1	CellDetectionPaperLilija
116	176	1525.5	787.5	1	WV30NH_CD20_100_ER1 - 2015-11-16 17.26.56_x80702_y18282_class1	CellDetectionPaperLilija
117	176	1362.5	443.5	1	WV30NH_CD20_100_ER1 - 2015-11-16 17.26.56_x80702_y18282_class1	CellDetectionPaperLilija
118	176	1272.5	443.5	1	WV30NH_CD20_100_ER1 - 2015-11-16 17.26.56_x80702_y18282_class1	CellDetectionPaperLilija
119	176	1474.5	630.5	1	WV30NH_CD20_100_ER1 - 2015-11-16 17.26.56_x80702_y18282_class1	CellDetectionPaperLilija
120	176	1658.5	763.5	1	WV30NH_CD20_100_ER1 - 2015-11-16 17.26.56_x80702_y18282_class1	CellDetectionPaperLilija
121	176	1668.5	788.5	1	WV30NH_CD20_100_ER1 - 2015-11-16 17.26.56_x80702_y18282_class1	CellDetectionPaperLilija
122	176	1650.5	806.5	1	WV30NH_CD20_100_ER1 - 2015-11-16 17.26.56_x80702_y18282_class1	CellDetectionPaperLilija
123	176	1797.5	852.5	1	WV30NH_CD20_100_ER1 - 2015-11-16 17.26.56_x80702_y18282_class1	CellDetectionPaperLilija
124	176	1871.5	892.5	1	WV30NH_CD20_100_ER1 - 2015-11-16 17.26.56_x80702_y18282_class1	CellDetectionPaperLilija
125	176	1848.5	851.5	1	WV30NH_CD20_100_ER1 - 2015-11-16 17.26.56_x80702_y18282_class1	CellDetectionPaperLilija
126	176	1916.5	804.5	1	WV30NH_CD20_100_ER1 - 2015-11-16 17.26.56_x80702_y18282_class1	CellDetectionPaperLilija
127	176	1901.5	675.5	1	WV30NH_CD20_100_ER1 - 2015-11-16 17.26.56_x80702_y18282_class1	CellDetectionPaperLilija
128	176	1433.5	989.5	1	WV30NH_CD20_100_ER1 - 2015-11-16 17.26.56_x80702_y18282_class1	CellDetectionPaperLilija
130	176	1477.5	976.5	1	WV30NH_CD20_100_ER1 - 2015-11-16 17.26.56_x80702_y18282_class1	CellDetectionPaperLilija
131	176	1502.5	1002.5	1	WV30NH_CD20_100_ER1 - 2015-11-16 17.26.56_x80702_y18282_class1	CellDetectionPaperLilija
132	176	1592.5	986.5	1	WV30NH_CD20_100_ER1 - 2015-11-16 17.26.56_x80702_y18282_class1	CellDetectionPaperLilija
133	176	1555.5	1055.5	1	WV30NH_CD20_100_ER1 - 2015-11-16 17.26.56_x80702_y18282_class1	CellDetectionPaperLilija
134	176	1594.5	1083.5	1	WV30NH_CD20_100_ER1 - 2015-11-16 17.26.56_x80702_y18282_class1	CellDetectionPaperLilija
135	176	1511.5	1095.5	1	WV30NH_CD20_100_ER1 - 2015-11-16 17.26.56_x80702_y18282_class1	CellDetectionPaperLilija
136	176	1466.5	1116.5	1	WV30NH_CD20_100_ER1 - 2015-11-16 17.26.56_x80702_y18282_class1	CellDetectionPaperLilija
137	176	1427.5	1074.5	1	WV30NH_CD20_100_ER1 - 2015-11-16 17.26.56_x80702_y18282_class1	CellDetectionPaperLilija
139	176	1660.5	1141.5	1	WV30NH_CD20_100_ER1 - 2015-11-16 17.26.56_x80702_y18282_class1	CellDetectionPaperLilija
140	176	1678.5	1165.5	1	WV30NH_CD20_100_ER1 - 2015-11-16 17.26.56_x80702_y18282_class1	CellDetectionPaperLilija
141	176	1668.5	1089.5	1	WV30NH_CD20_100_ER1 - 2015-11-16 17.26.56_x80702_y18282_class1	CellDetectionPaperLilija
142	176	1705.5	1127.5	1	WV30NH_CD20_100_ER1 - 2015-11-16 17.26.56_x80702_y18282_class1	CellDetectionPaperLilija
143	176	1876.5	989.5	1	WV30NH_CD20_100_ER1 - 2015-11-16 17.26.56_x80702_y18282_class1	CellDetectionPaperLilija
144	176	1934.5	1020.5	1	WV30NH_CD20_100_ER1 - 2015-11-16 17.26.56_x80702_y18282_class1	CellDetectionPaperLilija
145	176	1914.5	1077.5	1	WV30NH_CD20_100_ER1 - 2015-11-16 17.26.56_x80702_y18282_class1	CellDetectionPaperLilija
146	176	1886.5	1140.5	1	WV30NH_CD20_100_ER1 - 2015-11-16 17.26.56_x80702_y18282_class1	CellDetectionPaperLilija
147	176	1848.5	1101.5	1	WV30NH_CD20_100_ER1 - 2015-11-16 17.26.56_x80702_y18282_class1	CellDetectionPaperLilija
148	176	1945.5	1151.5	1	WV30NH_CD20_100_ER1 - 2015-11-16 17.26.56_x80702_y18282_class1	CellDetectionPaperLilija
149	176	1875.5	1287.5	1	WV30NH_CD20_100_ER1 - 2015-11-16 17.26.56_x80702_y18282_class1	CellDetectionPaperLilija
150	176	1846.5	1263.5	1	WV30NH_CD20_100_ER1 - 2015-11-16 17.26.56_x80702_y18282_class1	CellDetectionPaperLilija
151	176	1842.5	1205.5	1	WV30NH_CD20_100_ER1 - 2015-11-16 17.26.56_x80702_y18282_class1	CellDetectionPaperLilija
152	176	1821.5	1160.5	1	WV30NH_CD20_100_ER1 - 2015-11-16 17.26.56_x80702_y18282_class1	CellDetectionPaperLilija
153	176	1751.5	1172.5	1	WV30NH_CD20_100_ER1 - 2015-11-16 17.26.56_x80702_y18282_class1	CellDetectionPaperLilija
154	176	1750.5	1254.5	1	WV30NH_CD20_100_ER1 - 2015-11-16 17.26.56_x80702_y18282_class1	CellDetectionPaperLilija
156	176	1773.5	1275.5	1	WV30NH_CD20_100_ER1 - 2015-11-16 17.26.56_x80702_y18282_class1	CellDetectionPaperLilija
157	176	1702.5	1231.5	1	WV30NH_CD20_100_ER1 - 2015-11-16 17.26.56_x80702_y18282_class1	CellDetectionPaperLilija
158	176	1648.5	1277.5	1	WV30NH_CD20_100_ER1 - 2015-11-16 17.26.56_x80702_y18282_class1	CellDetectionPaperLilija
159	176	1618.5	1254.5	1	WV30NH_CD20_100_ER1 - 2015-11-16 17.26.56_x80702_y18282_class1	CellDetectionPaperLilija
160	176	1643.5	1202.5	1	WV30NH_CD20_100_ER1 - 2015-11-16 17.26.56_x80702_y18282_class1	CellDetectionPaperLilija
161	176	1600.5	1167.5	1	WV30NH_CD20_100_ER1 - 2015-11-16 17.26.56_x80702_y18282_class1	CellDetectionPaperLilija
162	176	1705.5	1363.5	1	WV30NH_CD20_100_ER1 - 2015-11-16 17.26.56_x80702_y18282_class1	CellDetectionPaperLilija
163	176	1706.5	1395.5	1	WV30NH_CD20_100_ER1 - 2015-11-16 17.26.56_x80702_y18282_class1	CellDetectionPaperLilija
164	176	1696.5	1441.5	1	WV30NH_CD20_100_ER1 - 2015-11-16 17.26.56_x80702_y18282_class1	CellDetectionPaperLilija
165	176	1657.5	1423.5	1	WV30NH_CD20_100_ER1 - 2015-11-16 17.26.56_x80702_y18282_class1	CellDetectionPaperLilija
166	176	1609.5	1411.5	1	WV30NH_CD20_100_ER1 - 2015-11-16 17.26.56_x80702_y18282_class1	CellDetectionPaperLilija
167	176	1789.5	1450.5	1	WV30NH_CD20_100_ER1 - 2015-11-16 17.26.56_x80702_y18282_class1	CellDetectionPaperLilija
168	176	1834.5	1408.5	1	WV30NH_CD20_100_ER1 - 2015-11-16 17.26.56_x80702_y18282_class1	CellDetectionPaperLilija
169	176	1842.5	1435.5	1	WV30NH_CD20_100_ER1 - 2015-11-16 17.26.56_x80702_y18282_class1	CellDetectionPaperLilija
170	176	1930.5	1418.5	1	WV30NH_CD20_100_ER1 - 2015-11-16 17.26.56_x80702_y18282_class1	CellDetectionPaperLilija
171	176	1876.5	1506.5	1	WV30NH_CD20_100_ER1 - 2015-11-16 17.26.56_x80702_y18282_class1	CellDetectionPaperLilija
172	176	1880.5	1555.5	1	WV30NH_CD20_100_ER1 - 2015-11-16 17.26.56_x80702_y18282_class1	CellDetectionPaperLilija
173	176	1877.5	1581.5	1	WV30NH_CD20_100_ER1 - 2015-11-16 17.26.56_x80702_y18282_class1	CellDetectionPaperLilija
174	176	1838.5	1550.5	1	WV30NH_CD20_100_ER1 - 2015-11-16 17.26.56_x80702_y18282_class1	CellDetectionPaperLilija
175	176	1910.5	1609.5	1	WV30NH_CD20_100_ER1 - 2015-11-16 17.26.56_x80702_y18282_class1	CellDetectionPaperLilija
176	176	1823.5	1638.5	1	WV30NH_CD20_100_ER1 - 2015-11-16 17.26.56_x80702_y18282_class1	CellDetectionPaperLilija
177	176	1868.5	1647.5	1	WV30NH_CD20_100_ER1 - 2015-11-16 17.26.56_x80702_y18282_class1	CellDetectionPaperLilija
178	176	1907.5	1659.5	1	WV30NH_CD20_100_ER1 - 2015-11-16 17.26.56_x80702_y18282_class1	CellDetectionPaperLilija
179	176	1914.5	1689.5	1	WV30NH_CD20_100_ER1 - 2015-11-16 17.26.56_x80702_y18282_class1	CellDetectionPaperLilija
180	176	1953.5	1674.5	1	WV30NH_CD20_100_ER1 - 2015-11-16 17.26.56_x80702_y18282_class1	CellDetectionPaperLilija
181	176	1740.5	1621.5	1	WV30NH_CD20_100_ER1 - 2015-11-16 17.26.56_x80702_y18282_class1	CellDetectionPaperLilija
182	176	1907.5	1798.5	1	WV30NH_CD20_100_ER1 - 2015-11-16 17.26.56_x80702_y18282_class1	CellDetectionPaperLilija
