# Supplementary material for: Robust and accurate quantification of biomarkers of immune cells in lung cancer micro-environment using deep convolutional neural networks
Source: PeerJ. 2019 Apr 10;7:e6335. doi: 10.7717/peerj.6335 (PMC6462181; doi:10.7717/peerj.6335)
Supplement: Supplemental Information 2 — The positions of the positive cells were detected by four independent human observers on at least 64 different validation images. Each csv file stored in the zip archive represents the positive cell count and their position per person and validation image. [file peerj-07-6335-s002.zip › validation-observers/person2/WV30NH_CD20_100_ER1 - 2015-11-16 17.26.56_x90604_y55011_class1.csv]

f_markerId	f_nrOfMarkers	f_x	f_y	l_GTR	i_imagefile	i_subfolder
1	86	72.5	947.5	1	WV30NH_CD20_100_ER1 - 2015-11-16 17.26.56_x90604_y55011_class1	CellDetectionPaperLilija
2	86	10.5	1117.5	1	WV30NH_CD20_100_ER1 - 2015-11-16 17.26.56_x90604_y55011_class1	CellDetectionPaperLilija
3	86	10.5	1249.5	1	WV30NH_CD20_100_ER1 - 2015-11-16 17.26.56_x90604_y55011_class1	CellDetectionPaperLilija
4	86	386.5	1027.5	1	WV30NH_CD20_100_ER1 - 2015-11-16 17.26.56_x90604_y55011_class1	CellDetectionPaperLilija
5	86	454.5	1286.5	1	WV30NH_CD20_100_ER1 - 2015-11-16 17.26.56_x90604_y55011_class1	CellDetectionPaperLilija
6	86	445.5	1321.5	1	WV30NH_CD20_100_ER1 - 2015-11-16 17.26.56_x90604_y55011_class1	CellDetectionPaperLilija
7	86	498.5	1336.5	1	WV30NH_CD20_100_ER1 - 2015-11-16 17.26.56_x90604_y55011_class1	CellDetectionPaperLilija
8	86	551.5	1301.5	1	WV30NH_CD20_100_ER1 - 2015-11-16 17.26.56_x90604_y55011_class1	CellDetectionPaperLilija
9	86	621.5	1394.5	1	WV30NH_CD20_100_ER1 - 2015-11-16 17.26.56_x90604_y55011_class1	CellDetectionPaperLilija
10	86	661.5	1620.5	1	WV30NH_CD20_100_ER1 - 2015-11-16 17.26.56_x90604_y55011_class1	CellDetectionPaperLilija
11	86	252.5	385.5	1	WV30NH_CD20_100_ER1 - 2015-11-16 17.26.56_x90604_y55011_class1	CellDetectionPaperLilija
12	86	577.5	596.5	1	WV30NH_CD20_100_ER1 - 2015-11-16 17.26.56_x90604_y55011_class1	CellDetectionPaperLilija
13	86	608.5	618.5	1	WV30NH_CD20_100_ER1 - 2015-11-16 17.26.56_x90604_y55011_class1	CellDetectionPaperLilija
14	86	632.5	640.5	1	WV30NH_CD20_100_ER1 - 2015-11-16 17.26.56_x90604_y55011_class1	CellDetectionPaperLilija
15	86	656.5	638.5	1	WV30NH_CD20_100_ER1 - 2015-11-16 17.26.56_x90604_y55011_class1	CellDetectionPaperLilija
16	86	661.5	605.5	1	WV30NH_CD20_100_ER1 - 2015-11-16 17.26.56_x90604_y55011_class1	CellDetectionPaperLilija
17	86	676.5	580.5	1	WV30NH_CD20_100_ER1 - 2015-11-16 17.26.56_x90604_y55011_class1	CellDetectionPaperLilija
18	86	676.5	554.5	1	WV30NH_CD20_100_ER1 - 2015-11-16 17.26.56_x90604_y55011_class1	CellDetectionPaperLilija
19	86	654.5	743.5	1	WV30NH_CD20_100_ER1 - 2015-11-16 17.26.56_x90604_y55011_class1	CellDetectionPaperLilija
20	86	619.5	736.5	1	WV30NH_CD20_100_ER1 - 2015-11-16 17.26.56_x90604_y55011_class1	CellDetectionPaperLilija
21	86	619.5	761.5	1	WV30NH_CD20_100_ER1 - 2015-11-16 17.26.56_x90604_y55011_class1	CellDetectionPaperLilija
22	86	615.5	668.5	1	WV30NH_CD20_100_ER1 - 2015-11-16 17.26.56_x90604_y55011_class1	CellDetectionPaperLilija
23	86	590.5	690.5	1	WV30NH_CD20_100_ER1 - 2015-11-16 17.26.56_x90604_y55011_class1	CellDetectionPaperLilija
24	86	551.5	657.5	1	WV30NH_CD20_100_ER1 - 2015-11-16 17.26.56_x90604_y55011_class1	CellDetectionPaperLilija
25	86	525.5	701.5	1	WV30NH_CD20_100_ER1 - 2015-11-16 17.26.56_x90604_y55011_class1	CellDetectionPaperLilija
26	86	577.5	734.5	1	WV30NH_CD20_100_ER1 - 2015-11-16 17.26.56_x90604_y55011_class1	CellDetectionPaperLilija
27	86	485.5	778.5	1	WV30NH_CD20_100_ER1 - 2015-11-16 17.26.56_x90604_y55011_class1	CellDetectionPaperLilija
28	86	465.5	690.5	1	WV30NH_CD20_100_ER1 - 2015-11-16 17.26.56_x90604_y55011_class1	CellDetectionPaperLilija
29	86	632.5	846.5	1	WV30NH_CD20_100_ER1 - 2015-11-16 17.26.56_x90604_y55011_class1	CellDetectionPaperLilija
30	86	656.5	822.5	1	WV30NH_CD20_100_ER1 - 2015-11-16 17.26.56_x90604_y55011_class1	CellDetectionPaperLilija
31	86	689.5	818.5	1	WV30NH_CD20_100_ER1 - 2015-11-16 17.26.56_x90604_y55011_class1	CellDetectionPaperLilija
32	86	689.5	794.5	1	WV30NH_CD20_100_ER1 - 2015-11-16 17.26.56_x90604_y55011_class1	CellDetectionPaperLilija
35	86	773.5	714.5	1	WV30NH_CD20_100_ER1 - 2015-11-16 17.26.56_x90604_y55011_class1	CellDetectionPaperLilija
36	86	747.5	739.5	1	WV30NH_CD20_100_ER1 - 2015-11-16 17.26.56_x90604_y55011_class1	CellDetectionPaperLilija
37	86	705.5	675.5	1	WV30NH_CD20_100_ER1 - 2015-11-16 17.26.56_x90604_y55011_class1	CellDetectionPaperLilija
38	86	703.5	708.5	1	WV30NH_CD20_100_ER1 - 2015-11-16 17.26.56_x90604_y55011_class1	CellDetectionPaperLilija
40	86	733.5	671.5	1	WV30NH_CD20_100_ER1 - 2015-11-16 17.26.56_x90604_y55011_class1	CellDetectionPaperLilija
41	86	725.5	633.5	1	WV30NH_CD20_100_ER1 - 2015-11-16 17.26.56_x90604_y55011_class1	CellDetectionPaperLilija
42	86	764.5	613.5	1	WV30NH_CD20_100_ER1 - 2015-11-16 17.26.56_x90604_y55011_class1	CellDetectionPaperLilija
43	86	604.5	541.5	1	WV30NH_CD20_100_ER1 - 2015-11-16 17.26.56_x90604_y55011_class1	CellDetectionPaperLilija
44	86	608.5	508.5	1	WV30NH_CD20_100_ER1 - 2015-11-16 17.26.56_x90604_y55011_class1	CellDetectionPaperLilija
45	86	670.5	497.5	1	WV30NH_CD20_100_ER1 - 2015-11-16 17.26.56_x90604_y55011_class1	CellDetectionPaperLilija
46	86	733.5	453.5	1	WV30NH_CD20_100_ER1 - 2015-11-16 17.26.56_x90604_y55011_class1	CellDetectionPaperLilija
47	86	863.5	550.5	1	WV30NH_CD20_100_ER1 - 2015-11-16 17.26.56_x90604_y55011_class1	CellDetectionPaperLilija
48	86	911.5	510.5	1	WV30NH_CD20_100_ER1 - 2015-11-16 17.26.56_x90604_y55011_class1	CellDetectionPaperLilija
49	86	892.5	635.5	1	WV30NH_CD20_100_ER1 - 2015-11-16 17.26.56_x90604_y55011_class1	CellDetectionPaperLilija
50	86	896.5	668.5	1	WV30NH_CD20_100_ER1 - 2015-11-16 17.26.56_x90604_y55011_class1	CellDetectionPaperLilija
51	86	830.5	688.5	1	WV30NH_CD20_100_ER1 - 2015-11-16 17.26.56_x90604_y55011_class1	CellDetectionPaperLilija
52	86	876.5	717.5	1	WV30NH_CD20_100_ER1 - 2015-11-16 17.26.56_x90604_y55011_class1	CellDetectionPaperLilija
53	86	925.5	750.5	1	WV30NH_CD20_100_ER1 - 2015-11-16 17.26.56_x90604_y55011_class1	CellDetectionPaperLilija
54	86	936.5	143.5	1	WV30NH_CD20_100_ER1 - 2015-11-16 17.26.56_x90604_y55011_class1	CellDetectionPaperLilija
55	86	1166.5	308.5	1	WV30NH_CD20_100_ER1 - 2015-11-16 17.26.56_x90604_y55011_class1	CellDetectionPaperLilija
56	86	1643.5	198.5	1	WV30NH_CD20_100_ER1 - 2015-11-16 17.26.56_x90604_y55011_class1	CellDetectionPaperLilija
57	86	1747.5	633.5	1	WV30NH_CD20_100_ER1 - 2015-11-16 17.26.56_x90604_y55011_class1	CellDetectionPaperLilija
58	86	1779.5	692.5	1	WV30NH_CD20_100_ER1 - 2015-11-16 17.26.56_x90604_y55011_class1	CellDetectionPaperLilija
59	86	1641.5	868.5	1	WV30NH_CD20_100_ER1 - 2015-11-16 17.26.56_x90604_y55011_class1	CellDetectionPaperLilija
60	86	1692.5	947.5	1	WV30NH_CD20_100_ER1 - 2015-11-16 17.26.56_x90604_y55011_class1	CellDetectionPaperLilija
61	86	1979.5	1198.5	1	WV30NH_CD20_100_ER1 - 2015-11-16 17.26.56_x90604_y55011_class1	CellDetectionPaperLilija
62	86	1968.5	1460.5	1	WV30NH_CD20_100_ER1 - 2015-11-16 17.26.56_x90604_y55011_class1	CellDetectionPaperLilija
63	86	1779.5	1429.5	1	WV30NH_CD20_100_ER1 - 2015-11-16 17.26.56_x90604_y55011_class1	CellDetectionPaperLilija
64	86	1465.5	1534.5	1	WV30NH_CD20_100_ER1 - 2015-11-16 17.26.56_x90604_y55011_class1	CellDetectionPaperLilija
66	86	1410.5	1108.5	1	WV30NH_CD20_100_ER1 - 2015-11-16 17.26.56_x90604_y55011_class1	CellDetectionPaperLilija
67	86	1333.5	1923.5	1	WV30NH_CD20_100_ER1 - 2015-11-16 17.26.56_x90604_y55011_class1	CellDetectionPaperLilija
68	86	1140.5	1846.5	1	WV30NH_CD20_100_ER1 - 2015-11-16 17.26.56_x90604_y55011_class1	CellDetectionPaperLilija
69	86	1078.5	1681.5	1	WV30NH_CD20_100_ER1 - 2015-11-16 17.26.56_x90604_y55011_class1	CellDetectionPaperLilija
70	86	936.5	1708.5	1	WV30NH_CD20_100_ER1 - 2015-11-16 17.26.56_x90604_y55011_class1	CellDetectionPaperLilija
71	86	947.5	1783.5	1	WV30NH_CD20_100_ER1 - 2015-11-16 17.26.56_x90604_y55011_class1	CellDetectionPaperLilija
72	86	1015.5	1528.5	1	WV30NH_CD20_100_ER1 - 2015-11-16 17.26.56_x90604_y55011_class1	CellDetectionPaperLilija
73	86	1001.5	1323.5	1	WV30NH_CD20_100_ER1 - 2015-11-16 17.26.56_x90604_y55011_class1	CellDetectionPaperLilija
74	86	966.5	1211.5	1	WV30NH_CD20_100_ER1 - 2015-11-16 17.26.56_x90604_y55011_class1	CellDetectionPaperLilija
75	86	947.5	1152.5	1	WV30NH_CD20_100_ER1 - 2015-11-16 17.26.56_x90604_y55011_class1	CellDetectionPaperLilija
76	86	907.5	1154.5	1	WV30NH_CD20_100_ER1 - 2015-11-16 17.26.56_x90604_y55011_class1	CellDetectionPaperLilija
77	86	911.5	1194.5	1	WV30NH_CD20_100_ER1 - 2015-11-16 17.26.56_x90604_y55011_class1	CellDetectionPaperLilija
78	86	887.5	1018.5	1	WV30NH_CD20_100_ER1 - 2015-11-16 17.26.56_x90604_y55011_class1	CellDetectionPaperLilija
79	86	872.5	980.5	1	WV30NH_CD20_100_ER1 - 2015-11-16 17.26.56_x90604_y55011_class1	CellDetectionPaperLilija
80	86	839.5	985.5	1	WV30NH_CD20_100_ER1 - 2015-11-16 17.26.56_x90604_y55011_class1	CellDetectionPaperLilija
81	86	793.5	954.5	1	WV30NH_CD20_100_ER1 - 2015-11-16 17.26.56_x90604_y55011_class1	CellDetectionPaperLilija
82	86	694.5	952.5	1	WV30NH_CD20_100_ER1 - 2015-11-16 17.26.56_x90604_y55011_class1	CellDetectionPaperLilija
83	86	687.5	1002.5	1	WV30NH_CD20_100_ER1 - 2015-11-16 17.26.56_x90604_y55011_class1	CellDetectionPaperLilija
84	86	670.5	1060.5	1	WV30NH_CD20_100_ER1 - 2015-11-16 17.26.56_x90604_y55011_class1	CellDetectionPaperLilija
85	86	623.5	1051.5	1	WV30NH_CD20_100_ER1 - 2015-11-16 17.26.56_x90604_y55011_class1	CellDetectionPaperLilija
86	86	564.5	1009.5	1	WV30NH_CD20_100_ER1 - 2015-11-16 17.26.56_x90604_y55011_class1	CellDetectionPaperLilija
87	86	709.5	1097.5	1	WV30NH_CD20_100_ER1 - 2015-11-16 17.26.56_x90604_y55011_class1	CellDetectionPaperLilija
88	86	709.5	1150.5	1	WV30NH_CD20_100_ER1 - 2015-11-16 17.26.56_x90604_y55011_class1	CellDetectionPaperLilija
89	86	755.5	1198.5	1	WV30NH_CD20_100_ER1 - 2015-11-16 17.26.56_x90604_y55011_class1	CellDetectionPaperLilija
90	86	788.5	1231.5	1	WV30NH_CD20_100_ER1 - 2015-11-16 17.26.56_x90604_y55011_class1	CellDetectionPaperLilija
