# Supplementary material for: Robust and accurate quantification of biomarkers of immune cells in lung cancer micro-environment using deep convolutional neural networks
Source: PeerJ. 2019 Apr 10;7:e6335. doi: 10.7717/peerj.6335 (PMC6462181; doi:10.7717/peerj.6335)
Supplement: Supplemental Information 2 — The positions of the positive cells were detected by four independent human observers on at least 64 different validation images. Each csv file stored in the zip archive represents the positive cell count and their position per person and validation image. [file peerj-07-6335-s002.zip › validation-observers/person2/WV30NH_CD20_100_ER1 - 2015-11-16 17.26.56_x92184_y56560_class1.csv]

f_markerId	f_nrOfMarkers	f_x	f_y	l_GTR	i_imagefile	i_subfolder
2	73	637.5	1591.5	1	WV30NH_CD20_100_ER1 - 2015-11-16 17.26.56_x92184_y56560_class1	CellDetectionPaperLilija
5	73	639.5	1567.5	1	WV30NH_CD20_100_ER1 - 2015-11-16 17.26.56_x92184_y56560_class1	CellDetectionPaperLilija
6	73	612.5	1572.5	1	WV30NH_CD20_100_ER1 - 2015-11-16 17.26.56_x92184_y56560_class1	CellDetectionPaperLilija
7	73	815.5	1666.5	1	WV30NH_CD20_100_ER1 - 2015-11-16 17.26.56_x92184_y56560_class1	CellDetectionPaperLilija
8	73	850.5	1631.5	1	WV30NH_CD20_100_ER1 - 2015-11-16 17.26.56_x92184_y56560_class1	CellDetectionPaperLilija
9	73	810.5	1611.5	1	WV30NH_CD20_100_ER1 - 2015-11-16 17.26.56_x92184_y56560_class1	CellDetectionPaperLilija
10	73	832.5	1574.5	1	WV30NH_CD20_100_ER1 - 2015-11-16 17.26.56_x92184_y56560_class1	CellDetectionPaperLilija
11	73	819.5	1532.5	1	WV30NH_CD20_100_ER1 - 2015-11-16 17.26.56_x92184_y56560_class1	CellDetectionPaperLilija
12	73	819.5	1466.5	1	WV30NH_CD20_100_ER1 - 2015-11-16 17.26.56_x92184_y56560_class1	CellDetectionPaperLilija
13	73	845.5	1490.5	1	WV30NH_CD20_100_ER1 - 2015-11-16 17.26.56_x92184_y56560_class1	CellDetectionPaperLilija
14	73	870.5	1561.5	1	WV30NH_CD20_100_ER1 - 2015-11-16 17.26.56_x92184_y56560_class1	CellDetectionPaperLilija
15	73	874.5	1453.5	1	WV30NH_CD20_100_ER1 - 2015-11-16 17.26.56_x92184_y56560_class1	CellDetectionPaperLilija
16	73	955.5	1446.5	1	WV30NH_CD20_100_ER1 - 2015-11-16 17.26.56_x92184_y56560_class1	CellDetectionPaperLilija
17	73	1001.5	1519.5	1	WV30NH_CD20_100_ER1 - 2015-11-16 17.26.56_x92184_y56560_class1	CellDetectionPaperLilija
18	73	1030.5	1541.5	1	WV30NH_CD20_100_ER1 - 2015-11-16 17.26.56_x92184_y56560_class1	CellDetectionPaperLilija
19	73	1067.5	1541.5	1	WV30NH_CD20_100_ER1 - 2015-11-16 17.26.56_x92184_y56560_class1	CellDetectionPaperLilija
20	73	1105.5	1554.5	1	WV30NH_CD20_100_ER1 - 2015-11-16 17.26.56_x92184_y56560_class1	CellDetectionPaperLilija
21	73	1129.5	1589.5	1	WV30NH_CD20_100_ER1 - 2015-11-16 17.26.56_x92184_y56560_class1	CellDetectionPaperLilija
22	73	1219.5	1572.5	1	WV30NH_CD20_100_ER1 - 2015-11-16 17.26.56_x92184_y56560_class1	CellDetectionPaperLilija
23	73	1028.5	1633.5	1	WV30NH_CD20_100_ER1 - 2015-11-16 17.26.56_x92184_y56560_class1	CellDetectionPaperLilija
24	73	993.5	1635.5	1	WV30NH_CD20_100_ER1 - 2015-11-16 17.26.56_x92184_y56560_class1	CellDetectionPaperLilija
25	73	911.5	1741.5	1	WV30NH_CD20_100_ER1 - 2015-11-16 17.26.56_x92184_y56560_class1	CellDetectionPaperLilija
26	73	1006.5	1391.5	1	WV30NH_CD20_100_ER1 - 2015-11-16 17.26.56_x92184_y56560_class1	CellDetectionPaperLilija
27	73	1267.5	1295.5	1	WV30NH_CD20_100_ER1 - 2015-11-16 17.26.56_x92184_y56560_class1	CellDetectionPaperLilija
28	73	1276.5	1662.5	1	WV30NH_CD20_100_ER1 - 2015-11-16 17.26.56_x92184_y56560_class1	CellDetectionPaperLilija
29	73	1344.5	1697.5	1	WV30NH_CD20_100_ER1 - 2015-11-16 17.26.56_x92184_y56560_class1	CellDetectionPaperLilija
30	73	1298.5	1257.5	1	WV30NH_CD20_100_ER1 - 2015-11-16 17.26.56_x92184_y56560_class1	CellDetectionPaperLilija
31	73	1243.5	1150.5	1	WV30NH_CD20_100_ER1 - 2015-11-16 17.26.56_x92184_y56560_class1	CellDetectionPaperLilija
32	73	1307.5	1060.5	1	WV30NH_CD20_100_ER1 - 2015-11-16 17.26.56_x92184_y56560_class1	CellDetectionPaperLilija
33	73	1353.5	1022.5	1	WV30NH_CD20_100_ER1 - 2015-11-16 17.26.56_x92184_y56560_class1	CellDetectionPaperLilija
34	73	1012.5	787.5	1	WV30NH_CD20_100_ER1 - 2015-11-16 17.26.56_x92184_y56560_class1	CellDetectionPaperLilija
35	73	1008.5	835.5	1	WV30NH_CD20_100_ER1 - 2015-11-16 17.26.56_x92184_y56560_class1	CellDetectionPaperLilija
36	73	940.5	798.5	1	WV30NH_CD20_100_ER1 - 2015-11-16 17.26.56_x92184_y56560_class1	CellDetectionPaperLilija
37	73	1232.5	934.5	1	WV30NH_CD20_100_ER1 - 2015-11-16 17.26.56_x92184_y56560_class1	CellDetectionPaperLilija
38	73	1325.5	842.5	1	WV30NH_CD20_100_ER1 - 2015-11-16 17.26.56_x92184_y56560_class1	CellDetectionPaperLilija
39	73	1551.5	1218.5	1	WV30NH_CD20_100_ER1 - 2015-11-16 17.26.56_x92184_y56560_class1	CellDetectionPaperLilija
40	73	1634.5	1209.5	1	WV30NH_CD20_100_ER1 - 2015-11-16 17.26.56_x92184_y56560_class1	CellDetectionPaperLilija
41	73	1630.5	1295.5	1	WV30NH_CD20_100_ER1 - 2015-11-16 17.26.56_x92184_y56560_class1	CellDetectionPaperLilija
42	73	1687.5	1517.5	1	WV30NH_CD20_100_ER1 - 2015-11-16 17.26.56_x92184_y56560_class1	CellDetectionPaperLilija
43	73	1821.5	1321.5	1	WV30NH_CD20_100_ER1 - 2015-11-16 17.26.56_x92184_y56560_class1	CellDetectionPaperLilija
44	73	1856.5	1220.5	1	WV30NH_CD20_100_ER1 - 2015-11-16 17.26.56_x92184_y56560_class1	CellDetectionPaperLilija
45	73	1804.5	1128.5	1	WV30NH_CD20_100_ER1 - 2015-11-16 17.26.56_x92184_y56560_class1	CellDetectionPaperLilija
46	73	1925.5	1011.5	1	WV30NH_CD20_100_ER1 - 2015-11-16 17.26.56_x92184_y56560_class1	CellDetectionPaperLilija
47	73	1953.5	958.5	1	WV30NH_CD20_100_ER1 - 2015-11-16 17.26.56_x92184_y56560_class1	CellDetectionPaperLilija
48	73	1990.5	1367.5	1	WV30NH_CD20_100_ER1 - 2015-11-16 17.26.56_x92184_y56560_class1	CellDetectionPaperLilija
49	73	1916.5	1400.5	1	WV30NH_CD20_100_ER1 - 2015-11-16 17.26.56_x92184_y56560_class1	CellDetectionPaperLilija
50	73	1852.5	1875.5	1	WV30NH_CD20_100_ER1 - 2015-11-16 17.26.56_x92184_y56560_class1	CellDetectionPaperLilija
51	73	1810.5	1864.5	1	WV30NH_CD20_100_ER1 - 2015-11-16 17.26.56_x92184_y56560_class1	CellDetectionPaperLilija
52	73	1852.5	1844.5	1	WV30NH_CD20_100_ER1 - 2015-11-16 17.26.56_x92184_y56560_class1	CellDetectionPaperLilija
53	73	1793.5	1930.5	1	WV30NH_CD20_100_ER1 - 2015-11-16 17.26.56_x92184_y56560_class1	CellDetectionPaperLilija
54	73	1845.5	1956.5	1	WV30NH_CD20_100_ER1 - 2015-11-16 17.26.56_x92184_y56560_class1	CellDetectionPaperLilija
55	73	1865.5	1978.5	1	WV30NH_CD20_100_ER1 - 2015-11-16 17.26.56_x92184_y56560_class1	CellDetectionPaperLilija
56	73	1878.5	1950.5	1	WV30NH_CD20_100_ER1 - 2015-11-16 17.26.56_x92184_y56560_class1	CellDetectionPaperLilija
57	73	1911.5	1972.5	1	WV30NH_CD20_100_ER1 - 2015-11-16 17.26.56_x92184_y56560_class1	CellDetectionPaperLilija
58	73	1947.5	1978.5	1	WV30NH_CD20_100_ER1 - 2015-11-16 17.26.56_x92184_y56560_class1	CellDetectionPaperLilija
60	73	1982.5	1969.5	1	WV30NH_CD20_100_ER1 - 2015-11-16 17.26.56_x92184_y56560_class1	CellDetectionPaperLilija
61	73	1931.5	1925.5	1	WV30NH_CD20_100_ER1 - 2015-11-16 17.26.56_x92184_y56560_class1	CellDetectionPaperLilija
62	73	1907.5	1892.5	1	WV30NH_CD20_100_ER1 - 2015-11-16 17.26.56_x92184_y56560_class1	CellDetectionPaperLilija
63	73	1933.5	1835.5	1	WV30NH_CD20_100_ER1 - 2015-11-16 17.26.56_x92184_y56560_class1	CellDetectionPaperLilija
64	73	1962.5	1864.5	1	WV30NH_CD20_100_ER1 - 2015-11-16 17.26.56_x92184_y56560_class1	CellDetectionPaperLilija
65	73	1973.5	1816.5	1	WV30NH_CD20_100_ER1 - 2015-11-16 17.26.56_x92184_y56560_class1	CellDetectionPaperLilija
66	73	1999.5	1866.5	1	WV30NH_CD20_100_ER1 - 2015-11-16 17.26.56_x92184_y56560_class1	CellDetectionPaperLilija
67	73	1940.5	1772.5	1	WV30NH_CD20_100_ER1 - 2015-11-16 17.26.56_x92184_y56560_class1	CellDetectionPaperLilija
68	73	1507.5	681.5	1	WV30NH_CD20_100_ER1 - 2015-11-16 17.26.56_x92184_y56560_class1	CellDetectionPaperLilija
69	73	1518.5	730.5	1	WV30NH_CD20_100_ER1 - 2015-11-16 17.26.56_x92184_y56560_class1	CellDetectionPaperLilija
70	73	1551.5	732.5	1	WV30NH_CD20_100_ER1 - 2015-11-16 17.26.56_x92184_y56560_class1	CellDetectionPaperLilija
71	73	1494.5	752.5	1	WV30NH_CD20_100_ER1 - 2015-11-16 17.26.56_x92184_y56560_class1	CellDetectionPaperLilija
72	73	1463.5	802.5	1	WV30NH_CD20_100_ER1 - 2015-11-16 17.26.56_x92184_y56560_class1	CellDetectionPaperLilija
73	73	1456.5	774.5	1	WV30NH_CD20_100_ER1 - 2015-11-16 17.26.56_x92184_y56560_class1	CellDetectionPaperLilija
74	73	1419.5	752.5	1	WV30NH_CD20_100_ER1 - 2015-11-16 17.26.56_x92184_y56560_class1	CellDetectionPaperLilija
75	73	1590.5	418.5	1	WV30NH_CD20_100_ER1 - 2015-11-16 17.26.56_x92184_y56560_class1	CellDetectionPaperLilija
76	73	1768.5	585.5	1	WV30NH_CD20_100_ER1 - 2015-11-16 17.26.56_x92184_y56560_class1	CellDetectionPaperLilija
77	73	1483.5	154.5	1	WV30NH_CD20_100_ER1 - 2015-11-16 17.26.56_x92184_y56560_class1	CellDetectionPaperLilija
