# Supplementary material for: Robust and accurate quantification of biomarkers of immune cells in lung cancer micro-environment using deep convolutional neural networks
Source: PeerJ. 2019 Apr 10;7:e6335. doi: 10.7717/peerj.6335 (PMC6462181; doi:10.7717/peerj.6335)
Supplement: Supplemental Information 2 — The positions of the positive cells were detected by four independent human observers on at least 64 different validation images. Each csv file stored in the zip archive represents the positive cell count and their position per person and validation image. [file peerj-07-6335-s002.zip › validation-observers/person2/WV30NH_CD20_100_ER1 - 2015-11-16 17.26.56_x94960_y20485_class1.csv]

f_markerId	f_nrOfMarkers	f_x	f_y	l_GTR	i_imagefile	i_subfolder
1	168	360.5	697.5	1	WV30NH_CD20_100_ER1 - 2015-11-16 17.26.56_x94960_y20485_class1	CellDetectionPaperLilija
2	168	377.5	739.5	1	WV30NH_CD20_100_ER1 - 2015-11-16 17.26.56_x94960_y20485_class1	CellDetectionPaperLilija
3	168	494.5	772.5	1	WV30NH_CD20_100_ER1 - 2015-11-16 17.26.56_x94960_y20485_class1	CellDetectionPaperLilija
4	168	549.5	754.5	1	WV30NH_CD20_100_ER1 - 2015-11-16 17.26.56_x94960_y20485_class1	CellDetectionPaperLilija
5	168	494.5	884.5	1	WV30NH_CD20_100_ER1 - 2015-11-16 17.26.56_x94960_y20485_class1	CellDetectionPaperLilija
6	168	610.5	1016.5	1	WV30NH_CD20_100_ER1 - 2015-11-16 17.26.56_x94960_y20485_class1	CellDetectionPaperLilija
7	168	733.5	1121.5	1	WV30NH_CD20_100_ER1 - 2015-11-16 17.26.56_x94960_y20485_class1	CellDetectionPaperLilija
8	168	654.5	1286.5	1	WV30NH_CD20_100_ER1 - 2015-11-16 17.26.56_x94960_y20485_class1	CellDetectionPaperLilija
9	168	320.5	1433.5	1	WV30NH_CD20_100_ER1 - 2015-11-16 17.26.56_x94960_y20485_class1	CellDetectionPaperLilija
10	168	311.5	1510.5	1	WV30NH_CD20_100_ER1 - 2015-11-16 17.26.56_x94960_y20485_class1	CellDetectionPaperLilija
11	168	481.5	1605.5	1	WV30NH_CD20_100_ER1 - 2015-11-16 17.26.56_x94960_y20485_class1	CellDetectionPaperLilija
12	168	92.5	1341.5	1	WV30NH_CD20_100_ER1 - 2015-11-16 17.26.56_x94960_y20485_class1	CellDetectionPaperLilija
13	168	819.5	275.5	1	WV30NH_CD20_100_ER1 - 2015-11-16 17.26.56_x94960_y20485_class1	CellDetectionPaperLilija
14	168	799.5	119.5	1	WV30NH_CD20_100_ER1 - 2015-11-16 17.26.56_x94960_y20485_class1	CellDetectionPaperLilija
15	168	834.5	75.5	1	WV30NH_CD20_100_ER1 - 2015-11-16 17.26.56_x94960_y20485_class1	CellDetectionPaperLilija
16	168	797.5	22.5	1	WV30NH_CD20_100_ER1 - 2015-11-16 17.26.56_x94960_y20485_class1	CellDetectionPaperLilija
17	168	599.5	495.5	1	WV30NH_CD20_100_ER1 - 2015-11-16 17.26.56_x94960_y20485_class1	CellDetectionPaperLilija
18	168	465.5	556.5	1	WV30NH_CD20_100_ER1 - 2015-11-16 17.26.56_x94960_y20485_class1	CellDetectionPaperLilija
19	168	320.5	477.5	1	WV30NH_CD20_100_ER1 - 2015-11-16 17.26.56_x94960_y20485_class1	CellDetectionPaperLilija
20	168	551.5	130.5	1	WV30NH_CD20_100_ER1 - 2015-11-16 17.26.56_x94960_y20485_class1	CellDetectionPaperLilija
21	168	817.5	613.5	1	WV30NH_CD20_100_ER1 - 2015-11-16 17.26.56_x94960_y20485_class1	CellDetectionPaperLilija
22	168	821.5	657.5	1	WV30NH_CD20_100_ER1 - 2015-11-16 17.26.56_x94960_y20485_class1	CellDetectionPaperLilija
23	168	861.5	668.5	1	WV30NH_CD20_100_ER1 - 2015-11-16 17.26.56_x94960_y20485_class1	CellDetectionPaperLilija
24	168	1087.5	822.5	1	WV30NH_CD20_100_ER1 - 2015-11-16 17.26.56_x94960_y20485_class1	CellDetectionPaperLilija
26	168	1138.5	769.5	1	WV30NH_CD20_100_ER1 - 2015-11-16 17.26.56_x94960_y20485_class1	CellDetectionPaperLilija
27	168	1015.5	925.5	1	WV30NH_CD20_100_ER1 - 2015-11-16 17.26.56_x94960_y20485_class1	CellDetectionPaperLilija
28	168	1197.5	908.5	1	WV30NH_CD20_100_ER1 - 2015-11-16 17.26.56_x94960_y20485_class1	CellDetectionPaperLilija
29	168	733.5	875.5	1	WV30NH_CD20_100_ER1 - 2015-11-16 17.26.56_x94960_y20485_class1	CellDetectionPaperLilija
30	168	999.5	1418.5	1	WV30NH_CD20_100_ER1 - 2015-11-16 17.26.56_x94960_y20485_class1	CellDetectionPaperLilija
31	168	1015.5	1576.5	1	WV30NH_CD20_100_ER1 - 2015-11-16 17.26.56_x94960_y20485_class1	CellDetectionPaperLilija
32	168	1056.5	1627.5	1	WV30NH_CD20_100_ER1 - 2015-11-16 17.26.56_x94960_y20485_class1	CellDetectionPaperLilija
33	168	1122.5	1653.5	1	WV30NH_CD20_100_ER1 - 2015-11-16 17.26.56_x94960_y20485_class1	CellDetectionPaperLilija
34	168	1107.5	1783.5	1	WV30NH_CD20_100_ER1 - 2015-11-16 17.26.56_x94960_y20485_class1	CellDetectionPaperLilija
35	168	1147.5	1978.5	1	WV30NH_CD20_100_ER1 - 2015-11-16 17.26.56_x94960_y20485_class1	CellDetectionPaperLilija
36	168	971.5	1818.5	1	WV30NH_CD20_100_ER1 - 2015-11-16 17.26.56_x94960_y20485_class1	CellDetectionPaperLilija
37	168	823.5	1774.5	1	WV30NH_CD20_100_ER1 - 2015-11-16 17.26.56_x94960_y20485_class1	CellDetectionPaperLilija
38	168	481.5	1796.5	1	WV30NH_CD20_100_ER1 - 2015-11-16 17.26.56_x94960_y20485_class1	CellDetectionPaperLilija
39	168	390.5	1947.5	1	WV30NH_CD20_100_ER1 - 2015-11-16 17.26.56_x94960_y20485_class1	CellDetectionPaperLilija
40	168	379.5	1662.5	1	WV30NH_CD20_100_ER1 - 2015-11-16 17.26.56_x94960_y20485_class1	CellDetectionPaperLilija
41	168	476.5	1684.5	1	WV30NH_CD20_100_ER1 - 2015-11-16 17.26.56_x94960_y20485_class1	CellDetectionPaperLilija
42	168	1358.5	1996.5	1	WV30NH_CD20_100_ER1 - 2015-11-16 17.26.56_x94960_y20485_class1	CellDetectionPaperLilija
43	168	1397.5	1987.5	1	WV30NH_CD20_100_ER1 - 2015-11-16 17.26.56_x94960_y20485_class1	CellDetectionPaperLilija
44	168	1397.5	1919.5	1	WV30NH_CD20_100_ER1 - 2015-11-16 17.26.56_x94960_y20485_class1	CellDetectionPaperLilija
45	168	1358.5	1899.5	1	WV30NH_CD20_100_ER1 - 2015-11-16 17.26.56_x94960_y20485_class1	CellDetectionPaperLilija
46	168	1287.5	1802.5	1	WV30NH_CD20_100_ER1 - 2015-11-16 17.26.56_x94960_y20485_class1	CellDetectionPaperLilija
47	168	1212.5	1717.5	1	WV30NH_CD20_100_ER1 - 2015-11-16 17.26.56_x94960_y20485_class1	CellDetectionPaperLilija
48	168	1254.5	1719.5	1	WV30NH_CD20_100_ER1 - 2015-11-16 17.26.56_x94960_y20485_class1	CellDetectionPaperLilija
49	168	1320.5	1703.5	1	WV30NH_CD20_100_ER1 - 2015-11-16 17.26.56_x94960_y20485_class1	CellDetectionPaperLilija
50	168	1287.5	1602.5	1	WV30NH_CD20_100_ER1 - 2015-11-16 17.26.56_x94960_y20485_class1	CellDetectionPaperLilija
51	168	1384.5	1697.5	1	WV30NH_CD20_100_ER1 - 2015-11-16 17.26.56_x94960_y20485_class1	CellDetectionPaperLilija
52	168	1417.5	1701.5	1	WV30NH_CD20_100_ER1 - 2015-11-16 17.26.56_x94960_y20485_class1	CellDetectionPaperLilija
53	168	1437.5	1734.5	1	WV30NH_CD20_100_ER1 - 2015-11-16 17.26.56_x94960_y20485_class1	CellDetectionPaperLilija
54	168	1467.5	1701.5	1	WV30NH_CD20_100_ER1 - 2015-11-16 17.26.56_x94960_y20485_class1	CellDetectionPaperLilija
55	168	1509.5	1785.5	1	WV30NH_CD20_100_ER1 - 2015-11-16 17.26.56_x94960_y20485_class1	CellDetectionPaperLilija
56	168	1542.5	1765.5	1	WV30NH_CD20_100_ER1 - 2015-11-16 17.26.56_x94960_y20485_class1	CellDetectionPaperLilija
57	168	1610.5	1710.5	1	WV30NH_CD20_100_ER1 - 2015-11-16 17.26.56_x94960_y20485_class1	CellDetectionPaperLilija
58	168	1555.5	1939.5	1	WV30NH_CD20_100_ER1 - 2015-11-16 17.26.56_x94960_y20485_class1	CellDetectionPaperLilija
59	168	1507.5	1925.5	1	WV30NH_CD20_100_ER1 - 2015-11-16 17.26.56_x94960_y20485_class1	CellDetectionPaperLilija
60	168	1533.5	1912.5	1	WV30NH_CD20_100_ER1 - 2015-11-16 17.26.56_x94960_y20485_class1	CellDetectionPaperLilija
61	168	1522.5	1961.5	1	WV30NH_CD20_100_ER1 - 2015-11-16 17.26.56_x94960_y20485_class1	CellDetectionPaperLilija
62	168	1582.5	1925.5	1	WV30NH_CD20_100_ER1 - 2015-11-16 17.26.56_x94960_y20485_class1	CellDetectionPaperLilija
63	168	1597.5	1954.5	1	WV30NH_CD20_100_ER1 - 2015-11-16 17.26.56_x94960_y20485_class1	CellDetectionPaperLilija
64	168	1639.5	1952.5	1	WV30NH_CD20_100_ER1 - 2015-11-16 17.26.56_x94960_y20485_class1	CellDetectionPaperLilija
66	168	1623.5	1914.5	1	WV30NH_CD20_100_ER1 - 2015-11-16 17.26.56_x94960_y20485_class1	CellDetectionPaperLilija
67	168	1643.5	1879.5	1	WV30NH_CD20_100_ER1 - 2015-11-16 17.26.56_x94960_y20485_class1	CellDetectionPaperLilija
68	168	1659.5	1901.5	1	WV30NH_CD20_100_ER1 - 2015-11-16 17.26.56_x94960_y20485_class1	CellDetectionPaperLilija
69	168	1687.5	1868.5	1	WV30NH_CD20_100_ER1 - 2015-11-16 17.26.56_x94960_y20485_class1	CellDetectionPaperLilija
70	168	1648.5	1844.5	1	WV30NH_CD20_100_ER1 - 2015-11-16 17.26.56_x94960_y20485_class1	CellDetectionPaperLilija
71	168	1729.5	1868.5	1	WV30NH_CD20_100_ER1 - 2015-11-16 17.26.56_x94960_y20485_class1	CellDetectionPaperLilija
72	168	1716.5	1908.5	1	WV30NH_CD20_100_ER1 - 2015-11-16 17.26.56_x94960_y20485_class1	CellDetectionPaperLilija
73	168	1714.5	1947.5	1	WV30NH_CD20_100_ER1 - 2015-11-16 17.26.56_x94960_y20485_class1	CellDetectionPaperLilija
74	168	1733.5	1983.5	1	WV30NH_CD20_100_ER1 - 2015-11-16 17.26.56_x94960_y20485_class1	CellDetectionPaperLilija
75	168	1766.5	1930.5	1	WV30NH_CD20_100_ER1 - 2015-11-16 17.26.56_x94960_y20485_class1	CellDetectionPaperLilija
76	168	1839.5	1928.5	1	WV30NH_CD20_100_ER1 - 2015-11-16 17.26.56_x94960_y20485_class1	CellDetectionPaperLilija
77	168	1914.5	1928.5	1	WV30NH_CD20_100_ER1 - 2015-11-16 17.26.56_x94960_y20485_class1	CellDetectionPaperLilija
78	168	1973.5	1892.5	1	WV30NH_CD20_100_ER1 - 2015-11-16 17.26.56_x94960_y20485_class1	CellDetectionPaperLilija
79	168	1927.5	1864.5	1	WV30NH_CD20_100_ER1 - 2015-11-16 17.26.56_x94960_y20485_class1	CellDetectionPaperLilija
80	168	1971.5	1846.5	1	WV30NH_CD20_100_ER1 - 2015-11-16 17.26.56_x94960_y20485_class1	CellDetectionPaperLilija
81	168	1885.5	1838.5	1	WV30NH_CD20_100_ER1 - 2015-11-16 17.26.56_x94960_y20485_class1	CellDetectionPaperLilija
82	168	1817.5	1798.5	1	WV30NH_CD20_100_ER1 - 2015-11-16 17.26.56_x94960_y20485_class1	CellDetectionPaperLilija
83	168	1852.5	1752.5	1	WV30NH_CD20_100_ER1 - 2015-11-16 17.26.56_x94960_y20485_class1	CellDetectionPaperLilija
84	168	1771.5	1664.5	1	WV30NH_CD20_100_ER1 - 2015-11-16 17.26.56_x94960_y20485_class1	CellDetectionPaperLilija
85	168	1705.5	1627.5	1	WV30NH_CD20_100_ER1 - 2015-11-16 17.26.56_x94960_y20485_class1	CellDetectionPaperLilija
86	168	1707.5	1563.5	1	WV30NH_CD20_100_ER1 - 2015-11-16 17.26.56_x94960_y20485_class1	CellDetectionPaperLilija
87	168	1826.5	1585.5	1	WV30NH_CD20_100_ER1 - 2015-11-16 17.26.56_x94960_y20485_class1	CellDetectionPaperLilija
88	168	1788.5	1521.5	1	WV30NH_CD20_100_ER1 - 2015-11-16 17.26.56_x94960_y20485_class1	CellDetectionPaperLilija
89	168	1729.5	1464.5	1	WV30NH_CD20_100_ER1 - 2015-11-16 17.26.56_x94960_y20485_class1	CellDetectionPaperLilija
90	168	1812.5	1481.5	1	WV30NH_CD20_100_ER1 - 2015-11-16 17.26.56_x94960_y20485_class1	CellDetectionPaperLilija
91	168	1872.5	1497.5	1	WV30NH_CD20_100_ER1 - 2015-11-16 17.26.56_x94960_y20485_class1	CellDetectionPaperLilija
92	168	1845.5	1438.5	1	WV30NH_CD20_100_ER1 - 2015-11-16 17.26.56_x94960_y20485_class1	CellDetectionPaperLilija
93	168	1799.5	1427.5	1	WV30NH_CD20_100_ER1 - 2015-11-16 17.26.56_x94960_y20485_class1	CellDetectionPaperLilija
94	168	1771.5	1411.5	1	WV30NH_CD20_100_ER1 - 2015-11-16 17.26.56_x94960_y20485_class1	CellDetectionPaperLilija
95	168	1817.5	1354.5	1	WV30NH_CD20_100_ER1 - 2015-11-16 17.26.56_x94960_y20485_class1	CellDetectionPaperLilija
96	168	1801.5	1374.5	1	WV30NH_CD20_100_ER1 - 2015-11-16 17.26.56_x94960_y20485_class1	CellDetectionPaperLilija
97	168	1828.5	1396.5	1	WV30NH_CD20_100_ER1 - 2015-11-16 17.26.56_x94960_y20485_class1	CellDetectionPaperLilija
98	168	1867.5	1277.5	1	WV30NH_CD20_100_ER1 - 2015-11-16 17.26.56_x94960_y20485_class1	CellDetectionPaperLilija
99	168	1808.5	1266.5	1	WV30NH_CD20_100_ER1 - 2015-11-16 17.26.56_x94960_y20485_class1	CellDetectionPaperLilija
100	168	1905.5	1262.5	1	WV30NH_CD20_100_ER1 - 2015-11-16 17.26.56_x94960_y20485_class1	CellDetectionPaperLilija
101	168	1927.5	1299.5	1	WV30NH_CD20_100_ER1 - 2015-11-16 17.26.56_x94960_y20485_class1	CellDetectionPaperLilija
102	168	1968.5	1356.5	1	WV30NH_CD20_100_ER1 - 2015-11-16 17.26.56_x94960_y20485_class1	CellDetectionPaperLilija
103	168	1925.5	1169.5	1	WV30NH_CD20_100_ER1 - 2015-11-16 17.26.56_x94960_y20485_class1	CellDetectionPaperLilija
104	168	1874.5	1169.5	1	WV30NH_CD20_100_ER1 - 2015-11-16 17.26.56_x94960_y20485_class1	CellDetectionPaperLilija
105	168	1696.5	1220.5	1	WV30NH_CD20_100_ER1 - 2015-11-16 17.26.56_x94960_y20485_class1	CellDetectionPaperLilija
106	168	1626.5	1172.5	1	WV30NH_CD20_100_ER1 - 2015-11-16 17.26.56_x94960_y20485_class1	CellDetectionPaperLilija
107	168	1610.5	1396.5	1	WV30NH_CD20_100_ER1 - 2015-11-16 17.26.56_x94960_y20485_class1	CellDetectionPaperLilija
108	168	1619.5	1479.5	1	WV30NH_CD20_100_ER1 - 2015-11-16 17.26.56_x94960_y20485_class1	CellDetectionPaperLilija
109	168	1617.5	1288.5	1	WV30NH_CD20_100_ER1 - 2015-11-16 17.26.56_x94960_y20485_class1	CellDetectionPaperLilija
110	168	1450.5	1394.5	1	WV30NH_CD20_100_ER1 - 2015-11-16 17.26.56_x94960_y20485_class1	CellDetectionPaperLilija
111	168	1465.5	1308.5	1	WV30NH_CD20_100_ER1 - 2015-11-16 17.26.56_x94960_y20485_class1	CellDetectionPaperLilija
113	168	1430.5	1312.5	1	WV30NH_CD20_100_ER1 - 2015-11-16 17.26.56_x94960_y20485_class1	CellDetectionPaperLilija
114	168	1401.5	1281.5	1	WV30NH_CD20_100_ER1 - 2015-11-16 17.26.56_x94960_y20485_class1	CellDetectionPaperLilija
115	168	1395.5	1242.5	1	WV30NH_CD20_100_ER1 - 2015-11-16 17.26.56_x94960_y20485_class1	CellDetectionPaperLilija
116	168	1318.5	1481.5	1	WV30NH_CD20_100_ER1 - 2015-11-16 17.26.56_x94960_y20485_class1	CellDetectionPaperLilija
117	168	1340.5	1431.5	1	WV30NH_CD20_100_ER1 - 2015-11-16 17.26.56_x94960_y20485_class1	CellDetectionPaperLilija
118	168	1551.5	1103.5	1	WV30NH_CD20_100_ER1 - 2015-11-16 17.26.56_x94960_y20485_class1	CellDetectionPaperLilija
119	168	1461.5	1029.5	1	WV30NH_CD20_100_ER1 - 2015-11-16 17.26.56_x94960_y20485_class1	CellDetectionPaperLilija
120	168	1740.5	954.5	1	WV30NH_CD20_100_ER1 - 2015-11-16 17.26.56_x94960_y20485_class1	CellDetectionPaperLilija
121	168	1771.5	1020.5	1	WV30NH_CD20_100_ER1 - 2015-11-16 17.26.56_x94960_y20485_class1	CellDetectionPaperLilija
122	168	1766.5	1103.5	1	WV30NH_CD20_100_ER1 - 2015-11-16 17.26.56_x94960_y20485_class1	CellDetectionPaperLilija
123	168	1804.5	1121.5	1	WV30NH_CD20_100_ER1 - 2015-11-16 17.26.56_x94960_y20485_class1	CellDetectionPaperLilija
124	168	1837.5	1156.5	1	WV30NH_CD20_100_ER1 - 2015-11-16 17.26.56_x94960_y20485_class1	CellDetectionPaperLilija
125	168	1927.5	1081.5	1	WV30NH_CD20_100_ER1 - 2015-11-16 17.26.56_x94960_y20485_class1	CellDetectionPaperLilija
126	168	1898.5	1057.5	1	WV30NH_CD20_100_ER1 - 2015-11-16 17.26.56_x94960_y20485_class1	CellDetectionPaperLilija
127	168	1986.5	1106.5	1	WV30NH_CD20_100_ER1 - 2015-11-16 17.26.56_x94960_y20485_class1	CellDetectionPaperLilija
128	168	1979.5	1139.5	1	WV30NH_CD20_100_ER1 - 2015-11-16 17.26.56_x94960_y20485_class1	CellDetectionPaperLilija
129	168	1975.5	1075.5	1	WV30NH_CD20_100_ER1 - 2015-11-16 17.26.56_x94960_y20485_class1	CellDetectionPaperLilija
130	168	1975.5	978.5	1	WV30NH_CD20_100_ER1 - 2015-11-16 17.26.56_x94960_y20485_class1	CellDetectionPaperLilija
131	168	1894.5	952.5	1	WV30NH_CD20_100_ER1 - 2015-11-16 17.26.56_x94960_y20485_class1	CellDetectionPaperLilija
132	168	1947.5	908.5	1	WV30NH_CD20_100_ER1 - 2015-11-16 17.26.56_x94960_y20485_class1	CellDetectionPaperLilija
133	168	1050.5	303.5	1	WV30NH_CD20_100_ER1 - 2015-11-16 17.26.56_x94960_y20485_class1	CellDetectionPaperLilija
134	168	1241.5	341.5	1	WV30NH_CD20_100_ER1 - 2015-11-16 17.26.56_x94960_y20485_class1	CellDetectionPaperLilija
135	168	1228.5	530.5	1	WV30NH_CD20_100_ER1 - 2015-11-16 17.26.56_x94960_y20485_class1	CellDetectionPaperLilija
136	168	1248.5	596.5	1	WV30NH_CD20_100_ER1 - 2015-11-16 17.26.56_x94960_y20485_class1	CellDetectionPaperLilija
137	168	1340.5	565.5	1	WV30NH_CD20_100_ER1 - 2015-11-16 17.26.56_x94960_y20485_class1	CellDetectionPaperLilija
138	168	1432.5	697.5	1	WV30NH_CD20_100_ER1 - 2015-11-16 17.26.56_x94960_y20485_class1	CellDetectionPaperLilija
139	168	1388.5	664.5	1	WV30NH_CD20_100_ER1 - 2015-11-16 17.26.56_x94960_y20485_class1	CellDetectionPaperLilija
140	168	1338.5	631.5	1	WV30NH_CD20_100_ER1 - 2015-11-16 17.26.56_x94960_y20485_class1	CellDetectionPaperLilija
141	168	1478.5	596.5	1	WV30NH_CD20_100_ER1 - 2015-11-16 17.26.56_x94960_y20485_class1	CellDetectionPaperLilija
142	168	1533.5	730.5	1	WV30NH_CD20_100_ER1 - 2015-11-16 17.26.56_x94960_y20485_class1	CellDetectionPaperLilija
143	168	1558.5	618.5	1	WV30NH_CD20_100_ER1 - 2015-11-16 17.26.56_x94960_y20485_class1	CellDetectionPaperLilija
144	168	1608.5	736.5	1	WV30NH_CD20_100_ER1 - 2015-11-16 17.26.56_x94960_y20485_class1	CellDetectionPaperLilija
145	168	1656.5	754.5	1	WV30NH_CD20_100_ER1 - 2015-11-16 17.26.56_x94960_y20485_class1	CellDetectionPaperLilija
146	168	1641.5	655.5	1	WV30NH_CD20_100_ER1 - 2015-11-16 17.26.56_x94960_y20485_class1	CellDetectionPaperLilija
147	168	1634.5	598.5	1	WV30NH_CD20_100_ER1 - 2015-11-16 17.26.56_x94960_y20485_class1	CellDetectionPaperLilija
148	168	1461.5	449.5	1	WV30NH_CD20_100_ER1 - 2015-11-16 17.26.56_x94960_y20485_class1	CellDetectionPaperLilija
149	168	1601.5	312.5	1	WV30NH_CD20_100_ER1 - 2015-11-16 17.26.56_x94960_y20485_class1	CellDetectionPaperLilija
150	168	1617.5	60.5	1	WV30NH_CD20_100_ER1 - 2015-11-16 17.26.56_x94960_y20485_class1	CellDetectionPaperLilija
151	168	1716.5	24.5	1	WV30NH_CD20_100_ER1 - 2015-11-16 17.26.56_x94960_y20485_class1	CellDetectionPaperLilija
152	168	1758.5	57.5	1	WV30NH_CD20_100_ER1 - 2015-11-16 17.26.56_x94960_y20485_class1	CellDetectionPaperLilija
153	168	1793.5	9.5	1	WV30NH_CD20_100_ER1 - 2015-11-16 17.26.56_x94960_y20485_class1	CellDetectionPaperLilija
154	168	1817.5	79.5	1	WV30NH_CD20_100_ER1 - 2015-11-16 17.26.56_x94960_y20485_class1	CellDetectionPaperLilija
155	168	1819.5	130.5	1	WV30NH_CD20_100_ER1 - 2015-11-16 17.26.56_x94960_y20485_class1	CellDetectionPaperLilija
156	168	1870.5	132.5	1	WV30NH_CD20_100_ER1 - 2015-11-16 17.26.56_x94960_y20485_class1	CellDetectionPaperLilija
157	168	1892.5	16.5	1	WV30NH_CD20_100_ER1 - 2015-11-16 17.26.56_x94960_y20485_class1	CellDetectionPaperLilija
158	168	1958.5	202.5	1	WV30NH_CD20_100_ER1 - 2015-11-16 17.26.56_x94960_y20485_class1	CellDetectionPaperLilija
159	168	1887.5	255.5	1	WV30NH_CD20_100_ER1 - 2015-11-16 17.26.56_x94960_y20485_class1	CellDetectionPaperLilija
160	168	1863.5	317.5	1	WV30NH_CD20_100_ER1 - 2015-11-16 17.26.56_x94960_y20485_class1	CellDetectionPaperLilija
161	168	1738.5	596.5	1	WV30NH_CD20_100_ER1 - 2015-11-16 17.26.56_x94960_y20485_class1	CellDetectionPaperLilija
162	168	1740.5	635.5	1	WV30NH_CD20_100_ER1 - 2015-11-16 17.26.56_x94960_y20485_class1	CellDetectionPaperLilija
163	168	1843.5	629.5	1	WV30NH_CD20_100_ER1 - 2015-11-16 17.26.56_x94960_y20485_class1	CellDetectionPaperLilija
164	168	1905.5	521.5	1	WV30NH_CD20_100_ER1 - 2015-11-16 17.26.56_x94960_y20485_class1	CellDetectionPaperLilija
165	168	1922.5	550.5	1	WV30NH_CD20_100_ER1 - 2015-11-16 17.26.56_x94960_y20485_class1	CellDetectionPaperLilija
166	168	1938.5	616.5	1	WV30NH_CD20_100_ER1 - 2015-11-16 17.26.56_x94960_y20485_class1	CellDetectionPaperLilija
167	168	1938.5	660.5	1	WV30NH_CD20_100_ER1 - 2015-11-16 17.26.56_x94960_y20485_class1	CellDetectionPaperLilija
168	168	1997.5	613.5	1	WV30NH_CD20_100_ER1 - 2015-11-16 17.26.56_x94960_y20485_class1	CellDetectionPaperLilija
169	168	1968.5	816.5	1	WV30NH_CD20_100_ER1 - 2015-11-16 17.26.56_x94960_y20485_class1	CellDetectionPaperLilija
170	168	1918.5	838.5	1	WV30NH_CD20_100_ER1 - 2015-11-16 17.26.56_x94960_y20485_class1	CellDetectionPaperLilija
171	168	1610.5	855.5	1	WV30NH_CD20_100_ER1 - 2015-11-16 17.26.56_x94960_y20485_class1	CellDetectionPaperLilija
