# Supplementary material for: Robust and accurate quantification of biomarkers of immune cells in lung cancer micro-environment using deep convolutional neural networks
Source: PeerJ. 2019 Apr 10;7:e6335. doi: 10.7717/peerj.6335 (PMC6462181; doi:10.7717/peerj.6335)
Supplement: Supplemental Information 2 — The positions of the positive cells were detected by four independent human observers on at least 64 different validation images. Each csv file stored in the zip archive represents the positive cell count and their position per person and validation image. [file peerj-07-6335-s002.zip › validation-observers/person2/WV30NH_CD3_100_ER1 - 2015-11-16 14.22.30_x33413_y50476_class1.csv]

f_markerId	f_nrOfMarkers	f_x	f_y	l_GTR	i_imagefile	i_subfolder
1	181	166.5	367.5	1	WV30NH_CD3_100_ER1 - 2015-11-16 14.22.30_x33413_y50476_class1	CellDetectionPaperLilija
2	181	26.5	396.5	1	WV30NH_CD3_100_ER1 - 2015-11-16 14.22.30_x33413_y50476_class1	CellDetectionPaperLilija
3	181	17.5	460.5	1	WV30NH_CD3_100_ER1 - 2015-11-16 14.22.30_x33413_y50476_class1	CellDetectionPaperLilija
5	181	331.5	591.5	1	WV30NH_CD3_100_ER1 - 2015-11-16 14.22.30_x33413_y50476_class1	CellDetectionPaperLilija
6	181	223.5	616.5	1	WV30NH_CD3_100_ER1 - 2015-11-16 14.22.30_x33413_y50476_class1	CellDetectionPaperLilija
7	181	37.5	635.5	1	WV30NH_CD3_100_ER1 - 2015-11-16 14.22.30_x33413_y50476_class1	CellDetectionPaperLilija
8	181	105.5	767.5	1	WV30NH_CD3_100_ER1 - 2015-11-16 14.22.30_x33413_y50476_class1	CellDetectionPaperLilija
9	181	195.5	736.5	1	WV30NH_CD3_100_ER1 - 2015-11-16 14.22.30_x33413_y50476_class1	CellDetectionPaperLilija
10	181	138.5	965.5	1	WV30NH_CD3_100_ER1 - 2015-11-16 14.22.30_x33413_y50476_class1	CellDetectionPaperLilija
11	181	184.5	1033.5	1	WV30NH_CD3_100_ER1 - 2015-11-16 14.22.30_x33413_y50476_class1	CellDetectionPaperLilija
12	181	215.5	956.5	1	WV30NH_CD3_100_ER1 - 2015-11-16 14.22.30_x33413_y50476_class1	CellDetectionPaperLilija
13	181	232.5	1031.5	1	WV30NH_CD3_100_ER1 - 2015-11-16 14.22.30_x33413_y50476_class1	CellDetectionPaperLilija
14	181	300.5	1077.5	1	WV30NH_CD3_100_ER1 - 2015-11-16 14.22.30_x33413_y50476_class1	CellDetectionPaperLilija
15	181	100.5	1136.5	1	WV30NH_CD3_100_ER1 - 2015-11-16 14.22.30_x33413_y50476_class1	CellDetectionPaperLilija
16	181	8.5	1486.5	1	WV30NH_CD3_100_ER1 - 2015-11-16 14.22.30_x33413_y50476_class1	CellDetectionPaperLilija
17	181	30.5	1543.5	1	WV30NH_CD3_100_ER1 - 2015-11-16 14.22.30_x33413_y50476_class1	CellDetectionPaperLilija
18	181	241.5	1464.5	1	WV30NH_CD3_100_ER1 - 2015-11-16 14.22.30_x33413_y50476_class1	CellDetectionPaperLilija
19	181	182.5	536.5	1	WV30NH_CD3_100_ER1 - 2015-11-16 14.22.30_x33413_y50476_class1	CellDetectionPaperLilija
20	181	230.5	495.5	1	WV30NH_CD3_100_ER1 - 2015-11-16 14.22.30_x33413_y50476_class1	CellDetectionPaperLilija
21	181	204.5	460.5	1	WV30NH_CD3_100_ER1 - 2015-11-16 14.22.30_x33413_y50476_class1	CellDetectionPaperLilija
22	181	92.5	563.5	1	WV30NH_CD3_100_ER1 - 2015-11-16 14.22.30_x33413_y50476_class1	CellDetectionPaperLilija
23	181	522.5	554.5	1	WV30NH_CD3_100_ER1 - 2015-11-16 14.22.30_x33413_y50476_class1	CellDetectionPaperLilija
24	181	529.5	389.5	1	WV30NH_CD3_100_ER1 - 2015-11-16 14.22.30_x33413_y50476_class1	CellDetectionPaperLilija
25	181	107.5	62.5	1	WV30NH_CD3_100_ER1 - 2015-11-16 14.22.30_x33413_y50476_class1	CellDetectionPaperLilija
26	181	498.5	77.5	1	WV30NH_CD3_100_ER1 - 2015-11-16 14.22.30_x33413_y50476_class1	CellDetectionPaperLilija
27	181	894.5	38.5	1	WV30NH_CD3_100_ER1 - 2015-11-16 14.22.30_x33413_y50476_class1	CellDetectionPaperLilija
28	181	903.5	453.5	1	WV30NH_CD3_100_ER1 - 2015-11-16 14.22.30_x33413_y50476_class1	CellDetectionPaperLilija
29	181	905.5	530.5	1	WV30NH_CD3_100_ER1 - 2015-11-16 14.22.30_x33413_y50476_class1	CellDetectionPaperLilija
30	181	1048.5	314.5	1	WV30NH_CD3_100_ER1 - 2015-11-16 14.22.30_x33413_y50476_class1	CellDetectionPaperLilija
31	181	1206.5	345.5	1	WV30NH_CD3_100_ER1 - 2015-11-16 14.22.30_x33413_y50476_class1	CellDetectionPaperLilija
32	181	1186.5	73.5	1	WV30NH_CD3_100_ER1 - 2015-11-16 14.22.30_x33413_y50476_class1	CellDetectionPaperLilija
33	181	1298.5	60.5	1	WV30NH_CD3_100_ER1 - 2015-11-16 14.22.30_x33413_y50476_class1	CellDetectionPaperLilija
34	181	1588.5	114.5	1	WV30NH_CD3_100_ER1 - 2015-11-16 14.22.30_x33413_y50476_class1	CellDetectionPaperLilija
35	181	1360.5	347.5	1	WV30NH_CD3_100_ER1 - 2015-11-16 14.22.30_x33413_y50476_class1	CellDetectionPaperLilija
36	181	1390.5	281.5	1	WV30NH_CD3_100_ER1 - 2015-11-16 14.22.30_x33413_y50476_class1	CellDetectionPaperLilija
37	181	1443.5	330.5	1	WV30NH_CD3_100_ER1 - 2015-11-16 14.22.30_x33413_y50476_class1	CellDetectionPaperLilija
38	181	1503.5	363.5	1	WV30NH_CD3_100_ER1 - 2015-11-16 14.22.30_x33413_y50476_class1	CellDetectionPaperLilija
39	181	1472.5	347.5	1	WV30NH_CD3_100_ER1 - 2015-11-16 14.22.30_x33413_y50476_class1	CellDetectionPaperLilija
40	181	1520.5	301.5	1	WV30NH_CD3_100_ER1 - 2015-11-16 14.22.30_x33413_y50476_class1	CellDetectionPaperLilija
41	181	1538.5	352.5	1	WV30NH_CD3_100_ER1 - 2015-11-16 14.22.30_x33413_y50476_class1	CellDetectionPaperLilija
42	181	1584.5	361.5	1	WV30NH_CD3_100_ER1 - 2015-11-16 14.22.30_x33413_y50476_class1	CellDetectionPaperLilija
43	181	1593.5	409.5	1	WV30NH_CD3_100_ER1 - 2015-11-16 14.22.30_x33413_y50476_class1	CellDetectionPaperLilija
44	181	1639.5	444.5	1	WV30NH_CD3_100_ER1 - 2015-11-16 14.22.30_x33413_y50476_class1	CellDetectionPaperLilija
45	181	1652.5	490.5	1	WV30NH_CD3_100_ER1 - 2015-11-16 14.22.30_x33413_y50476_class1	CellDetectionPaperLilija
46	181	1731.5	490.5	1	WV30NH_CD3_100_ER1 - 2015-11-16 14.22.30_x33413_y50476_class1	CellDetectionPaperLilija
47	181	1874.5	484.5	1	WV30NH_CD3_100_ER1 - 2015-11-16 14.22.30_x33413_y50476_class1	CellDetectionPaperLilija
48	181	1909.5	517.5	1	WV30NH_CD3_100_ER1 - 2015-11-16 14.22.30_x33413_y50476_class1	CellDetectionPaperLilija
49	181	1874.5	312.5	1	WV30NH_CD3_100_ER1 - 2015-11-16 14.22.30_x33413_y50476_class1	CellDetectionPaperLilija
50	181	1630.5	525.5	1	WV30NH_CD3_100_ER1 - 2015-11-16 14.22.30_x33413_y50476_class1	CellDetectionPaperLilija
51	181	1582.5	462.5	1	WV30NH_CD3_100_ER1 - 2015-11-16 14.22.30_x33413_y50476_class1	CellDetectionPaperLilija
53	181	1481.5	479.5	1	WV30NH_CD3_100_ER1 - 2015-11-16 14.22.30_x33413_y50476_class1	CellDetectionPaperLilija
54	181	1450.5	455.5	1	WV30NH_CD3_100_ER1 - 2015-11-16 14.22.30_x33413_y50476_class1	CellDetectionPaperLilija
55	181	1388.5	503.5	1	WV30NH_CD3_100_ER1 - 2015-11-16 14.22.30_x33413_y50476_class1	CellDetectionPaperLilija
56	181	1351.5	512.5	1	WV30NH_CD3_100_ER1 - 2015-11-16 14.22.30_x33413_y50476_class1	CellDetectionPaperLilija
57	181	1421.5	536.5	1	WV30NH_CD3_100_ER1 - 2015-11-16 14.22.30_x33413_y50476_class1	CellDetectionPaperLilija
58	181	1448.5	605.5	1	WV30NH_CD3_100_ER1 - 2015-11-16 14.22.30_x33413_y50476_class1	CellDetectionPaperLilija
59	181	1593.5	596.5	1	WV30NH_CD3_100_ER1 - 2015-11-16 14.22.30_x33413_y50476_class1	CellDetectionPaperLilija
60	181	1549.5	660.5	1	WV30NH_CD3_100_ER1 - 2015-11-16 14.22.30_x33413_y50476_class1	CellDetectionPaperLilija
61	181	1663.5	706.5	1	WV30NH_CD3_100_ER1 - 2015-11-16 14.22.30_x33413_y50476_class1	CellDetectionPaperLilija
62	181	1623.5	747.5	1	WV30NH_CD3_100_ER1 - 2015-11-16 14.22.30_x33413_y50476_class1	CellDetectionPaperLilija
63	181	1740.5	679.5	1	WV30NH_CD3_100_ER1 - 2015-11-16 14.22.30_x33413_y50476_class1	CellDetectionPaperLilija
64	181	1790.5	657.5	1	WV30NH_CD3_100_ER1 - 2015-11-16 14.22.30_x33413_y50476_class1	CellDetectionPaperLilija
65	181	1716.5	640.5	1	WV30NH_CD3_100_ER1 - 2015-11-16 14.22.30_x33413_y50476_class1	CellDetectionPaperLilija
66	181	1683.5	565.5	1	WV30NH_CD3_100_ER1 - 2015-11-16 14.22.30_x33413_y50476_class1	CellDetectionPaperLilija
67	181	1795.5	596.5	1	WV30NH_CD3_100_ER1 - 2015-11-16 14.22.30_x33413_y50476_class1	CellDetectionPaperLilija
68	181	1768.5	780.5	1	WV30NH_CD3_100_ER1 - 2015-11-16 14.22.30_x33413_y50476_class1	CellDetectionPaperLilija
69	181	1736.5	829.5	1	WV30NH_CD3_100_ER1 - 2015-11-16 14.22.30_x33413_y50476_class1	CellDetectionPaperLilija
70	181	1692.5	789.5	1	WV30NH_CD3_100_ER1 - 2015-11-16 14.22.30_x33413_y50476_class1	CellDetectionPaperLilija
71	181	1859.5	881.5	1	WV30NH_CD3_100_ER1 - 2015-11-16 14.22.30_x33413_y50476_class1	CellDetectionPaperLilija
72	181	1865.5	947.5	1	WV30NH_CD3_100_ER1 - 2015-11-16 14.22.30_x33413_y50476_class1	CellDetectionPaperLilija
73	181	1894.5	1049.5	1	WV30NH_CD3_100_ER1 - 2015-11-16 14.22.30_x33413_y50476_class1	CellDetectionPaperLilija
74	181	1854.5	1081.5	1	WV30NH_CD3_100_ER1 - 2015-11-16 14.22.30_x33413_y50476_class1	CellDetectionPaperLilija
75	181	1905.5	1132.5	1	WV30NH_CD3_100_ER1 - 2015-11-16 14.22.30_x33413_y50476_class1	CellDetectionPaperLilija
76	181	1837.5	1169.5	1	WV30NH_CD3_100_ER1 - 2015-11-16 14.22.30_x33413_y50476_class1	CellDetectionPaperLilija
77	181	1667.5	1057.5	1	WV30NH_CD3_100_ER1 - 2015-11-16 14.22.30_x33413_y50476_class1	CellDetectionPaperLilija
78	181	1709.5	1011.5	1	WV30NH_CD3_100_ER1 - 2015-11-16 14.22.30_x33413_y50476_class1	CellDetectionPaperLilija
79	181	1751.5	978.5	1	WV30NH_CD3_100_ER1 - 2015-11-16 14.22.30_x33413_y50476_class1	CellDetectionPaperLilija
80	181	1639.5	881.5	1	WV30NH_CD3_100_ER1 - 2015-11-16 14.22.30_x33413_y50476_class1	CellDetectionPaperLilija
81	181	1597.5	917.5	1	WV30NH_CD3_100_ER1 - 2015-11-16 14.22.30_x33413_y50476_class1	CellDetectionPaperLilija
82	181	1507.5	908.5	1	WV30NH_CD3_100_ER1 - 2015-11-16 14.22.30_x33413_y50476_class1	CellDetectionPaperLilija
83	181	1472.5	864.5	1	WV30NH_CD3_100_ER1 - 2015-11-16 14.22.30_x33413_y50476_class1	CellDetectionPaperLilija
84	181	1450.5	813.5	1	WV30NH_CD3_100_ER1 - 2015-11-16 14.22.30_x33413_y50476_class1	CellDetectionPaperLilija
85	181	1450.5	745.5	1	WV30NH_CD3_100_ER1 - 2015-11-16 14.22.30_x33413_y50476_class1	CellDetectionPaperLilija
86	181	1397.5	719.5	1	WV30NH_CD3_100_ER1 - 2015-11-16 14.22.30_x33413_y50476_class1	CellDetectionPaperLilija
87	181	1347.5	818.5	1	WV30NH_CD3_100_ER1 - 2015-11-16 14.22.30_x33413_y50476_class1	CellDetectionPaperLilija
88	181	1371.5	846.5	1	WV30NH_CD3_100_ER1 - 2015-11-16 14.22.30_x33413_y50476_class1	CellDetectionPaperLilija
89	181	1219.5	864.5	1	WV30NH_CD3_100_ER1 - 2015-11-16 14.22.30_x33413_y50476_class1	CellDetectionPaperLilija
90	181	1395.5	972.5	1	WV30NH_CD3_100_ER1 - 2015-11-16 14.22.30_x33413_y50476_class1	CellDetectionPaperLilija
91	181	1432.5	1011.5	1	WV30NH_CD3_100_ER1 - 2015-11-16 14.22.30_x33413_y50476_class1	CellDetectionPaperLilija
92	181	1509.5	1024.5	1	WV30NH_CD3_100_ER1 - 2015-11-16 14.22.30_x33413_y50476_class1	CellDetectionPaperLilija
93	181	1404.5	1029.5	1	WV30NH_CD3_100_ER1 - 2015-11-16 14.22.30_x33413_y50476_class1	CellDetectionPaperLilija
94	181	1338.5	1042.5	1	WV30NH_CD3_100_ER1 - 2015-11-16 14.22.30_x33413_y50476_class1	CellDetectionPaperLilija
95	181	1309.5	1097.5	1	WV30NH_CD3_100_ER1 - 2015-11-16 14.22.30_x33413_y50476_class1	CellDetectionPaperLilija
96	181	1410.5	1108.5	1	WV30NH_CD3_100_ER1 - 2015-11-16 14.22.30_x33413_y50476_class1	CellDetectionPaperLilija
97	181	1412.5	1163.5	1	WV30NH_CD3_100_ER1 - 2015-11-16 14.22.30_x33413_y50476_class1	CellDetectionPaperLilija
98	181	1386.5	1176.5	1	WV30NH_CD3_100_ER1 - 2015-11-16 14.22.30_x33413_y50476_class1	CellDetectionPaperLilija
99	181	1329.5	1194.5	1	WV30NH_CD3_100_ER1 - 2015-11-16 14.22.30_x33413_y50476_class1	CellDetectionPaperLilija
100	181	1393.5	1249.5	1	WV30NH_CD3_100_ER1 - 2015-11-16 14.22.30_x33413_y50476_class1	CellDetectionPaperLilija
101	181	1503.5	1257.5	1	WV30NH_CD3_100_ER1 - 2015-11-16 14.22.30_x33413_y50476_class1	CellDetectionPaperLilija
102	181	1549.5	1341.5	1	WV30NH_CD3_100_ER1 - 2015-11-16 14.22.30_x33413_y50476_class1	CellDetectionPaperLilija
103	181	1558.5	1253.5	1	WV30NH_CD3_100_ER1 - 2015-11-16 14.22.30_x33413_y50476_class1	CellDetectionPaperLilija
104	181	1575.5	1141.5	1	WV30NH_CD3_100_ER1 - 2015-11-16 14.22.30_x33413_y50476_class1	CellDetectionPaperLilija
105	181	1650.5	1310.5	1	WV30NH_CD3_100_ER1 - 2015-11-16 14.22.30_x33413_y50476_class1	CellDetectionPaperLilija
106	181	1641.5	1262.5	1	WV30NH_CD3_100_ER1 - 2015-11-16 14.22.30_x33413_y50476_class1	CellDetectionPaperLilija
107	181	1698.5	1240.5	1	WV30NH_CD3_100_ER1 - 2015-11-16 14.22.30_x33413_y50476_class1	CellDetectionPaperLilija
108	181	1665.5	1336.5	1	WV30NH_CD3_100_ER1 - 2015-11-16 14.22.30_x33413_y50476_class1	CellDetectionPaperLilija
109	181	1692.5	1356.5	1	WV30NH_CD3_100_ER1 - 2015-11-16 14.22.30_x33413_y50476_class1	CellDetectionPaperLilija
110	181	1698.5	1398.5	1	WV30NH_CD3_100_ER1 - 2015-11-16 14.22.30_x33413_y50476_class1	CellDetectionPaperLilija
111	181	1744.5	1402.5	1	WV30NH_CD3_100_ER1 - 2015-11-16 14.22.30_x33413_y50476_class1	CellDetectionPaperLilija
112	181	1736.5	1363.5	1	WV30NH_CD3_100_ER1 - 2015-11-16 14.22.30_x33413_y50476_class1	CellDetectionPaperLilija
114	181	1670.5	1455.5	1	WV30NH_CD3_100_ER1 - 2015-11-16 14.22.30_x33413_y50476_class1	CellDetectionPaperLilija
115	181	1637.5	1457.5	1	WV30NH_CD3_100_ER1 - 2015-11-16 14.22.30_x33413_y50476_class1	CellDetectionPaperLilija
116	181	1637.5	1405.5	1	WV30NH_CD3_100_ER1 - 2015-11-16 14.22.30_x33413_y50476_class1	CellDetectionPaperLilija
117	181	1593.5	1396.5	1	WV30NH_CD3_100_ER1 - 2015-11-16 14.22.30_x33413_y50476_class1	CellDetectionPaperLilija
118	181	1571.5	1440.5	1	WV30NH_CD3_100_ER1 - 2015-11-16 14.22.30_x33413_y50476_class1	CellDetectionPaperLilija
119	181	1700.5	1486.5	1	WV30NH_CD3_100_ER1 - 2015-11-16 14.22.30_x33413_y50476_class1	CellDetectionPaperLilija
120	181	1692.5	1525.5	1	WV30NH_CD3_100_ER1 - 2015-11-16 14.22.30_x33413_y50476_class1	CellDetectionPaperLilija
121	181	1626.5	1539.5	1	WV30NH_CD3_100_ER1 - 2015-11-16 14.22.30_x33413_y50476_class1	CellDetectionPaperLilija
122	181	1634.5	1607.5	1	WV30NH_CD3_100_ER1 - 2015-11-16 14.22.30_x33413_y50476_class1	CellDetectionPaperLilija
123	181	1634.5	1644.5	1	WV30NH_CD3_100_ER1 - 2015-11-16 14.22.30_x33413_y50476_class1	CellDetectionPaperLilija
124	181	1692.5	1602.5	1	WV30NH_CD3_100_ER1 - 2015-11-16 14.22.30_x33413_y50476_class1	CellDetectionPaperLilija
125	181	1575.5	1688.5	1	WV30NH_CD3_100_ER1 - 2015-11-16 14.22.30_x33413_y50476_class1	CellDetectionPaperLilija
126	181	1654.5	1703.5	1	WV30NH_CD3_100_ER1 - 2015-11-16 14.22.30_x33413_y50476_class1	CellDetectionPaperLilija
127	181	1687.5	1783.5	1	WV30NH_CD3_100_ER1 - 2015-11-16 14.22.30_x33413_y50476_class1	CellDetectionPaperLilija
128	181	1764.5	1776.5	1	WV30NH_CD3_100_ER1 - 2015-11-16 14.22.30_x33413_y50476_class1	CellDetectionPaperLilija
129	181	1729.5	1728.5	1	WV30NH_CD3_100_ER1 - 2015-11-16 14.22.30_x33413_y50476_class1	CellDetectionPaperLilija
130	181	1742.5	1838.5	1	WV30NH_CD3_100_ER1 - 2015-11-16 14.22.30_x33413_y50476_class1	CellDetectionPaperLilija
131	181	1817.5	1873.5	1	WV30NH_CD3_100_ER1 - 2015-11-16 14.22.30_x33413_y50476_class1	CellDetectionPaperLilija
132	181	1830.5	1912.5	1	WV30NH_CD3_100_ER1 - 2015-11-16 14.22.30_x33413_y50476_class1	CellDetectionPaperLilija
133	181	1863.5	1908.5	1	WV30NH_CD3_100_ER1 - 2015-11-16 14.22.30_x33413_y50476_class1	CellDetectionPaperLilija
134	181	1968.5	1980.5	1	WV30NH_CD3_100_ER1 - 2015-11-16 14.22.30_x33413_y50476_class1	CellDetectionPaperLilija
135	181	1993.5	1890.5	1	WV30NH_CD3_100_ER1 - 2015-11-16 14.22.30_x33413_y50476_class1	CellDetectionPaperLilija
136	181	1531.5	1780.5	1	WV30NH_CD3_100_ER1 - 2015-11-16 14.22.30_x33413_y50476_class1	CellDetectionPaperLilija
137	181	1500.5	1734.5	1	WV30NH_CD3_100_ER1 - 2015-11-16 14.22.30_x33413_y50476_class1	CellDetectionPaperLilija
138	181	1461.5	1717.5	1	WV30NH_CD3_100_ER1 - 2015-11-16 14.22.30_x33413_y50476_class1	CellDetectionPaperLilija
139	181	1483.5	1640.5	1	WV30NH_CD3_100_ER1 - 2015-11-16 14.22.30_x33413_y50476_class1	CellDetectionPaperLilija
140	181	1496.5	1547.5	1	WV30NH_CD3_100_ER1 - 2015-11-16 14.22.30_x33413_y50476_class1	CellDetectionPaperLilija
141	181	1397.5	1446.5	1	WV30NH_CD3_100_ER1 - 2015-11-16 14.22.30_x33413_y50476_class1	CellDetectionPaperLilija
142	181	1355.5	1424.5	1	WV30NH_CD3_100_ER1 - 2015-11-16 14.22.30_x33413_y50476_class1	CellDetectionPaperLilija
143	181	1252.5	1303.5	1	WV30NH_CD3_100_ER1 - 2015-11-16 14.22.30_x33413_y50476_class1	CellDetectionPaperLilija
144	181	1223.5	1325.5	1	WV30NH_CD3_100_ER1 - 2015-11-16 14.22.30_x33413_y50476_class1	CellDetectionPaperLilija
145	181	1092.5	1229.5	1	WV30NH_CD3_100_ER1 - 2015-11-16 14.22.30_x33413_y50476_class1	CellDetectionPaperLilija
146	181	1019.5	1222.5	1	WV30NH_CD3_100_ER1 - 2015-11-16 14.22.30_x33413_y50476_class1	CellDetectionPaperLilija
147	181	1041.5	1099.5	1	WV30NH_CD3_100_ER1 - 2015-11-16 14.22.30_x33413_y50476_class1	CellDetectionPaperLilija
148	181	1006.5	1077.5	1	WV30NH_CD3_100_ER1 - 2015-11-16 14.22.30_x33413_y50476_class1	CellDetectionPaperLilija
149	181	1015.5	1031.5	1	WV30NH_CD3_100_ER1 - 2015-11-16 14.22.30_x33413_y50476_class1	CellDetectionPaperLilija
150	181	1125.5	1352.5	1	WV30NH_CD3_100_ER1 - 2015-11-16 14.22.30_x33413_y50476_class1	CellDetectionPaperLilija
151	181	1276.5	1660.5	1	WV30NH_CD3_100_ER1 - 2015-11-16 14.22.30_x33413_y50476_class1	CellDetectionPaperLilija
152	181	1331.5	1743.5	1	WV30NH_CD3_100_ER1 - 2015-11-16 14.22.30_x33413_y50476_class1	CellDetectionPaperLilija
153	181	1379.5	1875.5	1	WV30NH_CD3_100_ER1 - 2015-11-16 14.22.30_x33413_y50476_class1	CellDetectionPaperLilija
154	181	1234.5	1871.5	1	WV30NH_CD3_100_ER1 - 2015-11-16 14.22.30_x33413_y50476_class1	CellDetectionPaperLilija
155	181	1162.5	1769.5	1	WV30NH_CD3_100_ER1 - 2015-11-16 14.22.30_x33413_y50476_class1	CellDetectionPaperLilija
156	181	1131.5	1646.5	1	WV30NH_CD3_100_ER1 - 2015-11-16 14.22.30_x33413_y50476_class1	CellDetectionPaperLilija
157	181	1017.5	1668.5	1	WV30NH_CD3_100_ER1 - 2015-11-16 14.22.30_x33413_y50476_class1	CellDetectionPaperLilija
158	181	874.5	1334.5	1	WV30NH_CD3_100_ER1 - 2015-11-16 14.22.30_x33413_y50476_class1	CellDetectionPaperLilija
159	181	898.5	1279.5	1	WV30NH_CD3_100_ER1 - 2015-11-16 14.22.30_x33413_y50476_class1	CellDetectionPaperLilija
160	181	951.5	1264.5	1	WV30NH_CD3_100_ER1 - 2015-11-16 14.22.30_x33413_y50476_class1	CellDetectionPaperLilija
161	181	907.5	1380.5	1	WV30NH_CD3_100_ER1 - 2015-11-16 14.22.30_x33413_y50476_class1	CellDetectionPaperLilija
162	181	810.5	1385.5	1	WV30NH_CD3_100_ER1 - 2015-11-16 14.22.30_x33413_y50476_class1	CellDetectionPaperLilija
163	181	639.5	1345.5	1	WV30NH_CD3_100_ER1 - 2015-11-16 14.22.30_x33413_y50476_class1	CellDetectionPaperLilija
164	181	626.5	1303.5	1	WV30NH_CD3_100_ER1 - 2015-11-16 14.22.30_x33413_y50476_class1	CellDetectionPaperLilija
165	181	665.5	1262.5	1	WV30NH_CD3_100_ER1 - 2015-11-16 14.22.30_x33413_y50476_class1	CellDetectionPaperLilija
166	181	766.5	1062.5	1	WV30NH_CD3_100_ER1 - 2015-11-16 14.22.30_x33413_y50476_class1	CellDetectionPaperLilija
167	181	907.5	679.5	1	WV30NH_CD3_100_ER1 - 2015-11-16 14.22.30_x33413_y50476_class1	CellDetectionPaperLilija
168	181	876.5	677.5	1	WV30NH_CD3_100_ER1 - 2015-11-16 14.22.30_x33413_y50476_class1	CellDetectionPaperLilija
169	181	544.5	754.5	1	WV30NH_CD3_100_ER1 - 2015-11-16 14.22.30_x33413_y50476_class1	CellDetectionPaperLilija
170	181	92.5	1033.5	1	WV30NH_CD3_100_ER1 - 2015-11-16 14.22.30_x33413_y50476_class1	CellDetectionPaperLilija
171	181	525.5	1075.5	1	WV30NH_CD3_100_ER1 - 2015-11-16 14.22.30_x33413_y50476_class1	CellDetectionPaperLilija
172	181	483.5	1262.5	1	WV30NH_CD3_100_ER1 - 2015-11-16 14.22.30_x33413_y50476_class1	CellDetectionPaperLilija
173	181	470.5	1312.5	1	WV30NH_CD3_100_ER1 - 2015-11-16 14.22.30_x33413_y50476_class1	CellDetectionPaperLilija
174	181	498.5	1387.5	1	WV30NH_CD3_100_ER1 - 2015-11-16 14.22.30_x33413_y50476_class1	CellDetectionPaperLilija
175	181	448.5	1387.5	1	WV30NH_CD3_100_ER1 - 2015-11-16 14.22.30_x33413_y50476_class1	CellDetectionPaperLilija
176	181	248.5	1352.5	1	WV30NH_CD3_100_ER1 - 2015-11-16 14.22.30_x33413_y50476_class1	CellDetectionPaperLilija
177	181	193.5	1345.5	1	WV30NH_CD3_100_ER1 - 2015-11-16 14.22.30_x33413_y50476_class1	CellDetectionPaperLilija
178	181	190.5	1743.5	1	WV30NH_CD3_100_ER1 - 2015-11-16 14.22.30_x33413_y50476_class1	CellDetectionPaperLilija
179	181	243.5	1692.5	1	WV30NH_CD3_100_ER1 - 2015-11-16 14.22.30_x33413_y50476_class1	CellDetectionPaperLilija
180	181	186.5	1829.5	1	WV30NH_CD3_100_ER1 - 2015-11-16 14.22.30_x33413_y50476_class1	CellDetectionPaperLilija
181	181	63.5	1921.5	1	WV30NH_CD3_100_ER1 - 2015-11-16 14.22.30_x33413_y50476_class1	CellDetectionPaperLilija
182	181	261.5	1829.5	1	WV30NH_CD3_100_ER1 - 2015-11-16 14.22.30_x33413_y50476_class1	CellDetectionPaperLilija
183	181	547.5	1703.5	1	WV30NH_CD3_100_ER1 - 2015-11-16 14.22.30_x33413_y50476_class1	CellDetectionPaperLilija
184	181	571.5	1627.5	1	WV30NH_CD3_100_ER1 - 2015-11-16 14.22.30_x33413_y50476_class1	CellDetectionPaperLilija
