# Supplementary material for: Robust and accurate quantification of biomarkers of immune cells in lung cancer micro-environment using deep convolutional neural networks
Source: PeerJ. 2019 Apr 10;7:e6335. doi: 10.7717/peerj.6335 (PMC6462181; doi:10.7717/peerj.6335)
Supplement: Supplemental Information 2 — The positions of the positive cells were detected by four independent human observers on at least 64 different validation images. Each csv file stored in the zip archive represents the positive cell count and their position per person and validation image. [file peerj-07-6335-s002.zip › validation-observers/person2/WV30NH_CD3_100_ER1 - 2015-11-16 14.22.30_x40213_y66231_class1.csv]

f_markerId	f_nrOfMarkers	f_x	f_y	l_GTR	i_imagefile	i_subfolder
1	322	26.5	154.5	1	WV30NH_CD3_100_ER1 - 2015-11-16 14.22.30_x40213_y66231_class1	CellDetectionPaperLilija
2	322	12.5	49.5	1	WV30NH_CD3_100_ER1 - 2015-11-16 14.22.30_x40213_y66231_class1	CellDetectionPaperLilija
3	322	103.5	486.5	1	WV30NH_CD3_100_ER1 - 2015-11-16 14.22.30_x40213_y66231_class1	CellDetectionPaperLilija
4	322	41.5	556.5	1	WV30NH_CD3_100_ER1 - 2015-11-16 14.22.30_x40213_y66231_class1	CellDetectionPaperLilija
5	322	116.5	895.5	1	WV30NH_CD3_100_ER1 - 2015-11-16 14.22.30_x40213_y66231_class1	CellDetectionPaperLilija
6	322	195.5	743.5	1	WV30NH_CD3_100_ER1 - 2015-11-16 14.22.30_x40213_y66231_class1	CellDetectionPaperLilija
7	322	201.5	611.5	1	WV30NH_CD3_100_ER1 - 2015-11-16 14.22.30_x40213_y66231_class1	CellDetectionPaperLilija
8	322	274.5	730.5	1	WV30NH_CD3_100_ER1 - 2015-11-16 14.22.30_x40213_y66231_class1	CellDetectionPaperLilija
9	322	364.5	728.5	1	WV30NH_CD3_100_ER1 - 2015-11-16 14.22.30_x40213_y66231_class1	CellDetectionPaperLilija
10	322	375.5	785.5	1	WV30NH_CD3_100_ER1 - 2015-11-16 14.22.30_x40213_y66231_class1	CellDetectionPaperLilija
11	322	544.5	796.5	1	WV30NH_CD3_100_ER1 - 2015-11-16 14.22.30_x40213_y66231_class1	CellDetectionPaperLilija
12	322	540.5	853.5	1	WV30NH_CD3_100_ER1 - 2015-11-16 14.22.30_x40213_y66231_class1	CellDetectionPaperLilija
13	322	586.5	824.5	1	WV30NH_CD3_100_ER1 - 2015-11-16 14.22.30_x40213_y66231_class1	CellDetectionPaperLilija
14	322	639.5	857.5	1	WV30NH_CD3_100_ER1 - 2015-11-16 14.22.30_x40213_y66231_class1	CellDetectionPaperLilija
15	322	637.5	912.5	1	WV30NH_CD3_100_ER1 - 2015-11-16 14.22.30_x40213_y66231_class1	CellDetectionPaperLilija
16	322	568.5	956.5	1	WV30NH_CD3_100_ER1 - 2015-11-16 14.22.30_x40213_y66231_class1	CellDetectionPaperLilija
17	322	683.5	989.5	1	WV30NH_CD3_100_ER1 - 2015-11-16 14.22.30_x40213_y66231_class1	CellDetectionPaperLilija
18	322	720.5	928.5	1	WV30NH_CD3_100_ER1 - 2015-11-16 14.22.30_x40213_y66231_class1	CellDetectionPaperLilija
19	322	749.5	838.5	1	WV30NH_CD3_100_ER1 - 2015-11-16 14.22.30_x40213_y66231_class1	CellDetectionPaperLilija
20	322	645.5	776.5	1	WV30NH_CD3_100_ER1 - 2015-11-16 14.22.30_x40213_y66231_class1	CellDetectionPaperLilija
21	322	659.5	745.5	1	WV30NH_CD3_100_ER1 - 2015-11-16 14.22.30_x40213_y66231_class1	CellDetectionPaperLilija
22	322	709.5	776.5	1	WV30NH_CD3_100_ER1 - 2015-11-16 14.22.30_x40213_y66231_class1	CellDetectionPaperLilija
23	322	584.5	728.5	1	WV30NH_CD3_100_ER1 - 2015-11-16 14.22.30_x40213_y66231_class1	CellDetectionPaperLilija
24	322	612.5	662.5	1	WV30NH_CD3_100_ER1 - 2015-11-16 14.22.30_x40213_y66231_class1	CellDetectionPaperLilija
25	322	553.5	567.5	1	WV30NH_CD3_100_ER1 - 2015-11-16 14.22.30_x40213_y66231_class1	CellDetectionPaperLilija
27	322	496.5	547.5	1	WV30NH_CD3_100_ER1 - 2015-11-16 14.22.30_x40213_y66231_class1	CellDetectionPaperLilija
28	322	390.5	464.5	1	WV30NH_CD3_100_ER1 - 2015-11-16 14.22.30_x40213_y66231_class1	CellDetectionPaperLilija
29	322	325.5	435.5	1	WV30NH_CD3_100_ER1 - 2015-11-16 14.22.30_x40213_y66231_class1	CellDetectionPaperLilija
30	322	432.5	372.5	1	WV30NH_CD3_100_ER1 - 2015-11-16 14.22.30_x40213_y66231_class1	CellDetectionPaperLilija
31	322	428.5	156.5	1	WV30NH_CD3_100_ER1 - 2015-11-16 14.22.30_x40213_y66231_class1	CellDetectionPaperLilija
32	322	448.5	90.5	1	WV30NH_CD3_100_ER1 - 2015-11-16 14.22.30_x40213_y66231_class1	CellDetectionPaperLilija
33	322	454.5	27.5	1	WV30NH_CD3_100_ER1 - 2015-11-16 14.22.30_x40213_y66231_class1	CellDetectionPaperLilija
34	322	549.5	29.5	1	WV30NH_CD3_100_ER1 - 2015-11-16 14.22.30_x40213_y66231_class1	CellDetectionPaperLilija
35	322	590.5	0.5	1	WV30NH_CD3_100_ER1 - 2015-11-16 14.22.30_x40213_y66231_class1	CellDetectionPaperLilija
36	322	595.5	79.5	1	WV30NH_CD3_100_ER1 - 2015-11-16 14.22.30_x40213_y66231_class1	CellDetectionPaperLilija
37	322	621.5	29.5	1	WV30NH_CD3_100_ER1 - 2015-11-16 14.22.30_x40213_y66231_class1	CellDetectionPaperLilija
38	322	1353.5	31.5	1	WV30NH_CD3_100_ER1 - 2015-11-16 14.22.30_x40213_y66231_class1	CellDetectionPaperLilija
39	322	1384.5	40.5	1	WV30NH_CD3_100_ER1 - 2015-11-16 14.22.30_x40213_y66231_class1	CellDetectionPaperLilija
40	322	1472.5	68.5	1	WV30NH_CD3_100_ER1 - 2015-11-16 14.22.30_x40213_y66231_class1	CellDetectionPaperLilija
41	322	1558.5	49.5	1	WV30NH_CD3_100_ER1 - 2015-11-16 14.22.30_x40213_y66231_class1	CellDetectionPaperLilija
42	322	1747.5	134.5	1	WV30NH_CD3_100_ER1 - 2015-11-16 14.22.30_x40213_y66231_class1	CellDetectionPaperLilija
43	322	1845.5	132.5	1	WV30NH_CD3_100_ER1 - 2015-11-16 14.22.30_x40213_y66231_class1	CellDetectionPaperLilija
44	322	1900.5	110.5	1	WV30NH_CD3_100_ER1 - 2015-11-16 14.22.30_x40213_y66231_class1	CellDetectionPaperLilija
45	322	1859.5	51.5	1	WV30NH_CD3_100_ER1 - 2015-11-16 14.22.30_x40213_y66231_class1	CellDetectionPaperLilija
46	322	1859.5	20.5	1	WV30NH_CD3_100_ER1 - 2015-11-16 14.22.30_x40213_y66231_class1	CellDetectionPaperLilija
47	322	1845.5	435.5	1	WV30NH_CD3_100_ER1 - 2015-11-16 14.22.30_x40213_y66231_class1	CellDetectionPaperLilija
48	322	1878.5	446.5	1	WV30NH_CD3_100_ER1 - 2015-11-16 14.22.30_x40213_y66231_class1	CellDetectionPaperLilija
49	322	1936.5	572.5	1	WV30NH_CD3_100_ER1 - 2015-11-16 14.22.30_x40213_y66231_class1	CellDetectionPaperLilija
50	322	1988.5	723.5	1	WV30NH_CD3_100_ER1 - 2015-11-16 14.22.30_x40213_y66231_class1	CellDetectionPaperLilija
51	322	1790.5	660.5	1	WV30NH_CD3_100_ER1 - 2015-11-16 14.22.30_x40213_y66231_class1	CellDetectionPaperLilija
52	322	1586.5	728.5	1	WV30NH_CD3_100_ER1 - 2015-11-16 14.22.30_x40213_y66231_class1	CellDetectionPaperLilija
53	322	1579.5	686.5	1	WV30NH_CD3_100_ER1 - 2015-11-16 14.22.30_x40213_y66231_class1	CellDetectionPaperLilija
54	322	1639.5	747.5	1	WV30NH_CD3_100_ER1 - 2015-11-16 14.22.30_x40213_y66231_class1	CellDetectionPaperLilija
55	322	1801.5	857.5	1	WV30NH_CD3_100_ER1 - 2015-11-16 14.22.30_x40213_y66231_class1	CellDetectionPaperLilija
56	322	1531.5	842.5	1	WV30NH_CD3_100_ER1 - 2015-11-16 14.22.30_x40213_y66231_class1	CellDetectionPaperLilija
57	322	1423.5	831.5	1	WV30NH_CD3_100_ER1 - 2015-11-16 14.22.30_x40213_y66231_class1	CellDetectionPaperLilija
58	322	1384.5	811.5	1	WV30NH_CD3_100_ER1 - 2015-11-16 14.22.30_x40213_y66231_class1	CellDetectionPaperLilija
59	322	1397.5	780.5	1	WV30NH_CD3_100_ER1 - 2015-11-16 14.22.30_x40213_y66231_class1	CellDetectionPaperLilija
60	322	1098.5	800.5	1	WV30NH_CD3_100_ER1 - 2015-11-16 14.22.30_x40213_y66231_class1	CellDetectionPaperLilija
61	322	1294.5	811.5	1	WV30NH_CD3_100_ER1 - 2015-11-16 14.22.30_x40213_y66231_class1	CellDetectionPaperLilija
62	322	1140.5	646.5	1	WV30NH_CD3_100_ER1 - 2015-11-16 14.22.30_x40213_y66231_class1	CellDetectionPaperLilija
63	322	1149.5	466.5	1	WV30NH_CD3_100_ER1 - 2015-11-16 14.22.30_x40213_y66231_class1	CellDetectionPaperLilija
64	322	1158.5	525.5	1	WV30NH_CD3_100_ER1 - 2015-11-16 14.22.30_x40213_y66231_class1	CellDetectionPaperLilija
65	322	1158.5	279.5	1	WV30NH_CD3_100_ER1 - 2015-11-16 14.22.30_x40213_y66231_class1	CellDetectionPaperLilija
66	322	1021.5	391.5	1	WV30NH_CD3_100_ER1 - 2015-11-16 14.22.30_x40213_y66231_class1	CellDetectionPaperLilija
67	322	1100.5	440.5	1	WV30NH_CD3_100_ER1 - 2015-11-16 14.22.30_x40213_y66231_class1	CellDetectionPaperLilija
68	322	920.5	398.5	1	WV30NH_CD3_100_ER1 - 2015-11-16 14.22.30_x40213_y66231_class1	CellDetectionPaperLilija
69	322	808.5	466.5	1	WV30NH_CD3_100_ER1 - 2015-11-16 14.22.30_x40213_y66231_class1	CellDetectionPaperLilija
70	322	760.5	495.5	1	WV30NH_CD3_100_ER1 - 2015-11-16 14.22.30_x40213_y66231_class1	CellDetectionPaperLilija
71	322	810.5	578.5	1	WV30NH_CD3_100_ER1 - 2015-11-16 14.22.30_x40213_y66231_class1	CellDetectionPaperLilija
72	322	678.5	508.5	1	WV30NH_CD3_100_ER1 - 2015-11-16 14.22.30_x40213_y66231_class1	CellDetectionPaperLilija
73	322	606.5	486.5	1	WV30NH_CD3_100_ER1 - 2015-11-16 14.22.30_x40213_y66231_class1	CellDetectionPaperLilija
74	322	944.5	609.5	1	WV30NH_CD3_100_ER1 - 2015-11-16 14.22.30_x40213_y66231_class1	CellDetectionPaperLilija
75	322	903.5	653.5	1	WV30NH_CD3_100_ER1 - 2015-11-16 14.22.30_x40213_y66231_class1	CellDetectionPaperLilija
76	322	905.5	569.5	1	WV30NH_CD3_100_ER1 - 2015-11-16 14.22.30_x40213_y66231_class1	CellDetectionPaperLilija
77	322	916.5	780.5	1	WV30NH_CD3_100_ER1 - 2015-11-16 14.22.30_x40213_y66231_class1	CellDetectionPaperLilija
78	322	863.5	835.5	1	WV30NH_CD3_100_ER1 - 2015-11-16 14.22.30_x40213_y66231_class1	CellDetectionPaperLilija
79	322	834.5	877.5	1	WV30NH_CD3_100_ER1 - 2015-11-16 14.22.30_x40213_y66231_class1	CellDetectionPaperLilija
80	322	883.5	873.5	1	WV30NH_CD3_100_ER1 - 2015-11-16 14.22.30_x40213_y66231_class1	CellDetectionPaperLilija
81	322	979.5	903.5	1	WV30NH_CD3_100_ER1 - 2015-11-16 14.22.30_x40213_y66231_class1	CellDetectionPaperLilija
82	322	1034.5	901.5	1	WV30NH_CD3_100_ER1 - 2015-11-16 14.22.30_x40213_y66231_class1	CellDetectionPaperLilija
83	322	832.5	961.5	1	WV30NH_CD3_100_ER1 - 2015-11-16 14.22.30_x40213_y66231_class1	CellDetectionPaperLilija
84	322	837.5	1013.5	1	WV30NH_CD3_100_ER1 - 2015-11-16 14.22.30_x40213_y66231_class1	CellDetectionPaperLilija
85	322	876.5	974.5	1	WV30NH_CD3_100_ER1 - 2015-11-16 14.22.30_x40213_y66231_class1	CellDetectionPaperLilija
87	322	966.5	956.5	1	WV30NH_CD3_100_ER1 - 2015-11-16 14.22.30_x40213_y66231_class1	CellDetectionPaperLilija
89	322	905.5	967.5	1	WV30NH_CD3_100_ER1 - 2015-11-16 14.22.30_x40213_y66231_class1	CellDetectionPaperLilija
91	322	997.5	1011.5	1	WV30NH_CD3_100_ER1 - 2015-11-16 14.22.30_x40213_y66231_class1	CellDetectionPaperLilija
92	322	955.5	1046.5	1	WV30NH_CD3_100_ER1 - 2015-11-16 14.22.30_x40213_y66231_class1	CellDetectionPaperLilija
93	322	933.5	994.5	1	WV30NH_CD3_100_ER1 - 2015-11-16 14.22.30_x40213_y66231_class1	CellDetectionPaperLilija
94	322	1050.5	1016.5	1	WV30NH_CD3_100_ER1 - 2015-11-16 14.22.30_x40213_y66231_class1	CellDetectionPaperLilija
95	322	839.5	1040.5	1	WV30NH_CD3_100_ER1 - 2015-11-16 14.22.30_x40213_y66231_class1	CellDetectionPaperLilija
96	322	834.5	1075.5	1	WV30NH_CD3_100_ER1 - 2015-11-16 14.22.30_x40213_y66231_class1	CellDetectionPaperLilija
97	322	863.5	1024.5	1	WV30NH_CD3_100_ER1 - 2015-11-16 14.22.30_x40213_y66231_class1	CellDetectionPaperLilija
98	322	865.5	1046.5	1	WV30NH_CD3_100_ER1 - 2015-11-16 14.22.30_x40213_y66231_class1	CellDetectionPaperLilija
99	322	834.5	1106.5	1	WV30NH_CD3_100_ER1 - 2015-11-16 14.22.30_x40213_y66231_class1	CellDetectionPaperLilija
100	322	863.5	1097.5	1	WV30NH_CD3_100_ER1 - 2015-11-16 14.22.30_x40213_y66231_class1	CellDetectionPaperLilija
102	322	850.5	1141.5	1	WV30NH_CD3_100_ER1 - 2015-11-16 14.22.30_x40213_y66231_class1	CellDetectionPaperLilija
103	322	909.5	1092.5	1	WV30NH_CD3_100_ER1 - 2015-11-16 14.22.30_x40213_y66231_class1	CellDetectionPaperLilija
104	322	903.5	1119.5	1	WV30NH_CD3_100_ER1 - 2015-11-16 14.22.30_x40213_y66231_class1	CellDetectionPaperLilija
105	322	874.5	1123.5	1	WV30NH_CD3_100_ER1 - 2015-11-16 14.22.30_x40213_y66231_class1	CellDetectionPaperLilija
106	322	826.5	1143.5	1	WV30NH_CD3_100_ER1 - 2015-11-16 14.22.30_x40213_y66231_class1	CellDetectionPaperLilija
107	322	830.5	1183.5	1	WV30NH_CD3_100_ER1 - 2015-11-16 14.22.30_x40213_y66231_class1	CellDetectionPaperLilija
108	322	845.5	1207.5	1	WV30NH_CD3_100_ER1 - 2015-11-16 14.22.30_x40213_y66231_class1	CellDetectionPaperLilija
109	322	839.5	1231.5	1	WV30NH_CD3_100_ER1 - 2015-11-16 14.22.30_x40213_y66231_class1	CellDetectionPaperLilija
110	322	834.5	1268.5	1	WV30NH_CD3_100_ER1 - 2015-11-16 14.22.30_x40213_y66231_class1	CellDetectionPaperLilija
111	322	801.5	1330.5	1	WV30NH_CD3_100_ER1 - 2015-11-16 14.22.30_x40213_y66231_class1	CellDetectionPaperLilija
112	322	839.5	1358.5	1	WV30NH_CD3_100_ER1 - 2015-11-16 14.22.30_x40213_y66231_class1	CellDetectionPaperLilija
113	322	863.5	1383.5	1	WV30NH_CD3_100_ER1 - 2015-11-16 14.22.30_x40213_y66231_class1	CellDetectionPaperLilija
114	322	892.5	1367.5	1	WV30NH_CD3_100_ER1 - 2015-11-16 14.22.30_x40213_y66231_class1	CellDetectionPaperLilija
115	322	909.5	1246.5	1	WV30NH_CD3_100_ER1 - 2015-11-16 14.22.30_x40213_y66231_class1	CellDetectionPaperLilija
116	322	905.5	1209.5	1	WV30NH_CD3_100_ER1 - 2015-11-16 14.22.30_x40213_y66231_class1	CellDetectionPaperLilija
117	322	903.5	1174.5	1	WV30NH_CD3_100_ER1 - 2015-11-16 14.22.30_x40213_y66231_class1	CellDetectionPaperLilija
118	322	916.5	1143.5	1	WV30NH_CD3_100_ER1 - 2015-11-16 14.22.30_x40213_y66231_class1	CellDetectionPaperLilija
119	322	940.5	1147.5	1	WV30NH_CD3_100_ER1 - 2015-11-16 14.22.30_x40213_y66231_class1	CellDetectionPaperLilija
121	322	964.5	1218.5	1	WV30NH_CD3_100_ER1 - 2015-11-16 14.22.30_x40213_y66231_class1	CellDetectionPaperLilija
122	322	960.5	1183.5	1	WV30NH_CD3_100_ER1 - 2015-11-16 14.22.30_x40213_y66231_class1	CellDetectionPaperLilija
123	322	966.5	1308.5	1	WV30NH_CD3_100_ER1 - 2015-11-16 14.22.30_x40213_y66231_class1	CellDetectionPaperLilija
124	322	982.5	1268.5	1	WV30NH_CD3_100_ER1 - 2015-11-16 14.22.30_x40213_y66231_class1	CellDetectionPaperLilija
125	322	997.5	1290.5	1	WV30NH_CD3_100_ER1 - 2015-11-16 14.22.30_x40213_y66231_class1	CellDetectionPaperLilija
126	322	1030.5	1251.5	1	WV30NH_CD3_100_ER1 - 2015-11-16 14.22.30_x40213_y66231_class1	CellDetectionPaperLilija
127	322	1026.5	1229.5	1	WV30NH_CD3_100_ER1 - 2015-11-16 14.22.30_x40213_y66231_class1	CellDetectionPaperLilija
128	322	1059.5	1242.5	1	WV30NH_CD3_100_ER1 - 2015-11-16 14.22.30_x40213_y66231_class1	CellDetectionPaperLilija
130	322	1032.5	1205.5	1	WV30NH_CD3_100_ER1 - 2015-11-16 14.22.30_x40213_y66231_class1	CellDetectionPaperLilija
132	322	1063.5	1211.5	1	WV30NH_CD3_100_ER1 - 2015-11-16 14.22.30_x40213_y66231_class1	CellDetectionPaperLilija
134	322	1015.5	1152.5	1	WV30NH_CD3_100_ER1 - 2015-11-16 14.22.30_x40213_y66231_class1	CellDetectionPaperLilija
136	322	1015.5	1110.5	1	WV30NH_CD3_100_ER1 - 2015-11-16 14.22.30_x40213_y66231_class1	CellDetectionPaperLilija
137	322	990.5	1086.5	1	WV30NH_CD3_100_ER1 - 2015-11-16 14.22.30_x40213_y66231_class1	CellDetectionPaperLilija
138	322	1059.5	1180.5	1	WV30NH_CD3_100_ER1 - 2015-11-16 14.22.30_x40213_y66231_class1	CellDetectionPaperLilija
139	322	1100.5	1161.5	1	WV30NH_CD3_100_ER1 - 2015-11-16 14.22.30_x40213_y66231_class1	CellDetectionPaperLilija
140	322	1138.5	1156.5	1	WV30NH_CD3_100_ER1 - 2015-11-16 14.22.30_x40213_y66231_class1	CellDetectionPaperLilija
141	322	1184.5	1119.5	1	WV30NH_CD3_100_ER1 - 2015-11-16 14.22.30_x40213_y66231_class1	CellDetectionPaperLilija
142	322	1155.5	1117.5	1	WV30NH_CD3_100_ER1 - 2015-11-16 14.22.30_x40213_y66231_class1	CellDetectionPaperLilija
143	322	1155.5	1088.5	1	WV30NH_CD3_100_ER1 - 2015-11-16 14.22.30_x40213_y66231_class1	CellDetectionPaperLilija
144	322	1197.5	1051.5	1	WV30NH_CD3_100_ER1 - 2015-11-16 14.22.30_x40213_y66231_class1	CellDetectionPaperLilija
145	322	1168.5	1046.5	1	WV30NH_CD3_100_ER1 - 2015-11-16 14.22.30_x40213_y66231_class1	CellDetectionPaperLilija
146	322	1131.5	1011.5	1	WV30NH_CD3_100_ER1 - 2015-11-16 14.22.30_x40213_y66231_class1	CellDetectionPaperLilija
150	322	1127.5	943.5	1	WV30NH_CD3_100_ER1 - 2015-11-16 14.22.30_x40213_y66231_class1	CellDetectionPaperLilija
151	322	1105.5	969.5	1	WV30NH_CD3_100_ER1 - 2015-11-16 14.22.30_x40213_y66231_class1	CellDetectionPaperLilija
152	322	1149.5	912.5	1	WV30NH_CD3_100_ER1 - 2015-11-16 14.22.30_x40213_y66231_class1	CellDetectionPaperLilija
153	322	1179.5	917.5	1	WV30NH_CD3_100_ER1 - 2015-11-16 14.22.30_x40213_y66231_class1	CellDetectionPaperLilija
154	322	1232.5	930.5	1	WV30NH_CD3_100_ER1 - 2015-11-16 14.22.30_x40213_y66231_class1	CellDetectionPaperLilija
155	322	1241.5	969.5	1	WV30NH_CD3_100_ER1 - 2015-11-16 14.22.30_x40213_y66231_class1	CellDetectionPaperLilija
156	322	1259.5	945.5	1	WV30NH_CD3_100_ER1 - 2015-11-16 14.22.30_x40213_y66231_class1	CellDetectionPaperLilija
157	322	1252.5	1009.5	1	WV30NH_CD3_100_ER1 - 2015-11-16 14.22.30_x40213_y66231_class1	CellDetectionPaperLilija
158	322	1274.5	1084.5	1	WV30NH_CD3_100_ER1 - 2015-11-16 14.22.30_x40213_y66231_class1	CellDetectionPaperLilija
159	322	1228.5	1077.5	1	WV30NH_CD3_100_ER1 - 2015-11-16 14.22.30_x40213_y66231_class1	CellDetectionPaperLilija
160	322	1340.5	1044.5	1	WV30NH_CD3_100_ER1 - 2015-11-16 14.22.30_x40213_y66231_class1	CellDetectionPaperLilija
162	322	1111.5	1224.5	1	WV30NH_CD3_100_ER1 - 2015-11-16 14.22.30_x40213_y66231_class1	CellDetectionPaperLilija
163	322	1162.5	1222.5	1	WV30NH_CD3_100_ER1 - 2015-11-16 14.22.30_x40213_y66231_class1	CellDetectionPaperLilija
164	322	1186.5	1218.5	1	WV30NH_CD3_100_ER1 - 2015-11-16 14.22.30_x40213_y66231_class1	CellDetectionPaperLilija
165	322	1162.5	1273.5	1	WV30NH_CD3_100_ER1 - 2015-11-16 14.22.30_x40213_y66231_class1	CellDetectionPaperLilija
166	322	1114.5	1266.5	1	WV30NH_CD3_100_ER1 - 2015-11-16 14.22.30_x40213_y66231_class1	CellDetectionPaperLilija
167	322	1100.5	1295.5	1	WV30NH_CD3_100_ER1 - 2015-11-16 14.22.30_x40213_y66231_class1	CellDetectionPaperLilija
168	322	1043.5	1292.5	1	WV30NH_CD3_100_ER1 - 2015-11-16 14.22.30_x40213_y66231_class1	CellDetectionPaperLilija
169	322	1048.5	1319.5	1	WV30NH_CD3_100_ER1 - 2015-11-16 14.22.30_x40213_y66231_class1	CellDetectionPaperLilija
170	322	944.5	1391.5	1	WV30NH_CD3_100_ER1 - 2015-11-16 14.22.30_x40213_y66231_class1	CellDetectionPaperLilija
171	322	1004.5	1409.5	1	WV30NH_CD3_100_ER1 - 2015-11-16 14.22.30_x40213_y66231_class1	CellDetectionPaperLilija
172	322	1120.5	1453.5	1	WV30NH_CD3_100_ER1 - 2015-11-16 14.22.30_x40213_y66231_class1	CellDetectionPaperLilija
173	322	1118.5	1367.5	1	WV30NH_CD3_100_ER1 - 2015-11-16 14.22.30_x40213_y66231_class1	CellDetectionPaperLilija
174	322	1083.5	1396.5	1	WV30NH_CD3_100_ER1 - 2015-11-16 14.22.30_x40213_y66231_class1	CellDetectionPaperLilija
175	322	1173.5	1383.5	1	WV30NH_CD3_100_ER1 - 2015-11-16 14.22.30_x40213_y66231_class1	CellDetectionPaperLilija
176	322	1173.5	1473.5	1	WV30NH_CD3_100_ER1 - 2015-11-16 14.22.30_x40213_y66231_class1	CellDetectionPaperLilija
177	322	1329.5	1427.5	1	WV30NH_CD3_100_ER1 - 2015-11-16 14.22.30_x40213_y66231_class1	CellDetectionPaperLilija
178	322	1336.5	1473.5	1	WV30NH_CD3_100_ER1 - 2015-11-16 14.22.30_x40213_y66231_class1	CellDetectionPaperLilija
179	322	1221.5	1492.5	1	WV30NH_CD3_100_ER1 - 2015-11-16 14.22.30_x40213_y66231_class1	CellDetectionPaperLilija
180	322	1307.5	1561.5	1	WV30NH_CD3_100_ER1 - 2015-11-16 14.22.30_x40213_y66231_class1	CellDetectionPaperLilija
181	322	1296.5	1613.5	1	WV30NH_CD3_100_ER1 - 2015-11-16 14.22.30_x40213_y66231_class1	CellDetectionPaperLilija
182	322	1371.5	1598.5	1	WV30NH_CD3_100_ER1 - 2015-11-16 14.22.30_x40213_y66231_class1	CellDetectionPaperLilija
183	322	1305.5	1365.5	1	WV30NH_CD3_100_ER1 - 2015-11-16 14.22.30_x40213_y66231_class1	CellDetectionPaperLilija
184	322	1263.5	1350.5	1	WV30NH_CD3_100_ER1 - 2015-11-16 14.22.30_x40213_y66231_class1	CellDetectionPaperLilija
185	322	1256.5	1328.5	1	WV30NH_CD3_100_ER1 - 2015-11-16 14.22.30_x40213_y66231_class1	CellDetectionPaperLilija
186	322	1226.5	1273.5	1	WV30NH_CD3_100_ER1 - 2015-11-16 14.22.30_x40213_y66231_class1	CellDetectionPaperLilija
187	322	1237.5	1301.5	1	WV30NH_CD3_100_ER1 - 2015-11-16 14.22.30_x40213_y66231_class1	CellDetectionPaperLilija
188	322	1243.5	1227.5	1	WV30NH_CD3_100_ER1 - 2015-11-16 14.22.30_x40213_y66231_class1	CellDetectionPaperLilija
189	322	1283.5	1211.5	1	WV30NH_CD3_100_ER1 - 2015-11-16 14.22.30_x40213_y66231_class1	CellDetectionPaperLilija
190	322	1252.5	1180.5	1	WV30NH_CD3_100_ER1 - 2015-11-16 14.22.30_x40213_y66231_class1	CellDetectionPaperLilija
191	322	1223.5	1167.5	1	WV30NH_CD3_100_ER1 - 2015-11-16 14.22.30_x40213_y66231_class1	CellDetectionPaperLilija
192	322	1232.5	1125.5	1	WV30NH_CD3_100_ER1 - 2015-11-16 14.22.30_x40213_y66231_class1	CellDetectionPaperLilija
193	322	1333.5	1202.5	1	WV30NH_CD3_100_ER1 - 2015-11-16 14.22.30_x40213_y66231_class1	CellDetectionPaperLilija
194	322	1318.5	1161.5	1	WV30NH_CD3_100_ER1 - 2015-11-16 14.22.30_x40213_y66231_class1	CellDetectionPaperLilija
195	322	1366.5	1154.5	1	WV30NH_CD3_100_ER1 - 2015-11-16 14.22.30_x40213_y66231_class1	CellDetectionPaperLilija
196	322	1344.5	1125.5	1	WV30NH_CD3_100_ER1 - 2015-11-16 14.22.30_x40213_y66231_class1	CellDetectionPaperLilija
197	322	1364.5	1207.5	1	WV30NH_CD3_100_ER1 - 2015-11-16 14.22.30_x40213_y66231_class1	CellDetectionPaperLilija
198	322	1412.5	1220.5	1	WV30NH_CD3_100_ER1 - 2015-11-16 14.22.30_x40213_y66231_class1	CellDetectionPaperLilija
199	322	1054.5	1602.5	1	WV30NH_CD3_100_ER1 - 2015-11-16 14.22.30_x40213_y66231_class1	CellDetectionPaperLilija
200	322	986.5	1578.5	1	WV30NH_CD3_100_ER1 - 2015-11-16 14.22.30_x40213_y66231_class1	CellDetectionPaperLilija
201	322	936.5	1585.5	1	WV30NH_CD3_100_ER1 - 2015-11-16 14.22.30_x40213_y66231_class1	CellDetectionPaperLilija
202	322	885.5	1558.5	1	WV30NH_CD3_100_ER1 - 2015-11-16 14.22.30_x40213_y66231_class1	CellDetectionPaperLilija
203	322	925.5	1657.5	1	WV30NH_CD3_100_ER1 - 2015-11-16 14.22.30_x40213_y66231_class1	CellDetectionPaperLilija
204	322	973.5	1747.5	1	WV30NH_CD3_100_ER1 - 2015-11-16 14.22.30_x40213_y66231_class1	CellDetectionPaperLilija
205	322	1076.5	1809.5	1	WV30NH_CD3_100_ER1 - 2015-11-16 14.22.30_x40213_y66231_class1	CellDetectionPaperLilija
206	322	1127.5	1736.5	1	WV30NH_CD3_100_ER1 - 2015-11-16 14.22.30_x40213_y66231_class1	CellDetectionPaperLilija
207	322	1111.5	1697.5	1	WV30NH_CD3_100_ER1 - 2015-11-16 14.22.30_x40213_y66231_class1	CellDetectionPaperLilija
208	322	1056.5	1725.5	1	WV30NH_CD3_100_ER1 - 2015-11-16 14.22.30_x40213_y66231_class1	CellDetectionPaperLilija
209	322	997.5	1684.5	1	WV30NH_CD3_100_ER1 - 2015-11-16 14.22.30_x40213_y66231_class1	CellDetectionPaperLilija
211	322	1072.5	1638.5	1	WV30NH_CD3_100_ER1 - 2015-11-16 14.22.30_x40213_y66231_class1	CellDetectionPaperLilija
212	322	1041.5	1657.5	1	WV30NH_CD3_100_ER1 - 2015-11-16 14.22.30_x40213_y66231_class1	CellDetectionPaperLilija
213	322	1254.5	1758.5	1	WV30NH_CD3_100_ER1 - 2015-11-16 14.22.30_x40213_y66231_class1	CellDetectionPaperLilija
214	322	1289.5	1822.5	1	WV30NH_CD3_100_ER1 - 2015-11-16 14.22.30_x40213_y66231_class1	CellDetectionPaperLilija
215	322	1307.5	1871.5	1	WV30NH_CD3_100_ER1 - 2015-11-16 14.22.30_x40213_y66231_class1	CellDetectionPaperLilija
216	322	1375.5	1873.5	1	WV30NH_CD3_100_ER1 - 2015-11-16 14.22.30_x40213_y66231_class1	CellDetectionPaperLilija
217	322	1353.5	1783.5	1	WV30NH_CD3_100_ER1 - 2015-11-16 14.22.30_x40213_y66231_class1	CellDetectionPaperLilija
218	322	1393.5	1710.5	1	WV30NH_CD3_100_ER1 - 2015-11-16 14.22.30_x40213_y66231_class1	CellDetectionPaperLilija
219	322	1426.5	1763.5	1	WV30NH_CD3_100_ER1 - 2015-11-16 14.22.30_x40213_y66231_class1	CellDetectionPaperLilija
220	322	1500.5	1699.5	1	WV30NH_CD3_100_ER1 - 2015-11-16 14.22.30_x40213_y66231_class1	CellDetectionPaperLilija
221	322	1472.5	1638.5	1	WV30NH_CD3_100_ER1 - 2015-11-16 14.22.30_x40213_y66231_class1	CellDetectionPaperLilija
222	322	1456.5	1574.5	1	WV30NH_CD3_100_ER1 - 2015-11-16 14.22.30_x40213_y66231_class1	CellDetectionPaperLilija
223	322	1419.5	1618.5	1	WV30NH_CD3_100_ER1 - 2015-11-16 14.22.30_x40213_y66231_class1	CellDetectionPaperLilija
224	322	1454.5	1460.5	1	WV30NH_CD3_100_ER1 - 2015-11-16 14.22.30_x40213_y66231_class1	CellDetectionPaperLilija
225	322	1474.5	1336.5	1	WV30NH_CD3_100_ER1 - 2015-11-16 14.22.30_x40213_y66231_class1	CellDetectionPaperLilija
226	322	1472.5	1273.5	1	WV30NH_CD3_100_ER1 - 2015-11-16 14.22.30_x40213_y66231_class1	CellDetectionPaperLilija
227	322	1441.5	1299.5	1	WV30NH_CD3_100_ER1 - 2015-11-16 14.22.30_x40213_y66231_class1	CellDetectionPaperLilija
228	322	1351.5	1341.5	1	WV30NH_CD3_100_ER1 - 2015-11-16 14.22.30_x40213_y66231_class1	CellDetectionPaperLilija
229	322	1303.5	1317.5	1	WV30NH_CD3_100_ER1 - 2015-11-16 14.22.30_x40213_y66231_class1	CellDetectionPaperLilija
230	322	1375.5	1376.5	1	WV30NH_CD3_100_ER1 - 2015-11-16 14.22.30_x40213_y66231_class1	CellDetectionPaperLilija
231	322	1518.5	1196.5	1	WV30NH_CD3_100_ER1 - 2015-11-16 14.22.30_x40213_y66231_class1	CellDetectionPaperLilija
232	322	1540.5	1165.5	1	WV30NH_CD3_100_ER1 - 2015-11-16 14.22.30_x40213_y66231_class1	CellDetectionPaperLilija
233	322	1586.5	1191.5	1	WV30NH_CD3_100_ER1 - 2015-11-16 14.22.30_x40213_y66231_class1	CellDetectionPaperLilija
234	322	1503.5	1112.5	1	WV30NH_CD3_100_ER1 - 2015-11-16 14.22.30_x40213_y66231_class1	CellDetectionPaperLilija
235	322	1419.5	1097.5	1	WV30NH_CD3_100_ER1 - 2015-11-16 14.22.30_x40213_y66231_class1	CellDetectionPaperLilija
236	322	1406.5	1018.5	1	WV30NH_CD3_100_ER1 - 2015-11-16 14.22.30_x40213_y66231_class1	CellDetectionPaperLilija
237	322	1434.5	1005.5	1	WV30NH_CD3_100_ER1 - 2015-11-16 14.22.30_x40213_y66231_class1	CellDetectionPaperLilija
238	322	1478.5	1024.5	1	WV30NH_CD3_100_ER1 - 2015-11-16 14.22.30_x40213_y66231_class1	CellDetectionPaperLilija
239	322	1485.5	969.5	1	WV30NH_CD3_100_ER1 - 2015-11-16 14.22.30_x40213_y66231_class1	CellDetectionPaperLilija
240	322	1465.5	928.5	1	WV30NH_CD3_100_ER1 - 2015-11-16 14.22.30_x40213_y66231_class1	CellDetectionPaperLilija
241	322	1388.5	976.5	1	WV30NH_CD3_100_ER1 - 2015-11-16 14.22.30_x40213_y66231_class1	CellDetectionPaperLilija
242	322	1318.5	987.5	1	WV30NH_CD3_100_ER1 - 2015-11-16 14.22.30_x40213_y66231_class1	CellDetectionPaperLilija
243	322	1393.5	892.5	1	WV30NH_CD3_100_ER1 - 2015-11-16 14.22.30_x40213_y66231_class1	CellDetectionPaperLilija
244	322	1601.5	1121.5	1	WV30NH_CD3_100_ER1 - 2015-11-16 14.22.30_x40213_y66231_class1	CellDetectionPaperLilija
245	322	1621.5	1187.5	1	WV30NH_CD3_100_ER1 - 2015-11-16 14.22.30_x40213_y66231_class1	CellDetectionPaperLilija
246	322	1700.5	1128.5	1	WV30NH_CD3_100_ER1 - 2015-11-16 14.22.30_x40213_y66231_class1	CellDetectionPaperLilija
247	322	1716.5	1071.5	1	WV30NH_CD3_100_ER1 - 2015-11-16 14.22.30_x40213_y66231_class1	CellDetectionPaperLilija
248	322	1753.5	1222.5	1	WV30NH_CD3_100_ER1 - 2015-11-16 14.22.30_x40213_y66231_class1	CellDetectionPaperLilija
249	322	1760.5	1251.5	1	WV30NH_CD3_100_ER1 - 2015-11-16 14.22.30_x40213_y66231_class1	CellDetectionPaperLilija
250	322	1760.5	1286.5	1	WV30NH_CD3_100_ER1 - 2015-11-16 14.22.30_x40213_y66231_class1	CellDetectionPaperLilija
251	322	1859.5	1297.5	1	WV30NH_CD3_100_ER1 - 2015-11-16 14.22.30_x40213_y66231_class1	CellDetectionPaperLilija
252	322	1777.5	1367.5	1	WV30NH_CD3_100_ER1 - 2015-11-16 14.22.30_x40213_y66231_class1	CellDetectionPaperLilija
253	322	1852.5	1378.5	1	WV30NH_CD3_100_ER1 - 2015-11-16 14.22.30_x40213_y66231_class1	CellDetectionPaperLilija
254	322	1810.5	1435.5	1	WV30NH_CD3_100_ER1 - 2015-11-16 14.22.30_x40213_y66231_class1	CellDetectionPaperLilija
255	322	1883.5	1418.5	1	WV30NH_CD3_100_ER1 - 2015-11-16 14.22.30_x40213_y66231_class1	CellDetectionPaperLilija
256	322	1968.5	1431.5	1	WV30NH_CD3_100_ER1 - 2015-11-16 14.22.30_x40213_y66231_class1	CellDetectionPaperLilija
257	322	1887.5	1490.5	1	WV30NH_CD3_100_ER1 - 2015-11-16 14.22.30_x40213_y66231_class1	CellDetectionPaperLilija
258	322	1955.5	1495.5	1	WV30NH_CD3_100_ER1 - 2015-11-16 14.22.30_x40213_y66231_class1	CellDetectionPaperLilija
259	322	1931.5	1536.5	1	WV30NH_CD3_100_ER1 - 2015-11-16 14.22.30_x40213_y66231_class1	CellDetectionPaperLilija
260	322	1931.5	1569.5	1	WV30NH_CD3_100_ER1 - 2015-11-16 14.22.30_x40213_y66231_class1	CellDetectionPaperLilija
261	322	1925.5	1618.5	1	WV30NH_CD3_100_ER1 - 2015-11-16 14.22.30_x40213_y66231_class1	CellDetectionPaperLilija
262	322	1975.5	1602.5	1	WV30NH_CD3_100_ER1 - 2015-11-16 14.22.30_x40213_y66231_class1	CellDetectionPaperLilija
263	322	531.5	1152.5	1	WV30NH_CD3_100_ER1 - 2015-11-16 14.22.30_x40213_y66231_class1	CellDetectionPaperLilija
264	322	643.5	1460.5	1	WV30NH_CD3_100_ER1 - 2015-11-16 14.22.30_x40213_y66231_class1	CellDetectionPaperLilija
265	322	648.5	1424.5	1	WV30NH_CD3_100_ER1 - 2015-11-16 14.22.30_x40213_y66231_class1	CellDetectionPaperLilija
266	322	683.5	1361.5	1	WV30NH_CD3_100_ER1 - 2015-11-16 14.22.30_x40213_y66231_class1	CellDetectionPaperLilija
267	322	639.5	1484.5	1	WV30NH_CD3_100_ER1 - 2015-11-16 14.22.30_x40213_y66231_class1	CellDetectionPaperLilija
268	322	632.5	1611.5	1	WV30NH_CD3_100_ER1 - 2015-11-16 14.22.30_x40213_y66231_class1	CellDetectionPaperLilija
269	322	659.5	1574.5	1	WV30NH_CD3_100_ER1 - 2015-11-16 14.22.30_x40213_y66231_class1	CellDetectionPaperLilija
270	322	687.5	1596.5	1	WV30NH_CD3_100_ER1 - 2015-11-16 14.22.30_x40213_y66231_class1	CellDetectionPaperLilija
271	322	747.5	1800.5	1	WV30NH_CD3_100_ER1 - 2015-11-16 14.22.30_x40213_y66231_class1	CellDetectionPaperLilija
272	322	577.5	1747.5	1	WV30NH_CD3_100_ER1 - 2015-11-16 14.22.30_x40213_y66231_class1	CellDetectionPaperLilija
273	322	529.5	1769.5	1	WV30NH_CD3_100_ER1 - 2015-11-16 14.22.30_x40213_y66231_class1	CellDetectionPaperLilija
274	322	799.5	1932.5	1	WV30NH_CD3_100_ER1 - 2015-11-16 14.22.30_x40213_y66231_class1	CellDetectionPaperLilija
275	322	990.5	1978.5	1	WV30NH_CD3_100_ER1 - 2015-11-16 14.22.30_x40213_y66231_class1	CellDetectionPaperLilija
276	322	1050.5	1987.5	1	WV30NH_CD3_100_ER1 - 2015-11-16 14.22.30_x40213_y66231_class1	CellDetectionPaperLilija
277	322	1206.5	1963.5	1	WV30NH_CD3_100_ER1 - 2015-11-16 14.22.30_x40213_y66231_class1	CellDetectionPaperLilija
278	322	1217.5	1996.5	1	WV30NH_CD3_100_ER1 - 2015-11-16 14.22.30_x40213_y66231_class1	CellDetectionPaperLilija
279	322	1472.5	1943.5	1	WV30NH_CD3_100_ER1 - 2015-11-16 14.22.30_x40213_y66231_class1	CellDetectionPaperLilija
280	322	1505.5	1934.5	1	WV30NH_CD3_100_ER1 - 2015-11-16 14.22.30_x40213_y66231_class1	CellDetectionPaperLilija
281	322	1670.5	1945.5	1	WV30NH_CD3_100_ER1 - 2015-11-16 14.22.30_x40213_y66231_class1	CellDetectionPaperLilija
282	322	1716.5	1991.5	1	WV30NH_CD3_100_ER1 - 2015-11-16 14.22.30_x40213_y66231_class1	CellDetectionPaperLilija
283	322	1804.5	1985.5	1	WV30NH_CD3_100_ER1 - 2015-11-16 14.22.30_x40213_y66231_class1	CellDetectionPaperLilija
284	322	1872.5	1961.5	1	WV30NH_CD3_100_ER1 - 2015-11-16 14.22.30_x40213_y66231_class1	CellDetectionPaperLilija
285	322	1918.5	1952.5	1	WV30NH_CD3_100_ER1 - 2015-11-16 14.22.30_x40213_y66231_class1	CellDetectionPaperLilija
286	322	1907.5	1983.5	1	WV30NH_CD3_100_ER1 - 2015-11-16 14.22.30_x40213_y66231_class1	CellDetectionPaperLilija
287	322	1938.5	1980.5	1	WV30NH_CD3_100_ER1 - 2015-11-16 14.22.30_x40213_y66231_class1	CellDetectionPaperLilija
288	322	1905.5	1921.5	1	WV30NH_CD3_100_ER1 - 2015-11-16 14.22.30_x40213_y66231_class1	CellDetectionPaperLilija
290	322	1927.5	1866.5	1	WV30NH_CD3_100_ER1 - 2015-11-16 14.22.30_x40213_y66231_class1	CellDetectionPaperLilija
291	322	1898.5	1866.5	1	WV30NH_CD3_100_ER1 - 2015-11-16 14.22.30_x40213_y66231_class1	CellDetectionPaperLilija
292	322	1936.5	1906.5	1	WV30NH_CD3_100_ER1 - 2015-11-16 14.22.30_x40213_y66231_class1	CellDetectionPaperLilija
293	322	1977.5	1884.5	1	WV30NH_CD3_100_ER1 - 2015-11-16 14.22.30_x40213_y66231_class1	CellDetectionPaperLilija
294	322	1968.5	1945.5	1	WV30NH_CD3_100_ER1 - 2015-11-16 14.22.30_x40213_y66231_class1	CellDetectionPaperLilija
295	322	1953.5	1849.5	1	WV30NH_CD3_100_ER1 - 2015-11-16 14.22.30_x40213_y66231_class1	CellDetectionPaperLilija
296	322	1500.5	1418.5	1	WV30NH_CD3_100_ER1 - 2015-11-16 14.22.30_x40213_y66231_class1	CellDetectionPaperLilija
297	322	1533.5	1438.5	1	WV30NH_CD3_100_ER1 - 2015-11-16 14.22.30_x40213_y66231_class1	CellDetectionPaperLilija
298	322	1531.5	1528.5	1	WV30NH_CD3_100_ER1 - 2015-11-16 14.22.30_x40213_y66231_class1	CellDetectionPaperLilija
299	322	1595.5	1528.5	1	WV30NH_CD3_100_ER1 - 2015-11-16 14.22.30_x40213_y66231_class1	CellDetectionPaperLilija
300	322	1582.5	1587.5	1	WV30NH_CD3_100_ER1 - 2015-11-16 14.22.30_x40213_y66231_class1	CellDetectionPaperLilija
301	322	1645.5	1580.5	1	WV30NH_CD3_100_ER1 - 2015-11-16 14.22.30_x40213_y66231_class1	CellDetectionPaperLilija
302	322	1645.5	1536.5	1	WV30NH_CD3_100_ER1 - 2015-11-16 14.22.30_x40213_y66231_class1	CellDetectionPaperLilija
303	322	1760.5	1583.5	1	WV30NH_CD3_100_ER1 - 2015-11-16 14.22.30_x40213_y66231_class1	CellDetectionPaperLilija
304	322	1766.5	1519.5	1	WV30NH_CD3_100_ER1 - 2015-11-16 14.22.30_x40213_y66231_class1	CellDetectionPaperLilija
305	322	1714.5	1446.5	1	WV30NH_CD3_100_ER1 - 2015-11-16 14.22.30_x40213_y66231_class1	CellDetectionPaperLilija
306	322	1711.5	1514.5	1	WV30NH_CD3_100_ER1 - 2015-11-16 14.22.30_x40213_y66231_class1	CellDetectionPaperLilija
307	322	1619.5	1475.5	1	WV30NH_CD3_100_ER1 - 2015-11-16 14.22.30_x40213_y66231_class1	CellDetectionPaperLilija
308	322	1573.5	1429.5	1	WV30NH_CD3_100_ER1 - 2015-11-16 14.22.30_x40213_y66231_class1	CellDetectionPaperLilija
309	322	1573.5	1477.5	1	WV30NH_CD3_100_ER1 - 2015-11-16 14.22.30_x40213_y66231_class1	CellDetectionPaperLilija
310	322	1604.5	1396.5	1	WV30NH_CD3_100_ER1 - 2015-11-16 14.22.30_x40213_y66231_class1	CellDetectionPaperLilija
311	322	1685.5	1365.5	1	WV30NH_CD3_100_ER1 - 2015-11-16 14.22.30_x40213_y66231_class1	CellDetectionPaperLilija
312	322	1687.5	1277.5	1	WV30NH_CD3_100_ER1 - 2015-11-16 14.22.30_x40213_y66231_class1	CellDetectionPaperLilija
313	322	1947.5	1053.5	1	WV30NH_CD3_100_ER1 - 2015-11-16 14.22.30_x40213_y66231_class1	CellDetectionPaperLilija
314	322	1947.5	1121.5	1	WV30NH_CD3_100_ER1 - 2015-11-16 14.22.30_x40213_y66231_class1	CellDetectionPaperLilija
315	322	1531.5	310.5	1	WV30NH_CD3_100_ER1 - 2015-11-16 14.22.30_x40213_y66231_class1	CellDetectionPaperLilija
316	322	1630.5	9.5	1	WV30NH_CD3_100_ER1 - 2015-11-16 14.22.30_x40213_y66231_class1	CellDetectionPaperLilija
317	322	968.5	1074.5	1	WV30NH_CD3_100_ER1 - 2015-11-16 14.22.30_x40213_y66231_class1	CellDetectionPaperLilija
318	322	938.5	1084.5	1	WV30NH_CD3_100_ER1 - 2015-11-16 14.22.30_x40213_y66231_class1	CellDetectionPaperLilija
319	322	951.5	1159.5	1	WV30NH_CD3_100_ER1 - 2015-11-16 14.22.30_x40213_y66231_class1	CellDetectionPaperLilija
320	322	1013.5	901.5	1	WV30NH_CD3_100_ER1 - 2015-11-16 14.22.30_x40213_y66231_class1	CellDetectionPaperLilija
321	322	900.5	899.5	1	WV30NH_CD3_100_ER1 - 2015-11-16 14.22.30_x40213_y66231_class1	CellDetectionPaperLilija
322	322	926.5	917.5	1	WV30NH_CD3_100_ER1 - 2015-11-16 14.22.30_x40213_y66231_class1	CellDetectionPaperLilija
323	322	1024.5	770.5	1	WV30NH_CD3_100_ER1 - 2015-11-16 14.22.30_x40213_y66231_class1	CellDetectionPaperLilija
324	322	977.5	735.5	1	WV30NH_CD3_100_ER1 - 2015-11-16 14.22.30_x40213_y66231_class1	CellDetectionPaperLilija
325	322	1181.5	988.5	1	WV30NH_CD3_100_ER1 - 2015-11-16 14.22.30_x40213_y66231_class1	CellDetectionPaperLilija
326	322	1308.5	1018.5	1	WV30NH_CD3_100_ER1 - 2015-11-16 14.22.30_x40213_y66231_class1	CellDetectionPaperLilija
327	322	1332.5	1008.5	1	WV30NH_CD3_100_ER1 - 2015-11-16 14.22.30_x40213_y66231_class1	CellDetectionPaperLilija
328	322	1336.5	1035.5	1	WV30NH_CD3_100_ER1 - 2015-11-16 14.22.30_x40213_y66231_class1	CellDetectionPaperLilija
329	322	1379.5	1222.5	1	WV30NH_CD3_100_ER1 - 2015-11-16 14.22.30_x40213_y66231_class1	CellDetectionPaperLilija
330	322	1036.5	1679.5	1	WV30NH_CD3_100_ER1 - 2015-11-16 14.22.30_x40213_y66231_class1	CellDetectionPaperLilija
331	322	1055.5	1679.5	1	WV30NH_CD3_100_ER1 - 2015-11-16 14.22.30_x40213_y66231_class1	CellDetectionPaperLilija
332	322	934.5	1815.5	1	WV30NH_CD3_100_ER1 - 2015-11-16 14.22.30_x40213_y66231_class1	CellDetectionPaperLilija
333	322	1945.5	1754.5	1	WV30NH_CD3_100_ER1 - 2015-11-16 14.22.30_x40213_y66231_class1	CellDetectionPaperLilija
334	322	1961.5	1668.5	1	WV30NH_CD3_100_ER1 - 2015-11-16 14.22.30_x40213_y66231_class1	CellDetectionPaperLilija
335	322	1884.5	1663.5	1	WV30NH_CD3_100_ER1 - 2015-11-16 14.22.30_x40213_y66231_class1	CellDetectionPaperLilija
336	322	1844.5	1730.5	1	WV30NH_CD3_100_ER1 - 2015-11-16 14.22.30_x40213_y66231_class1	CellDetectionPaperLilija
337	322	1779.5	1873.5	1	WV30NH_CD3_100_ER1 - 2015-11-16 14.22.30_x40213_y66231_class1	CellDetectionPaperLilija
338	322	1762.5	1982.5	1	WV30NH_CD3_100_ER1 - 2015-11-16 14.22.30_x40213_y66231_class1	CellDetectionPaperLilija
