# Supplementary material for: Robust and accurate quantification of biomarkers of immune cells in lung cancer micro-environment using deep convolutional neural networks
Source: PeerJ. 2019 Apr 10;7:e6335. doi: 10.7717/peerj.6335 (PMC6462181; doi:10.7717/peerj.6335)
Supplement: Supplemental Information 2 — The positions of the positive cells were detected by four independent human observers on at least 64 different validation images. Each csv file stored in the zip archive represents the positive cell count and their position per person and validation image. [file peerj-07-6335-s002.zip › validation-observers/person2/WV30NH_CD3_100_ER1 - 2015-11-16 14.22.30_x45840_y62487_class1.csv]

f_markerId	f_nrOfMarkers	f_x	f_y	l_GTR	i_imagefile	i_subfolder
1	185	99.5	35.5	1	WV30NH_CD3_100_ER1 - 2015-11-16 14.22.30_x45840_y62487_class1	CellDetectionPaperLilija
2	185	107.5	150.5	1	WV30NH_CD3_100_ER1 - 2015-11-16 14.22.30_x45840_y62487_class1	CellDetectionPaperLilija
3	185	227.5	300.5	1	WV30NH_CD3_100_ER1 - 2015-11-16 14.22.30_x45840_y62487_class1	CellDetectionPaperLilija
4	185	101.5	311.5	1	WV30NH_CD3_100_ER1 - 2015-11-16 14.22.30_x45840_y62487_class1	CellDetectionPaperLilija
5	185	83.5	450.5	1	WV30NH_CD3_100_ER1 - 2015-11-16 14.22.30_x45840_y62487_class1	CellDetectionPaperLilija
6	185	151.5	520.5	1	WV30NH_CD3_100_ER1 - 2015-11-16 14.22.30_x45840_y62487_class1	CellDetectionPaperLilija
7	185	218.5	635.5	1	WV30NH_CD3_100_ER1 - 2015-11-16 14.22.30_x45840_y62487_class1	CellDetectionPaperLilija
8	185	173.5	716.5	1	WV30NH_CD3_100_ER1 - 2015-11-16 14.22.30_x45840_y62487_class1	CellDetectionPaperLilija
9	185	303.5	629.5	1	WV30NH_CD3_100_ER1 - 2015-11-16 14.22.30_x45840_y62487_class1	CellDetectionPaperLilija
10	185	342.5	372.5	1	WV30NH_CD3_100_ER1 - 2015-11-16 14.22.30_x45840_y62487_class1	CellDetectionPaperLilija
11	185	406.5	74.5	1	WV30NH_CD3_100_ER1 - 2015-11-16 14.22.30_x45840_y62487_class1	CellDetectionPaperLilija
12	185	334.5	43.5	1	WV30NH_CD3_100_ER1 - 2015-11-16 14.22.30_x45840_y62487_class1	CellDetectionPaperLilija
13	185	695.5	263.5	1	WV30NH_CD3_100_ER1 - 2015-11-16 14.22.30_x45840_y62487_class1	CellDetectionPaperLilija
14	185	778.5	263.5	1	WV30NH_CD3_100_ER1 - 2015-11-16 14.22.30_x45840_y62487_class1	CellDetectionPaperLilija
15	185	610.5	588.5	1	WV30NH_CD3_100_ER1 - 2015-11-16 14.22.30_x45840_y62487_class1	CellDetectionPaperLilija
16	185	477.5	672.5	1	WV30NH_CD3_100_ER1 - 2015-11-16 14.22.30_x45840_y62487_class1	CellDetectionPaperLilija
17	185	1087.5	429.5	1	WV30NH_CD3_100_ER1 - 2015-11-16 14.22.30_x45840_y62487_class1	CellDetectionPaperLilija
18	185	1085.5	631.5	1	WV30NH_CD3_100_ER1 - 2015-11-16 14.22.30_x45840_y62487_class1	CellDetectionPaperLilija
19	185	974.5	779.5	1	WV30NH_CD3_100_ER1 - 2015-11-16 14.22.30_x45840_y62487_class1	CellDetectionPaperLilija
20	185	1159.5	742.5	1	WV30NH_CD3_100_ER1 - 2015-11-16 14.22.30_x45840_y62487_class1	CellDetectionPaperLilija
21	185	1840.5	63.5	1	WV30NH_CD3_100_ER1 - 2015-11-16 14.22.30_x45840_y62487_class1	CellDetectionPaperLilija
22	185	1894.5	215.5	1	WV30NH_CD3_100_ER1 - 2015-11-16 14.22.30_x45840_y62487_class1	CellDetectionPaperLilija
23	185	1848.5	248.5	1	WV30NH_CD3_100_ER1 - 2015-11-16 14.22.30_x45840_y62487_class1	CellDetectionPaperLilija
24	185	1779.5	287.5	1	WV30NH_CD3_100_ER1 - 2015-11-16 14.22.30_x45840_y62487_class1	CellDetectionPaperLilija
25	185	1737.5	268.5	1	WV30NH_CD3_100_ER1 - 2015-11-16 14.22.30_x45840_y62487_class1	CellDetectionPaperLilija
26	185	1955.5	374.5	1	WV30NH_CD3_100_ER1 - 2015-11-16 14.22.30_x45840_y62487_class1	CellDetectionPaperLilija
27	185	1866.5	392.5	1	WV30NH_CD3_100_ER1 - 2015-11-16 14.22.30_x45840_y62487_class1	CellDetectionPaperLilija
28	185	1938.5	470.5	1	WV30NH_CD3_100_ER1 - 2015-11-16 14.22.30_x45840_y62487_class1	CellDetectionPaperLilija
29	185	1888.5	514.5	1	WV30NH_CD3_100_ER1 - 2015-11-16 14.22.30_x45840_y62487_class1	CellDetectionPaperLilija
30	185	1949.5	564.5	1	WV30NH_CD3_100_ER1 - 2015-11-16 14.22.30_x45840_y62487_class1	CellDetectionPaperLilija
31	185	1918.5	657.5	1	WV30NH_CD3_100_ER1 - 2015-11-16 14.22.30_x45840_y62487_class1	CellDetectionPaperLilija
32	185	1990.5	655.5	1	WV30NH_CD3_100_ER1 - 2015-11-16 14.22.30_x45840_y62487_class1	CellDetectionPaperLilija
33	185	1990.5	740.5	1	WV30NH_CD3_100_ER1 - 2015-11-16 14.22.30_x45840_y62487_class1	CellDetectionPaperLilija
34	185	1885.5	718.5	1	WV30NH_CD3_100_ER1 - 2015-11-16 14.22.30_x45840_y62487_class1	CellDetectionPaperLilija
35	185	1785.5	553.5	1	WV30NH_CD3_100_ER1 - 2015-11-16 14.22.30_x45840_y62487_class1	CellDetectionPaperLilija
36	185	1822.5	675.5	1	WV30NH_CD3_100_ER1 - 2015-11-16 14.22.30_x45840_y62487_class1	CellDetectionPaperLilija
37	185	1737.5	681.5	1	WV30NH_CD3_100_ER1 - 2015-11-16 14.22.30_x45840_y62487_class1	CellDetectionPaperLilija
38	185	1661.5	651.5	1	WV30NH_CD3_100_ER1 - 2015-11-16 14.22.30_x45840_y62487_class1	CellDetectionPaperLilija
39	185	1631.5	468.5	1	WV30NH_CD3_100_ER1 - 2015-11-16 14.22.30_x45840_y62487_class1	CellDetectionPaperLilija
40	185	1713.5	474.5	1	WV30NH_CD3_100_ER1 - 2015-11-16 14.22.30_x45840_y62487_class1	CellDetectionPaperLilija
41	185	1650.5	390.5	1	WV30NH_CD3_100_ER1 - 2015-11-16 14.22.30_x45840_y62487_class1	CellDetectionPaperLilija
42	185	1339.5	440.5	1	WV30NH_CD3_100_ER1 - 2015-11-16 14.22.30_x45840_y62487_class1	CellDetectionPaperLilija
43	185	1300.5	444.5	1	WV30NH_CD3_100_ER1 - 2015-11-16 14.22.30_x45840_y62487_class1	CellDetectionPaperLilija
44	185	1243.5	831.5	1	WV30NH_CD3_100_ER1 - 2015-11-16 14.22.30_x45840_y62487_class1	CellDetectionPaperLilija
45	185	1263.5	934.5	1	WV30NH_CD3_100_ER1 - 2015-11-16 14.22.30_x45840_y62487_class1	CellDetectionPaperLilija
46	185	1357.5	868.5	1	WV30NH_CD3_100_ER1 - 2015-11-16 14.22.30_x45840_y62487_class1	CellDetectionPaperLilija
47	185	1385.5	992.5	1	WV30NH_CD3_100_ER1 - 2015-11-16 14.22.30_x45840_y62487_class1	CellDetectionPaperLilija
48	185	1461.5	877.5	1	WV30NH_CD3_100_ER1 - 2015-11-16 14.22.30_x45840_y62487_class1	CellDetectionPaperLilija
49	185	1518.5	999.5	1	WV30NH_CD3_100_ER1 - 2015-11-16 14.22.30_x45840_y62487_class1	CellDetectionPaperLilija
50	185	1655.5	997.5	1	WV30NH_CD3_100_ER1 - 2015-11-16 14.22.30_x45840_y62487_class1	CellDetectionPaperLilija
51	185	1705.5	1066.5	1	WV30NH_CD3_100_ER1 - 2015-11-16 14.22.30_x45840_y62487_class1	CellDetectionPaperLilija
52	185	1631.5	1149.5	1	WV30NH_CD3_100_ER1 - 2015-11-16 14.22.30_x45840_y62487_class1	CellDetectionPaperLilija
53	185	1681.5	1147.5	1	WV30NH_CD3_100_ER1 - 2015-11-16 14.22.30_x45840_y62487_class1	CellDetectionPaperLilija
54	185	1624.5	1190.5	1	WV30NH_CD3_100_ER1 - 2015-11-16 14.22.30_x45840_y62487_class1	CellDetectionPaperLilija
55	185	1698.5	1258.5	1	WV30NH_CD3_100_ER1 - 2015-11-16 14.22.30_x45840_y62487_class1	CellDetectionPaperLilija
56	185	1690.5	1288.5	1	WV30NH_CD3_100_ER1 - 2015-11-16 14.22.30_x45840_y62487_class1	CellDetectionPaperLilija
57	185	1761.5	1310.5	1	WV30NH_CD3_100_ER1 - 2015-11-16 14.22.30_x45840_y62487_class1	CellDetectionPaperLilija
58	185	1807.5	1199.5	1	WV30NH_CD3_100_ER1 - 2015-11-16 14.22.30_x45840_y62487_class1	CellDetectionPaperLilija
59	185	1835.5	1193.5	1	WV30NH_CD3_100_ER1 - 2015-11-16 14.22.30_x45840_y62487_class1	CellDetectionPaperLilija
60	185	1851.5	1149.5	1	WV30NH_CD3_100_ER1 - 2015-11-16 14.22.30_x45840_y62487_class1	CellDetectionPaperLilija
61	185	1868.5	1099.5	1	WV30NH_CD3_100_ER1 - 2015-11-16 14.22.30_x45840_y62487_class1	CellDetectionPaperLilija
62	185	1868.5	1071.5	1	WV30NH_CD3_100_ER1 - 2015-11-16 14.22.30_x45840_y62487_class1	CellDetectionPaperLilija
63	185	1881.5	1018.5	1	WV30NH_CD3_100_ER1 - 2015-11-16 14.22.30_x45840_y62487_class1	CellDetectionPaperLilija
64	185	1827.5	1042.5	1	WV30NH_CD3_100_ER1 - 2015-11-16 14.22.30_x45840_y62487_class1	CellDetectionPaperLilija
65	185	1827.5	1014.5	1	WV30NH_CD3_100_ER1 - 2015-11-16 14.22.30_x45840_y62487_class1	CellDetectionPaperLilija
66	185	1746.5	984.5	1	WV30NH_CD3_100_ER1 - 2015-11-16 14.22.30_x45840_y62487_class1	CellDetectionPaperLilija
67	185	1983.5	1092.5	1	WV30NH_CD3_100_ER1 - 2015-11-16 14.22.30_x45840_y62487_class1	CellDetectionPaperLilija
68	185	1986.5	1225.5	1	WV30NH_CD3_100_ER1 - 2015-11-16 14.22.30_x45840_y62487_class1	CellDetectionPaperLilija
69	185	1962.5	1267.5	1	WV30NH_CD3_100_ER1 - 2015-11-16 14.22.30_x45840_y62487_class1	CellDetectionPaperLilija
70	185	1539.5	1240.5	1	WV30NH_CD3_100_ER1 - 2015-11-16 14.22.30_x45840_y62487_class1	CellDetectionPaperLilija
71	185	1476.5	1245.5	1	WV30NH_CD3_100_ER1 - 2015-11-16 14.22.30_x45840_y62487_class1	CellDetectionPaperLilija
72	185	1265.5	1101.5	1	WV30NH_CD3_100_ER1 - 2015-11-16 14.22.30_x45840_y62487_class1	CellDetectionPaperLilija
73	185	1274.5	1156.5	1	WV30NH_CD3_100_ER1 - 2015-11-16 14.22.30_x45840_y62487_class1	CellDetectionPaperLilija
74	185	1145.5	1047.5	1	WV30NH_CD3_100_ER1 - 2015-11-16 14.22.30_x45840_y62487_class1	CellDetectionPaperLilija
75	185	1143.5	1003.5	1	WV30NH_CD3_100_ER1 - 2015-11-16 14.22.30_x45840_y62487_class1	CellDetectionPaperLilija
76	185	1270.5	1260.5	1	WV30NH_CD3_100_ER1 - 2015-11-16 14.22.30_x45840_y62487_class1	CellDetectionPaperLilija
77	185	1196.5	1227.5	1	WV30NH_CD3_100_ER1 - 2015-11-16 14.22.30_x45840_y62487_class1	CellDetectionPaperLilija
78	185	1150.5	1243.5	1	WV30NH_CD3_100_ER1 - 2015-11-16 14.22.30_x45840_y62487_class1	CellDetectionPaperLilija
79	185	921.5	1190.5	1	WV30NH_CD3_100_ER1 - 2015-11-16 14.22.30_x45840_y62487_class1	CellDetectionPaperLilija
80	185	845.5	1042.5	1	WV30NH_CD3_100_ER1 - 2015-11-16 14.22.30_x45840_y62487_class1	CellDetectionPaperLilija
81	185	1102.5	1367.5	1	WV30NH_CD3_100_ER1 - 2015-11-16 14.22.30_x45840_y62487_class1	CellDetectionPaperLilija
82	185	1143.5	1369.5	1	WV30NH_CD3_100_ER1 - 2015-11-16 14.22.30_x45840_y62487_class1	CellDetectionPaperLilija
83	185	1250.5	1539.5	1	WV30NH_CD3_100_ER1 - 2015-11-16 14.22.30_x45840_y62487_class1	CellDetectionPaperLilija
84	185	1459.5	1508.5	1	WV30NH_CD3_100_ER1 - 2015-11-16 14.22.30_x45840_y62487_class1	CellDetectionPaperLilija
85	185	1637.5	1386.5	1	WV30NH_CD3_100_ER1 - 2015-11-16 14.22.30_x45840_y62487_class1	CellDetectionPaperLilija
86	185	1946.5	1408.5	1	WV30NH_CD3_100_ER1 - 2015-11-16 14.22.30_x45840_y62487_class1	CellDetectionPaperLilija
87	185	1979.5	1367.5	1	WV30NH_CD3_100_ER1 - 2015-11-16 14.22.30_x45840_y62487_class1	CellDetectionPaperLilija
88	185	1979.5	1321.5	1	WV30NH_CD3_100_ER1 - 2015-11-16 14.22.30_x45840_y62487_class1	CellDetectionPaperLilija
89	185	1191.5	1582.5	1	WV30NH_CD3_100_ER1 - 2015-11-16 14.22.30_x45840_y62487_class1	CellDetectionPaperLilija
90	185	1191.5	1628.5	1	WV30NH_CD3_100_ER1 - 2015-11-16 14.22.30_x45840_y62487_class1	CellDetectionPaperLilija
91	185	1600.5	1861.5	1	WV30NH_CD3_100_ER1 - 2015-11-16 14.22.30_x45840_y62487_class1	CellDetectionPaperLilija
92	185	1953.5	1872.5	1	WV30NH_CD3_100_ER1 - 2015-11-16 14.22.30_x45840_y62487_class1	CellDetectionPaperLilija
93	185	1992.5	1867.5	1	WV30NH_CD3_100_ER1 - 2015-11-16 14.22.30_x45840_y62487_class1	CellDetectionPaperLilija
94	185	649.5	1029.5	1	WV30NH_CD3_100_ER1 - 2015-11-16 14.22.30_x45840_y62487_class1	CellDetectionPaperLilija
95	185	567.5	1042.5	1	WV30NH_CD3_100_ER1 - 2015-11-16 14.22.30_x45840_y62487_class1	CellDetectionPaperLilija
96	185	514.5	1021.5	1	WV30NH_CD3_100_ER1 - 2015-11-16 14.22.30_x45840_y62487_class1	CellDetectionPaperLilija
99	185	449.5	1047.5	1	WV30NH_CD3_100_ER1 - 2015-11-16 14.22.30_x45840_y62487_class1	CellDetectionPaperLilija
100	185	419.5	1060.5	1	WV30NH_CD3_100_ER1 - 2015-11-16 14.22.30_x45840_y62487_class1	CellDetectionPaperLilija
101	185	377.5	1062.5	1	WV30NH_CD3_100_ER1 - 2015-11-16 14.22.30_x45840_y62487_class1	CellDetectionPaperLilija
102	185	301.5	1038.5	1	WV30NH_CD3_100_ER1 - 2015-11-16 14.22.30_x45840_y62487_class1	CellDetectionPaperLilija
103	185	205.5	899.5	1	WV30NH_CD3_100_ER1 - 2015-11-16 14.22.30_x45840_y62487_class1	CellDetectionPaperLilija
104	185	351.5	1119.5	1	WV30NH_CD3_100_ER1 - 2015-11-16 14.22.30_x45840_y62487_class1	CellDetectionPaperLilija
105	185	373.5	1188.5	1	WV30NH_CD3_100_ER1 - 2015-11-16 14.22.30_x45840_y62487_class1	CellDetectionPaperLilija
106	185	351.5	1223.5	1	WV30NH_CD3_100_ER1 - 2015-11-16 14.22.30_x45840_y62487_class1	CellDetectionPaperLilija
107	185	382.5	1256.5	1	WV30NH_CD3_100_ER1 - 2015-11-16 14.22.30_x45840_y62487_class1	CellDetectionPaperLilija
108	185	358.5	1275.5	1	WV30NH_CD3_100_ER1 - 2015-11-16 14.22.30_x45840_y62487_class1	CellDetectionPaperLilija
109	185	327.5	1293.5	1	WV30NH_CD3_100_ER1 - 2015-11-16 14.22.30_x45840_y62487_class1	CellDetectionPaperLilija
110	185	225.5	1260.5	1	WV30NH_CD3_100_ER1 - 2015-11-16 14.22.30_x45840_y62487_class1	CellDetectionPaperLilija
111	185	229.5	1132.5	1	WV30NH_CD3_100_ER1 - 2015-11-16 14.22.30_x45840_y62487_class1	CellDetectionPaperLilija
112	185	12.5	1247.5	1	WV30NH_CD3_100_ER1 - 2015-11-16 14.22.30_x45840_y62487_class1	CellDetectionPaperLilija
113	185	162.5	1504.5	1	WV30NH_CD3_100_ER1 - 2015-11-16 14.22.30_x45840_y62487_class1	CellDetectionPaperLilija
114	185	318.5	1471.5	1	WV30NH_CD3_100_ER1 - 2015-11-16 14.22.30_x45840_y62487_class1	CellDetectionPaperLilija
115	185	384.5	1430.5	1	WV30NH_CD3_100_ER1 - 2015-11-16 14.22.30_x45840_y62487_class1	CellDetectionPaperLilija
116	185	336.5	1532.5	1	WV30NH_CD3_100_ER1 - 2015-11-16 14.22.30_x45840_y62487_class1	CellDetectionPaperLilija
117	185	355.5	1565.5	1	WV30NH_CD3_100_ER1 - 2015-11-16 14.22.30_x45840_y62487_class1	CellDetectionPaperLilija
118	185	386.5	1569.5	1	WV30NH_CD3_100_ER1 - 2015-11-16 14.22.30_x45840_y62487_class1	CellDetectionPaperLilija
119	185	421.5	1573.5	1	WV30NH_CD3_100_ER1 - 2015-11-16 14.22.30_x45840_y62487_class1	CellDetectionPaperLilija
120	185	495.5	1245.5	1	WV30NH_CD3_100_ER1 - 2015-11-16 14.22.30_x45840_y62487_class1	CellDetectionPaperLilija
121	185	536.5	1321.5	1	WV30NH_CD3_100_ER1 - 2015-11-16 14.22.30_x45840_y62487_class1	CellDetectionPaperLilija
122	185	593.5	1347.5	1	WV30NH_CD3_100_ER1 - 2015-11-16 14.22.30_x45840_y62487_class1	CellDetectionPaperLilija
123	185	647.5	1384.5	1	WV30NH_CD3_100_ER1 - 2015-11-16 14.22.30_x45840_y62487_class1	CellDetectionPaperLilija
124	185	675.5	1421.5	1	WV30NH_CD3_100_ER1 - 2015-11-16 14.22.30_x45840_y62487_class1	CellDetectionPaperLilija
125	185	636.5	1421.5	1	WV30NH_CD3_100_ER1 - 2015-11-16 14.22.30_x45840_y62487_class1	CellDetectionPaperLilija
126	185	630.5	1462.5	1	WV30NH_CD3_100_ER1 - 2015-11-16 14.22.30_x45840_y62487_class1	CellDetectionPaperLilija
127	185	595.5	1423.5	1	WV30NH_CD3_100_ER1 - 2015-11-16 14.22.30_x45840_y62487_class1	CellDetectionPaperLilija
128	185	686.5	1471.5	1	WV30NH_CD3_100_ER1 - 2015-11-16 14.22.30_x45840_y62487_class1	CellDetectionPaperLilija
129	185	654.5	1502.5	1	WV30NH_CD3_100_ER1 - 2015-11-16 14.22.30_x45840_y62487_class1	CellDetectionPaperLilija
130	185	697.5	1510.5	1	WV30NH_CD3_100_ER1 - 2015-11-16 14.22.30_x45840_y62487_class1	CellDetectionPaperLilija
131	185	699.5	1543.5	1	WV30NH_CD3_100_ER1 - 2015-11-16 14.22.30_x45840_y62487_class1	CellDetectionPaperLilija
132	185	749.5	1443.5	1	WV30NH_CD3_100_ER1 - 2015-11-16 14.22.30_x45840_y62487_class1	CellDetectionPaperLilija
133	185	732.5	1404.5	1	WV30NH_CD3_100_ER1 - 2015-11-16 14.22.30_x45840_y62487_class1	CellDetectionPaperLilija
134	185	704.5	1371.5	1	WV30NH_CD3_100_ER1 - 2015-11-16 14.22.30_x45840_y62487_class1	CellDetectionPaperLilija
135	185	710.5	1334.5	1	WV30NH_CD3_100_ER1 - 2015-11-16 14.22.30_x45840_y62487_class1	CellDetectionPaperLilija
136	185	673.5	1332.5	1	WV30NH_CD3_100_ER1 - 2015-11-16 14.22.30_x45840_y62487_class1	CellDetectionPaperLilija
137	185	678.5	1277.5	1	WV30NH_CD3_100_ER1 - 2015-11-16 14.22.30_x45840_y62487_class1	CellDetectionPaperLilija
138	185	599.5	1288.5	1	WV30NH_CD3_100_ER1 - 2015-11-16 14.22.30_x45840_y62487_class1	CellDetectionPaperLilija
139	185	651.5	1208.5	1	WV30NH_CD3_100_ER1 - 2015-11-16 14.22.30_x45840_y62487_class1	CellDetectionPaperLilija
140	185	695.5	1208.5	1	WV30NH_CD3_100_ER1 - 2015-11-16 14.22.30_x45840_y62487_class1	CellDetectionPaperLilija
141	185	636.5	1164.5	1	WV30NH_CD3_100_ER1 - 2015-11-16 14.22.30_x45840_y62487_class1	CellDetectionPaperLilija
142	185	597.5	1184.5	1	WV30NH_CD3_100_ER1 - 2015-11-16 14.22.30_x45840_y62487_class1	CellDetectionPaperLilija
143	185	758.5	1552.5	1	WV30NH_CD3_100_ER1 - 2015-11-16 14.22.30_x45840_y62487_class1	CellDetectionPaperLilija
144	185	793.5	1495.5	1	WV30NH_CD3_100_ER1 - 2015-11-16 14.22.30_x45840_y62487_class1	CellDetectionPaperLilija
145	185	660.5	1608.5	1	WV30NH_CD3_100_ER1 - 2015-11-16 14.22.30_x45840_y62487_class1	CellDetectionPaperLilija
146	185	569.5	1547.5	1	WV30NH_CD3_100_ER1 - 2015-11-16 14.22.30_x45840_y62487_class1	CellDetectionPaperLilija
147	185	527.5	1552.5	1	WV30NH_CD3_100_ER1 - 2015-11-16 14.22.30_x45840_y62487_class1	CellDetectionPaperLilija
148	185	460.5	1552.5	1	WV30NH_CD3_100_ER1 - 2015-11-16 14.22.30_x45840_y62487_class1	CellDetectionPaperLilija
149	185	421.5	1619.5	1	WV30NH_CD3_100_ER1 - 2015-11-16 14.22.30_x45840_y62487_class1	CellDetectionPaperLilija
150	185	436.5	1717.5	1	WV30NH_CD3_100_ER1 - 2015-11-16 14.22.30_x45840_y62487_class1	CellDetectionPaperLilija
151	185	340.5	1739.5	1	WV30NH_CD3_100_ER1 - 2015-11-16 14.22.30_x45840_y62487_class1	CellDetectionPaperLilija
152	185	308.5	1713.5	1	WV30NH_CD3_100_ER1 - 2015-11-16 14.22.30_x45840_y62487_class1	CellDetectionPaperLilija
153	185	303.5	1656.5	1	WV30NH_CD3_100_ER1 - 2015-11-16 14.22.30_x45840_y62487_class1	CellDetectionPaperLilija
154	185	279.5	1689.5	1	WV30NH_CD3_100_ER1 - 2015-11-16 14.22.30_x45840_y62487_class1	CellDetectionPaperLilija
155	185	218.5	1689.5	1	WV30NH_CD3_100_ER1 - 2015-11-16 14.22.30_x45840_y62487_class1	CellDetectionPaperLilija
156	185	181.5	1687.5	1	WV30NH_CD3_100_ER1 - 2015-11-16 14.22.30_x45840_y62487_class1	CellDetectionPaperLilija
157	185	118.5	1732.5	1	WV30NH_CD3_100_ER1 - 2015-11-16 14.22.30_x45840_y62487_class1	CellDetectionPaperLilija
158	185	147.5	1789.5	1	WV30NH_CD3_100_ER1 - 2015-11-16 14.22.30_x45840_y62487_class1	CellDetectionPaperLilija
159	185	216.5	1819.5	1	WV30NH_CD3_100_ER1 - 2015-11-16 14.22.30_x45840_y62487_class1	CellDetectionPaperLilija
160	185	238.5	1784.5	1	WV30NH_CD3_100_ER1 - 2015-11-16 14.22.30_x45840_y62487_class1	CellDetectionPaperLilija
161	185	360.5	1811.5	1	WV30NH_CD3_100_ER1 - 2015-11-16 14.22.30_x45840_y62487_class1	CellDetectionPaperLilija
162	185	399.5	1819.5	1	WV30NH_CD3_100_ER1 - 2015-11-16 14.22.30_x45840_y62487_class1	CellDetectionPaperLilija
163	185	429.5	1815.5	1	WV30NH_CD3_100_ER1 - 2015-11-16 14.22.30_x45840_y62487_class1	CellDetectionPaperLilija
164	185	584.5	1697.5	1	WV30NH_CD3_100_ER1 - 2015-11-16 14.22.30_x45840_y62487_class1	CellDetectionPaperLilija
165	185	588.5	1789.5	1	WV30NH_CD3_100_ER1 - 2015-11-16 14.22.30_x45840_y62487_class1	CellDetectionPaperLilija
166	185	508.5	1843.5	1	WV30NH_CD3_100_ER1 - 2015-11-16 14.22.30_x45840_y62487_class1	CellDetectionPaperLilija
167	185	571.5	1878.5	1	WV30NH_CD3_100_ER1 - 2015-11-16 14.22.30_x45840_y62487_class1	CellDetectionPaperLilija
168	185	708.5	1706.5	1	WV30NH_CD3_100_ER1 - 2015-11-16 14.22.30_x45840_y62487_class1	CellDetectionPaperLilija
169	185	671.5	1919.5	1	WV30NH_CD3_100_ER1 - 2015-11-16 14.22.30_x45840_y62487_class1	CellDetectionPaperLilija
170	185	593.5	1969.5	1	WV30NH_CD3_100_ER1 - 2015-11-16 14.22.30_x45840_y62487_class1	CellDetectionPaperLilija
171	185	308.5	1978.5	1	WV30NH_CD3_100_ER1 - 2015-11-16 14.22.30_x45840_y62487_class1	CellDetectionPaperLilija
172	185	388.5	1922.5	1	WV30NH_CD3_100_ER1 - 2015-11-16 14.22.30_x45840_y62487_class1	CellDetectionPaperLilija
173	185	142.5	1909.5	1	WV30NH_CD3_100_ER1 - 2015-11-16 14.22.30_x45840_y62487_class1	CellDetectionPaperLilija
174	185	162.5	1943.5	1	WV30NH_CD3_100_ER1 - 2015-11-16 14.22.30_x45840_y62487_class1	CellDetectionPaperLilija
175	185	51.5	1967.5	1	WV30NH_CD3_100_ER1 - 2015-11-16 14.22.30_x45840_y62487_class1	CellDetectionPaperLilija
176	185	895.5	1924.5	1	WV30NH_CD3_100_ER1 - 2015-11-16 14.22.30_x45840_y62487_class1	CellDetectionPaperLilija
177	185	941.5	1732.5	1	WV30NH_CD3_100_ER1 - 2015-11-16 14.22.30_x45840_y62487_class1	CellDetectionPaperLilija
178	185	960.5	1626.5	1	WV30NH_CD3_100_ER1 - 2015-11-16 14.22.30_x45840_y62487_class1	CellDetectionPaperLilija
179	185	1054.5	1641.5	1	WV30NH_CD3_100_ER1 - 2015-11-16 14.22.30_x45840_y62487_class1	CellDetectionPaperLilija
180	185	1161.5	1730.5	1	WV30NH_CD3_100_ER1 - 2015-11-16 14.22.30_x45840_y62487_class1	CellDetectionPaperLilija
181	185	1178.5	1837.5	1	WV30NH_CD3_100_ER1 - 2015-11-16 14.22.30_x45840_y62487_class1	CellDetectionPaperLilija
182	185	1117.5	1895.5	1	WV30NH_CD3_100_ER1 - 2015-11-16 14.22.30_x45840_y62487_class1	CellDetectionPaperLilija
183	185	1100.5	1983.5	1	WV30NH_CD3_100_ER1 - 2015-11-16 14.22.30_x45840_y62487_class1	CellDetectionPaperLilija
184	185	1326.5	1980.5	1	WV30NH_CD3_100_ER1 - 2015-11-16 14.22.30_x45840_y62487_class1	CellDetectionPaperLilija
185	185	1546.5	1386.5	1	WV30NH_CD3_100_ER1 - 2015-11-16 14.22.30_x45840_y62487_class1	CellDetectionPaperLilija
186	185	1483.5	1360.5	1	WV30NH_CD3_100_ER1 - 2015-11-16 14.22.30_x45840_y62487_class1	CellDetectionPaperLilija
187	185	1646.5	790.5	1	WV30NH_CD3_100_ER1 - 2015-11-16 14.22.30_x45840_y62487_class1	CellDetectionPaperLilija
