# Supplementary material for: Robust and accurate quantification of biomarkers of immune cells in lung cancer micro-environment using deep convolutional neural networks
Source: PeerJ. 2019 Apr 10;7:e6335. doi: 10.7717/peerj.6335 (PMC6462181; doi:10.7717/peerj.6335)
Supplement: Supplemental Information 2 — The positions of the positive cells were detected by four independent human observers on at least 64 different validation images. Each csv file stored in the zip archive represents the positive cell count and their position per person and validation image. [file peerj-07-6335-s002.zip › validation-observers/person2/WV30NH_CD3_100_ER1 - 2015-11-16 14.22.30_x47660_y50821_class1.csv]

f_markerId	f_nrOfMarkers	f_x	f_y	l_GTR	i_imagefile	i_subfolder
1	299	33.5	178.5	1	WV30NH_CD3_100_ER1 - 2015-11-16 14.22.30_x47660_y50821_class1	CellDetectionPaperLilija
2	299	118.5	274.5	1	WV30NH_CD3_100_ER1 - 2015-11-16 14.22.30_x47660_y50821_class1	CellDetectionPaperLilija
3	299	177.5	207.5	1	WV30NH_CD3_100_ER1 - 2015-11-16 14.22.30_x47660_y50821_class1	CellDetectionPaperLilija
4	299	244.5	276.5	1	WV30NH_CD3_100_ER1 - 2015-11-16 14.22.30_x47660_y50821_class1	CellDetectionPaperLilija
6	299	284.5	220.5	1	WV30NH_CD3_100_ER1 - 2015-11-16 14.22.30_x47660_y50821_class1	CellDetectionPaperLilija
7	299	290.5	174.5	1	WV30NH_CD3_100_ER1 - 2015-11-16 14.22.30_x47660_y50821_class1	CellDetectionPaperLilija
8	299	332.5	148.5	1	WV30NH_CD3_100_ER1 - 2015-11-16 14.22.30_x47660_y50821_class1	CellDetectionPaperLilija
9	299	375.5	126.5	1	WV30NH_CD3_100_ER1 - 2015-11-16 14.22.30_x47660_y50821_class1	CellDetectionPaperLilija
10	299	382.5	157.5	1	WV30NH_CD3_100_ER1 - 2015-11-16 14.22.30_x47660_y50821_class1	CellDetectionPaperLilija
11	299	388.5	91.5	1	WV30NH_CD3_100_ER1 - 2015-11-16 14.22.30_x47660_y50821_class1	CellDetectionPaperLilija
12	299	223.5	28.5	1	WV30NH_CD3_100_ER1 - 2015-11-16 14.22.30_x47660_y50821_class1	CellDetectionPaperLilija
13	299	462.5	13.5	1	WV30NH_CD3_100_ER1 - 2015-11-16 14.22.30_x47660_y50821_class1	CellDetectionPaperLilija
14	299	466.5	154.5	1	WV30NH_CD3_100_ER1 - 2015-11-16 14.22.30_x47660_y50821_class1	CellDetectionPaperLilija
15	299	401.5	287.5	1	WV30NH_CD3_100_ER1 - 2015-11-16 14.22.30_x47660_y50821_class1	CellDetectionPaperLilija
16	299	369.5	316.5	1	WV30NH_CD3_100_ER1 - 2015-11-16 14.22.30_x47660_y50821_class1	CellDetectionPaperLilija
17	299	408.5	320.5	1	WV30NH_CD3_100_ER1 - 2015-11-16 14.22.30_x47660_y50821_class1	CellDetectionPaperLilija
18	299	434.5	339.5	1	WV30NH_CD3_100_ER1 - 2015-11-16 14.22.30_x47660_y50821_class1	CellDetectionPaperLilija
19	299	495.5	309.5	1	WV30NH_CD3_100_ER1 - 2015-11-16 14.22.30_x47660_y50821_class1	CellDetectionPaperLilija
20	299	532.5	283.5	1	WV30NH_CD3_100_ER1 - 2015-11-16 14.22.30_x47660_y50821_class1	CellDetectionPaperLilija
21	299	536.5	113.5	1	WV30NH_CD3_100_ER1 - 2015-11-16 14.22.30_x47660_y50821_class1	CellDetectionPaperLilija
22	299	558.5	54.5	1	WV30NH_CD3_100_ER1 - 2015-11-16 14.22.30_x47660_y50821_class1	CellDetectionPaperLilija
23	299	530.5	30.5	1	WV30NH_CD3_100_ER1 - 2015-11-16 14.22.30_x47660_y50821_class1	CellDetectionPaperLilija
24	299	673.5	35.5	1	WV30NH_CD3_100_ER1 - 2015-11-16 14.22.30_x47660_y50821_class1	CellDetectionPaperLilija
25	299	745.5	189.5	1	WV30NH_CD3_100_ER1 - 2015-11-16 14.22.30_x47660_y50821_class1	CellDetectionPaperLilija
26	299	745.5	139.5	1	WV30NH_CD3_100_ER1 - 2015-11-16 14.22.30_x47660_y50821_class1	CellDetectionPaperLilija
27	299	778.5	131.5	1	WV30NH_CD3_100_ER1 - 2015-11-16 14.22.30_x47660_y50821_class1	CellDetectionPaperLilija
28	299	782.5	163.5	1	WV30NH_CD3_100_ER1 - 2015-11-16 14.22.30_x47660_y50821_class1	CellDetectionPaperLilija
29	299	682.5	117.5	1	WV30NH_CD3_100_ER1 - 2015-11-16 14.22.30_x47660_y50821_class1	CellDetectionPaperLilija
30	299	937.5	96.5	1	WV30NH_CD3_100_ER1 - 2015-11-16 14.22.30_x47660_y50821_class1	CellDetectionPaperLilija
31	299	863.5	333.5	1	WV30NH_CD3_100_ER1 - 2015-11-16 14.22.30_x47660_y50821_class1	CellDetectionPaperLilija
32	299	989.5	242.5	1	WV30NH_CD3_100_ER1 - 2015-11-16 14.22.30_x47660_y50821_class1	CellDetectionPaperLilija
33	299	1085.5	57.5	1	WV30NH_CD3_100_ER1 - 2015-11-16 14.22.30_x47660_y50821_class1	CellDetectionPaperLilija
34	299	1074.5	17.5	1	WV30NH_CD3_100_ER1 - 2015-11-16 14.22.30_x47660_y50821_class1	CellDetectionPaperLilija
35	299	1095.5	144.5	1	WV30NH_CD3_100_ER1 - 2015-11-16 14.22.30_x47660_y50821_class1	CellDetectionPaperLilija
36	299	1122.5	144.5	1	WV30NH_CD3_100_ER1 - 2015-11-16 14.22.30_x47660_y50821_class1	CellDetectionPaperLilija
37	299	725.5	265.5	1	WV30NH_CD3_100_ER1 - 2015-11-16 14.22.30_x47660_y50821_class1	CellDetectionPaperLilija
38	299	758.5	274.5	1	WV30NH_CD3_100_ER1 - 2015-11-16 14.22.30_x47660_y50821_class1	CellDetectionPaperLilija
39	299	1015.5	329.5	1	WV30NH_CD3_100_ER1 - 2015-11-16 14.22.30_x47660_y50821_class1	CellDetectionPaperLilija
40	299	1043.5	372.5	1	WV30NH_CD3_100_ER1 - 2015-11-16 14.22.30_x47660_y50821_class1	CellDetectionPaperLilija
41	299	882.5	426.5	1	WV30NH_CD3_100_ER1 - 2015-11-16 14.22.30_x47660_y50821_class1	CellDetectionPaperLilija
42	299	897.5	472.5	1	WV30NH_CD3_100_ER1 - 2015-11-16 14.22.30_x47660_y50821_class1	CellDetectionPaperLilija
43	299	982.5	477.5	1	WV30NH_CD3_100_ER1 - 2015-11-16 14.22.30_x47660_y50821_class1	CellDetectionPaperLilija
44	299	1006.5	487.5	1	WV30NH_CD3_100_ER1 - 2015-11-16 14.22.30_x47660_y50821_class1	CellDetectionPaperLilija
45	299	1206.5	524.5	1	WV30NH_CD3_100_ER1 - 2015-11-16 14.22.30_x47660_y50821_class1	CellDetectionPaperLilija
46	299	1074.5	529.5	1	WV30NH_CD3_100_ER1 - 2015-11-16 14.22.30_x47660_y50821_class1	CellDetectionPaperLilija
47	299	1058.5	483.5	1	WV30NH_CD3_100_ER1 - 2015-11-16 14.22.30_x47660_y50821_class1	CellDetectionPaperLilija
48	299	1135.5	444.5	1	WV30NH_CD3_100_ER1 - 2015-11-16 14.22.30_x47660_y50821_class1	CellDetectionPaperLilija
49	299	1102.5	396.5	1	WV30NH_CD3_100_ER1 - 2015-11-16 14.22.30_x47660_y50821_class1	CellDetectionPaperLilija
50	299	1283.5	305.5	1	WV30NH_CD3_100_ER1 - 2015-11-16 14.22.30_x47660_y50821_class1	CellDetectionPaperLilija
51	299	1265.5	200.5	1	WV30NH_CD3_100_ER1 - 2015-11-16 14.22.30_x47660_y50821_class1	CellDetectionPaperLilija
52	299	1115.5	220.5	1	WV30NH_CD3_100_ER1 - 2015-11-16 14.22.30_x47660_y50821_class1	CellDetectionPaperLilija
53	299	1243.5	91.5	1	WV30NH_CD3_100_ER1 - 2015-11-16 14.22.30_x47660_y50821_class1	CellDetectionPaperLilija
55	299	1589.5	150.5	1	WV30NH_CD3_100_ER1 - 2015-11-16 14.22.30_x47660_y50821_class1	CellDetectionPaperLilija
56	299	79.5	353.5	1	WV30NH_CD3_100_ER1 - 2015-11-16 14.22.30_x47660_y50821_class1	CellDetectionPaperLilija
57	299	29.5	353.5	1	WV30NH_CD3_100_ER1 - 2015-11-16 14.22.30_x47660_y50821_class1	CellDetectionPaperLilija
58	299	44.5	274.5	1	WV30NH_CD3_100_ER1 - 2015-11-16 14.22.30_x47660_y50821_class1	CellDetectionPaperLilija
59	299	140.5	592.5	1	WV30NH_CD3_100_ER1 - 2015-11-16 14.22.30_x47660_y50821_class1	CellDetectionPaperLilija
60	299	170.5	574.5	1	WV30NH_CD3_100_ER1 - 2015-11-16 14.22.30_x47660_y50821_class1	CellDetectionPaperLilija
61	299	144.5	496.5	1	WV30NH_CD3_100_ER1 - 2015-11-16 14.22.30_x47660_y50821_class1	CellDetectionPaperLilija
62	299	264.5	590.5	1	WV30NH_CD3_100_ER1 - 2015-11-16 14.22.30_x47660_y50821_class1	CellDetectionPaperLilija
63	299	207.5	516.5	1	WV30NH_CD3_100_ER1 - 2015-11-16 14.22.30_x47660_y50821_class1	CellDetectionPaperLilija
64	299	308.5	511.5	1	WV30NH_CD3_100_ER1 - 2015-11-16 14.22.30_x47660_y50821_class1	CellDetectionPaperLilija
65	299	351.5	494.5	1	WV30NH_CD3_100_ER1 - 2015-11-16 14.22.30_x47660_y50821_class1	CellDetectionPaperLilija
66	299	347.5	596.5	1	WV30NH_CD3_100_ER1 - 2015-11-16 14.22.30_x47660_y50821_class1	CellDetectionPaperLilija
67	299	406.5	533.5	1	WV30NH_CD3_100_ER1 - 2015-11-16 14.22.30_x47660_y50821_class1	CellDetectionPaperLilija
68	299	427.5	583.5	1	WV30NH_CD3_100_ER1 - 2015-11-16 14.22.30_x47660_y50821_class1	CellDetectionPaperLilija
69	299	527.5	524.5	1	WV30NH_CD3_100_ER1 - 2015-11-16 14.22.30_x47660_y50821_class1	CellDetectionPaperLilija
70	299	512.5	572.5	1	WV30NH_CD3_100_ER1 - 2015-11-16 14.22.30_x47660_y50821_class1	CellDetectionPaperLilija
71	299	543.5	463.5	1	WV30NH_CD3_100_ER1 - 2015-11-16 14.22.30_x47660_y50821_class1	CellDetectionPaperLilija
72	299	508.5	463.5	1	WV30NH_CD3_100_ER1 - 2015-11-16 14.22.30_x47660_y50821_class1	CellDetectionPaperLilija
73	299	432.5	442.5	1	WV30NH_CD3_100_ER1 - 2015-11-16 14.22.30_x47660_y50821_class1	CellDetectionPaperLilija
74	299	397.5	442.5	1	WV30NH_CD3_100_ER1 - 2015-11-16 14.22.30_x47660_y50821_class1	CellDetectionPaperLilija
75	299	577.5	579.5	1	WV30NH_CD3_100_ER1 - 2015-11-16 14.22.30_x47660_y50821_class1	CellDetectionPaperLilija
76	299	632.5	609.5	1	WV30NH_CD3_100_ER1 - 2015-11-16 14.22.30_x47660_y50821_class1	CellDetectionPaperLilija
77	299	575.5	618.5	1	WV30NH_CD3_100_ER1 - 2015-11-16 14.22.30_x47660_y50821_class1	CellDetectionPaperLilija
78	299	606.5	625.5	1	WV30NH_CD3_100_ER1 - 2015-11-16 14.22.30_x47660_y50821_class1	CellDetectionPaperLilija
80	299	617.5	681.5	1	WV30NH_CD3_100_ER1 - 2015-11-16 14.22.30_x47660_y50821_class1	CellDetectionPaperLilija
81	299	593.5	657.5	1	WV30NH_CD3_100_ER1 - 2015-11-16 14.22.30_x47660_y50821_class1	CellDetectionPaperLilija
82	299	562.5	644.5	1	WV30NH_CD3_100_ER1 - 2015-11-16 14.22.30_x47660_y50821_class1	CellDetectionPaperLilija
83	299	558.5	679.5	1	WV30NH_CD3_100_ER1 - 2015-11-16 14.22.30_x47660_y50821_class1	CellDetectionPaperLilija
84	299	582.5	699.5	1	WV30NH_CD3_100_ER1 - 2015-11-16 14.22.30_x47660_y50821_class1	CellDetectionPaperLilija
85	299	560.5	733.5	1	WV30NH_CD3_100_ER1 - 2015-11-16 14.22.30_x47660_y50821_class1	CellDetectionPaperLilija
86	299	554.5	757.5	1	WV30NH_CD3_100_ER1 - 2015-11-16 14.22.30_x47660_y50821_class1	CellDetectionPaperLilija
87	299	510.5	738.5	1	WV30NH_CD3_100_ER1 - 2015-11-16 14.22.30_x47660_y50821_class1	CellDetectionPaperLilija
88	299	456.5	740.5	1	WV30NH_CD3_100_ER1 - 2015-11-16 14.22.30_x47660_y50821_class1	CellDetectionPaperLilija
89	299	451.5	775.5	1	WV30NH_CD3_100_ER1 - 2015-11-16 14.22.30_x47660_y50821_class1	CellDetectionPaperLilija
90	299	482.5	703.5	1	WV30NH_CD3_100_ER1 - 2015-11-16 14.22.30_x47660_y50821_class1	CellDetectionPaperLilija
91	299	449.5	662.5	1	WV30NH_CD3_100_ER1 - 2015-11-16 14.22.30_x47660_y50821_class1	CellDetectionPaperLilija
92	299	436.5	690.5	1	WV30NH_CD3_100_ER1 - 2015-11-16 14.22.30_x47660_y50821_class1	CellDetectionPaperLilija
93	299	414.5	653.5	1	WV30NH_CD3_100_ER1 - 2015-11-16 14.22.30_x47660_y50821_class1	CellDetectionPaperLilija
94	299	421.5	736.5	1	WV30NH_CD3_100_ER1 - 2015-11-16 14.22.30_x47660_y50821_class1	CellDetectionPaperLilija
95	299	392.5	746.5	1	WV30NH_CD3_100_ER1 - 2015-11-16 14.22.30_x47660_y50821_class1	CellDetectionPaperLilija
96	299	362.5	766.5	1	WV30NH_CD3_100_ER1 - 2015-11-16 14.22.30_x47660_y50821_class1	CellDetectionPaperLilija
98	299	316.5	740.5	1	WV30NH_CD3_100_ER1 - 2015-11-16 14.22.30_x47660_y50821_class1	CellDetectionPaperLilija
99	299	314.5	679.5	1	WV30NH_CD3_100_ER1 - 2015-11-16 14.22.30_x47660_y50821_class1	CellDetectionPaperLilija
100	299	227.5	703.5	1	WV30NH_CD3_100_ER1 - 2015-11-16 14.22.30_x47660_y50821_class1	CellDetectionPaperLilija
101	299	275.5	744.5	1	WV30NH_CD3_100_ER1 - 2015-11-16 14.22.30_x47660_y50821_class1	CellDetectionPaperLilija
102	299	207.5	753.5	1	WV30NH_CD3_100_ER1 - 2015-11-16 14.22.30_x47660_y50821_class1	CellDetectionPaperLilija
103	299	238.5	807.5	1	WV30NH_CD3_100_ER1 - 2015-11-16 14.22.30_x47660_y50821_class1	CellDetectionPaperLilija
104	299	284.5	786.5	1	WV30NH_CD3_100_ER1 - 2015-11-16 14.22.30_x47660_y50821_class1	CellDetectionPaperLilija
105	299	216.5	847.5	1	WV30NH_CD3_100_ER1 - 2015-11-16 14.22.30_x47660_y50821_class1	CellDetectionPaperLilija
106	299	66.5	820.5	1	WV30NH_CD3_100_ER1 - 2015-11-16 14.22.30_x47660_y50821_class1	CellDetectionPaperLilija
107	299	1.5	914.5	1	WV30NH_CD3_100_ER1 - 2015-11-16 14.22.30_x47660_y50821_class1	CellDetectionPaperLilija
108	299	299.5	907.5	1	WV30NH_CD3_100_ER1 - 2015-11-16 14.22.30_x47660_y50821_class1	CellDetectionPaperLilija
109	299	362.5	886.5	1	WV30NH_CD3_100_ER1 - 2015-11-16 14.22.30_x47660_y50821_class1	CellDetectionPaperLilija
110	299	321.5	779.5	1	WV30NH_CD3_100_ER1 - 2015-11-16 14.22.30_x47660_y50821_class1	CellDetectionPaperLilija
111	299	347.5	820.5	1	WV30NH_CD3_100_ER1 - 2015-11-16 14.22.30_x47660_y50821_class1	CellDetectionPaperLilija
112	299	382.5	836.5	1	WV30NH_CD3_100_ER1 - 2015-11-16 14.22.30_x47660_y50821_class1	CellDetectionPaperLilija
113	299	406.5	831.5	1	WV30NH_CD3_100_ER1 - 2015-11-16 14.22.30_x47660_y50821_class1	CellDetectionPaperLilija
114	299	419.5	855.5	1	WV30NH_CD3_100_ER1 - 2015-11-16 14.22.30_x47660_y50821_class1	CellDetectionPaperLilija
115	299	443.5	946.5	1	WV30NH_CD3_100_ER1 - 2015-11-16 14.22.30_x47660_y50821_class1	CellDetectionPaperLilija
116	299	403.5	977.5	1	WV30NH_CD3_100_ER1 - 2015-11-16 14.22.30_x47660_y50821_class1	CellDetectionPaperLilija
117	299	506.5	930.5	1	WV30NH_CD3_100_ER1 - 2015-11-16 14.22.30_x47660_y50821_class1	CellDetectionPaperLilija
118	299	501.5	860.5	1	WV30NH_CD3_100_ER1 - 2015-11-16 14.22.30_x47660_y50821_class1	CellDetectionPaperLilija
119	299	502.5	829.5	1	WV30NH_CD3_100_ER1 - 2015-11-16 14.22.30_x47660_y50821_class1	CellDetectionPaperLilija
120	299	493.5	784.5	1	WV30NH_CD3_100_ER1 - 2015-11-16 14.22.30_x47660_y50821_class1	CellDetectionPaperLilija
121	299	472.5	816.5	1	WV30NH_CD3_100_ER1 - 2015-11-16 14.22.30_x47660_y50821_class1	CellDetectionPaperLilija
122	299	446.5	837.5	1	WV30NH_CD3_100_ER1 - 2015-11-16 14.22.30_x47660_y50821_class1	CellDetectionPaperLilija
123	299	575.5	803.5	1	WV30NH_CD3_100_ER1 - 2015-11-16 14.22.30_x47660_y50821_class1	CellDetectionPaperLilija
124	299	596.5	812.5	1	WV30NH_CD3_100_ER1 - 2015-11-16 14.22.30_x47660_y50821_class1	CellDetectionPaperLilija
125	299	632.5	786.5	1	WV30NH_CD3_100_ER1 - 2015-11-16 14.22.30_x47660_y50821_class1	CellDetectionPaperLilija
126	299	611.5	861.5	1	WV30NH_CD3_100_ER1 - 2015-11-16 14.22.30_x47660_y50821_class1	CellDetectionPaperLilija
127	299	641.5	825.5	1	WV30NH_CD3_100_ER1 - 2015-11-16 14.22.30_x47660_y50821_class1	CellDetectionPaperLilija
128	299	674.5	769.5	1	WV30NH_CD3_100_ER1 - 2015-11-16 14.22.30_x47660_y50821_class1	CellDetectionPaperLilija
129	299	707.5	748.5	1	WV30NH_CD3_100_ER1 - 2015-11-16 14.22.30_x47660_y50821_class1	CellDetectionPaperLilija
130	299	657.5	722.5	1	WV30NH_CD3_100_ER1 - 2015-11-16 14.22.30_x47660_y50821_class1	CellDetectionPaperLilija
131	299	661.5	695.5	1	WV30NH_CD3_100_ER1 - 2015-11-16 14.22.30_x47660_y50821_class1	CellDetectionPaperLilija
132	299	752.5	714.5	1	WV30NH_CD3_100_ER1 - 2015-11-16 14.22.30_x47660_y50821_class1	CellDetectionPaperLilija
133	299	768.5	769.5	1	WV30NH_CD3_100_ER1 - 2015-11-16 14.22.30_x47660_y50821_class1	CellDetectionPaperLilija
134	299	809.5	605.5	1	WV30NH_CD3_100_ER1 - 2015-11-16 14.22.30_x47660_y50821_class1	CellDetectionPaperLilija
135	299	752.5	591.5	1	WV30NH_CD3_100_ER1 - 2015-11-16 14.22.30_x47660_y50821_class1	CellDetectionPaperLilija
136	299	440.5	1171.5	1	WV30NH_CD3_100_ER1 - 2015-11-16 14.22.30_x47660_y50821_class1	CellDetectionPaperLilija
137	299	665.5	1175.5	1	WV30NH_CD3_100_ER1 - 2015-11-16 14.22.30_x47660_y50821_class1	CellDetectionPaperLilija
138	299	625.5	1087.5	1	WV30NH_CD3_100_ER1 - 2015-11-16 14.22.30_x47660_y50821_class1	CellDetectionPaperLilija
139	299	654.5	1117.5	1	WV30NH_CD3_100_ER1 - 2015-11-16 14.22.30_x47660_y50821_class1	CellDetectionPaperLilija
140	299	710.5	1116.5	1	WV30NH_CD3_100_ER1 - 2015-11-16 14.22.30_x47660_y50821_class1	CellDetectionPaperLilija
141	299	742.5	1049.5	1	WV30NH_CD3_100_ER1 - 2015-11-16 14.22.30_x47660_y50821_class1	CellDetectionPaperLilija
142	299	809.5	965.5	1	WV30NH_CD3_100_ER1 - 2015-11-16 14.22.30_x47660_y50821_class1	CellDetectionPaperLilija
143	299	864.5	936.5	1	WV30NH_CD3_100_ER1 - 2015-11-16 14.22.30_x47660_y50821_class1	CellDetectionPaperLilija
144	299	778.5	546.5	1	WV30NH_CD3_100_ER1 - 2015-11-16 14.22.30_x47660_y50821_class1	CellDetectionPaperLilija
145	299	785.5	564.5	1	WV30NH_CD3_100_ER1 - 2015-11-16 14.22.30_x47660_y50821_class1	CellDetectionPaperLilija
146	299	821.5	453.5	1	WV30NH_CD3_100_ER1 - 2015-11-16 14.22.30_x47660_y50821_class1	CellDetectionPaperLilija
147	299	1081.5	624.5	1	WV30NH_CD3_100_ER1 - 2015-11-16 14.22.30_x47660_y50821_class1	CellDetectionPaperLilija
148	299	1135.5	647.5	1	WV30NH_CD3_100_ER1 - 2015-11-16 14.22.30_x47660_y50821_class1	CellDetectionPaperLilija
149	299	1236.5	669.5	1	WV30NH_CD3_100_ER1 - 2015-11-16 14.22.30_x47660_y50821_class1	CellDetectionPaperLilija
150	299	1047.5	616.5	1	WV30NH_CD3_100_ER1 - 2015-11-16 14.22.30_x47660_y50821_class1	CellDetectionPaperLilija
151	299	1336.5	803.5	1	WV30NH_CD3_100_ER1 - 2015-11-16 14.22.30_x47660_y50821_class1	CellDetectionPaperLilija
152	299	1435.5	656.5	1	WV30NH_CD3_100_ER1 - 2015-11-16 14.22.30_x47660_y50821_class1	CellDetectionPaperLilija
153	299	1396.5	690.5	1	WV30NH_CD3_100_ER1 - 2015-11-16 14.22.30_x47660_y50821_class1	CellDetectionPaperLilija
154	299	1349.5	674.5	1	WV30NH_CD3_100_ER1 - 2015-11-16 14.22.30_x47660_y50821_class1	CellDetectionPaperLilija
155	299	1570.5	606.5	1	WV30NH_CD3_100_ER1 - 2015-11-16 14.22.30_x47660_y50821_class1	CellDetectionPaperLilija
156	299	1469.5	591.5	1	WV30NH_CD3_100_ER1 - 2015-11-16 14.22.30_x47660_y50821_class1	CellDetectionPaperLilija
157	299	1412.5	563.5	1	WV30NH_CD3_100_ER1 - 2015-11-16 14.22.30_x47660_y50821_class1	CellDetectionPaperLilija
159	299	1615.5	460.5	1	WV30NH_CD3_100_ER1 - 2015-11-16 14.22.30_x47660_y50821_class1	CellDetectionPaperLilija
160	299	1586.5	480.5	1	WV30NH_CD3_100_ER1 - 2015-11-16 14.22.30_x47660_y50821_class1	CellDetectionPaperLilija
161	299	1552.5	457.5	1	WV30NH_CD3_100_ER1 - 2015-11-16 14.22.30_x47660_y50821_class1	CellDetectionPaperLilija
162	299	1593.5	415.5	1	WV30NH_CD3_100_ER1 - 2015-11-16 14.22.30_x47660_y50821_class1	CellDetectionPaperLilija
163	299	1600.5	435.5	1	WV30NH_CD3_100_ER1 - 2015-11-16 14.22.30_x47660_y50821_class1	CellDetectionPaperLilija
164	299	1661.5	439.5	1	WV30NH_CD3_100_ER1 - 2015-11-16 14.22.30_x47660_y50821_class1	CellDetectionPaperLilija
165	299	1678.5	369.5	1	WV30NH_CD3_100_ER1 - 2015-11-16 14.22.30_x47660_y50821_class1	CellDetectionPaperLilija
166	299	1649.5	516.5	1	WV30NH_CD3_100_ER1 - 2015-11-16 14.22.30_x47660_y50821_class1	CellDetectionPaperLilija
167	299	1703.5	449.5	1	WV30NH_CD3_100_ER1 - 2015-11-16 14.22.30_x47660_y50821_class1	CellDetectionPaperLilija
168	299	1726.5	493.5	1	WV30NH_CD3_100_ER1 - 2015-11-16 14.22.30_x47660_y50821_class1	CellDetectionPaperLilija
169	299	1767.5	518.5	1	WV30NH_CD3_100_ER1 - 2015-11-16 14.22.30_x47660_y50821_class1	CellDetectionPaperLilija
170	299	1800.5	498.5	1	WV30NH_CD3_100_ER1 - 2015-11-16 14.22.30_x47660_y50821_class1	CellDetectionPaperLilija
171	299	1845.5	563.5	1	WV30NH_CD3_100_ER1 - 2015-11-16 14.22.30_x47660_y50821_class1	CellDetectionPaperLilija
172	299	1908.5	566.5	1	WV30NH_CD3_100_ER1 - 2015-11-16 14.22.30_x47660_y50821_class1	CellDetectionPaperLilija
173	299	1900.5	593.5	1	WV30NH_CD3_100_ER1 - 2015-11-16 14.22.30_x47660_y50821_class1	CellDetectionPaperLilija
174	299	1922.5	428.5	1	WV30NH_CD3_100_ER1 - 2015-11-16 14.22.30_x47660_y50821_class1	CellDetectionPaperLilija
176	299	1949.5	349.5	1	WV30NH_CD3_100_ER1 - 2015-11-16 14.22.30_x47660_y50821_class1	CellDetectionPaperLilija
177	299	1809.5	275.5	1	WV30NH_CD3_100_ER1 - 2015-11-16 14.22.30_x47660_y50821_class1	CellDetectionPaperLilija
178	299	1766.5	282.5	1	WV30NH_CD3_100_ER1 - 2015-11-16 14.22.30_x47660_y50821_class1	CellDetectionPaperLilija
179	299	1762.5	243.5	1	WV30NH_CD3_100_ER1 - 2015-11-16 14.22.30_x47660_y50821_class1	CellDetectionPaperLilija
181	299	1724.5	338.5	1	WV30NH_CD3_100_ER1 - 2015-11-16 14.22.30_x47660_y50821_class1	CellDetectionPaperLilija
182	299	1717.5	374.5	1	WV30NH_CD3_100_ER1 - 2015-11-16 14.22.30_x47660_y50821_class1	CellDetectionPaperLilija
183	299	1705.5	300.5	1	WV30NH_CD3_100_ER1 - 2015-11-16 14.22.30_x47660_y50821_class1	CellDetectionPaperLilija
184	299	1748.5	103.5	1	WV30NH_CD3_100_ER1 - 2015-11-16 14.22.30_x47660_y50821_class1	CellDetectionPaperLilija
185	299	1387.5	243.5	1	WV30NH_CD3_100_ER1 - 2015-11-16 14.22.30_x47660_y50821_class1	CellDetectionPaperLilija
186	299	1353.5	230.5	1	WV30NH_CD3_100_ER1 - 2015-11-16 14.22.30_x47660_y50821_class1	CellDetectionPaperLilija
187	299	1353.5	264.5	1	WV30NH_CD3_100_ER1 - 2015-11-16 14.22.30_x47660_y50821_class1	CellDetectionPaperLilija
188	299	1358.5	326.5	1	WV30NH_CD3_100_ER1 - 2015-11-16 14.22.30_x47660_y50821_class1	CellDetectionPaperLilija
189	299	1371.5	358.5	1	WV30NH_CD3_100_ER1 - 2015-11-16 14.22.30_x47660_y50821_class1	CellDetectionPaperLilija
190	299	1439.5	352.5	1	WV30NH_CD3_100_ER1 - 2015-11-16 14.22.30_x47660_y50821_class1	CellDetectionPaperLilija
191	299	1184.5	1082.5	1	WV30NH_CD3_100_ER1 - 2015-11-16 14.22.30_x47660_y50821_class1	CellDetectionPaperLilija
192	299	1351.5	1137.5	1	WV30NH_CD3_100_ER1 - 2015-11-16 14.22.30_x47660_y50821_class1	CellDetectionPaperLilija
193	299	1349.5	1182.5	1	WV30NH_CD3_100_ER1 - 2015-11-16 14.22.30_x47660_y50821_class1	CellDetectionPaperLilija
194	299	1295.5	1171.5	1	WV30NH_CD3_100_ER1 - 2015-11-16 14.22.30_x47660_y50821_class1	CellDetectionPaperLilija
195	299	1308.5	1207.5	1	WV30NH_CD3_100_ER1 - 2015-11-16 14.22.30_x47660_y50821_class1	CellDetectionPaperLilija
196	299	1360.5	1292.5	1	WV30NH_CD3_100_ER1 - 2015-11-16 14.22.30_x47660_y50821_class1	CellDetectionPaperLilija
197	299	1336.5	1331.5	1	WV30NH_CD3_100_ER1 - 2015-11-16 14.22.30_x47660_y50821_class1	CellDetectionPaperLilija
198	299	1417.5	1110.5	1	WV30NH_CD3_100_ER1 - 2015-11-16 14.22.30_x47660_y50821_class1	CellDetectionPaperLilija
200	299	1306.5	972.5	1	WV30NH_CD3_100_ER1 - 2015-11-16 14.22.30_x47660_y50821_class1	CellDetectionPaperLilija
201	299	1257.5	954.5	1	WV30NH_CD3_100_ER1 - 2015-11-16 14.22.30_x47660_y50821_class1	CellDetectionPaperLilija
202	299	1268.5	898.5	1	WV30NH_CD3_100_ER1 - 2015-11-16 14.22.30_x47660_y50821_class1	CellDetectionPaperLilija
203	299	1186.5	864.5	1	WV30NH_CD3_100_ER1 - 2015-11-16 14.22.30_x47660_y50821_class1	CellDetectionPaperLilija
204	299	1171.5	766.5	1	WV30NH_CD3_100_ER1 - 2015-11-16 14.22.30_x47660_y50821_class1	CellDetectionPaperLilija
205	299	1144.5	740.5	1	WV30NH_CD3_100_ER1 - 2015-11-16 14.22.30_x47660_y50821_class1	CellDetectionPaperLilija
206	299	940.5	733.5	1	WV30NH_CD3_100_ER1 - 2015-11-16 14.22.30_x47660_y50821_class1	CellDetectionPaperLilija
207	299	1051.5	1189.5	1	WV30NH_CD3_100_ER1 - 2015-11-16 14.22.30_x47660_y50821_class1	CellDetectionPaperLilija
208	299	834.5	1252.5	1	WV30NH_CD3_100_ER1 - 2015-11-16 14.22.30_x47660_y50821_class1	CellDetectionPaperLilija
209	299	800.5	1320.5	1	WV30NH_CD3_100_ER1 - 2015-11-16 14.22.30_x47660_y50821_class1	CellDetectionPaperLilija
210	299	721.5	1283.5	1	WV30NH_CD3_100_ER1 - 2015-11-16 14.22.30_x47660_y50821_class1	CellDetectionPaperLilija
211	299	695.5	1267.5	1	WV30NH_CD3_100_ER1 - 2015-11-16 14.22.30_x47660_y50821_class1	CellDetectionPaperLilija
212	299	365.5	1064.5	1	WV30NH_CD3_100_ER1 - 2015-11-16 14.22.30_x47660_y50821_class1	CellDetectionPaperLilija
213	299	367.5	1046.5	1	WV30NH_CD3_100_ER1 - 2015-11-16 14.22.30_x47660_y50821_class1	CellDetectionPaperLilija
214	299	327.5	1414.5	1	WV30NH_CD3_100_ER1 - 2015-11-16 14.22.30_x47660_y50821_class1	CellDetectionPaperLilija
215	299	270.5	1286.5	1	WV30NH_CD3_100_ER1 - 2015-11-16 14.22.30_x47660_y50821_class1	CellDetectionPaperLilija
216	299	146.5	1408.5	1	WV30NH_CD3_100_ER1 - 2015-11-16 14.22.30_x47660_y50821_class1	CellDetectionPaperLilija
217	299	99.5	1453.5	1	WV30NH_CD3_100_ER1 - 2015-11-16 14.22.30_x47660_y50821_class1	CellDetectionPaperLilija
218	299	203.5	1613.5	1	WV30NH_CD3_100_ER1 - 2015-11-16 14.22.30_x47660_y50821_class1	CellDetectionPaperLilija
219	299	18.5	1611.5	1	WV30NH_CD3_100_ER1 - 2015-11-16 14.22.30_x47660_y50821_class1	CellDetectionPaperLilija
220	299	18.5	1667.5	1	WV30NH_CD3_100_ER1 - 2015-11-16 14.22.30_x47660_y50821_class1	CellDetectionPaperLilija
221	299	379.5	1566.5	1	WV30NH_CD3_100_ER1 - 2015-11-16 14.22.30_x47660_y50821_class1	CellDetectionPaperLilija
222	299	433.5	1579.5	1	WV30NH_CD3_100_ER1 - 2015-11-16 14.22.30_x47660_y50821_class1	CellDetectionPaperLilija
223	299	426.5	1486.5	1	WV30NH_CD3_100_ER1 - 2015-11-16 14.22.30_x47660_y50821_class1	CellDetectionPaperLilija
224	299	780.5	1381.5	1	WV30NH_CD3_100_ER1 - 2015-11-16 14.22.30_x47660_y50821_class1	CellDetectionPaperLilija
225	299	760.5	1477.5	1	WV30NH_CD3_100_ER1 - 2015-11-16 14.22.30_x47660_y50821_class1	CellDetectionPaperLilija
227	299	835.5	1489.5	1	WV30NH_CD3_100_ER1 - 2015-11-16 14.22.30_x47660_y50821_class1	CellDetectionPaperLilija
228	299	805.5	1504.5	1	WV30NH_CD3_100_ER1 - 2015-11-16 14.22.30_x47660_y50821_class1	CellDetectionPaperLilija
229	299	798.5	1473.5	1	WV30NH_CD3_100_ER1 - 2015-11-16 14.22.30_x47660_y50821_class1	CellDetectionPaperLilija
230	299	861.5	1543.5	1	WV30NH_CD3_100_ER1 - 2015-11-16 14.22.30_x47660_y50821_class1	CellDetectionPaperLilija
231	299	805.5	1575.5	1	WV30NH_CD3_100_ER1 - 2015-11-16 14.22.30_x47660_y50821_class1	CellDetectionPaperLilija
232	299	744.5	1611.5	1	WV30NH_CD3_100_ER1 - 2015-11-16 14.22.30_x47660_y50821_class1	CellDetectionPaperLilija
233	299	983.5	1592.5	1	WV30NH_CD3_100_ER1 - 2015-11-16 14.22.30_x47660_y50821_class1	CellDetectionPaperLilija
234	299	967.5	1538.5	1	WV30NH_CD3_100_ER1 - 2015-11-16 14.22.30_x47660_y50821_class1	CellDetectionPaperLilija
235	299	1175.5	1505.5	1	WV30NH_CD3_100_ER1 - 2015-11-16 14.22.30_x47660_y50821_class1	CellDetectionPaperLilija
236	299	1200.5	1556.5	1	WV30NH_CD3_100_ER1 - 2015-11-16 14.22.30_x47660_y50821_class1	CellDetectionPaperLilija
237	299	1239.5	1532.5	1	WV30NH_CD3_100_ER1 - 2015-11-16 14.22.30_x47660_y50821_class1	CellDetectionPaperLilija
238	299	1261.5	1457.5	1	WV30NH_CD3_100_ER1 - 2015-11-16 14.22.30_x47660_y50821_class1	CellDetectionPaperLilija
239	299	1216.5	1448.5	1	WV30NH_CD3_100_ER1 - 2015-11-16 14.22.30_x47660_y50821_class1	CellDetectionPaperLilija
241	299	1283.5	1389.5	1	WV30NH_CD3_100_ER1 - 2015-11-16 14.22.30_x47660_y50821_class1	CellDetectionPaperLilija
242	299	1457.5	1279.5	1	WV30NH_CD3_100_ER1 - 2015-11-16 14.22.30_x47660_y50821_class1	CellDetectionPaperLilija
243	299	1494.5	1290.5	1	WV30NH_CD3_100_ER1 - 2015-11-16 14.22.30_x47660_y50821_class1	CellDetectionPaperLilija
244	299	1401.5	1430.5	1	WV30NH_CD3_100_ER1 - 2015-11-16 14.22.30_x47660_y50821_class1	CellDetectionPaperLilija
245	299	1512.5	1374.5	1	WV30NH_CD3_100_ER1 - 2015-11-16 14.22.30_x47660_y50821_class1	CellDetectionPaperLilija
246	299	1335.5	1543.5	1	WV30NH_CD3_100_ER1 - 2015-11-16 14.22.30_x47660_y50821_class1	CellDetectionPaperLilija
247	299	1566.5	1480.5	1	WV30NH_CD3_100_ER1 - 2015-11-16 14.22.30_x47660_y50821_class1	CellDetectionPaperLilija
248	299	1651.5	1471.5	1	WV30NH_CD3_100_ER1 - 2015-11-16 14.22.30_x47660_y50821_class1	CellDetectionPaperLilija
249	299	1697.5	1482.5	1	WV30NH_CD3_100_ER1 - 2015-11-16 14.22.30_x47660_y50821_class1	CellDetectionPaperLilija
250	299	1667.5	1595.5	1	WV30NH_CD3_100_ER1 - 2015-11-16 14.22.30_x47660_y50821_class1	CellDetectionPaperLilija
251	299	1701.5	1597.5	1	WV30NH_CD3_100_ER1 - 2015-11-16 14.22.30_x47660_y50821_class1	CellDetectionPaperLilija
252	299	1728.5	1608.5	1	WV30NH_CD3_100_ER1 - 2015-11-16 14.22.30_x47660_y50821_class1	CellDetectionPaperLilija
253	299	1667.5	1626.5	1	WV30NH_CD3_100_ER1 - 2015-11-16 14.22.30_x47660_y50821_class1	CellDetectionPaperLilija
254	299	1699.5	1642.5	1	WV30NH_CD3_100_ER1 - 2015-11-16 14.22.30_x47660_y50821_class1	CellDetectionPaperLilija
255	299	1730.5	1656.5	1	WV30NH_CD3_100_ER1 - 2015-11-16 14.22.30_x47660_y50821_class1	CellDetectionPaperLilija
257	299	1775.5	1667.5	1	WV30NH_CD3_100_ER1 - 2015-11-16 14.22.30_x47660_y50821_class1	CellDetectionPaperLilija
258	299	1785.5	1610.5	1	WV30NH_CD3_100_ER1 - 2015-11-16 14.22.30_x47660_y50821_class1	CellDetectionPaperLilija
261	299	1811.5	1642.5	1	WV30NH_CD3_100_ER1 - 2015-11-16 14.22.30_x47660_y50821_class1	CellDetectionPaperLilija
262	299	1787.5	1633.5	1	WV30NH_CD3_100_ER1 - 2015-11-16 14.22.30_x47660_y50821_class1	CellDetectionPaperLilija
263	299	1859.5	1649.5	1	WV30NH_CD3_100_ER1 - 2015-11-16 14.22.30_x47660_y50821_class1	CellDetectionPaperLilija
264	299	1890.5	1617.5	1	WV30NH_CD3_100_ER1 - 2015-11-16 14.22.30_x47660_y50821_class1	CellDetectionPaperLilija
265	299	1861.5	1586.5	1	WV30NH_CD3_100_ER1 - 2015-11-16 14.22.30_x47660_y50821_class1	CellDetectionPaperLilija
266	299	1863.5	1608.5	1	WV30NH_CD3_100_ER1 - 2015-11-16 14.22.30_x47660_y50821_class1	CellDetectionPaperLilija
267	299	1958.5	1593.5	1	WV30NH_CD3_100_ER1 - 2015-11-16 14.22.30_x47660_y50821_class1	CellDetectionPaperLilija
268	299	1945.5	1523.5	1	WV30NH_CD3_100_ER1 - 2015-11-16 14.22.30_x47660_y50821_class1	CellDetectionPaperLilija
269	299	1622.5	1188.5	1	WV30NH_CD3_100_ER1 - 2015-11-16 14.22.30_x47660_y50821_class1	CellDetectionPaperLilija
270	299	1635.5	1240.5	1	WV30NH_CD3_100_ER1 - 2015-11-16 14.22.30_x47660_y50821_class1	CellDetectionPaperLilija
271	299	1719.5	1333.5	1	WV30NH_CD3_100_ER1 - 2015-11-16 14.22.30_x47660_y50821_class1	CellDetectionPaperLilija
272	299	1712.5	1378.5	1	WV30NH_CD3_100_ER1 - 2015-11-16 14.22.30_x47660_y50821_class1	CellDetectionPaperLilija
273	299	1794.5	1216.5	1	WV30NH_CD3_100_ER1 - 2015-11-16 14.22.30_x47660_y50821_class1	CellDetectionPaperLilija
274	299	1855.5	1261.5	1	WV30NH_CD3_100_ER1 - 2015-11-16 14.22.30_x47660_y50821_class1	CellDetectionPaperLilija
275	299	1915.5	1245.5	1	WV30NH_CD3_100_ER1 - 2015-11-16 14.22.30_x47660_y50821_class1	CellDetectionPaperLilija
276	299	1922.5	1218.5	1	WV30NH_CD3_100_ER1 - 2015-11-16 14.22.30_x47660_y50821_class1	CellDetectionPaperLilija
277	299	1891.5	1137.5	1	WV30NH_CD3_100_ER1 - 2015-11-16 14.22.30_x47660_y50821_class1	CellDetectionPaperLilija
278	299	949.5	1444.5	1	WV30NH_CD3_100_ER1 - 2015-11-16 14.22.30_x47660_y50821_class1	CellDetectionPaperLilija
279	299	909.5	1493.5	1	WV30NH_CD3_100_ER1 - 2015-11-16 14.22.30_x47660_y50821_class1	CellDetectionPaperLilija
280	299	868.5	1500.5	1	WV30NH_CD3_100_ER1 - 2015-11-16 14.22.30_x47660_y50821_class1	CellDetectionPaperLilija
281	299	866.5	1396.5	1	WV30NH_CD3_100_ER1 - 2015-11-16 14.22.30_x47660_y50821_class1	CellDetectionPaperLilija
282	299	873.5	1146.5	1	WV30NH_CD3_100_ER1 - 2015-11-16 14.22.30_x47660_y50821_class1	CellDetectionPaperLilija
283	299	1609.5	1601.5	1	WV30NH_CD3_100_ER1 - 2015-11-16 14.22.30_x47660_y50821_class1	CellDetectionPaperLilija
284	299	1570.5	1613.5	1	WV30NH_CD3_100_ER1 - 2015-11-16 14.22.30_x47660_y50821_class1	CellDetectionPaperLilija
285	299	1590.5	1572.5	1	WV30NH_CD3_100_ER1 - 2015-11-16 14.22.30_x47660_y50821_class1	CellDetectionPaperLilija
286	299	1987.5	1473.5	1	WV30NH_CD3_100_ER1 - 2015-11-16 14.22.30_x47660_y50821_class1	CellDetectionPaperLilija
287	299	1970.5	1276.5	1	WV30NH_CD3_100_ER1 - 2015-11-16 14.22.30_x47660_y50821_class1	CellDetectionPaperLilija
288	299	1990.5	1096.5	1	WV30NH_CD3_100_ER1 - 2015-11-16 14.22.30_x47660_y50821_class1	CellDetectionPaperLilija
289	299	1985.5	1047.5	1	WV30NH_CD3_100_ER1 - 2015-11-16 14.22.30_x47660_y50821_class1	CellDetectionPaperLilija
290	299	1965.5	979.5	1	WV30NH_CD3_100_ER1 - 2015-11-16 14.22.30_x47660_y50821_class1	CellDetectionPaperLilija
291	299	1925.5	950.5	1	WV30NH_CD3_100_ER1 - 2015-11-16 14.22.30_x47660_y50821_class1	CellDetectionPaperLilija
292	299	1902.5	949.5	1	WV30NH_CD3_100_ER1 - 2015-11-16 14.22.30_x47660_y50821_class1	CellDetectionPaperLilija
293	299	1924.5	916.5	1	WV30NH_CD3_100_ER1 - 2015-11-16 14.22.30_x47660_y50821_class1	CellDetectionPaperLilija
294	299	1863.5	934.5	1	WV30NH_CD3_100_ER1 - 2015-11-16 14.22.30_x47660_y50821_class1	CellDetectionPaperLilija
295	299	1830.5	950.5	1	WV30NH_CD3_100_ER1 - 2015-11-16 14.22.30_x47660_y50821_class1	CellDetectionPaperLilija
296	299	1836.5	913.5	1	WV30NH_CD3_100_ER1 - 2015-11-16 14.22.30_x47660_y50821_class1	CellDetectionPaperLilija
297	299	1798.5	915.5	1	WV30NH_CD3_100_ER1 - 2015-11-16 14.22.30_x47660_y50821_class1	CellDetectionPaperLilija
298	299	1771.5	940.5	1	WV30NH_CD3_100_ER1 - 2015-11-16 14.22.30_x47660_y50821_class1	CellDetectionPaperLilija
299	299	1776.5	859.5	1	WV30NH_CD3_100_ER1 - 2015-11-16 14.22.30_x47660_y50821_class1	CellDetectionPaperLilija
300	299	1588.5	907.5	1	WV30NH_CD3_100_ER1 - 2015-11-16 14.22.30_x47660_y50821_class1	CellDetectionPaperLilija
301	299	1566.5	927.5	1	WV30NH_CD3_100_ER1 - 2015-11-16 14.22.30_x47660_y50821_class1	CellDetectionPaperLilija
302	299	1545.5	959.5	1	WV30NH_CD3_100_ER1 - 2015-11-16 14.22.30_x47660_y50821_class1	CellDetectionPaperLilija
303	299	1559.5	676.5	1	WV30NH_CD3_100_ER1 - 2015-11-16 14.22.30_x47660_y50821_class1	CellDetectionPaperLilija
304	299	1608.5	616.5	1	WV30NH_CD3_100_ER1 - 2015-11-16 14.22.30_x47660_y50821_class1	CellDetectionPaperLilija
305	299	1638.5	586.5	1	WV30NH_CD3_100_ER1 - 2015-11-16 14.22.30_x47660_y50821_class1	CellDetectionPaperLilija
306	299	1665.5	579.5	1	WV30NH_CD3_100_ER1 - 2015-11-16 14.22.30_x47660_y50821_class1	CellDetectionPaperLilija
307	299	1548.5	586.5	1	WV30NH_CD3_100_ER1 - 2015-11-16 14.22.30_x47660_y50821_class1	CellDetectionPaperLilija
308	299	1633.5	1056.5	1	WV30NH_CD3_100_ER1 - 2015-11-16 14.22.30_x47660_y50821_class1	CellDetectionPaperLilija
309	299	1696.5	1168.5	1	WV30NH_CD3_100_ER1 - 2015-11-16 14.22.30_x47660_y50821_class1	CellDetectionPaperLilija
310	299	1820.5	1105.5	1	WV30NH_CD3_100_ER1 - 2015-11-16 14.22.30_x47660_y50821_class1	CellDetectionPaperLilija
311	299	904.5	196.5	1	WV30NH_CD3_100_ER1 - 2015-11-16 14.22.30_x47660_y50821_class1	CellDetectionPaperLilija
312	299	938.5	178.5	1	WV30NH_CD3_100_ER1 - 2015-11-16 14.22.30_x47660_y50821_class1	CellDetectionPaperLilija
