# Supplementary material for: Robust and accurate quantification of biomarkers of immune cells in lung cancer micro-environment using deep convolutional neural networks
Source: PeerJ. 2019 Apr 10;7:e6335. doi: 10.7717/peerj.6335 (PMC6462181; doi:10.7717/peerj.6335)
Supplement: Supplemental Information 2 — The positions of the positive cells were detected by four independent human observers on at least 64 different validation images. Each csv file stored in the zip archive represents the positive cell count and their position per person and validation image. [file peerj-07-6335-s002.zip › validation-observers/person2/WV30NH_CD3_100_ER1 - 2015-11-16 14.22.30_x52091_y26132_class1.csv]

f_markerId	f_nrOfMarkers	f_x	f_y	l_GTR	i_imagefile	i_subfolder
1	100	29.5	938.5	1	WV30NH_CD3_100_ER1 - 2015-11-16 14.22.30_x52091_y26132_class1	CellDetectionPaperLilija
2	100	624.5	1193.5	1	WV30NH_CD3_100_ER1 - 2015-11-16 14.22.30_x52091_y26132_class1	CellDetectionPaperLilija
3	100	575.5	1365.5	1	WV30NH_CD3_100_ER1 - 2015-11-16 14.22.30_x52091_y26132_class1	CellDetectionPaperLilija
4	100	564.5	1317.5	1	WV30NH_CD3_100_ER1 - 2015-11-16 14.22.30_x52091_y26132_class1	CellDetectionPaperLilija
5	100	505.5	1333.5	1	WV30NH_CD3_100_ER1 - 2015-11-16 14.22.30_x52091_y26132_class1	CellDetectionPaperLilija
6	100	489.5	1301.5	1	WV30NH_CD3_100_ER1 - 2015-11-16 14.22.30_x52091_y26132_class1	CellDetectionPaperLilija
7	100	460.5	1292.5	1	WV30NH_CD3_100_ER1 - 2015-11-16 14.22.30_x52091_y26132_class1	CellDetectionPaperLilija
8	100	435.5	1355.5	1	WV30NH_CD3_100_ER1 - 2015-11-16 14.22.30_x52091_y26132_class1	CellDetectionPaperLilija
9	100	519.5	1504.5	1	WV30NH_CD3_100_ER1 - 2015-11-16 14.22.30_x52091_y26132_class1	CellDetectionPaperLilija
10	100	518.5	1469.5	1	WV30NH_CD3_100_ER1 - 2015-11-16 14.22.30_x52091_y26132_class1	CellDetectionPaperLilija
11	100	607.5	1507.5	1	WV30NH_CD3_100_ER1 - 2015-11-16 14.22.30_x52091_y26132_class1	CellDetectionPaperLilija
12	100	570.5	1495.5	1	WV30NH_CD3_100_ER1 - 2015-11-16 14.22.30_x52091_y26132_class1	CellDetectionPaperLilija
13	100	591.5	1552.5	1	WV30NH_CD3_100_ER1 - 2015-11-16 14.22.30_x52091_y26132_class1	CellDetectionPaperLilija
14	100	435.5	1602.5	1	WV30NH_CD3_100_ER1 - 2015-11-16 14.22.30_x52091_y26132_class1	CellDetectionPaperLilija
15	100	83.5	1601.5	1	WV30NH_CD3_100_ER1 - 2015-11-16 14.22.30_x52091_y26132_class1	CellDetectionPaperLilija
16	100	101.5	1417.5	1	WV30NH_CD3_100_ER1 - 2015-11-16 14.22.30_x52091_y26132_class1	CellDetectionPaperLilija
17	100	764.5	1507.5	1	WV30NH_CD3_100_ER1 - 2015-11-16 14.22.30_x52091_y26132_class1	CellDetectionPaperLilija
18	100	731.5	1548.5	1	WV30NH_CD3_100_ER1 - 2015-11-16 14.22.30_x52091_y26132_class1	CellDetectionPaperLilija
19	100	774.5	1601.5	1	WV30NH_CD3_100_ER1 - 2015-11-16 14.22.30_x52091_y26132_class1	CellDetectionPaperLilija
20	100	853.5	1545.5	1	WV30NH_CD3_100_ER1 - 2015-11-16 14.22.30_x52091_y26132_class1	CellDetectionPaperLilija
21	100	1072.5	1577.5	1	WV30NH_CD3_100_ER1 - 2015-11-16 14.22.30_x52091_y26132_class1	CellDetectionPaperLilija
22	100	1248.5	1599.5	1	WV30NH_CD3_100_ER1 - 2015-11-16 14.22.30_x52091_y26132_class1	CellDetectionPaperLilija
23	100	1299.5	1586.5	1	WV30NH_CD3_100_ER1 - 2015-11-16 14.22.30_x52091_y26132_class1	CellDetectionPaperLilija
24	100	1428.5	1513.5	1	WV30NH_CD3_100_ER1 - 2015-11-16 14.22.30_x52091_y26132_class1	CellDetectionPaperLilija
25	100	1439.5	1613.5	1	WV30NH_CD3_100_ER1 - 2015-11-16 14.22.30_x52091_y26132_class1	CellDetectionPaperLilija
26	100	1570.5	1525.5	1	WV30NH_CD3_100_ER1 - 2015-11-16 14.22.30_x52091_y26132_class1	CellDetectionPaperLilija
27	100	1620.5	1552.5	1	WV30NH_CD3_100_ER1 - 2015-11-16 14.22.30_x52091_y26132_class1	CellDetectionPaperLilija
28	100	1617.5	1453.5	1	WV30NH_CD3_100_ER1 - 2015-11-16 14.22.30_x52091_y26132_class1	CellDetectionPaperLilija
29	100	1581.5	1363.5	1	WV30NH_CD3_100_ER1 - 2015-11-16 14.22.30_x52091_y26132_class1	CellDetectionPaperLilija
30	100	1512.5	1396.5	1	WV30NH_CD3_100_ER1 - 2015-11-16 14.22.30_x52091_y26132_class1	CellDetectionPaperLilija
31	100	1426.5	1389.5	1	WV30NH_CD3_100_ER1 - 2015-11-16 14.22.30_x52091_y26132_class1	CellDetectionPaperLilija
32	100	1638.5	1346.5	1	WV30NH_CD3_100_ER1 - 2015-11-16 14.22.30_x52091_y26132_class1	CellDetectionPaperLilija
33	100	1622.5	1290.5	1	WV30NH_CD3_100_ER1 - 2015-11-16 14.22.30_x52091_y26132_class1	CellDetectionPaperLilija
34	100	1762.5	1290.5	1	WV30NH_CD3_100_ER1 - 2015-11-16 14.22.30_x52091_y26132_class1	CellDetectionPaperLilija
35	100	1764.5	1240.5	1	WV30NH_CD3_100_ER1 - 2015-11-16 14.22.30_x52091_y26132_class1	CellDetectionPaperLilija
36	100	1782.5	1385.5	1	WV30NH_CD3_100_ER1 - 2015-11-16 14.22.30_x52091_y26132_class1	CellDetectionPaperLilija
37	100	1925.5	1387.5	1	WV30NH_CD3_100_ER1 - 2015-11-16 14.22.30_x52091_y26132_class1	CellDetectionPaperLilija
38	100	1952.5	1362.5	1	WV30NH_CD3_100_ER1 - 2015-11-16 14.22.30_x52091_y26132_class1	CellDetectionPaperLilija
39	100	1859.5	1671.5	1	WV30NH_CD3_100_ER1 - 2015-11-16 14.22.30_x52091_y26132_class1	CellDetectionPaperLilija
40	100	1963.5	1022.5	1	WV30NH_CD3_100_ER1 - 2015-11-16 14.22.30_x52091_y26132_class1	CellDetectionPaperLilija
41	100	1934.5	979.5	1	WV30NH_CD3_100_ER1 - 2015-11-16 14.22.30_x52091_y26132_class1	CellDetectionPaperLilija
42	100	1881.5	954.5	1	WV30NH_CD3_100_ER1 - 2015-11-16 14.22.30_x52091_y26132_class1	CellDetectionPaperLilija
43	100	1972.5	841.5	1	WV30NH_CD3_100_ER1 - 2015-11-16 14.22.30_x52091_y26132_class1	CellDetectionPaperLilija
44	100	1805.5	836.5	1	WV30NH_CD3_100_ER1 - 2015-11-16 14.22.30_x52091_y26132_class1	CellDetectionPaperLilija
45	100	1617.5	900.5	1	WV30NH_CD3_100_ER1 - 2015-11-16 14.22.30_x52091_y26132_class1	CellDetectionPaperLilija
46	100	1259.5	934.5	1	WV30NH_CD3_100_ER1 - 2015-11-16 14.22.30_x52091_y26132_class1	CellDetectionPaperLilija
47	100	1274.5	832.5	1	WV30NH_CD3_100_ER1 - 2015-11-16 14.22.30_x52091_y26132_class1	CellDetectionPaperLilija
48	100	1306.5	803.5	1	WV30NH_CD3_100_ER1 - 2015-11-16 14.22.30_x52091_y26132_class1	CellDetectionPaperLilija
49	100	1719.5	618.5	1	WV30NH_CD3_100_ER1 - 2015-11-16 14.22.30_x52091_y26132_class1	CellDetectionPaperLilija
50	100	1683.5	570.5	1	WV30NH_CD3_100_ER1 - 2015-11-16 14.22.30_x52091_y26132_class1	CellDetectionPaperLilija
51	100	1855.5	618.5	1	WV30NH_CD3_100_ER1 - 2015-11-16 14.22.30_x52091_y26132_class1	CellDetectionPaperLilija
52	100	1742.5	241.5	1	WV30NH_CD3_100_ER1 - 2015-11-16 14.22.30_x52091_y26132_class1	CellDetectionPaperLilija
53	100	1805.5	221.5	1	WV30NH_CD3_100_ER1 - 2015-11-16 14.22.30_x52091_y26132_class1	CellDetectionPaperLilija
54	100	1846.5	96.5	1	WV30NH_CD3_100_ER1 - 2015-11-16 14.22.30_x52091_y26132_class1	CellDetectionPaperLilija
55	100	1782.5	114.5	1	WV30NH_CD3_100_ER1 - 2015-11-16 14.22.30_x52091_y26132_class1	CellDetectionPaperLilija
56	100	1893.5	51.5	1	WV30NH_CD3_100_ER1 - 2015-11-16 14.22.30_x52091_y26132_class1	CellDetectionPaperLilija
57	100	1642.5	209.5	1	WV30NH_CD3_100_ER1 - 2015-11-16 14.22.30_x52091_y26132_class1	CellDetectionPaperLilija
58	100	1604.5	200.5	1	WV30NH_CD3_100_ER1 - 2015-11-16 14.22.30_x52091_y26132_class1	CellDetectionPaperLilija
59	100	1584.5	252.5	1	WV30NH_CD3_100_ER1 - 2015-11-16 14.22.30_x52091_y26132_class1	CellDetectionPaperLilija
60	100	1550.5	241.5	1	WV30NH_CD3_100_ER1 - 2015-11-16 14.22.30_x52091_y26132_class1	CellDetectionPaperLilija
61	100	1552.5	322.5	1	WV30NH_CD3_100_ER1 - 2015-11-16 14.22.30_x52091_y26132_class1	CellDetectionPaperLilija
62	100	1597.5	318.5	1	WV30NH_CD3_100_ER1 - 2015-11-16 14.22.30_x52091_y26132_class1	CellDetectionPaperLilija
63	100	1636.5	300.5	1	WV30NH_CD3_100_ER1 - 2015-11-16 14.22.30_x52091_y26132_class1	CellDetectionPaperLilija
64	100	1570.5	74.5	1	WV30NH_CD3_100_ER1 - 2015-11-16 14.22.30_x52091_y26132_class1	CellDetectionPaperLilija
65	100	1548.5	128.5	1	WV30NH_CD3_100_ER1 - 2015-11-16 14.22.30_x52091_y26132_class1	CellDetectionPaperLilija
66	100	1466.5	44.5	1	WV30NH_CD3_100_ER1 - 2015-11-16 14.22.30_x52091_y26132_class1	CellDetectionPaperLilija
67	100	1412.5	49.5	1	WV30NH_CD3_100_ER1 - 2015-11-16 14.22.30_x52091_y26132_class1	CellDetectionPaperLilija
68	100	1354.5	42.5	1	WV30NH_CD3_100_ER1 - 2015-11-16 14.22.30_x52091_y26132_class1	CellDetectionPaperLilija
69	100	1320.5	81.5	1	WV30NH_CD3_100_ER1 - 2015-11-16 14.22.30_x52091_y26132_class1	CellDetectionPaperLilija
70	100	1299.5	177.5	1	WV30NH_CD3_100_ER1 - 2015-11-16 14.22.30_x52091_y26132_class1	CellDetectionPaperLilija
71	100	1390.5	245.5	1	WV30NH_CD3_100_ER1 - 2015-11-16 14.22.30_x52091_y26132_class1	CellDetectionPaperLilija
72	100	1327.5	218.5	1	WV30NH_CD3_100_ER1 - 2015-11-16 14.22.30_x52091_y26132_class1	CellDetectionPaperLilija
73	100	1302.5	275.5	1	WV30NH_CD3_100_ER1 - 2015-11-16 14.22.30_x52091_y26132_class1	CellDetectionPaperLilija
74	100	1250.5	361.5	1	WV30NH_CD3_100_ER1 - 2015-11-16 14.22.30_x52091_y26132_class1	CellDetectionPaperLilija
75	100	1130.5	223.5	1	WV30NH_CD3_100_ER1 - 2015-11-16 14.22.30_x52091_y26132_class1	CellDetectionPaperLilija
76	100	1116.5	268.5	1	WV30NH_CD3_100_ER1 - 2015-11-16 14.22.30_x52091_y26132_class1	CellDetectionPaperLilija
77	100	1128.5	173.5	1	WV30NH_CD3_100_ER1 - 2015-11-16 14.22.30_x52091_y26132_class1	CellDetectionPaperLilija
78	100	1078.5	44.5	1	WV30NH_CD3_100_ER1 - 2015-11-16 14.22.30_x52091_y26132_class1	CellDetectionPaperLilija
80	100	785.5	67.5	1	WV30NH_CD3_100_ER1 - 2015-11-16 14.22.30_x52091_y26132_class1	CellDetectionPaperLilija
81	100	774.5	40.5	1	WV30NH_CD3_100_ER1 - 2015-11-16 14.22.30_x52091_y26132_class1	CellDetectionPaperLilija
82	100	760.5	80.5	1	WV30NH_CD3_100_ER1 - 2015-11-16 14.22.30_x52091_y26132_class1	CellDetectionPaperLilija
83	100	791.5	106.5	1	WV30NH_CD3_100_ER1 - 2015-11-16 14.22.30_x52091_y26132_class1	CellDetectionPaperLilija
84	100	801.5	189.5	1	WV30NH_CD3_100_ER1 - 2015-11-16 14.22.30_x52091_y26132_class1	CellDetectionPaperLilija
85	100	726.5	279.5	1	WV30NH_CD3_100_ER1 - 2015-11-16 14.22.30_x52091_y26132_class1	CellDetectionPaperLilija
86	100	810.5	322.5	1	WV30NH_CD3_100_ER1 - 2015-11-16 14.22.30_x52091_y26132_class1	CellDetectionPaperLilija
87	100	611.5	250.5	1	WV30NH_CD3_100_ER1 - 2015-11-16 14.22.30_x52091_y26132_class1	CellDetectionPaperLilija
88	100	654.5	309.5	1	WV30NH_CD3_100_ER1 - 2015-11-16 14.22.30_x52091_y26132_class1	CellDetectionPaperLilija
89	100	390.5	112.5	1	WV30NH_CD3_100_ER1 - 2015-11-16 14.22.30_x52091_y26132_class1	CellDetectionPaperLilija
90	100	839.5	335.5	1	WV30NH_CD3_100_ER1 - 2015-11-16 14.22.30_x52091_y26132_class1	CellDetectionPaperLilija
91	100	893.5	379.5	1	WV30NH_CD3_100_ER1 - 2015-11-16 14.22.30_x52091_y26132_class1	CellDetectionPaperLilija
92	100	954.5	372.5	1	WV30NH_CD3_100_ER1 - 2015-11-16 14.22.30_x52091_y26132_class1	CellDetectionPaperLilija
93	100	1010.5	408.5	1	WV30NH_CD3_100_ER1 - 2015-11-16 14.22.30_x52091_y26132_class1	CellDetectionPaperLilija
94	100	1087.5	439.5	1	WV30NH_CD3_100_ER1 - 2015-11-16 14.22.30_x52091_y26132_class1	CellDetectionPaperLilija
95	100	1062.5	360.5	1	WV30NH_CD3_100_ER1 - 2015-11-16 14.22.30_x52091_y26132_class1	CellDetectionPaperLilija
96	100	983.5	252.5	1	WV30NH_CD3_100_ER1 - 2015-11-16 14.22.30_x52091_y26132_class1	CellDetectionPaperLilija
97	100	1001.5	230.5	1	WV30NH_CD3_100_ER1 - 2015-11-16 14.22.30_x52091_y26132_class1	CellDetectionPaperLilija
98	100	897.5	54.5	1	WV30NH_CD3_100_ER1 - 2015-11-16 14.22.30_x52091_y26132_class1	CellDetectionPaperLilija
99	100	839.5	189.5	1	WV30NH_CD3_100_ER1 - 2015-11-16 14.22.30_x52091_y26132_class1	CellDetectionPaperLilija
100	100	868.5	212.5	1	WV30NH_CD3_100_ER1 - 2015-11-16 14.22.30_x52091_y26132_class1	CellDetectionPaperLilija
101	100	880.5	182.5	1	WV30NH_CD3_100_ER1 - 2015-11-16 14.22.30_x52091_y26132_class1	CellDetectionPaperLilija
