# Supplementary material for: Robust and accurate quantification of biomarkers of immune cells in lung cancer micro-environment using deep convolutional neural networks
Source: PeerJ. 2019 Apr 10;7:e6335. doi: 10.7717/peerj.6335 (PMC6462181; doi:10.7717/peerj.6335)
Supplement: Supplemental Information 2 — The positions of the positive cells were detected by four independent human observers on at least 64 different validation images. Each csv file stored in the zip archive represents the positive cell count and their position per person and validation image. [file peerj-07-6335-s002.zip › validation-observers/person2/WV30NH_CD3_100_ER1 - 2015-11-16 14.22.30_x55796_y76372_class1.csv]

f_markerId	f_nrOfMarkers	f_x	f_y	l_GTR	i_imagefile	i_subfolder
1	121	119.5	141.5	1	WV30NH_CD3_100_ER1 - 2015-11-16 14.22.30_x55796_y76372_class1	CellDetectionPaperLilija
2	121	60.5	150.5	1	WV30NH_CD3_100_ER1 - 2015-11-16 14.22.30_x55796_y76372_class1	CellDetectionPaperLilija
3	121	207.5	137.5	1	WV30NH_CD3_100_ER1 - 2015-11-16 14.22.30_x55796_y76372_class1	CellDetectionPaperLilija
4	121	263.5	225.5	1	WV30NH_CD3_100_ER1 - 2015-11-16 14.22.30_x55796_y76372_class1	CellDetectionPaperLilija
5	121	315.5	67.5	1	WV30NH_CD3_100_ER1 - 2015-11-16 14.22.30_x55796_y76372_class1	CellDetectionPaperLilija
6	121	385.5	80.5	1	WV30NH_CD3_100_ER1 - 2015-11-16 14.22.30_x55796_y76372_class1	CellDetectionPaperLilija
7	121	778.5	51.5	1	WV30NH_CD3_100_ER1 - 2015-11-16 14.22.30_x55796_y76372_class1	CellDetectionPaperLilija
8	121	931.5	268.5	1	WV30NH_CD3_100_ER1 - 2015-11-16 14.22.30_x55796_y76372_class1	CellDetectionPaperLilija
9	121	940.5	306.5	1	WV30NH_CD3_100_ER1 - 2015-11-16 14.22.30_x55796_y76372_class1	CellDetectionPaperLilija
10	121	1006.5	225.5	1	WV30NH_CD3_100_ER1 - 2015-11-16 14.22.30_x55796_y76372_class1	CellDetectionPaperLilija
11	121	1248.5	442.5	1	WV30NH_CD3_100_ER1 - 2015-11-16 14.22.30_x55796_y76372_class1	CellDetectionPaperLilija
12	121	1584.5	214.5	1	WV30NH_CD3_100_ER1 - 2015-11-16 14.22.30_x55796_y76372_class1	CellDetectionPaperLilija
13	121	1940.5	475.5	1	WV30NH_CD3_100_ER1 - 2015-11-16 14.22.30_x55796_y76372_class1	CellDetectionPaperLilija
14	121	1925.5	685.5	1	WV30NH_CD3_100_ER1 - 2015-11-16 14.22.30_x55796_y76372_class1	CellDetectionPaperLilija
15	121	1843.5	792.5	1	WV30NH_CD3_100_ER1 - 2015-11-16 14.22.30_x55796_y76372_class1	CellDetectionPaperLilija
16	121	1500.5	814.5	1	WV30NH_CD3_100_ER1 - 2015-11-16 14.22.30_x55796_y76372_class1	CellDetectionPaperLilija
17	121	1494.5	694.5	1	WV30NH_CD3_100_ER1 - 2015-11-16 14.22.30_x55796_y76372_class1	CellDetectionPaperLilija
18	121	963.5	773.5	1	WV30NH_CD3_100_ER1 - 2015-11-16 14.22.30_x55796_y76372_class1	CellDetectionPaperLilija
19	121	1051.5	850.5	1	WV30NH_CD3_100_ER1 - 2015-11-16 14.22.30_x55796_y76372_class1	CellDetectionPaperLilija
20	121	1064.5	780.5	1	WV30NH_CD3_100_ER1 - 2015-11-16 14.22.30_x55796_y76372_class1	CellDetectionPaperLilija
21	121	1087.5	873.5	1	WV30NH_CD3_100_ER1 - 2015-11-16 14.22.30_x55796_y76372_class1	CellDetectionPaperLilija
22	121	1092.5	1028.5	1	WV30NH_CD3_100_ER1 - 2015-11-16 14.22.30_x55796_y76372_class1	CellDetectionPaperLilija
23	121	843.5	976.5	1	WV30NH_CD3_100_ER1 - 2015-11-16 14.22.30_x55796_y76372_class1	CellDetectionPaperLilija
24	121	877.5	981.5	1	WV30NH_CD3_100_ER1 - 2015-11-16 14.22.30_x55796_y76372_class1	CellDetectionPaperLilija
25	121	868.5	895.5	1	WV30NH_CD3_100_ER1 - 2015-11-16 14.22.30_x55796_y76372_class1	CellDetectionPaperLilija
26	121	803.5	862.5	1	WV30NH_CD3_100_ER1 - 2015-11-16 14.22.30_x55796_y76372_class1	CellDetectionPaperLilija
27	121	771.5	760.5	1	WV30NH_CD3_100_ER1 - 2015-11-16 14.22.30_x55796_y76372_class1	CellDetectionPaperLilija
28	121	115.5	360.5	1	WV30NH_CD3_100_ER1 - 2015-11-16 14.22.30_x55796_y76372_class1	CellDetectionPaperLilija
29	121	58.5	557.5	1	WV30NH_CD3_100_ER1 - 2015-11-16 14.22.30_x55796_y76372_class1	CellDetectionPaperLilija
30	121	70.5	674.5	1	WV30NH_CD3_100_ER1 - 2015-11-16 14.22.30_x55796_y76372_class1	CellDetectionPaperLilija
31	121	193.5	701.5	1	WV30NH_CD3_100_ER1 - 2015-11-16 14.22.30_x55796_y76372_class1	CellDetectionPaperLilija
32	121	257.5	552.5	1	WV30NH_CD3_100_ER1 - 2015-11-16 14.22.30_x55796_y76372_class1	CellDetectionPaperLilija
33	121	369.5	484.5	1	WV30NH_CD3_100_ER1 - 2015-11-16 14.22.30_x55796_y76372_class1	CellDetectionPaperLilija
34	121	379.5	527.5	1	WV30NH_CD3_100_ER1 - 2015-11-16 14.22.30_x55796_y76372_class1	CellDetectionPaperLilija
35	121	408.5	586.5	1	WV30NH_CD3_100_ER1 - 2015-11-16 14.22.30_x55796_y76372_class1	CellDetectionPaperLilija
36	121	449.5	590.5	1	WV30NH_CD3_100_ER1 - 2015-11-16 14.22.30_x55796_y76372_class1	CellDetectionPaperLilija
37	121	475.5	609.5	1	WV30NH_CD3_100_ER1 - 2015-11-16 14.22.30_x55796_y76372_class1	CellDetectionPaperLilija
38	121	415.5	640.5	1	WV30NH_CD3_100_ER1 - 2015-11-16 14.22.30_x55796_y76372_class1	CellDetectionPaperLilija
39	121	426.5	715.5	1	WV30NH_CD3_100_ER1 - 2015-11-16 14.22.30_x55796_y76372_class1	CellDetectionPaperLilija
40	121	379.5	688.5	1	WV30NH_CD3_100_ER1 - 2015-11-16 14.22.30_x55796_y76372_class1	CellDetectionPaperLilija
41	121	349.5	706.5	1	WV30NH_CD3_100_ER1 - 2015-11-16 14.22.30_x55796_y76372_class1	CellDetectionPaperLilija
42	121	422.5	785.5	1	WV30NH_CD3_100_ER1 - 2015-11-16 14.22.30_x55796_y76372_class1	CellDetectionPaperLilija
43	121	457.5	807.5	1	WV30NH_CD3_100_ER1 - 2015-11-16 14.22.30_x55796_y76372_class1	CellDetectionPaperLilija
45	121	410.5	846.5	1	WV30NH_CD3_100_ER1 - 2015-11-16 14.22.30_x55796_y76372_class1	CellDetectionPaperLilija
46	121	475.5	866.5	1	WV30NH_CD3_100_ER1 - 2015-11-16 14.22.30_x55796_y76372_class1	CellDetectionPaperLilija
47	121	491.5	904.5	1	WV30NH_CD3_100_ER1 - 2015-11-16 14.22.30_x55796_y76372_class1	CellDetectionPaperLilija
48	121	476.5	949.5	1	WV30NH_CD3_100_ER1 - 2015-11-16 14.22.30_x55796_y76372_class1	CellDetectionPaperLilija
49	121	455.5	902.5	1	WV30NH_CD3_100_ER1 - 2015-11-16 14.22.30_x55796_y76372_class1	CellDetectionPaperLilija
50	121	449.5	956.5	1	WV30NH_CD3_100_ER1 - 2015-11-16 14.22.30_x55796_y76372_class1	CellDetectionPaperLilija
51	121	469.5	1021.5	1	WV30NH_CD3_100_ER1 - 2015-11-16 14.22.30_x55796_y76372_class1	CellDetectionPaperLilija
52	121	419.5	931.5	1	WV30NH_CD3_100_ER1 - 2015-11-16 14.22.30_x55796_y76372_class1	CellDetectionPaperLilija
53	121	412.5	959.5	1	WV30NH_CD3_100_ER1 - 2015-11-16 14.22.30_x55796_y76372_class1	CellDetectionPaperLilija
54	121	363.5	870.5	1	WV30NH_CD3_100_ER1 - 2015-11-16 14.22.30_x55796_y76372_class1	CellDetectionPaperLilija
55	121	334.5	981.5	1	WV30NH_CD3_100_ER1 - 2015-11-16 14.22.30_x55796_y76372_class1	CellDetectionPaperLilija
56	121	383.5	983.5	1	WV30NH_CD3_100_ER1 - 2015-11-16 14.22.30_x55796_y76372_class1	CellDetectionPaperLilija
57	121	381.5	836.5	1	WV30NH_CD3_100_ER1 - 2015-11-16 14.22.30_x55796_y76372_class1	CellDetectionPaperLilija
58	121	307.5	961.5	1	WV30NH_CD3_100_ER1 - 2015-11-16 14.22.30_x55796_y76372_class1	CellDetectionPaperLilija
59	121	293.5	1004.5	1	WV30NH_CD3_100_ER1 - 2015-11-16 14.22.30_x55796_y76372_class1	CellDetectionPaperLilija
60	121	270.5	976.5	1	WV30NH_CD3_100_ER1 - 2015-11-16 14.22.30_x55796_y76372_class1	CellDetectionPaperLilija
61	121	257.5	897.5	1	WV30NH_CD3_100_ER1 - 2015-11-16 14.22.30_x55796_y76372_class1	CellDetectionPaperLilija
62	121	207.5	924.5	1	WV30NH_CD3_100_ER1 - 2015-11-16 14.22.30_x55796_y76372_class1	CellDetectionPaperLilija
63	121	4.5	918.5	1	WV30NH_CD3_100_ER1 - 2015-11-16 14.22.30_x55796_y76372_class1	CellDetectionPaperLilija
64	121	44.5	952.5	1	WV30NH_CD3_100_ER1 - 2015-11-16 14.22.30_x55796_y76372_class1	CellDetectionPaperLilija
65	121	42.5	1003.5	1	WV30NH_CD3_100_ER1 - 2015-11-16 14.22.30_x55796_y76372_class1	CellDetectionPaperLilija
66	121	245.5	1101.5	1	WV30NH_CD3_100_ER1 - 2015-11-16 14.22.30_x55796_y76372_class1	CellDetectionPaperLilija
67	121	228.5	1135.5	1	WV30NH_CD3_100_ER1 - 2015-11-16 14.22.30_x55796_y76372_class1	CellDetectionPaperLilija
68	121	178.5	1211.5	1	WV30NH_CD3_100_ER1 - 2015-11-16 14.22.30_x55796_y76372_class1	CellDetectionPaperLilija
69	121	35.5	1236.5	1	WV30NH_CD3_100_ER1 - 2015-11-16 14.22.30_x55796_y76372_class1	CellDetectionPaperLilija
70	121	29.5	1326.5	1	WV30NH_CD3_100_ER1 - 2015-11-16 14.22.30_x55796_y76372_class1	CellDetectionPaperLilija
71	121	78.5	1365.5	1	WV30NH_CD3_100_ER1 - 2015-11-16 14.22.30_x55796_y76372_class1	CellDetectionPaperLilija
72	121	60.5	1416.5	1	WV30NH_CD3_100_ER1 - 2015-11-16 14.22.30_x55796_y76372_class1	CellDetectionPaperLilija
73	121	42.5	1428.5	1	WV30NH_CD3_100_ER1 - 2015-11-16 14.22.30_x55796_y76372_class1	CellDetectionPaperLilija
74	121	44.5	1385.5	1	WV30NH_CD3_100_ER1 - 2015-11-16 14.22.30_x55796_y76372_class1	CellDetectionPaperLilija
75	121	63.5	1477.5	1	WV30NH_CD3_100_ER1 - 2015-11-16 14.22.30_x55796_y76372_class1	CellDetectionPaperLilija
76	121	52.5	1543.5	1	WV30NH_CD3_100_ER1 - 2015-11-16 14.22.30_x55796_y76372_class1	CellDetectionPaperLilija
77	121	51.5	1593.5	1	WV30NH_CD3_100_ER1 - 2015-11-16 14.22.30_x55796_y76372_class1	CellDetectionPaperLilija
78	121	61.5	1572.5	1	WV30NH_CD3_100_ER1 - 2015-11-16 14.22.30_x55796_y76372_class1	CellDetectionPaperLilija
79	121	85.5	1592.5	1	WV30NH_CD3_100_ER1 - 2015-11-16 14.22.30_x55796_y76372_class1	CellDetectionPaperLilija
80	121	105.5	1557.5	1	WV30NH_CD3_100_ER1 - 2015-11-16 14.22.30_x55796_y76372_class1	CellDetectionPaperLilija
81	121	81.5	1554.5	1	WV30NH_CD3_100_ER1 - 2015-11-16 14.22.30_x55796_y76372_class1	CellDetectionPaperLilija
82	121	124.5	1622.5	1	WV30NH_CD3_100_ER1 - 2015-11-16 14.22.30_x55796_y76372_class1	CellDetectionPaperLilija
83	121	142.5	1651.5	1	WV30NH_CD3_100_ER1 - 2015-11-16 14.22.30_x55796_y76372_class1	CellDetectionPaperLilija
84	121	158.5	1671.5	1	WV30NH_CD3_100_ER1 - 2015-11-16 14.22.30_x55796_y76372_class1	CellDetectionPaperLilija
85	121	144.5	1552.5	1	WV30NH_CD3_100_ER1 - 2015-11-16 14.22.30_x55796_y76372_class1	CellDetectionPaperLilija
86	121	153.5	1511.5	1	WV30NH_CD3_100_ER1 - 2015-11-16 14.22.30_x55796_y76372_class1	CellDetectionPaperLilija
87	121	123.5	1525.5	1	WV30NH_CD3_100_ER1 - 2015-11-16 14.22.30_x55796_y76372_class1	CellDetectionPaperLilija
88	121	106.5	1496.5	1	WV30NH_CD3_100_ER1 - 2015-11-16 14.22.30_x55796_y76372_class1	CellDetectionPaperLilija
89	121	198.5	1610.5	1	WV30NH_CD3_100_ER1 - 2015-11-16 14.22.30_x55796_y76372_class1	CellDetectionPaperLilija
90	121	223.5	1536.5	1	WV30NH_CD3_100_ER1 - 2015-11-16 14.22.30_x55796_y76372_class1	CellDetectionPaperLilija
91	121	40.5	1631.5	1	WV30NH_CD3_100_ER1 - 2015-11-16 14.22.30_x55796_y76372_class1	CellDetectionPaperLilija
92	121	390.5	1602.5	1	WV30NH_CD3_100_ER1 - 2015-11-16 14.22.30_x55796_y76372_class1	CellDetectionPaperLilija
93	121	419.5	1660.5	1	WV30NH_CD3_100_ER1 - 2015-11-16 14.22.30_x55796_y76372_class1	CellDetectionPaperLilija
94	121	331.5	1507.5	1	WV30NH_CD3_100_ER1 - 2015-11-16 14.22.30_x55796_y76372_class1	CellDetectionPaperLilija
95	121	358.5	1469.5	1	WV30NH_CD3_100_ER1 - 2015-11-16 14.22.30_x55796_y76372_class1	CellDetectionPaperLilija
96	121	232.5	1356.5	1	WV30NH_CD3_100_ER1 - 2015-11-16 14.22.30_x55796_y76372_class1	CellDetectionPaperLilija
97	121	196.5	1295.5	1	WV30NH_CD3_100_ER1 - 2015-11-16 14.22.30_x55796_y76372_class1	CellDetectionPaperLilija
98	121	225.5	1277.5	1	WV30NH_CD3_100_ER1 - 2015-11-16 14.22.30_x55796_y76372_class1	CellDetectionPaperLilija
99	121	315.5	1329.5	1	WV30NH_CD3_100_ER1 - 2015-11-16 14.22.30_x55796_y76372_class1	CellDetectionPaperLilija
100	121	354.5	1329.5	1	WV30NH_CD3_100_ER1 - 2015-11-16 14.22.30_x55796_y76372_class1	CellDetectionPaperLilija
101	121	473.5	1401.5	1	WV30NH_CD3_100_ER1 - 2015-11-16 14.22.30_x55796_y76372_class1	CellDetectionPaperLilija
102	121	252.5	1196.5	1	WV30NH_CD3_100_ER1 - 2015-11-16 14.22.30_x55796_y76372_class1	CellDetectionPaperLilija
103	121	333.5	1035.5	1	WV30NH_CD3_100_ER1 - 2015-11-16 14.22.30_x55796_y76372_class1	CellDetectionPaperLilija
104	121	361.5	1026.5	1	WV30NH_CD3_100_ER1 - 2015-11-16 14.22.30_x55796_y76372_class1	CellDetectionPaperLilija
105	121	349.5	1100.5	1	WV30NH_CD3_100_ER1 - 2015-11-16 14.22.30_x55796_y76372_class1	CellDetectionPaperLilija
106	121	376.5	1065.5	1	WV30NH_CD3_100_ER1 - 2015-11-16 14.22.30_x55796_y76372_class1	CellDetectionPaperLilija
107	121	390.5	1089.5	1	WV30NH_CD3_100_ER1 - 2015-11-16 14.22.30_x55796_y76372_class1	CellDetectionPaperLilija
108	121	500.5	1103.5	1	WV30NH_CD3_100_ER1 - 2015-11-16 14.22.30_x55796_y76372_class1	CellDetectionPaperLilija
109	121	575.5	1153.5	1	WV30NH_CD3_100_ER1 - 2015-11-16 14.22.30_x55796_y76372_class1	CellDetectionPaperLilija
110	121	584.5	1100.5	1	WV30NH_CD3_100_ER1 - 2015-11-16 14.22.30_x55796_y76372_class1	CellDetectionPaperLilija
111	121	643.5	1166.5	1	WV30NH_CD3_100_ER1 - 2015-11-16 14.22.30_x55796_y76372_class1	CellDetectionPaperLilija
112	121	717.5	1180.5	1	WV30NH_CD3_100_ER1 - 2015-11-16 14.22.30_x55796_y76372_class1	CellDetectionPaperLilija
113	121	751.5	1126.5	1	WV30NH_CD3_100_ER1 - 2015-11-16 14.22.30_x55796_y76372_class1	CellDetectionPaperLilija
114	121	817.5	1096.5	1	WV30NH_CD3_100_ER1 - 2015-11-16 14.22.30_x55796_y76372_class1	CellDetectionPaperLilija
115	121	809.5	1229.5	1	WV30NH_CD3_100_ER1 - 2015-11-16 14.22.30_x55796_y76372_class1	CellDetectionPaperLilija
116	121	855.5	1162.5	1	WV30NH_CD3_100_ER1 - 2015-11-16 14.22.30_x55796_y76372_class1	CellDetectionPaperLilija
117	121	823.5	1148.5	1	WV30NH_CD3_100_ER1 - 2015-11-16 14.22.30_x55796_y76372_class1	CellDetectionPaperLilija
118	121	879.5	1107.5	1	WV30NH_CD3_100_ER1 - 2015-11-16 14.22.30_x55796_y76372_class1	CellDetectionPaperLilija
119	121	537.5	1276.5	1	WV30NH_CD3_100_ER1 - 2015-11-16 14.22.30_x55796_y76372_class1	CellDetectionPaperLilija
120	121	489.5	1276.5	1	WV30NH_CD3_100_ER1 - 2015-11-16 14.22.30_x55796_y76372_class1	CellDetectionPaperLilija
121	121	575.5	1344.5	1	WV30NH_CD3_100_ER1 - 2015-11-16 14.22.30_x55796_y76372_class1	CellDetectionPaperLilija
122	121	694.5	1356.5	1	WV30NH_CD3_100_ER1 - 2015-11-16 14.22.30_x55796_y76372_class1	CellDetectionPaperLilija
