# Supplementary material for: Robust and accurate quantification of biomarkers of immune cells in lung cancer micro-environment using deep convolutional neural networks
Source: PeerJ. 2019 Apr 10;7:e6335. doi: 10.7717/peerj.6335 (PMC6462181; doi:10.7717/peerj.6335)
Supplement: Supplemental Information 2 — The positions of the positive cells were detected by four independent human observers on at least 64 different validation images. Each csv file stored in the zip archive represents the positive cell count and their position per person and validation image. [file peerj-07-6335-s002.zip › validation-observers/person2/WV30NH_CD3_100_ER1 - 2015-11-16 14.22.30_x66247_y72449_class1.csv]

f_markerId	f_nrOfMarkers	f_x	f_y	l_GTR	i_imagefile	i_subfolder
1	134	22.5	44.5	1	WV30NH_CD3_100_ER1 - 2015-11-16 14.22.30_x66247_y72449_class1	CellDetectionPaperLilija
2	134	38.5	133.5	1	WV30NH_CD3_100_ER1 - 2015-11-16 14.22.30_x66247_y72449_class1	CellDetectionPaperLilija
3	134	40.5	185.5	1	WV30NH_CD3_100_ER1 - 2015-11-16 14.22.30_x66247_y72449_class1	CellDetectionPaperLilija
4	134	90.5	101.5	1	WV30NH_CD3_100_ER1 - 2015-11-16 14.22.30_x66247_y72449_class1	CellDetectionPaperLilija
5	134	182.5	211.5	1	WV30NH_CD3_100_ER1 - 2015-11-16 14.22.30_x66247_y72449_class1	CellDetectionPaperLilija
6	134	164.5	234.5	1	WV30NH_CD3_100_ER1 - 2015-11-16 14.22.30_x66247_y72449_class1	CellDetectionPaperLilija
7	134	72.5	291.5	1	WV30NH_CD3_100_ER1 - 2015-11-16 14.22.30_x66247_y72449_class1	CellDetectionPaperLilija
8	134	96.5	216.5	1	WV30NH_CD3_100_ER1 - 2015-11-16 14.22.30_x66247_y72449_class1	CellDetectionPaperLilija
9	134	33.5	243.5	1	WV30NH_CD3_100_ER1 - 2015-11-16 14.22.30_x66247_y72449_class1	CellDetectionPaperLilija
10	134	108.5	351.5	1	WV30NH_CD3_100_ER1 - 2015-11-16 14.22.30_x66247_y72449_class1	CellDetectionPaperLilija
11	134	157.5	378.5	1	WV30NH_CD3_100_ER1 - 2015-11-16 14.22.30_x66247_y72449_class1	CellDetectionPaperLilija
12	134	169.5	354.5	1	WV30NH_CD3_100_ER1 - 2015-11-16 14.22.30_x66247_y72449_class1	CellDetectionPaperLilija
13	134	182.5	462.5	1	WV30NH_CD3_100_ER1 - 2015-11-16 14.22.30_x66247_y72449_class1	CellDetectionPaperLilija
14	134	227.5	453.5	1	WV30NH_CD3_100_ER1 - 2015-11-16 14.22.30_x66247_y72449_class1	CellDetectionPaperLilija
15	134	207.5	518.5	1	WV30NH_CD3_100_ER1 - 2015-11-16 14.22.30_x66247_y72449_class1	CellDetectionPaperLilija
16	134	144.5	548.5	1	WV30NH_CD3_100_ER1 - 2015-11-16 14.22.30_x66247_y72449_class1	CellDetectionPaperLilija
17	134	130.5	572.5	1	WV30NH_CD3_100_ER1 - 2015-11-16 14.22.30_x66247_y72449_class1	CellDetectionPaperLilija
18	134	106.5	591.5	1	WV30NH_CD3_100_ER1 - 2015-11-16 14.22.30_x66247_y72449_class1	CellDetectionPaperLilija
19	134	119.5	622.5	1	WV30NH_CD3_100_ER1 - 2015-11-16 14.22.30_x66247_y72449_class1	CellDetectionPaperLilija
20	134	160.5	661.5	1	WV30NH_CD3_100_ER1 - 2015-11-16 14.22.30_x66247_y72449_class1	CellDetectionPaperLilija
21	134	97.5	546.5	1	WV30NH_CD3_100_ER1 - 2015-11-16 14.22.30_x66247_y72449_class1	CellDetectionPaperLilija
22	134	114.5	505.5	1	WV30NH_CD3_100_ER1 - 2015-11-16 14.22.30_x66247_y72449_class1	CellDetectionPaperLilija
23	134	123.5	478.5	1	WV30NH_CD3_100_ER1 - 2015-11-16 14.22.30_x66247_y72449_class1	CellDetectionPaperLilija
24	134	56.5	457.5	1	WV30NH_CD3_100_ER1 - 2015-11-16 14.22.30_x66247_y72449_class1	CellDetectionPaperLilija
25	134	29.5	484.5	1	WV30NH_CD3_100_ER1 - 2015-11-16 14.22.30_x66247_y72449_class1	CellDetectionPaperLilija
26	134	20.5	685.5	1	WV30NH_CD3_100_ER1 - 2015-11-16 14.22.30_x66247_y72449_class1	CellDetectionPaperLilija
27	134	51.5	791.5	1	WV30NH_CD3_100_ER1 - 2015-11-16 14.22.30_x66247_y72449_class1	CellDetectionPaperLilija
28	134	63.5	837.5	1	WV30NH_CD3_100_ER1 - 2015-11-16 14.22.30_x66247_y72449_class1	CellDetectionPaperLilija
29	134	112.5	785.5	1	WV30NH_CD3_100_ER1 - 2015-11-16 14.22.30_x66247_y72449_class1	CellDetectionPaperLilija
30	134	110.5	818.5	1	WV30NH_CD3_100_ER1 - 2015-11-16 14.22.30_x66247_y72449_class1	CellDetectionPaperLilija
31	134	58.5	918.5	1	WV30NH_CD3_100_ER1 - 2015-11-16 14.22.30_x66247_y72449_class1	CellDetectionPaperLilija
32	134	103.5	843.5	1	WV30NH_CD3_100_ER1 - 2015-11-16 14.22.30_x66247_y72449_class1	CellDetectionPaperLilija
33	134	153.5	922.5	1	WV30NH_CD3_100_ER1 - 2015-11-16 14.22.30_x66247_y72449_class1	CellDetectionPaperLilija
34	134	162.5	967.5	1	WV30NH_CD3_100_ER1 - 2015-11-16 14.22.30_x66247_y72449_class1	CellDetectionPaperLilija
35	134	180.5	839.5	1	WV30NH_CD3_100_ER1 - 2015-11-16 14.22.30_x66247_y72449_class1	CellDetectionPaperLilija
36	134	228.5	873.5	1	WV30NH_CD3_100_ER1 - 2015-11-16 14.22.30_x66247_y72449_class1	CellDetectionPaperLilija
37	134	237.5	920.5	1	WV30NH_CD3_100_ER1 - 2015-11-16 14.22.30_x66247_y72449_class1	CellDetectionPaperLilija
38	134	299.5	868.5	1	WV30NH_CD3_100_ER1 - 2015-11-16 14.22.30_x66247_y72449_class1	CellDetectionPaperLilija
39	134	277.5	886.5	1	WV30NH_CD3_100_ER1 - 2015-11-16 14.22.30_x66247_y72449_class1	CellDetectionPaperLilija
41	134	288.5	789.5	1	WV30NH_CD3_100_ER1 - 2015-11-16 14.22.30_x66247_y72449_class1	CellDetectionPaperLilija
42	134	288.5	825.5	1	WV30NH_CD3_100_ER1 - 2015-11-16 14.22.30_x66247_y72449_class1	CellDetectionPaperLilija
43	134	257.5	827.5	1	WV30NH_CD3_100_ER1 - 2015-11-16 14.22.30_x66247_y72449_class1	CellDetectionPaperLilija
44	134	288.5	757.5	1	WV30NH_CD3_100_ER1 - 2015-11-16 14.22.30_x66247_y72449_class1	CellDetectionPaperLilija
45	134	225.5	726.5	1	WV30NH_CD3_100_ER1 - 2015-11-16 14.22.30_x66247_y72449_class1	CellDetectionPaperLilija
46	134	194.5	748.5	1	WV30NH_CD3_100_ER1 - 2015-11-16 14.22.30_x66247_y72449_class1	CellDetectionPaperLilija
47	134	246.5	654.5	1	WV30NH_CD3_100_ER1 - 2015-11-16 14.22.30_x66247_y72449_class1	CellDetectionPaperLilija
48	134	288.5	708.5	1	WV30NH_CD3_100_ER1 - 2015-11-16 14.22.30_x66247_y72449_class1	CellDetectionPaperLilija
49	134	257.5	721.5	1	WV30NH_CD3_100_ER1 - 2015-11-16 14.22.30_x66247_y72449_class1	CellDetectionPaperLilija
50	134	347.5	755.5	1	WV30NH_CD3_100_ER1 - 2015-11-16 14.22.30_x66247_y72449_class1	CellDetectionPaperLilija
51	134	376.5	787.5	1	WV30NH_CD3_100_ER1 - 2015-11-16 14.22.30_x66247_y72449_class1	CellDetectionPaperLilija
52	134	388.5	818.5	1	WV30NH_CD3_100_ER1 - 2015-11-16 14.22.30_x66247_y72449_class1	CellDetectionPaperLilija
53	134	397.5	846.5	1	WV30NH_CD3_100_ER1 - 2015-11-16 14.22.30_x66247_y72449_class1	CellDetectionPaperLilija
55	134	440.5	891.5	1	WV30NH_CD3_100_ER1 - 2015-11-16 14.22.30_x66247_y72449_class1	CellDetectionPaperLilija
56	134	406.5	880.5	1	WV30NH_CD3_100_ER1 - 2015-11-16 14.22.30_x66247_y72449_class1	CellDetectionPaperLilija
57	134	322.5	814.5	1	WV30NH_CD3_100_ER1 - 2015-11-16 14.22.30_x66247_y72449_class1	CellDetectionPaperLilija
58	134	342.5	897.5	1	WV30NH_CD3_100_ER1 - 2015-11-16 14.22.30_x66247_y72449_class1	CellDetectionPaperLilija
59	134	431.5	1213.5	1	WV30NH_CD3_100_ER1 - 2015-11-16 14.22.30_x66247_y72449_class1	CellDetectionPaperLilija
60	134	279.5	1259.5	1	WV30NH_CD3_100_ER1 - 2015-11-16 14.22.30_x66247_y72449_class1	CellDetectionPaperLilija
61	134	218.5	1107.5	1	WV30NH_CD3_100_ER1 - 2015-11-16 14.22.30_x66247_y72449_class1	CellDetectionPaperLilija
62	134	211.5	1198.5	1	WV30NH_CD3_100_ER1 - 2015-11-16 14.22.30_x66247_y72449_class1	CellDetectionPaperLilija
63	134	266.5	1157.5	1	WV30NH_CD3_100_ER1 - 2015-11-16 14.22.30_x66247_y72449_class1	CellDetectionPaperLilija
64	134	771.5	1311.5	1	WV30NH_CD3_100_ER1 - 2015-11-16 14.22.30_x66247_y72449_class1	CellDetectionPaperLilija
65	134	532.5	1387.5	1	WV30NH_CD3_100_ER1 - 2015-11-16 14.22.30_x66247_y72449_class1	CellDetectionPaperLilija
66	134	494.5	1346.5	1	WV30NH_CD3_100_ER1 - 2015-11-16 14.22.30_x66247_y72449_class1	CellDetectionPaperLilija
67	134	618.5	1182.5	1	WV30NH_CD3_100_ER1 - 2015-11-16 14.22.30_x66247_y72449_class1	CellDetectionPaperLilija
68	134	494.5	1062.5	1	WV30NH_CD3_100_ER1 - 2015-11-16 14.22.30_x66247_y72449_class1	CellDetectionPaperLilija
69	134	365.5	502.5	1	WV30NH_CD3_100_ER1 - 2015-11-16 14.22.30_x66247_y72449_class1	CellDetectionPaperLilija
70	134	390.5	415.5	1	WV30NH_CD3_100_ER1 - 2015-11-16 14.22.30_x66247_y72449_class1	CellDetectionPaperLilija
71	134	482.5	505.5	1	WV30NH_CD3_100_ER1 - 2015-11-16 14.22.30_x66247_y72449_class1	CellDetectionPaperLilija
72	134	478.5	449.5	1	WV30NH_CD3_100_ER1 - 2015-11-16 14.22.30_x66247_y72449_class1	CellDetectionPaperLilija
73	134	448.5	388.5	1	WV30NH_CD3_100_ER1 - 2015-11-16 14.22.30_x66247_y72449_class1	CellDetectionPaperLilija
74	134	582.5	467.5	1	WV30NH_CD3_100_ER1 - 2015-11-16 14.22.30_x66247_y72449_class1	CellDetectionPaperLilija
75	134	552.5	419.5	1	WV30NH_CD3_100_ER1 - 2015-11-16 14.22.30_x66247_y72449_class1	CellDetectionPaperLilija
76	134	510.5	435.5	1	WV30NH_CD3_100_ER1 - 2015-11-16 14.22.30_x66247_y72449_class1	CellDetectionPaperLilija
77	134	588.5	318.5	1	WV30NH_CD3_100_ER1 - 2015-11-16 14.22.30_x66247_y72449_class1	CellDetectionPaperLilija
78	134	503.5	291.5	1	WV30NH_CD3_100_ER1 - 2015-11-16 14.22.30_x66247_y72449_class1	CellDetectionPaperLilija
79	134	543.5	270.5	1	WV30NH_CD3_100_ER1 - 2015-11-16 14.22.30_x66247_y72449_class1	CellDetectionPaperLilija
80	134	539.5	212.5	1	WV30NH_CD3_100_ER1 - 2015-11-16 14.22.30_x66247_y72449_class1	CellDetectionPaperLilija
81	134	424.5	203.5	1	WV30NH_CD3_100_ER1 - 2015-11-16 14.22.30_x66247_y72449_class1	CellDetectionPaperLilija
82	134	370.5	241.5	1	WV30NH_CD3_100_ER1 - 2015-11-16 14.22.30_x66247_y72449_class1	CellDetectionPaperLilija
83	134	455.5	173.5	1	WV30NH_CD3_100_ER1 - 2015-11-16 14.22.30_x66247_y72449_class1	CellDetectionPaperLilija
84	134	388.5	97.5	1	WV30NH_CD3_100_ER1 - 2015-11-16 14.22.30_x66247_y72449_class1	CellDetectionPaperLilija
85	134	360.5	69.5	1	WV30NH_CD3_100_ER1 - 2015-11-16 14.22.30_x66247_y72449_class1	CellDetectionPaperLilija
86	134	397.5	681.5	1	WV30NH_CD3_100_ER1 - 2015-11-16 14.22.30_x66247_y72449_class1	CellDetectionPaperLilija
87	134	419.5	683.5	1	WV30NH_CD3_100_ER1 - 2015-11-16 14.22.30_x66247_y72449_class1	CellDetectionPaperLilija
88	134	431.5	731.5	1	WV30NH_CD3_100_ER1 - 2015-11-16 14.22.30_x66247_y72449_class1	CellDetectionPaperLilija
89	134	607.5	649.5	1	WV30NH_CD3_100_ER1 - 2015-11-16 14.22.30_x66247_y72449_class1	CellDetectionPaperLilija
90	134	882.5	620.5	1	WV30NH_CD3_100_ER1 - 2015-11-16 14.22.30_x66247_y72449_class1	CellDetectionPaperLilija
91	134	834.5	669.5	1	WV30NH_CD3_100_ER1 - 2015-11-16 14.22.30_x66247_y72449_class1	CellDetectionPaperLilija
92	134	1044.5	654.5	1	WV30NH_CD3_100_ER1 - 2015-11-16 14.22.30_x66247_y72449_class1	CellDetectionPaperLilija
93	134	835.5	322.5	1	WV30NH_CD3_100_ER1 - 2015-11-16 14.22.30_x66247_y72449_class1	CellDetectionPaperLilija
94	134	738.5	164.5	1	WV30NH_CD3_100_ER1 - 2015-11-16 14.22.30_x66247_y72449_class1	CellDetectionPaperLilija
95	134	780.5	130.5	1	WV30NH_CD3_100_ER1 - 2015-11-16 14.22.30_x66247_y72449_class1	CellDetectionPaperLilija
96	134	800.5	87.5	1	WV30NH_CD3_100_ER1 - 2015-11-16 14.22.30_x66247_y72449_class1	CellDetectionPaperLilija
97	134	1090.5	194.5	1	WV30NH_CD3_100_ER1 - 2015-11-16 14.22.30_x66247_y72449_class1	CellDetectionPaperLilija
98	134	1065.5	313.5	1	WV30NH_CD3_100_ER1 - 2015-11-16 14.22.30_x66247_y72449_class1	CellDetectionPaperLilija
99	134	1159.5	309.5	1	WV30NH_CD3_100_ER1 - 2015-11-16 14.22.30_x66247_y72449_class1	CellDetectionPaperLilija
100	134	1137.5	232.5	1	WV30NH_CD3_100_ER1 - 2015-11-16 14.22.30_x66247_y72449_class1	CellDetectionPaperLilija
101	134	1290.5	214.5	1	WV30NH_CD3_100_ER1 - 2015-11-16 14.22.30_x66247_y72449_class1	CellDetectionPaperLilija
102	134	1500.5	236.5	1	WV30NH_CD3_100_ER1 - 2015-11-16 14.22.30_x66247_y72449_class1	CellDetectionPaperLilija
103	134	1354.5	342.5	1	WV30NH_CD3_100_ER1 - 2015-11-16 14.22.30_x66247_y72449_class1	CellDetectionPaperLilija
104	134	1381.5	392.5	1	WV30NH_CD3_100_ER1 - 2015-11-16 14.22.30_x66247_y72449_class1	CellDetectionPaperLilija
105	134	1369.5	430.5	1	WV30NH_CD3_100_ER1 - 2015-11-16 14.22.30_x66247_y72449_class1	CellDetectionPaperLilija
106	134	1126.5	397.5	1	WV30NH_CD3_100_ER1 - 2015-11-16 14.22.30_x66247_y72449_class1	CellDetectionPaperLilija
107	134	1123.5	665.5	1	WV30NH_CD3_100_ER1 - 2015-11-16 14.22.30_x66247_y72449_class1	CellDetectionPaperLilija
108	134	1193.5	764.5	1	WV30NH_CD3_100_ER1 - 2015-11-16 14.22.30_x66247_y72449_class1	CellDetectionPaperLilija
109	134	1263.5	724.5	1	WV30NH_CD3_100_ER1 - 2015-11-16 14.22.30_x66247_y72449_class1	CellDetectionPaperLilija
110	134	1101.5	898.5	1	WV30NH_CD3_100_ER1 - 2015-11-16 14.22.30_x66247_y72449_class1	CellDetectionPaperLilija
111	134	1058.5	889.5	1	WV30NH_CD3_100_ER1 - 2015-11-16 14.22.30_x66247_y72449_class1	CellDetectionPaperLilija
112	134	1520.5	1026.5	1	WV30NH_CD3_100_ER1 - 2015-11-16 14.22.30_x66247_y72449_class1	CellDetectionPaperLilija
113	134	1248.5	949.5	1	WV30NH_CD3_100_ER1 - 2015-11-16 14.22.30_x66247_y72449_class1	CellDetectionPaperLilija
114	134	1250.5	882.5	1	WV30NH_CD3_100_ER1 - 2015-11-16 14.22.30_x66247_y72449_class1	CellDetectionPaperLilija
115	134	1415.5	778.5	1	WV30NH_CD3_100_ER1 - 2015-11-16 14.22.30_x66247_y72449_class1	CellDetectionPaperLilija
116	134	1568.5	827.5	1	WV30NH_CD3_100_ER1 - 2015-11-16 14.22.30_x66247_y72449_class1	CellDetectionPaperLilija
117	134	1574.5	771.5	1	WV30NH_CD3_100_ER1 - 2015-11-16 14.22.30_x66247_y72449_class1	CellDetectionPaperLilija
118	134	1638.5	771.5	1	WV30NH_CD3_100_ER1 - 2015-11-16 14.22.30_x66247_y72449_class1	CellDetectionPaperLilija
119	134	1649.5	816.5	1	WV30NH_CD3_100_ER1 - 2015-11-16 14.22.30_x66247_y72449_class1	CellDetectionPaperLilija
120	134	1821.5	769.5	1	WV30NH_CD3_100_ER1 - 2015-11-16 14.22.30_x66247_y72449_class1	CellDetectionPaperLilija
121	134	1787.5	744.5	1	WV30NH_CD3_100_ER1 - 2015-11-16 14.22.30_x66247_y72449_class1	CellDetectionPaperLilija
122	134	1780.5	676.5	1	WV30NH_CD3_100_ER1 - 2015-11-16 14.22.30_x66247_y72449_class1	CellDetectionPaperLilija
123	134	1861.5	739.5	1	WV30NH_CD3_100_ER1 - 2015-11-16 14.22.30_x66247_y72449_class1	CellDetectionPaperLilija
124	134	1846.5	672.5	1	WV30NH_CD3_100_ER1 - 2015-11-16 14.22.30_x66247_y72449_class1	CellDetectionPaperLilija
125	134	1561.5	661.5	1	WV30NH_CD3_100_ER1 - 2015-11-16 14.22.30_x66247_y72449_class1	CellDetectionPaperLilija
126	134	1530.5	636.5	1	WV30NH_CD3_100_ER1 - 2015-11-16 14.22.30_x66247_y72449_class1	CellDetectionPaperLilija
127	134	1394.5	669.5	1	WV30NH_CD3_100_ER1 - 2015-11-16 14.22.30_x66247_y72449_class1	CellDetectionPaperLilija
128	134	1408.5	636.5	1	WV30NH_CD3_100_ER1 - 2015-11-16 14.22.30_x66247_y72449_class1	CellDetectionPaperLilija
129	134	1369.5	572.5	1	WV30NH_CD3_100_ER1 - 2015-11-16 14.22.30_x66247_y72449_class1	CellDetectionPaperLilija
130	134	1327.5	584.5	1	WV30NH_CD3_100_ER1 - 2015-11-16 14.22.30_x66247_y72449_class1	CellDetectionPaperLilija
131	134	1644.5	379.5	1	WV30NH_CD3_100_ER1 - 2015-11-16 14.22.30_x66247_y72449_class1	CellDetectionPaperLilija
132	134	1561.5	421.5	1	WV30NH_CD3_100_ER1 - 2015-11-16 14.22.30_x66247_y72449_class1	CellDetectionPaperLilija
133	134	1572.5	308.5	1	WV30NH_CD3_100_ER1 - 2015-11-16 14.22.30_x66247_y72449_class1	CellDetectionPaperLilija
134	134	1800.5	473.5	1	WV30NH_CD3_100_ER1 - 2015-11-16 14.22.30_x66247_y72449_class1	CellDetectionPaperLilija
135	134	1771.5	530.5	1	WV30NH_CD3_100_ER1 - 2015-11-16 14.22.30_x66247_y72449_class1	CellDetectionPaperLilija
136	134	1721.5	518.5	1	WV30NH_CD3_100_ER1 - 2015-11-16 14.22.30_x66247_y72449_class1	CellDetectionPaperLilija
