# Supplementary material for: Robust and accurate quantification of biomarkers of immune cells in lung cancer micro-environment using deep convolutional neural networks
Source: PeerJ. 2019 Apr 10;7:e6335. doi: 10.7717/peerj.6335 (PMC6462181; doi:10.7717/peerj.6335)
Supplement: Supplemental Information 2 — The positions of the positive cells were detected by four independent human observers on at least 64 different validation images. Each csv file stored in the zip archive represents the positive cell count and their position per person and validation image. [file peerj-07-6335-s002.zip › validation-observers/person2/WV30NH_CD3_100_ER1 - 2015-11-16 14.22.30_x73225_y48204_class1.csv]

f_markerId	f_nrOfMarkers	f_x	f_y	l_GTR	i_imagefile	i_subfolder
1	156	1550.5	90.5	1	WV30NH_CD3_100_ER1 - 2015-11-16 14.22.30_x73225_y48204_class1	CellDetectionPaperLilija
2	156	1735.5	171.5	1	WV30NH_CD3_100_ER1 - 2015-11-16 14.22.30_x73225_y48204_class1	CellDetectionPaperLilija
3	156	1836.5	126.5	1	WV30NH_CD3_100_ER1 - 2015-11-16 14.22.30_x73225_y48204_class1	CellDetectionPaperLilija
4	156	1879.5	137.5	1	WV30NH_CD3_100_ER1 - 2015-11-16 14.22.30_x73225_y48204_class1	CellDetectionPaperLilija
6	156	1855.5	185.5	1	WV30NH_CD3_100_ER1 - 2015-11-16 14.22.30_x73225_y48204_class1	CellDetectionPaperLilija
7	156	1787.5	85.5	1	WV30NH_CD3_100_ER1 - 2015-11-16 14.22.30_x73225_y48204_class1	CellDetectionPaperLilija
8	156	1837.5	38.5	1	WV30NH_CD3_100_ER1 - 2015-11-16 14.22.30_x73225_y48204_class1	CellDetectionPaperLilija
9	156	1958.5	58.5	1	WV30NH_CD3_100_ER1 - 2015-11-16 14.22.30_x73225_y48204_class1	CellDetectionPaperLilija
10	156	1911.5	184.5	1	WV30NH_CD3_100_ER1 - 2015-11-16 14.22.30_x73225_y48204_class1	CellDetectionPaperLilija
11	156	1956.5	238.5	1	WV30NH_CD3_100_ER1 - 2015-11-16 14.22.30_x73225_y48204_class1	CellDetectionPaperLilija
12	156	1990.5	238.5	1	WV30NH_CD3_100_ER1 - 2015-11-16 14.22.30_x73225_y48204_class1	CellDetectionPaperLilija
13	156	1827.5	335.5	1	WV30NH_CD3_100_ER1 - 2015-11-16 14.22.30_x73225_y48204_class1	CellDetectionPaperLilija
14	156	1732.5	304.5	1	WV30NH_CD3_100_ER1 - 2015-11-16 14.22.30_x73225_y48204_class1	CellDetectionPaperLilija
15	156	1771.5	250.5	1	WV30NH_CD3_100_ER1 - 2015-11-16 14.22.30_x73225_y48204_class1	CellDetectionPaperLilija
16	156	1656.5	209.5	1	WV30NH_CD3_100_ER1 - 2015-11-16 14.22.30_x73225_y48204_class1	CellDetectionPaperLilija
17	156	1480.5	202.5	1	WV30NH_CD3_100_ER1 - 2015-11-16 14.22.30_x73225_y48204_class1	CellDetectionPaperLilija
18	156	1383.5	467.5	1	WV30NH_CD3_100_ER1 - 2015-11-16 14.22.30_x73225_y48204_class1	CellDetectionPaperLilija
19	156	1293.5	536.5	1	WV30NH_CD3_100_ER1 - 2015-11-16 14.22.30_x73225_y48204_class1	CellDetectionPaperLilija
20	156	1166.5	660.5	1	WV30NH_CD3_100_ER1 - 2015-11-16 14.22.30_x73225_y48204_class1	CellDetectionPaperLilija
21	156	1906.5	390.5	1	WV30NH_CD3_100_ER1 - 2015-11-16 14.22.30_x73225_y48204_class1	CellDetectionPaperLilija
22	156	1872.5	426.5	1	WV30NH_CD3_100_ER1 - 2015-11-16 14.22.30_x73225_y48204_class1	CellDetectionPaperLilija
23	156	1836.5	462.5	1	WV30NH_CD3_100_ER1 - 2015-11-16 14.22.30_x73225_y48204_class1	CellDetectionPaperLilija
24	156	1895.5	469.5	1	WV30NH_CD3_100_ER1 - 2015-11-16 14.22.30_x73225_y48204_class1	CellDetectionPaperLilija
25	156	1908.5	518.5	1	WV30NH_CD3_100_ER1 - 2015-11-16 14.22.30_x73225_y48204_class1	CellDetectionPaperLilija
26	156	1873.5	512.5	1	WV30NH_CD3_100_ER1 - 2015-11-16 14.22.30_x73225_y48204_class1	CellDetectionPaperLilija
27	156	1832.5	586.5	1	WV30NH_CD3_100_ER1 - 2015-11-16 14.22.30_x73225_y48204_class1	CellDetectionPaperLilija
28	156	1866.5	597.5	1	WV30NH_CD3_100_ER1 - 2015-11-16 14.22.30_x73225_y48204_class1	CellDetectionPaperLilija
29	156	1857.5	679.5	1	WV30NH_CD3_100_ER1 - 2015-11-16 14.22.30_x73225_y48204_class1	CellDetectionPaperLilija
30	156	1879.5	701.5	1	WV30NH_CD3_100_ER1 - 2015-11-16 14.22.30_x73225_y48204_class1	CellDetectionPaperLilija
31	156	1811.5	681.5	1	WV30NH_CD3_100_ER1 - 2015-11-16 14.22.30_x73225_y48204_class1	CellDetectionPaperLilija
32	156	1811.5	767.5	1	WV30NH_CD3_100_ER1 - 2015-11-16 14.22.30_x73225_y48204_class1	CellDetectionPaperLilija
33	156	1947.5	748.5	1	WV30NH_CD3_100_ER1 - 2015-11-16 14.22.30_x73225_y48204_class1	CellDetectionPaperLilija
34	156	1988.5	780.5	1	WV30NH_CD3_100_ER1 - 2015-11-16 14.22.30_x73225_y48204_class1	CellDetectionPaperLilija
35	156	1945.5	965.5	1	WV30NH_CD3_100_ER1 - 2015-11-16 14.22.30_x73225_y48204_class1	CellDetectionPaperLilija
36	156	1635.5	721.5	1	WV30NH_CD3_100_ER1 - 2015-11-16 14.22.30_x73225_y48204_class1	CellDetectionPaperLilija
37	156	1748.5	956.5	1	WV30NH_CD3_100_ER1 - 2015-11-16 14.22.30_x73225_y48204_class1	CellDetectionPaperLilija
38	156	1717.5	1046.5	1	WV30NH_CD3_100_ER1 - 2015-11-16 14.22.30_x73225_y48204_class1	CellDetectionPaperLilija
39	156	1672.5	1047.5	1	WV30NH_CD3_100_ER1 - 2015-11-16 14.22.30_x73225_y48204_class1	CellDetectionPaperLilija
40	156	1638.5	1006.5	1	WV30NH_CD3_100_ER1 - 2015-11-16 14.22.30_x73225_y48204_class1	CellDetectionPaperLilija
41	156	1611.5	974.5	1	WV30NH_CD3_100_ER1 - 2015-11-16 14.22.30_x73225_y48204_class1	CellDetectionPaperLilija
42	156	1539.5	918.5	1	WV30NH_CD3_100_ER1 - 2015-11-16 14.22.30_x73225_y48204_class1	CellDetectionPaperLilija
43	156	1570.5	825.5	1	WV30NH_CD3_100_ER1 - 2015-11-16 14.22.30_x73225_y48204_class1	CellDetectionPaperLilija
44	156	1613.5	564.5	1	WV30NH_CD3_100_ER1 - 2015-11-16 14.22.30_x73225_y48204_class1	CellDetectionPaperLilija
45	156	1340.5	679.5	1	WV30NH_CD3_100_ER1 - 2015-11-16 14.22.30_x73225_y48204_class1	CellDetectionPaperLilija
46	156	1347.5	552.5	1	WV30NH_CD3_100_ER1 - 2015-11-16 14.22.30_x73225_y48204_class1	CellDetectionPaperLilija
47	156	1338.5	830.5	1	WV30NH_CD3_100_ER1 - 2015-11-16 14.22.30_x73225_y48204_class1	CellDetectionPaperLilija
48	156	1250.5	866.5	1	WV30NH_CD3_100_ER1 - 2015-11-16 14.22.30_x73225_y48204_class1	CellDetectionPaperLilija
49	156	1205.5	931.5	1	WV30NH_CD3_100_ER1 - 2015-11-16 14.22.30_x73225_y48204_class1	CellDetectionPaperLilija
50	156	1141.5	857.5	1	WV30NH_CD3_100_ER1 - 2015-11-16 14.22.30_x73225_y48204_class1	CellDetectionPaperLilija
51	156	1081.5	807.5	1	WV30NH_CD3_100_ER1 - 2015-11-16 14.22.30_x73225_y48204_class1	CellDetectionPaperLilija
52	156	1360.5	981.5	1	WV30NH_CD3_100_ER1 - 2015-11-16 14.22.30_x73225_y48204_class1	CellDetectionPaperLilija
53	156	1274.5	972.5	1	WV30NH_CD3_100_ER1 - 2015-11-16 14.22.30_x73225_y48204_class1	CellDetectionPaperLilija
54	156	1371.5	1053.5	1	WV30NH_CD3_100_ER1 - 2015-11-16 14.22.30_x73225_y48204_class1	CellDetectionPaperLilija
55	156	1406.5	1060.5	1	WV30NH_CD3_100_ER1 - 2015-11-16 14.22.30_x73225_y48204_class1	CellDetectionPaperLilija
56	156	1428.5	1091.5	1	WV30NH_CD3_100_ER1 - 2015-11-16 14.22.30_x73225_y48204_class1	CellDetectionPaperLilija
57	156	1502.5	1166.5	1	WV30NH_CD3_100_ER1 - 2015-11-16 14.22.30_x73225_y48204_class1	CellDetectionPaperLilija
58	156	1536.5	1157.5	1	WV30NH_CD3_100_ER1 - 2015-11-16 14.22.30_x73225_y48204_class1	CellDetectionPaperLilija
59	156	1570.5	1200.5	1	WV30NH_CD3_100_ER1 - 2015-11-16 14.22.30_x73225_y48204_class1	CellDetectionPaperLilija
60	156	1541.5	1094.5	1	WV30NH_CD3_100_ER1 - 2015-11-16 14.22.30_x73225_y48204_class1	CellDetectionPaperLilija
61	156	1536.5	1021.5	1	WV30NH_CD3_100_ER1 - 2015-11-16 14.22.30_x73225_y48204_class1	CellDetectionPaperLilija
62	156	1617.5	1067.5	1	WV30NH_CD3_100_ER1 - 2015-11-16 14.22.30_x73225_y48204_class1	CellDetectionPaperLilija
63	156	1611.5	1110.5	1	WV30NH_CD3_100_ER1 - 2015-11-16 14.22.30_x73225_y48204_class1	CellDetectionPaperLilija
64	156	1676.5	1171.5	1	WV30NH_CD3_100_ER1 - 2015-11-16 14.22.30_x73225_y48204_class1	CellDetectionPaperLilija
65	156	1660.5	1214.5	1	WV30NH_CD3_100_ER1 - 2015-11-16 14.22.30_x73225_y48204_class1	CellDetectionPaperLilija
66	156	1624.5	1196.5	1	WV30NH_CD3_100_ER1 - 2015-11-16 14.22.30_x73225_y48204_class1	CellDetectionPaperLilija
67	156	1708.5	1211.5	1	WV30NH_CD3_100_ER1 - 2015-11-16 14.22.30_x73225_y48204_class1	CellDetectionPaperLilija
68	156	1793.5	1284.5	1	WV30NH_CD3_100_ER1 - 2015-11-16 14.22.30_x73225_y48204_class1	CellDetectionPaperLilija
69	156	1755.5	1231.5	1	WV30NH_CD3_100_ER1 - 2015-11-16 14.22.30_x73225_y48204_class1	CellDetectionPaperLilija
70	156	1776.5	1116.5	1	WV30NH_CD3_100_ER1 - 2015-11-16 14.22.30_x73225_y48204_class1	CellDetectionPaperLilija
71	156	1843.5	1146.5	1	WV30NH_CD3_100_ER1 - 2015-11-16 14.22.30_x73225_y48204_class1	CellDetectionPaperLilija
73	156	1886.5	1055.5	1	WV30NH_CD3_100_ER1 - 2015-11-16 14.22.30_x73225_y48204_class1	CellDetectionPaperLilija
74	156	1992.5	1085.5	1	WV30NH_CD3_100_ER1 - 2015-11-16 14.22.30_x73225_y48204_class1	CellDetectionPaperLilija
75	156	1974.5	1188.5	1	WV30NH_CD3_100_ER1 - 2015-11-16 14.22.30_x73225_y48204_class1	CellDetectionPaperLilija
76	156	1906.5	1198.5	1	WV30NH_CD3_100_ER1 - 2015-11-16 14.22.30_x73225_y48204_class1	CellDetectionPaperLilija
77	156	1938.5	1342.5	1	WV30NH_CD3_100_ER1 - 2015-11-16 14.22.30_x73225_y48204_class1	CellDetectionPaperLilija
78	156	1965.5	1347.5	1	WV30NH_CD3_100_ER1 - 2015-11-16 14.22.30_x73225_y48204_class1	CellDetectionPaperLilija
79	156	1987.5	1286.5	1	WV30NH_CD3_100_ER1 - 2015-11-16 14.22.30_x73225_y48204_class1	CellDetectionPaperLilija
81	156	1985.5	1478.5	1	WV30NH_CD3_100_ER1 - 2015-11-16 14.22.30_x73225_y48204_class1	CellDetectionPaperLilija
82	156	1976.5	1514.5	1	WV30NH_CD3_100_ER1 - 2015-11-16 14.22.30_x73225_y48204_class1	CellDetectionPaperLilija
83	156	1943.5	1439.5	1	WV30NH_CD3_100_ER1 - 2015-11-16 14.22.30_x73225_y48204_class1	CellDetectionPaperLilija
84	156	1890.5	1392.5	1	WV30NH_CD3_100_ER1 - 2015-11-16 14.22.30_x73225_y48204_class1	CellDetectionPaperLilija
85	156	1877.5	1437.5	1	WV30NH_CD3_100_ER1 - 2015-11-16 14.22.30_x73225_y48204_class1	CellDetectionPaperLilija
86	156	1845.5	1346.5	1	WV30NH_CD3_100_ER1 - 2015-11-16 14.22.30_x73225_y48204_class1	CellDetectionPaperLilija
87	156	1723.5	1326.5	1	WV30NH_CD3_100_ER1 - 2015-11-16 14.22.30_x73225_y48204_class1	CellDetectionPaperLilija
88	156	1642.5	1267.5	1	WV30NH_CD3_100_ER1 - 2015-11-16 14.22.30_x73225_y48204_class1	CellDetectionPaperLilija
89	156	1584.5	1337.5	1	WV30NH_CD3_100_ER1 - 2015-11-16 14.22.30_x73225_y48204_class1	CellDetectionPaperLilija
90	156	1606.5	1347.5	1	WV30NH_CD3_100_ER1 - 2015-11-16 14.22.30_x73225_y48204_class1	CellDetectionPaperLilija
91	156	1644.5	1369.5	1	WV30NH_CD3_100_ER1 - 2015-11-16 14.22.30_x73225_y48204_class1	CellDetectionPaperLilija
92	156	1775.5	1417.5	1	WV30NH_CD3_100_ER1 - 2015-11-16 14.22.30_x73225_y48204_class1	CellDetectionPaperLilija
93	156	1728.5	1417.5	1	WV30NH_CD3_100_ER1 - 2015-11-16 14.22.30_x73225_y48204_class1	CellDetectionPaperLilija
94	156	1757.5	1444.5	1	WV30NH_CD3_100_ER1 - 2015-11-16 14.22.30_x73225_y48204_class1	CellDetectionPaperLilija
95	156	1762.5	1482.5	1	WV30NH_CD3_100_ER1 - 2015-11-16 14.22.30_x73225_y48204_class1	CellDetectionPaperLilija
96	156	1794.5	1482.5	1	WV30NH_CD3_100_ER1 - 2015-11-16 14.22.30_x73225_y48204_class1	CellDetectionPaperLilija
97	156	1949.5	1627.5	1	WV30NH_CD3_100_ER1 - 2015-11-16 14.22.30_x73225_y48204_class1	CellDetectionPaperLilija
98	156	1920.5	1636.5	1	WV30NH_CD3_100_ER1 - 2015-11-16 14.22.30_x73225_y48204_class1	CellDetectionPaperLilija
99	156	1900.5	1556.5	1	WV30NH_CD3_100_ER1 - 2015-11-16 14.22.30_x73225_y48204_class1	CellDetectionPaperLilija
100	156	1872.5	1531.5	1	WV30NH_CD3_100_ER1 - 2015-11-16 14.22.30_x73225_y48204_class1	CellDetectionPaperLilija
101	156	1825.5	1550.5	1	WV30NH_CD3_100_ER1 - 2015-11-16 14.22.30_x73225_y48204_class1	CellDetectionPaperLilija
102	156	1830.5	1602.5	1	WV30NH_CD3_100_ER1 - 2015-11-16 14.22.30_x73225_y48204_class1	CellDetectionPaperLilija
103	156	1846.5	1645.5	1	WV30NH_CD3_100_ER1 - 2015-11-16 14.22.30_x73225_y48204_class1	CellDetectionPaperLilija
104	156	1767.5	1543.5	1	WV30NH_CD3_100_ER1 - 2015-11-16 14.22.30_x73225_y48204_class1	CellDetectionPaperLilija
105	156	1732.5	1586.5	1	WV30NH_CD3_100_ER1 - 2015-11-16 14.22.30_x73225_y48204_class1	CellDetectionPaperLilija
106	156	1674.5	1608.5	1	WV30NH_CD3_100_ER1 - 2015-11-16 14.22.30_x73225_y48204_class1	CellDetectionPaperLilija
107	156	1692.5	1672.5	1	WV30NH_CD3_100_ER1 - 2015-11-16 14.22.30_x73225_y48204_class1	CellDetectionPaperLilija
108	156	1613.5	1513.5	1	WV30NH_CD3_100_ER1 - 2015-11-16 14.22.30_x73225_y48204_class1	CellDetectionPaperLilija
109	156	1593.5	1496.5	1	WV30NH_CD3_100_ER1 - 2015-11-16 14.22.30_x73225_y48204_class1	CellDetectionPaperLilija
110	156	1566.5	1502.5	1	WV30NH_CD3_100_ER1 - 2015-11-16 14.22.30_x73225_y48204_class1	CellDetectionPaperLilija
111	156	1557.5	1531.5	1	WV30NH_CD3_100_ER1 - 2015-11-16 14.22.30_x73225_y48204_class1	CellDetectionPaperLilija
112	156	1658.5	1496.5	1	WV30NH_CD3_100_ER1 - 2015-11-16 14.22.30_x73225_y48204_class1	CellDetectionPaperLilija
113	156	1644.5	1462.5	1	WV30NH_CD3_100_ER1 - 2015-11-16 14.22.30_x73225_y48204_class1	CellDetectionPaperLilija
114	156	1687.5	1471.5	1	WV30NH_CD3_100_ER1 - 2015-11-16 14.22.30_x73225_y48204_class1	CellDetectionPaperLilija
115	156	1712.5	1473.5	1	WV30NH_CD3_100_ER1 - 2015-11-16 14.22.30_x73225_y48204_class1	CellDetectionPaperLilija
116	156	1579.5	1416.5	1	WV30NH_CD3_100_ER1 - 2015-11-16 14.22.30_x73225_y48204_class1	CellDetectionPaperLilija
118	156	1520.5	1416.5	1	WV30NH_CD3_100_ER1 - 2015-11-16 14.22.30_x73225_y48204_class1	CellDetectionPaperLilija
119	156	1521.5	1389.5	1	WV30NH_CD3_100_ER1 - 2015-11-16 14.22.30_x73225_y48204_class1	CellDetectionPaperLilija
120	156	1486.5	1371.5	1	WV30NH_CD3_100_ER1 - 2015-11-16 14.22.30_x73225_y48204_class1	CellDetectionPaperLilija
121	156	1423.5	1333.5	1	WV30NH_CD3_100_ER1 - 2015-11-16 14.22.30_x73225_y48204_class1	CellDetectionPaperLilija
122	156	1448.5	1245.5	1	WV30NH_CD3_100_ER1 - 2015-11-16 14.22.30_x73225_y48204_class1	CellDetectionPaperLilija
123	156	1511.5	1259.5	1	WV30NH_CD3_100_ER1 - 2015-11-16 14.22.30_x73225_y48204_class1	CellDetectionPaperLilija
124	156	1529.5	1292.5	1	WV30NH_CD3_100_ER1 - 2015-11-16 14.22.30_x73225_y48204_class1	CellDetectionPaperLilija
125	156	1514.5	1207.5	1	WV30NH_CD3_100_ER1 - 2015-11-16 14.22.30_x73225_y48204_class1	CellDetectionPaperLilija
126	156	1568.5	1162.5	1	WV30NH_CD3_100_ER1 - 2015-11-16 14.22.30_x73225_y48204_class1	CellDetectionPaperLilija
127	156	1381.5	1170.5	1	WV30NH_CD3_100_ER1 - 2015-11-16 14.22.30_x73225_y48204_class1	CellDetectionPaperLilija
128	156	1301.5	1159.5	1	WV30NH_CD3_100_ER1 - 2015-11-16 14.22.30_x73225_y48204_class1	CellDetectionPaperLilija
129	156	1299.5	1186.5	1	WV30NH_CD3_100_ER1 - 2015-11-16 14.22.30_x73225_y48204_class1	CellDetectionPaperLilija
131	156	1231.5	1180.5	1	WV30NH_CD3_100_ER1 - 2015-11-16 14.22.30_x73225_y48204_class1	CellDetectionPaperLilija
132	156	1205.5	1222.5	1	WV30NH_CD3_100_ER1 - 2015-11-16 14.22.30_x73225_y48204_class1	CellDetectionPaperLilija
133	156	1143.5	1250.5	1	WV30NH_CD3_100_ER1 - 2015-11-16 14.22.30_x73225_y48204_class1	CellDetectionPaperLilija
134	156	1227.5	1272.5	1	WV30NH_CD3_100_ER1 - 2015-11-16 14.22.30_x73225_y48204_class1	CellDetectionPaperLilija
135	156	1236.5	1355.5	1	WV30NH_CD3_100_ER1 - 2015-11-16 14.22.30_x73225_y48204_class1	CellDetectionPaperLilija
136	156	1281.5	1378.5	1	WV30NH_CD3_100_ER1 - 2015-11-16 14.22.30_x73225_y48204_class1	CellDetectionPaperLilija
137	156	1286.5	1338.5	1	WV30NH_CD3_100_ER1 - 2015-11-16 14.22.30_x73225_y48204_class1	CellDetectionPaperLilija
138	156	1322.5	1367.5	1	WV30NH_CD3_100_ER1 - 2015-11-16 14.22.30_x73225_y48204_class1	CellDetectionPaperLilija
139	156	988.5	1292.5	1	WV30NH_CD3_100_ER1 - 2015-11-16 14.22.30_x73225_y48204_class1	CellDetectionPaperLilija
140	156	993.5	1243.5	1	WV30NH_CD3_100_ER1 - 2015-11-16 14.22.30_x73225_y48204_class1	CellDetectionPaperLilija
141	156	961.5	1089.5	1	WV30NH_CD3_100_ER1 - 2015-11-16 14.22.30_x73225_y48204_class1	CellDetectionPaperLilija
142	156	1076.5	1064.5	1	WV30NH_CD3_100_ER1 - 2015-11-16 14.22.30_x73225_y48204_class1	CellDetectionPaperLilija
143	156	1119.5	1064.5	1	WV30NH_CD3_100_ER1 - 2015-11-16 14.22.30_x73225_y48204_class1	CellDetectionPaperLilija
144	156	898.5	597.5	1	WV30NH_CD3_100_ER1 - 2015-11-16 14.22.30_x73225_y48204_class1	CellDetectionPaperLilija
145	156	668.5	318.5	1	WV30NH_CD3_100_ER1 - 2015-11-16 14.22.30_x73225_y48204_class1	CellDetectionPaperLilija
146	156	498.5	1012.5	1	WV30NH_CD3_100_ER1 - 2015-11-16 14.22.30_x73225_y48204_class1	CellDetectionPaperLilija
147	156	719.5	1306.5	1	WV30NH_CD3_100_ER1 - 2015-11-16 14.22.30_x73225_y48204_class1	CellDetectionPaperLilija
148	156	721.5	1376.5	1	WV30NH_CD3_100_ER1 - 2015-11-16 14.22.30_x73225_y48204_class1	CellDetectionPaperLilija
149	156	642.5	1320.5	1	WV30NH_CD3_100_ER1 - 2015-11-16 14.22.30_x73225_y48204_class1	CellDetectionPaperLilija
150	156	780.5	1430.5	1	WV30NH_CD3_100_ER1 - 2015-11-16 14.22.30_x73225_y48204_class1	CellDetectionPaperLilija
151	156	758.5	1489.5	1	WV30NH_CD3_100_ER1 - 2015-11-16 14.22.30_x73225_y48204_class1	CellDetectionPaperLilija
152	156	835.5	1480.5	1	WV30NH_CD3_100_ER1 - 2015-11-16 14.22.30_x73225_y48204_class1	CellDetectionPaperLilija
153	156	844.5	1439.5	1	WV30NH_CD3_100_ER1 - 2015-11-16 14.22.30_x73225_y48204_class1	CellDetectionPaperLilija
154	156	712.5	1475.5	1	WV30NH_CD3_100_ER1 - 2015-11-16 14.22.30_x73225_y48204_class1	CellDetectionPaperLilija
155	156	570.5	1525.5	1	WV30NH_CD3_100_ER1 - 2015-11-16 14.22.30_x73225_y48204_class1	CellDetectionPaperLilija
156	156	613.5	1583.5	1	WV30NH_CD3_100_ER1 - 2015-11-16 14.22.30_x73225_y48204_class1	CellDetectionPaperLilija
157	156	658.5	1601.5	1	WV30NH_CD3_100_ER1 - 2015-11-16 14.22.30_x73225_y48204_class1	CellDetectionPaperLilija
158	156	519.5	1636.5	1	WV30NH_CD3_100_ER1 - 2015-11-16 14.22.30_x73225_y48204_class1	CellDetectionPaperLilija
159	156	521.5	1599.5	1	WV30NH_CD3_100_ER1 - 2015-11-16 14.22.30_x73225_y48204_class1	CellDetectionPaperLilija
160	156	430.5	1297.5	1	WV30NH_CD3_100_ER1 - 2015-11-16 14.22.30_x73225_y48204_class1	CellDetectionPaperLilija
161	156	475.5	1240.5	1	WV30NH_CD3_100_ER1 - 2015-11-16 14.22.30_x73225_y48204_class1	CellDetectionPaperLilija
