# Supplementary material for: Robust and accurate quantification of biomarkers of immune cells in lung cancer micro-environment using deep convolutional neural networks
Source: PeerJ. 2019 Apr 10;7:e6335. doi: 10.7717/peerj.6335 (PMC6462181; doi:10.7717/peerj.6335)
Supplement: Supplemental Information 2 — The positions of the positive cells were detected by four independent human observers on at least 64 different validation images. Each csv file stored in the zip archive represents the positive cell count and their position per person and validation image. [file peerj-07-6335-s002.zip › validation-observers/person2/WV30NH_CD3_100_ER1 - 2015-11-16 14.22.30_x92264_y20388_class1.csv]

f_markerId	f_nrOfMarkers	f_x	f_y	l_GTR	i_imagefile	i_subfolder
1	172	322.5	96.5	1	WV30NH_CD3_100_ER1 - 2015-11-16 14.22.30_x92264_y20388_class1	CellDetectionPaperLilija
2	172	257.5	448.5	1	WV30NH_CD3_100_ER1 - 2015-11-16 14.22.30_x92264_y20388_class1	CellDetectionPaperLilija
3	172	275.5	317.5	1	WV30NH_CD3_100_ER1 - 2015-11-16 14.22.30_x92264_y20388_class1	CellDetectionPaperLilija
4	172	27.5	615.5	1	WV30NH_CD3_100_ER1 - 2015-11-16 14.22.30_x92264_y20388_class1	CellDetectionPaperLilija
5	172	462.5	638.5	1	WV30NH_CD3_100_ER1 - 2015-11-16 14.22.30_x92264_y20388_class1	CellDetectionPaperLilija
6	172	525.5	674.5	1	WV30NH_CD3_100_ER1 - 2015-11-16 14.22.30_x92264_y20388_class1	CellDetectionPaperLilija
7	172	580.5	466.5	1	WV30NH_CD3_100_ER1 - 2015-11-16 14.22.30_x92264_y20388_class1	CellDetectionPaperLilija
8	172	649.5	631.5	1	WV30NH_CD3_100_ER1 - 2015-11-16 14.22.30_x92264_y20388_class1	CellDetectionPaperLilija
9	172	701.5	582.5	1	WV30NH_CD3_100_ER1 - 2015-11-16 14.22.30_x92264_y20388_class1	CellDetectionPaperLilija
10	172	1006.5	579.5	1	WV30NH_CD3_100_ER1 - 2015-11-16 14.22.30_x92264_y20388_class1	CellDetectionPaperLilija
11	172	938.5	264.5	1	WV30NH_CD3_100_ER1 - 2015-11-16 14.22.30_x92264_y20388_class1	CellDetectionPaperLilija
12	172	557.5	760.5	1	WV30NH_CD3_100_ER1 - 2015-11-16 14.22.30_x92264_y20388_class1	CellDetectionPaperLilija
13	172	629.5	866.5	1	WV30NH_CD3_100_ER1 - 2015-11-16 14.22.30_x92264_y20388_class1	CellDetectionPaperLilija
14	172	627.5	828.5	1	WV30NH_CD3_100_ER1 - 2015-11-16 14.22.30_x92264_y20388_class1	CellDetectionPaperLilija
15	172	670.5	766.5	1	WV30NH_CD3_100_ER1 - 2015-11-16 14.22.30_x92264_y20388_class1	CellDetectionPaperLilija
16	172	460.5	886.5	1	WV30NH_CD3_100_ER1 - 2015-11-16 14.22.30_x92264_y20388_class1	CellDetectionPaperLilija
17	172	460.5	1022.5	1	WV30NH_CD3_100_ER1 - 2015-11-16 14.22.30_x92264_y20388_class1	CellDetectionPaperLilija
18	172	324.5	956.5	1	WV30NH_CD3_100_ER1 - 2015-11-16 14.22.30_x92264_y20388_class1	CellDetectionPaperLilija
19	172	325.5	988.5	1	WV30NH_CD3_100_ER1 - 2015-11-16 14.22.30_x92264_y20388_class1	CellDetectionPaperLilija
20	172	352.5	1017.5	1	WV30NH_CD3_100_ER1 - 2015-11-16 14.22.30_x92264_y20388_class1	CellDetectionPaperLilija
21	172	324.5	1012.5	1	WV30NH_CD3_100_ER1 - 2015-11-16 14.22.30_x92264_y20388_class1	CellDetectionPaperLilija
22	172	316.5	1040.5	1	WV30NH_CD3_100_ER1 - 2015-11-16 14.22.30_x92264_y20388_class1	CellDetectionPaperLilija
23	172	351.5	1060.5	1	WV30NH_CD3_100_ER1 - 2015-11-16 14.22.30_x92264_y20388_class1	CellDetectionPaperLilija
24	172	272.5	1056.5	1	WV30NH_CD3_100_ER1 - 2015-11-16 14.22.30_x92264_y20388_class1	CellDetectionPaperLilija
25	172	257.5	1080.5	1	WV30NH_CD3_100_ER1 - 2015-11-16 14.22.30_x92264_y20388_class1	CellDetectionPaperLilija
26	172	286.5	1100.5	1	WV30NH_CD3_100_ER1 - 2015-11-16 14.22.30_x92264_y20388_class1	CellDetectionPaperLilija
27	172	307.5	1076.5	1	WV30NH_CD3_100_ER1 - 2015-11-16 14.22.30_x92264_y20388_class1	CellDetectionPaperLilija
28	172	211.5	1121.5	1	WV30NH_CD3_100_ER1 - 2015-11-16 14.22.30_x92264_y20388_class1	CellDetectionPaperLilija
29	172	218.5	1083.5	1	WV30NH_CD3_100_ER1 - 2015-11-16 14.22.30_x92264_y20388_class1	CellDetectionPaperLilija
30	172	184.5	1085.5	1	WV30NH_CD3_100_ER1 - 2015-11-16 14.22.30_x92264_y20388_class1	CellDetectionPaperLilija
31	172	146.5	1060.5	1	WV30NH_CD3_100_ER1 - 2015-11-16 14.22.30_x92264_y20388_class1	CellDetectionPaperLilija
32	172	171.5	1046.5	1	WV30NH_CD3_100_ER1 - 2015-11-16 14.22.30_x92264_y20388_class1	CellDetectionPaperLilija
34	172	198.5	1035.5	1	WV30NH_CD3_100_ER1 - 2015-11-16 14.22.30_x92264_y20388_class1	CellDetectionPaperLilija
36	172	169.5	1001.5	1	WV30NH_CD3_100_ER1 - 2015-11-16 14.22.30_x92264_y20388_class1	CellDetectionPaperLilija
37	172	117.5	1006.5	1	WV30NH_CD3_100_ER1 - 2015-11-16 14.22.30_x92264_y20388_class1	CellDetectionPaperLilija
38	172	209.5	954.5	1	WV30NH_CD3_100_ER1 - 2015-11-16 14.22.30_x92264_y20388_class1	CellDetectionPaperLilija
39	172	236.5	977.5	1	WV30NH_CD3_100_ER1 - 2015-11-16 14.22.30_x92264_y20388_class1	CellDetectionPaperLilija
41	172	284.5	958.5	1	WV30NH_CD3_100_ER1 - 2015-11-16 14.22.30_x92264_y20388_class1	CellDetectionPaperLilija
42	172	252.5	949.5	1	WV30NH_CD3_100_ER1 - 2015-11-16 14.22.30_x92264_y20388_class1	CellDetectionPaperLilija
43	172	284.5	985.5	1	WV30NH_CD3_100_ER1 - 2015-11-16 14.22.30_x92264_y20388_class1	CellDetectionPaperLilija
44	172	288.5	929.5	1	WV30NH_CD3_100_ER1 - 2015-11-16 14.22.30_x92264_y20388_class1	CellDetectionPaperLilija
45	172	288.5	837.5	1	WV30NH_CD3_100_ER1 - 2015-11-16 14.22.30_x92264_y20388_class1	CellDetectionPaperLilija
46	172	81.5	1096.5	1	WV30NH_CD3_100_ER1 - 2015-11-16 14.22.30_x92264_y20388_class1	CellDetectionPaperLilija
47	172	81.5	1134.5	1	WV30NH_CD3_100_ER1 - 2015-11-16 14.22.30_x92264_y20388_class1	CellDetectionPaperLilija
48	172	79.5	1166.5	1	WV30NH_CD3_100_ER1 - 2015-11-16 14.22.30_x92264_y20388_class1	CellDetectionPaperLilija
49	172	47.5	1159.5	1	WV30NH_CD3_100_ER1 - 2015-11-16 14.22.30_x92264_y20388_class1	CellDetectionPaperLilija
50	172	15.5	1189.5	1	WV30NH_CD3_100_ER1 - 2015-11-16 14.22.30_x92264_y20388_class1	CellDetectionPaperLilija
51	172	63.5	1213.5	1	WV30NH_CD3_100_ER1 - 2015-11-16 14.22.30_x92264_y20388_class1	CellDetectionPaperLilija
52	172	63.5	1247.5	1	WV30NH_CD3_100_ER1 - 2015-11-16 14.22.30_x92264_y20388_class1	CellDetectionPaperLilija
53	172	45.5	1277.5	1	WV30NH_CD3_100_ER1 - 2015-11-16 14.22.30_x92264_y20388_class1	CellDetectionPaperLilija
54	172	8.5	1254.5	1	WV30NH_CD3_100_ER1 - 2015-11-16 14.22.30_x92264_y20388_class1	CellDetectionPaperLilija
55	172	13.5	1310.5	1	WV30NH_CD3_100_ER1 - 2015-11-16 14.22.30_x92264_y20388_class1	CellDetectionPaperLilija
56	172	67.5	1299.5	1	WV30NH_CD3_100_ER1 - 2015-11-16 14.22.30_x92264_y20388_class1	CellDetectionPaperLilija
57	172	0.5	1351.5	1	WV30NH_CD3_100_ER1 - 2015-11-16 14.22.30_x92264_y20388_class1	CellDetectionPaperLilija
58	172	96.5	1319.5	1	WV30NH_CD3_100_ER1 - 2015-11-16 14.22.30_x92264_y20388_class1	CellDetectionPaperLilija
59	172	94.5	1389.5	1	WV30NH_CD3_100_ER1 - 2015-11-16 14.22.30_x92264_y20388_class1	CellDetectionPaperLilija
60	172	40.5	1399.5	1	WV30NH_CD3_100_ER1 - 2015-11-16 14.22.30_x92264_y20388_class1	CellDetectionPaperLilija
61	172	97.5	1455.5	1	WV30NH_CD3_100_ER1 - 2015-11-16 14.22.30_x92264_y20388_class1	CellDetectionPaperLilija
62	172	29.5	1480.5	1	WV30NH_CD3_100_ER1 - 2015-11-16 14.22.30_x92264_y20388_class1	CellDetectionPaperLilija
63	172	45.5	1523.5	1	WV30NH_CD3_100_ER1 - 2015-11-16 14.22.30_x92264_y20388_class1	CellDetectionPaperLilija
64	172	78.5	1527.5	1	WV30NH_CD3_100_ER1 - 2015-11-16 14.22.30_x92264_y20388_class1	CellDetectionPaperLilija
65	172	36.5	1579.5	1	WV30NH_CD3_100_ER1 - 2015-11-16 14.22.30_x92264_y20388_class1	CellDetectionPaperLilija
66	172	22.5	1633.5	1	WV30NH_CD3_100_ER1 - 2015-11-16 14.22.30_x92264_y20388_class1	CellDetectionPaperLilija
67	172	142.5	1645.5	1	WV30NH_CD3_100_ER1 - 2015-11-16 14.22.30_x92264_y20388_class1	CellDetectionPaperLilija
68	172	182.5	1545.5	1	WV30NH_CD3_100_ER1 - 2015-11-16 14.22.30_x92264_y20388_class1	CellDetectionPaperLilija
69	172	214.5	1577.5	1	WV30NH_CD3_100_ER1 - 2015-11-16 14.22.30_x92264_y20388_class1	CellDetectionPaperLilija
70	172	252.5	1518.5	1	WV30NH_CD3_100_ER1 - 2015-11-16 14.22.30_x92264_y20388_class1	CellDetectionPaperLilija
71	172	291.5	1626.5	1	WV30NH_CD3_100_ER1 - 2015-11-16 14.22.30_x92264_y20388_class1	CellDetectionPaperLilija
72	172	315.5	1662.5	1	WV30NH_CD3_100_ER1 - 2015-11-16 14.22.30_x92264_y20388_class1	CellDetectionPaperLilija
73	172	264.5	1473.5	1	WV30NH_CD3_100_ER1 - 2015-11-16 14.22.30_x92264_y20388_class1	CellDetectionPaperLilija
74	172	241.5	1416.5	1	WV30NH_CD3_100_ER1 - 2015-11-16 14.22.30_x92264_y20388_class1	CellDetectionPaperLilija
75	172	266.5	1410.5	1	WV30NH_CD3_100_ER1 - 2015-11-16 14.22.30_x92264_y20388_class1	CellDetectionPaperLilija
76	172	184.5	1419.5	1	WV30NH_CD3_100_ER1 - 2015-11-16 14.22.30_x92264_y20388_class1	CellDetectionPaperLilija
77	172	211.5	1380.5	1	WV30NH_CD3_100_ER1 - 2015-11-16 14.22.30_x92264_y20388_class1	CellDetectionPaperLilija
78	172	187.5	1369.5	1	WV30NH_CD3_100_ER1 - 2015-11-16 14.22.30_x92264_y20388_class1	CellDetectionPaperLilija
80	172	176.5	1301.5	1	WV30NH_CD3_100_ER1 - 2015-11-16 14.22.30_x92264_y20388_class1	CellDetectionPaperLilija
81	172	207.5	1293.5	1	WV30NH_CD3_100_ER1 - 2015-11-16 14.22.30_x92264_y20388_class1	CellDetectionPaperLilija
82	172	158.5	1213.5	1	WV30NH_CD3_100_ER1 - 2015-11-16 14.22.30_x92264_y20388_class1	CellDetectionPaperLilija
83	172	124.5	1188.5	1	WV30NH_CD3_100_ER1 - 2015-11-16 14.22.30_x92264_y20388_class1	CellDetectionPaperLilija
84	172	270.5	1193.5	1	WV30NH_CD3_100_ER1 - 2015-11-16 14.22.30_x92264_y20388_class1	CellDetectionPaperLilija
85	172	259.5	1376.5	1	WV30NH_CD3_100_ER1 - 2015-11-16 14.22.30_x92264_y20388_class1	CellDetectionPaperLilija
86	172	263.5	1344.5	1	WV30NH_CD3_100_ER1 - 2015-11-16 14.22.30_x92264_y20388_class1	CellDetectionPaperLilija
87	172	263.5	1319.5	1	WV30NH_CD3_100_ER1 - 2015-11-16 14.22.30_x92264_y20388_class1	CellDetectionPaperLilija
88	172	277.5	1290.5	1	WV30NH_CD3_100_ER1 - 2015-11-16 14.22.30_x92264_y20388_class1	CellDetectionPaperLilija
89	172	315.5	1263.5	1	WV30NH_CD3_100_ER1 - 2015-11-16 14.22.30_x92264_y20388_class1	CellDetectionPaperLilija
90	172	342.5	1227.5	1	WV30NH_CD3_100_ER1 - 2015-11-16 14.22.30_x92264_y20388_class1	CellDetectionPaperLilija
91	172	347.5	1277.5	1	WV30NH_CD3_100_ER1 - 2015-11-16 14.22.30_x92264_y20388_class1	CellDetectionPaperLilija
92	172	331.5	1308.5	1	WV30NH_CD3_100_ER1 - 2015-11-16 14.22.30_x92264_y20388_class1	CellDetectionPaperLilija
93	172	316.5	1338.5	1	WV30NH_CD3_100_ER1 - 2015-11-16 14.22.30_x92264_y20388_class1	CellDetectionPaperLilija
94	172	306.5	1374.5	1	WV30NH_CD3_100_ER1 - 2015-11-16 14.22.30_x92264_y20388_class1	CellDetectionPaperLilija
95	172	318.5	1414.5	1	WV30NH_CD3_100_ER1 - 2015-11-16 14.22.30_x92264_y20388_class1	CellDetectionPaperLilija
96	172	329.5	1363.5	1	WV30NH_CD3_100_ER1 - 2015-11-16 14.22.30_x92264_y20388_class1	CellDetectionPaperLilija
97	172	361.5	1374.5	1	WV30NH_CD3_100_ER1 - 2015-11-16 14.22.30_x92264_y20388_class1	CellDetectionPaperLilija
98	172	385.5	1376.5	1	WV30NH_CD3_100_ER1 - 2015-11-16 14.22.30_x92264_y20388_class1	CellDetectionPaperLilija
99	172	381.5	1317.5	1	WV30NH_CD3_100_ER1 - 2015-11-16 14.22.30_x92264_y20388_class1	CellDetectionPaperLilija
100	172	410.5	1302.5	1	WV30NH_CD3_100_ER1 - 2015-11-16 14.22.30_x92264_y20388_class1	CellDetectionPaperLilija
101	172	417.5	1268.5	1	WV30NH_CD3_100_ER1 - 2015-11-16 14.22.30_x92264_y20388_class1	CellDetectionPaperLilija
102	172	439.5	1227.5	1	WV30NH_CD3_100_ER1 - 2015-11-16 14.22.30_x92264_y20388_class1	CellDetectionPaperLilija
103	172	413.5	1179.5	1	WV30NH_CD3_100_ER1 - 2015-11-16 14.22.30_x92264_y20388_class1	CellDetectionPaperLilija
104	172	444.5	1186.5	1	WV30NH_CD3_100_ER1 - 2015-11-16 14.22.30_x92264_y20388_class1	CellDetectionPaperLilija
105	172	376.5	1225.5	1	WV30NH_CD3_100_ER1 - 2015-11-16 14.22.30_x92264_y20388_class1	CellDetectionPaperLilija
106	172	406.5	1132.5	1	WV30NH_CD3_100_ER1 - 2015-11-16 14.22.30_x92264_y20388_class1	CellDetectionPaperLilija
107	172	453.5	1274.5	1	WV30NH_CD3_100_ER1 - 2015-11-16 14.22.30_x92264_y20388_class1	CellDetectionPaperLilija
108	172	487.5	1249.5	1	WV30NH_CD3_100_ER1 - 2015-11-16 14.22.30_x92264_y20388_class1	CellDetectionPaperLilija
109	172	509.5	1272.5	1	WV30NH_CD3_100_ER1 - 2015-11-16 14.22.30_x92264_y20388_class1	CellDetectionPaperLilija
110	172	505.5	1222.5	1	WV30NH_CD3_100_ER1 - 2015-11-16 14.22.30_x92264_y20388_class1	CellDetectionPaperLilija
111	172	492.5	1170.5	1	WV30NH_CD3_100_ER1 - 2015-11-16 14.22.30_x92264_y20388_class1	CellDetectionPaperLilija
112	172	573.5	1166.5	1	WV30NH_CD3_100_ER1 - 2015-11-16 14.22.30_x92264_y20388_class1	CellDetectionPaperLilija
113	172	615.5	1152.5	1	WV30NH_CD3_100_ER1 - 2015-11-16 14.22.30_x92264_y20388_class1	CellDetectionPaperLilija
114	172	580.5	1232.5	1	WV30NH_CD3_100_ER1 - 2015-11-16 14.22.30_x92264_y20388_class1	CellDetectionPaperLilija
115	172	638.5	1200.5	1	WV30NH_CD3_100_ER1 - 2015-11-16 14.22.30_x92264_y20388_class1	CellDetectionPaperLilija
116	172	616.5	1082.5	1	WV30NH_CD3_100_ER1 - 2015-11-16 14.22.30_x92264_y20388_class1	CellDetectionPaperLilija
117	172	668.5	1051.5	1	WV30NH_CD3_100_ER1 - 2015-11-16 14.22.30_x92264_y20388_class1	CellDetectionPaperLilija
118	172	697.5	1125.5	1	WV30NH_CD3_100_ER1 - 2015-11-16 14.22.30_x92264_y20388_class1	CellDetectionPaperLilija
119	172	665.5	1152.5	1	WV30NH_CD3_100_ER1 - 2015-11-16 14.22.30_x92264_y20388_class1	CellDetectionPaperLilija
120	172	672.5	1225.5	1	WV30NH_CD3_100_ER1 - 2015-11-16 14.22.30_x92264_y20388_class1	CellDetectionPaperLilija
121	172	722.5	1240.5	1	WV30NH_CD3_100_ER1 - 2015-11-16 14.22.30_x92264_y20388_class1	CellDetectionPaperLilija
122	172	598.5	1317.5	1	WV30NH_CD3_100_ER1 - 2015-11-16 14.22.30_x92264_y20388_class1	CellDetectionPaperLilija
123	172	652.5	1333.5	1	WV30NH_CD3_100_ER1 - 2015-11-16 14.22.30_x92264_y20388_class1	CellDetectionPaperLilija
124	172	679.5	1328.5	1	WV30NH_CD3_100_ER1 - 2015-11-16 14.22.30_x92264_y20388_class1	CellDetectionPaperLilija
125	172	676.5	1358.5	1	WV30NH_CD3_100_ER1 - 2015-11-16 14.22.30_x92264_y20388_class1	CellDetectionPaperLilija
126	172	620.5	1252.5	1	WV30NH_CD3_100_ER1 - 2015-11-16 14.22.30_x92264_y20388_class1	CellDetectionPaperLilija
127	172	406.5	1335.5	1	WV30NH_CD3_100_ER1 - 2015-11-16 14.22.30_x92264_y20388_class1	CellDetectionPaperLilija
128	172	422.5	1372.5	1	WV30NH_CD3_100_ER1 - 2015-11-16 14.22.30_x92264_y20388_class1	CellDetectionPaperLilija
129	172	440.5	1344.5	1	WV30NH_CD3_100_ER1 - 2015-11-16 14.22.30_x92264_y20388_class1	CellDetectionPaperLilija
130	172	424.5	1390.5	1	WV30NH_CD3_100_ER1 - 2015-11-16 14.22.30_x92264_y20388_class1	CellDetectionPaperLilija
131	172	435.5	1408.5	1	WV30NH_CD3_100_ER1 - 2015-11-16 14.22.30_x92264_y20388_class1	CellDetectionPaperLilija
132	172	363.5	1453.5	1	WV30NH_CD3_100_ER1 - 2015-11-16 14.22.30_x92264_y20388_class1	CellDetectionPaperLilija
133	172	369.5	1432.5	1	WV30NH_CD3_100_ER1 - 2015-11-16 14.22.30_x92264_y20388_class1	CellDetectionPaperLilija
135	172	424.5	1450.5	1	WV30NH_CD3_100_ER1 - 2015-11-16 14.22.30_x92264_y20388_class1	CellDetectionPaperLilija
136	172	401.5	1439.5	1	WV30NH_CD3_100_ER1 - 2015-11-16 14.22.30_x92264_y20388_class1	CellDetectionPaperLilija
137	172	451.5	1441.5	1	WV30NH_CD3_100_ER1 - 2015-11-16 14.22.30_x92264_y20388_class1	CellDetectionPaperLilija
138	172	460.5	1410.5	1	WV30NH_CD3_100_ER1 - 2015-11-16 14.22.30_x92264_y20388_class1	CellDetectionPaperLilija
139	172	760.5	965.5	1	WV30NH_CD3_100_ER1 - 2015-11-16 14.22.30_x92264_y20388_class1	CellDetectionPaperLilija
140	172	837.5	924.5	1	WV30NH_CD3_100_ER1 - 2015-11-16 14.22.30_x92264_y20388_class1	CellDetectionPaperLilija
141	172	837.5	828.5	1	WV30NH_CD3_100_ER1 - 2015-11-16 14.22.30_x92264_y20388_class1	CellDetectionPaperLilija
142	172	909.5	825.5	1	WV30NH_CD3_100_ER1 - 2015-11-16 14.22.30_x92264_y20388_class1	CellDetectionPaperLilija
143	172	1119.5	950.5	1	WV30NH_CD3_100_ER1 - 2015-11-16 14.22.30_x92264_y20388_class1	CellDetectionPaperLilija
144	172	986.5	1065.5	1	WV30NH_CD3_100_ER1 - 2015-11-16 14.22.30_x92264_y20388_class1	CellDetectionPaperLilija
145	172	482.5	1378.5	1	WV30NH_CD3_100_ER1 - 2015-11-16 14.22.30_x92264_y20388_class1	CellDetectionPaperLilija
146	172	492.5	1398.5	1	WV30NH_CD3_100_ER1 - 2015-11-16 14.22.30_x92264_y20388_class1	CellDetectionPaperLilija
147	172	525.5	1380.5	1	WV30NH_CD3_100_ER1 - 2015-11-16 14.22.30_x92264_y20388_class1	CellDetectionPaperLilija
148	172	561.5	1363.5	1	WV30NH_CD3_100_ER1 - 2015-11-16 14.22.30_x92264_y20388_class1	CellDetectionPaperLilija
149	172	774.5	1421.5	1	WV30NH_CD3_100_ER1 - 2015-11-16 14.22.30_x92264_y20388_class1	CellDetectionPaperLilija
150	172	809.5	1493.5	1	WV30NH_CD3_100_ER1 - 2015-11-16 14.22.30_x92264_y20388_class1	CellDetectionPaperLilija
151	172	877.5	1441.5	1	WV30NH_CD3_100_ER1 - 2015-11-16 14.22.30_x92264_y20388_class1	CellDetectionPaperLilija
152	172	977.5	1480.5	1	WV30NH_CD3_100_ER1 - 2015-11-16 14.22.30_x92264_y20388_class1	CellDetectionPaperLilija
153	172	992.5	1633.5	1	WV30NH_CD3_100_ER1 - 2015-11-16 14.22.30_x92264_y20388_class1	CellDetectionPaperLilija
154	172	1146.5	1669.5	1	WV30NH_CD3_100_ER1 - 2015-11-16 14.22.30_x92264_y20388_class1	CellDetectionPaperLilija
155	172	1701.5	1552.5	1	WV30NH_CD3_100_ER1 - 2015-11-16 14.22.30_x92264_y20388_class1	CellDetectionPaperLilija
156	172	1493.5	1189.5	1	WV30NH_CD3_100_ER1 - 2015-11-16 14.22.30_x92264_y20388_class1	CellDetectionPaperLilija
157	172	1254.5	1110.5	1	WV30NH_CD3_100_ER1 - 2015-11-16 14.22.30_x92264_y20388_class1	CellDetectionPaperLilija
158	172	1223.5	1033.5	1	WV30NH_CD3_100_ER1 - 2015-11-16 14.22.30_x92264_y20388_class1	CellDetectionPaperLilija
159	172	1717.5	1024.5	1	WV30NH_CD3_100_ER1 - 2015-11-16 14.22.30_x92264_y20388_class1	CellDetectionPaperLilija
160	172	1780.5	1056.5	1	WV30NH_CD3_100_ER1 - 2015-11-16 14.22.30_x92264_y20388_class1	CellDetectionPaperLilija
161	172	1802.5	730.5	1	WV30NH_CD3_100_ER1 - 2015-11-16 14.22.30_x92264_y20388_class1	CellDetectionPaperLilija
162	172	1895.5	482.5	1	WV30NH_CD3_100_ER1 - 2015-11-16 14.22.30_x92264_y20388_class1	CellDetectionPaperLilija
163	172	492.5	1539.5	1	WV30NH_CD3_100_ER1 - 2015-11-16 14.22.30_x92264_y20388_class1	CellDetectionPaperLilija
164	172	466.5	1493.5	1	WV30NH_CD3_100_ER1 - 2015-11-16 14.22.30_x92264_y20388_class1	CellDetectionPaperLilija
165	172	431.5	1505.5	1	WV30NH_CD3_100_ER1 - 2015-11-16 14.22.30_x92264_y20388_class1	CellDetectionPaperLilija
166	172	388.5	1547.5	1	WV30NH_CD3_100_ER1 - 2015-11-16 14.22.30_x92264_y20388_class1	CellDetectionPaperLilija
167	172	478.5	1633.5	1	WV30NH_CD3_100_ER1 - 2015-11-16 14.22.30_x92264_y20388_class1	CellDetectionPaperLilija
168	172	532.5	1658.5	1	WV30NH_CD3_100_ER1 - 2015-11-16 14.22.30_x92264_y20388_class1	CellDetectionPaperLilija
169	172	494.5	1430.5	1	WV30NH_CD3_100_ER1 - 2015-11-16 14.22.30_x92264_y20388_class1	CellDetectionPaperLilija
170	172	584.5	1538.5	1	WV30NH_CD3_100_ER1 - 2015-11-16 14.22.30_x92264_y20388_class1	CellDetectionPaperLilija
171	172	545.5	1552.5	1	WV30NH_CD3_100_ER1 - 2015-11-16 14.22.30_x92264_y20388_class1	CellDetectionPaperLilija
172	172	600.5	1390.5	1	WV30NH_CD3_100_ER1 - 2015-11-16 14.22.30_x92264_y20388_class1	CellDetectionPaperLilija
173	172	609.5	1434.5	1	WV30NH_CD3_100_ER1 - 2015-11-16 14.22.30_x92264_y20388_class1	CellDetectionPaperLilija
174	172	722.5	1574.5	1	WV30NH_CD3_100_ER1 - 2015-11-16 14.22.30_x92264_y20388_class1	CellDetectionPaperLilija
175	172	767.5	1593.5	1	WV30NH_CD3_100_ER1 - 2015-11-16 14.22.30_x92264_y20388_class1	CellDetectionPaperLilija
176	172	568.5	1495.5	1	WV30NH_CD3_100_ER1 - 2015-11-16 14.22.30_x92264_y20388_class1	CellDetectionPaperLilija
177	172	554.5	1399.5	1	WV30NH_CD3_100_ER1 - 2015-11-16 14.22.30_x92264_y20388_class1	CellDetectionPaperLilija
