# Supplementary material for: Robust and accurate quantification of biomarkers of immune cells in lung cancer micro-environment using deep convolutional neural networks
Source: PeerJ. 2019 Apr 10;7:e6335. doi: 10.7717/peerj.6335 (PMC6462181; doi:10.7717/peerj.6335)
Supplement: Supplemental Information 2 — The positions of the positive cells were detected by four independent human observers on at least 64 different validation images. Each csv file stored in the zip archive represents the positive cell count and their position per person and validation image. [file peerj-07-6335-s002.zip › validation-observers/person2/WV30NH_CD3_100_ER1 - 2015-11-16 14.22.30_x92565_y54845_class1.csv]

f_markerId	f_nrOfMarkers	f_x	f_y	l_GTR	i_imagefile	i_subfolder
2	63	88.5	273.5	1	WV30NH_CD3_100_ER1 - 2015-11-16 14.22.30_x92565_y54845_class1	CellDetectionPaperLilija
3	63	94.5	611.5	1	WV30NH_CD3_100_ER1 - 2015-11-16 14.22.30_x92565_y54845_class1	CellDetectionPaperLilija
4	63	85.5	1319.5	1	WV30NH_CD3_100_ER1 - 2015-11-16 14.22.30_x92565_y54845_class1	CellDetectionPaperLilija
6	63	365.5	809.5	1	WV30NH_CD3_100_ER1 - 2015-11-16 14.22.30_x92565_y54845_class1	CellDetectionPaperLilija
7	63	352.5	760.5	1	WV30NH_CD3_100_ER1 - 2015-11-16 14.22.30_x92565_y54845_class1	CellDetectionPaperLilija
8	63	223.5	854.5	1	WV30NH_CD3_100_ER1 - 2015-11-16 14.22.30_x92565_y54845_class1	CellDetectionPaperLilija
9	63	300.5	1022.5	1	WV30NH_CD3_100_ER1 - 2015-11-16 14.22.30_x92565_y54845_class1	CellDetectionPaperLilija
10	63	406.5	1146.5	1	WV30NH_CD3_100_ER1 - 2015-11-16 14.22.30_x92565_y54845_class1	CellDetectionPaperLilija
11	63	295.5	1577.5	1	WV30NH_CD3_100_ER1 - 2015-11-16 14.22.30_x92565_y54845_class1	CellDetectionPaperLilija
12	63	392.5	1261.5	1	WV30NH_CD3_100_ER1 - 2015-11-16 14.22.30_x92565_y54845_class1	CellDetectionPaperLilija
13	63	729.5	1326.5	1	WV30NH_CD3_100_ER1 - 2015-11-16 14.22.30_x92565_y54845_class1	CellDetectionPaperLilija
14	63	658.5	1069.5	1	WV30NH_CD3_100_ER1 - 2015-11-16 14.22.30_x92565_y54845_class1	CellDetectionPaperLilija
15	63	492.5	888.5	1	WV30NH_CD3_100_ER1 - 2015-11-16 14.22.30_x92565_y54845_class1	CellDetectionPaperLilija
16	63	496.5	354.5	1	WV30NH_CD3_100_ER1 - 2015-11-16 14.22.30_x92565_y54845_class1	CellDetectionPaperLilija
17	63	514.5	401.5	1	WV30NH_CD3_100_ER1 - 2015-11-16 14.22.30_x92565_y54845_class1	CellDetectionPaperLilija
18	63	487.5	279.5	1	WV30NH_CD3_100_ER1 - 2015-11-16 14.22.30_x92565_y54845_class1	CellDetectionPaperLilija
19	63	431.5	178.5	1	WV30NH_CD3_100_ER1 - 2015-11-16 14.22.30_x92565_y54845_class1	CellDetectionPaperLilija
20	63	243.5	1804.5	1	WV30NH_CD3_100_ER1 - 2015-11-16 14.22.30_x92565_y54845_class1	CellDetectionPaperLilija
21	63	274.5	1813.5	1	WV30NH_CD3_100_ER1 - 2015-11-16 14.22.30_x92565_y54845_class1	CellDetectionPaperLilija
22	63	342.5	1863.5	1	WV30NH_CD3_100_ER1 - 2015-11-16 14.22.30_x92565_y54845_class1	CellDetectionPaperLilija
23	63	324.5	1923.5	1	WV30NH_CD3_100_ER1 - 2015-11-16 14.22.30_x92565_y54845_class1	CellDetectionPaperLilija
24	63	352.5	1944.5	1	WV30NH_CD3_100_ER1 - 2015-11-16 14.22.30_x92565_y54845_class1	CellDetectionPaperLilija
25	63	501.5	1875.5	1	WV30NH_CD3_100_ER1 - 2015-11-16 14.22.30_x92565_y54845_class1	CellDetectionPaperLilija
26	63	479.5	1717.5	1	WV30NH_CD3_100_ER1 - 2015-11-16 14.22.30_x92565_y54845_class1	CellDetectionPaperLilija
27	63	718.5	1673.5	1	WV30NH_CD3_100_ER1 - 2015-11-16 14.22.30_x92565_y54845_class1	CellDetectionPaperLilija
28	63	1205.5	1578.5	1	WV30NH_CD3_100_ER1 - 2015-11-16 14.22.30_x92565_y54845_class1	CellDetectionPaperLilija
29	63	1241.5	1658.5	1	WV30NH_CD3_100_ER1 - 2015-11-16 14.22.30_x92565_y54845_class1	CellDetectionPaperLilija
30	63	1340.5	1668.5	1	WV30NH_CD3_100_ER1 - 2015-11-16 14.22.30_x92565_y54845_class1	CellDetectionPaperLilija
31	63	1243.5	1861.5	1	WV30NH_CD3_100_ER1 - 2015-11-16 14.22.30_x92565_y54845_class1	CellDetectionPaperLilija
32	63	1414.5	1922.5	1	WV30NH_CD3_100_ER1 - 2015-11-16 14.22.30_x92565_y54845_class1	CellDetectionPaperLilija
33	63	1676.5	1944.5	1	WV30NH_CD3_100_ER1 - 2015-11-16 14.22.30_x92565_y54845_class1	CellDetectionPaperLilija
34	63	1356.5	1511.5	1	WV30NH_CD3_100_ER1 - 2015-11-16 14.22.30_x92565_y54845_class1	CellDetectionPaperLilija
35	63	1227.5	1365.5	1	WV30NH_CD3_100_ER1 - 2015-11-16 14.22.30_x92565_y54845_class1	CellDetectionPaperLilija
36	63	1157.5	1271.5	1	WV30NH_CD3_100_ER1 - 2015-11-16 14.22.30_x92565_y54845_class1	CellDetectionPaperLilija
37	63	1298.5	1202.5	1	WV30NH_CD3_100_ER1 - 2015-11-16 14.22.30_x92565_y54845_class1	CellDetectionPaperLilija
38	63	1411.5	1114.5	1	WV30NH_CD3_100_ER1 - 2015-11-16 14.22.30_x92565_y54845_class1	CellDetectionPaperLilija
39	63	1754.5	1207.5	1	WV30NH_CD3_100_ER1 - 2015-11-16 14.22.30_x92565_y54845_class1	CellDetectionPaperLilija
40	63	1874.5	1193.5	1	WV30NH_CD3_100_ER1 - 2015-11-16 14.22.30_x92565_y54845_class1	CellDetectionPaperLilija
41	63	1862.5	1415.5	1	WV30NH_CD3_100_ER1 - 2015-11-16 14.22.30_x92565_y54845_class1	CellDetectionPaperLilija
42	63	1847.5	1743.5	1	WV30NH_CD3_100_ER1 - 2015-11-16 14.22.30_x92565_y54845_class1	CellDetectionPaperLilija
43	63	1773.5	1886.5	1	WV30NH_CD3_100_ER1 - 2015-11-16 14.22.30_x92565_y54845_class1	CellDetectionPaperLilija
44	63	1791.5	1098.5	1	WV30NH_CD3_100_ER1 - 2015-11-16 14.22.30_x92565_y54845_class1	CellDetectionPaperLilija
45	63	1896.5	1037.5	1	WV30NH_CD3_100_ER1 - 2015-11-16 14.22.30_x92565_y54845_class1	CellDetectionPaperLilija
46	63	1579.5	996.5	1	WV30NH_CD3_100_ER1 - 2015-11-16 14.22.30_x92565_y54845_class1	CellDetectionPaperLilija
47	63	1564.5	826.5	1	WV30NH_CD3_100_ER1 - 2015-11-16 14.22.30_x92565_y54845_class1	CellDetectionPaperLilija
48	63	1454.5	768.5	1	WV30NH_CD3_100_ER1 - 2015-11-16 14.22.30_x92565_y54845_class1	CellDetectionPaperLilija
49	63	1273.5	804.5	1	WV30NH_CD3_100_ER1 - 2015-11-16 14.22.30_x92565_y54845_class1	CellDetectionPaperLilija
50	63	1181.5	743.5	1	WV30NH_CD3_100_ER1 - 2015-11-16 14.22.30_x92565_y54845_class1	CellDetectionPaperLilija
51	63	905.5	719.5	1	WV30NH_CD3_100_ER1 - 2015-11-16 14.22.30_x92565_y54845_class1	CellDetectionPaperLilija
52	63	784.5	838.5	1	WV30NH_CD3_100_ER1 - 2015-11-16 14.22.30_x92565_y54845_class1	CellDetectionPaperLilija
53	63	828.5	961.5	1	WV30NH_CD3_100_ER1 - 2015-11-16 14.22.30_x92565_y54845_class1	CellDetectionPaperLilija
54	63	796.5	710.5	1	WV30NH_CD3_100_ER1 - 2015-11-16 14.22.30_x92565_y54845_class1	CellDetectionPaperLilija
55	63	816.5	604.5	1	WV30NH_CD3_100_ER1 - 2015-11-16 14.22.30_x92565_y54845_class1	CellDetectionPaperLilija
56	63	748.5	546.5	1	WV30NH_CD3_100_ER1 - 2015-11-16 14.22.30_x92565_y54845_class1	CellDetectionPaperLilija
57	63	960.5	609.5	1	WV30NH_CD3_100_ER1 - 2015-11-16 14.22.30_x92565_y54845_class1	CellDetectionPaperLilija
58	63	1001.5	577.5	1	WV30NH_CD3_100_ER1 - 2015-11-16 14.22.30_x92565_y54845_class1	CellDetectionPaperLilija
59	63	1812.5	594.5	1	WV30NH_CD3_100_ER1 - 2015-11-16 14.22.30_x92565_y54845_class1	CellDetectionPaperLilija
60	63	1673.5	361.5	1	WV30NH_CD3_100_ER1 - 2015-11-16 14.22.30_x92565_y54845_class1	CellDetectionPaperLilija
62	63	1656.5	329.5	1	WV30NH_CD3_100_ER1 - 2015-11-16 14.22.30_x92565_y54845_class1	CellDetectionPaperLilija
63	63	1815.5	336.5	1	WV30NH_CD3_100_ER1 - 2015-11-16 14.22.30_x92565_y54845_class1	CellDetectionPaperLilija
64	63	1836.5	264.5	1	WV30NH_CD3_100_ER1 - 2015-11-16 14.22.30_x92565_y54845_class1	CellDetectionPaperLilija
65	63	1906.5	164.5	1	WV30NH_CD3_100_ER1 - 2015-11-16 14.22.30_x92565_y54845_class1	CellDetectionPaperLilija
66	63	1541.5	143.5	1	WV30NH_CD3_100_ER1 - 2015-11-16 14.22.30_x92565_y54845_class1	CellDetectionPaperLilija
