# Supplementary material for: Robust and accurate quantification of biomarkers of immune cells in lung cancer micro-environment using deep convolutional neural networks
Source: PeerJ. 2019 Apr 10;7:e6335. doi: 10.7717/peerj.6335 (PMC6462181; doi:10.7717/peerj.6335)
Supplement: Supplemental Information 2 — The positions of the positive cells were detected by four independent human observers on at least 64 different validation images. Each csv file stored in the zip archive represents the positive cell count and their position per person and validation image. [file peerj-07-6335-s002.zip › validation-observers/person2/WV30NH_CD8_100_ER2 - 2015-11-16 15.55.12_x32392_y53361_class1.csv]

f_markerId	f_nrOfMarkers	f_x	f_y	l_GTR	i_imagefile	i_subfolder
1	48	314.5	398.5	1	WV30NH_CD8_100_ER2 - 2015-11-16 15.55.12_x32392_y53361_class1	CellDetectionPaperLilija
2	48	394.5	348.5	1	WV30NH_CD8_100_ER2 - 2015-11-16 15.55.12_x32392_y53361_class1	CellDetectionPaperLilija
3	48	529.5	657.5	1	WV30NH_CD8_100_ER2 - 2015-11-16 15.55.12_x32392_y53361_class1	CellDetectionPaperLilija
4	48	718.5	687.5	1	WV30NH_CD8_100_ER2 - 2015-11-16 15.55.12_x32392_y53361_class1	CellDetectionPaperLilija
5	48	777.5	713.5	1	WV30NH_CD8_100_ER2 - 2015-11-16 15.55.12_x32392_y53361_class1	CellDetectionPaperLilija
6	48	834.5	609.5	1	WV30NH_CD8_100_ER2 - 2015-11-16 15.55.12_x32392_y53361_class1	CellDetectionPaperLilija
7	48	699.5	82.5	1	WV30NH_CD8_100_ER2 - 2015-11-16 15.55.12_x32392_y53361_class1	CellDetectionPaperLilija
8	48	564.5	93.5	1	WV30NH_CD8_100_ER2 - 2015-11-16 15.55.12_x32392_y53361_class1	CellDetectionPaperLilija
9	48	1225.5	60.5	1	WV30NH_CD8_100_ER2 - 2015-11-16 15.55.12_x32392_y53361_class1	CellDetectionPaperLilija
10	48	1158.5	67.5	1	WV30NH_CD8_100_ER2 - 2015-11-16 15.55.12_x32392_y53361_class1	CellDetectionPaperLilija
11	48	1354.5	80.5	1	WV30NH_CD8_100_ER2 - 2015-11-16 15.55.12_x32392_y53361_class1	CellDetectionPaperLilija
12	48	1371.5	182.5	1	WV30NH_CD8_100_ER2 - 2015-11-16 15.55.12_x32392_y53361_class1	CellDetectionPaperLilija
13	48	1550.5	158.5	1	WV30NH_CD8_100_ER2 - 2015-11-16 15.55.12_x32392_y53361_class1	CellDetectionPaperLilija
14	48	1674.5	169.5	1	WV30NH_CD8_100_ER2 - 2015-11-16 15.55.12_x32392_y53361_class1	CellDetectionPaperLilija
15	48	1722.5	89.5	1	WV30NH_CD8_100_ER2 - 2015-11-16 15.55.12_x32392_y53361_class1	CellDetectionPaperLilija
16	48	1676.5	291.5	1	WV30NH_CD8_100_ER2 - 2015-11-16 15.55.12_x32392_y53361_class1	CellDetectionPaperLilija
17	48	1867.5	89.5	1	WV30NH_CD8_100_ER2 - 2015-11-16 15.55.12_x32392_y53361_class1	CellDetectionPaperLilija
18	48	1857.5	398.5	1	WV30NH_CD8_100_ER2 - 2015-11-16 15.55.12_x32392_y53361_class1	CellDetectionPaperLilija
19	48	1928.5	522.5	1	WV30NH_CD8_100_ER2 - 2015-11-16 15.55.12_x32392_y53361_class1	CellDetectionPaperLilija
20	48	1891.5	1011.5	1	WV30NH_CD8_100_ER2 - 2015-11-16 15.55.12_x32392_y53361_class1	CellDetectionPaperLilija
21	48	1624.5	863.5	1	WV30NH_CD8_100_ER2 - 2015-11-16 15.55.12_x32392_y53361_class1	CellDetectionPaperLilija
22	48	1456.5	478.5	1	WV30NH_CD8_100_ER2 - 2015-11-16 15.55.12_x32392_y53361_class1	CellDetectionPaperLilija
23	48	1395.5	430.5	1	WV30NH_CD8_100_ER2 - 2015-11-16 15.55.12_x32392_y53361_class1	CellDetectionPaperLilija
24	48	1023.5	302.5	1	WV30NH_CD8_100_ER2 - 2015-11-16 15.55.12_x32392_y53361_class1	CellDetectionPaperLilija
25	48	1062.5	715.5	1	WV30NH_CD8_100_ER2 - 2015-11-16 15.55.12_x32392_y53361_class1	CellDetectionPaperLilija
26	48	1123.5	848.5	1	WV30NH_CD8_100_ER2 - 2015-11-16 15.55.12_x32392_y53361_class1	CellDetectionPaperLilija
27	48	1160.5	729.5	1	WV30NH_CD8_100_ER2 - 2015-11-16 15.55.12_x32392_y53361_class1	CellDetectionPaperLilija
28	48	929.5	665.5	1	WV30NH_CD8_100_ER2 - 2015-11-16 15.55.12_x32392_y53361_class1	CellDetectionPaperLilija
29	48	1021.5	1181.5	1	WV30NH_CD8_100_ER2 - 2015-11-16 15.55.12_x32392_y53361_class1	CellDetectionPaperLilija
30	48	784.5	1588.5	1	WV30NH_CD8_100_ER2 - 2015-11-16 15.55.12_x32392_y53361_class1	CellDetectionPaperLilija
31	48	716.5	1438.5	1	WV30NH_CD8_100_ER2 - 2015-11-16 15.55.12_x32392_y53361_class1	CellDetectionPaperLilija
32	48	222.5	1392.5	1	WV30NH_CD8_100_ER2 - 2015-11-16 15.55.12_x32392_y53361_class1	CellDetectionPaperLilija
33	48	203.5	1421.5	1	WV30NH_CD8_100_ER2 - 2015-11-16 15.55.12_x32392_y53361_class1	CellDetectionPaperLilija
34	48	281.5	1969.5	1	WV30NH_CD8_100_ER2 - 2015-11-16 15.55.12_x32392_y53361_class1	CellDetectionPaperLilija
35	48	329.5	1949.5	1	WV30NH_CD8_100_ER2 - 2015-11-16 15.55.12_x32392_y53361_class1	CellDetectionPaperLilija
36	48	394.5	1967.5	1	WV30NH_CD8_100_ER2 - 2015-11-16 15.55.12_x32392_y53361_class1	CellDetectionPaperLilija
37	48	512.5	1965.5	1	WV30NH_CD8_100_ER2 - 2015-11-16 15.55.12_x32392_y53361_class1	CellDetectionPaperLilija
38	48	516.5	1690.5	1	WV30NH_CD8_100_ER2 - 2015-11-16 15.55.12_x32392_y53361_class1	CellDetectionPaperLilija
39	48	298.5	1656.5	1	WV30NH_CD8_100_ER2 - 2015-11-16 15.55.12_x32392_y53361_class1	CellDetectionPaperLilija
40	48	864.5	1712.5	1	WV30NH_CD8_100_ER2 - 2015-11-16 15.55.12_x32392_y53361_class1	CellDetectionPaperLilija
41	48	903.5	1743.5	1	WV30NH_CD8_100_ER2 - 2015-11-16 15.55.12_x32392_y53361_class1	CellDetectionPaperLilija
42	48	1008.5	1858.5	1	WV30NH_CD8_100_ER2 - 2015-11-16 15.55.12_x32392_y53361_class1	CellDetectionPaperLilija
43	48	1689.5	1510.5	1	WV30NH_CD8_100_ER2 - 2015-11-16 15.55.12_x32392_y53361_class1	CellDetectionPaperLilija
44	48	1863.5	1847.5	1	WV30NH_CD8_100_ER2 - 2015-11-16 15.55.12_x32392_y53361_class1	CellDetectionPaperLilija
45	48	1931.5	1804.5	1	WV30NH_CD8_100_ER2 - 2015-11-16 15.55.12_x32392_y53361_class1	CellDetectionPaperLilija
46	48	1961.5	1714.5	1	WV30NH_CD8_100_ER2 - 2015-11-16 15.55.12_x32392_y53361_class1	CellDetectionPaperLilija
47	48	1021.5	1725.5	1	WV30NH_CD8_100_ER2 - 2015-11-16 15.55.12_x32392_y53361_class1	CellDetectionPaperLilija
48	48	1008.5	1599.5	1	WV30NH_CD8_100_ER2 - 2015-11-16 15.55.12_x32392_y53361_class1	CellDetectionPaperLilija
