# Supplementary material for: Robust and accurate quantification of biomarkers of immune cells in lung cancer micro-environment using deep convolutional neural networks
Source: PeerJ. 2019 Apr 10;7:e6335. doi: 10.7717/peerj.6335 (PMC6462181; doi:10.7717/peerj.6335)
Supplement: Supplemental Information 2 — The positions of the positive cells were detected by four independent human observers on at least 64 different validation images. Each csv file stored in the zip archive represents the positive cell count and their position per person and validation image. [file peerj-07-6335-s002.zip › validation-observers/person2/WV30NH_CD8_100_ER2 - 2015-11-16 15.55.12_x35313_y14019_class1.csv]

f_markerId	f_nrOfMarkers	f_x	f_y	l_GTR	i_imagefile	i_subfolder
1	72	644.5	785.5	1	WV30NH_CD8_100_ER2 - 2015-11-16 15.55.12_x35313_y14019_class1	CellDetectionPaperLilija
2	72	655.5	831.5	1	WV30NH_CD8_100_ER2 - 2015-11-16 15.55.12_x35313_y14019_class1	CellDetectionPaperLilija
3	72	459.5	951.5	1	WV30NH_CD8_100_ER2 - 2015-11-16 15.55.12_x35313_y14019_class1	CellDetectionPaperLilija
4	72	468.5	994.5	1	WV30NH_CD8_100_ER2 - 2015-11-16 15.55.12_x35313_y14019_class1	CellDetectionPaperLilija
5	72	185.5	796.5	1	WV30NH_CD8_100_ER2 - 2015-11-16 15.55.12_x35313_y14019_class1	CellDetectionPaperLilija
6	72	390.5	1294.5	1	WV30NH_CD8_100_ER2 - 2015-11-16 15.55.12_x35313_y14019_class1	CellDetectionPaperLilija
7	72	105.5	1196.5	1	WV30NH_CD8_100_ER2 - 2015-11-16 15.55.12_x35313_y14019_class1	CellDetectionPaperLilija
8	72	827.5	1551.5	1	WV30NH_CD8_100_ER2 - 2015-11-16 15.55.12_x35313_y14019_class1	CellDetectionPaperLilija
9	72	485.5	1949.5	1	WV30NH_CD8_100_ER2 - 2015-11-16 15.55.12_x35313_y14019_class1	CellDetectionPaperLilija
10	72	340.5	1971.5	1	WV30NH_CD8_100_ER2 - 2015-11-16 15.55.12_x35313_y14019_class1	CellDetectionPaperLilija
11	72	1315.5	1856.5	1	WV30NH_CD8_100_ER2 - 2015-11-16 15.55.12_x35313_y14019_class1	CellDetectionPaperLilija
12	72	1567.5	1906.5	1	WV30NH_CD8_100_ER2 - 2015-11-16 15.55.12_x35313_y14019_class1	CellDetectionPaperLilija
13	72	718.5	881.5	1	WV30NH_CD8_100_ER2 - 2015-11-16 15.55.12_x35313_y14019_class1	CellDetectionPaperLilija
14	72	710.5	927.5	1	WV30NH_CD8_100_ER2 - 2015-11-16 15.55.12_x35313_y14019_class1	CellDetectionPaperLilija
15	72	749.5	929.5	1	WV30NH_CD8_100_ER2 - 2015-11-16 15.55.12_x35313_y14019_class1	CellDetectionPaperLilija
16	72	775.5	898.5	1	WV30NH_CD8_100_ER2 - 2015-11-16 15.55.12_x35313_y14019_class1	CellDetectionPaperLilija
17	72	864.5	1009.5	1	WV30NH_CD8_100_ER2 - 2015-11-16 15.55.12_x35313_y14019_class1	CellDetectionPaperLilija
19	72	901.5	927.5	1	WV30NH_CD8_100_ER2 - 2015-11-16 15.55.12_x35313_y14019_class1	CellDetectionPaperLilija
20	72	905.5	846.5	1	WV30NH_CD8_100_ER2 - 2015-11-16 15.55.12_x35313_y14019_class1	CellDetectionPaperLilija
21	72	333.5	108.5	1	WV30NH_CD8_100_ER2 - 2015-11-16 15.55.12_x35313_y14019_class1	CellDetectionPaperLilija
22	72	442.5	389.5	1	WV30NH_CD8_100_ER2 - 2015-11-16 15.55.12_x35313_y14019_class1	CellDetectionPaperLilija
23	72	253.5	393.5	1	WV30NH_CD8_100_ER2 - 2015-11-16 15.55.12_x35313_y14019_class1	CellDetectionPaperLilija
24	72	583.5	143.5	1	WV30NH_CD8_100_ER2 - 2015-11-16 15.55.12_x35313_y14019_class1	CellDetectionPaperLilija
25	72	1230.5	328.5	1	WV30NH_CD8_100_ER2 - 2015-11-16 15.55.12_x35313_y14019_class1	CellDetectionPaperLilija
26	72	1077.5	219.5	1	WV30NH_CD8_100_ER2 - 2015-11-16 15.55.12_x35313_y14019_class1	CellDetectionPaperLilija
27	72	766.5	150.5	1	WV30NH_CD8_100_ER2 - 2015-11-16 15.55.12_x35313_y14019_class1	CellDetectionPaperLilija
28	72	1245.5	715.5	1	WV30NH_CD8_100_ER2 - 2015-11-16 15.55.12_x35313_y14019_class1	CellDetectionPaperLilija
29	72	1280.5	709.5	1	WV30NH_CD8_100_ER2 - 2015-11-16 15.55.12_x35313_y14019_class1	CellDetectionPaperLilija
30	72	1086.5	565.5	1	WV30NH_CD8_100_ER2 - 2015-11-16 15.55.12_x35313_y14019_class1	CellDetectionPaperLilija
31	72	1204.5	509.5	1	WV30NH_CD8_100_ER2 - 2015-11-16 15.55.12_x35313_y14019_class1	CellDetectionPaperLilija
32	72	949.5	652.5	1	WV30NH_CD8_100_ER2 - 2015-11-16 15.55.12_x35313_y14019_class1	CellDetectionPaperLilija
33	72	923.5	611.5	1	WV30NH_CD8_100_ER2 - 2015-11-16 15.55.12_x35313_y14019_class1	CellDetectionPaperLilija
34	72	860.5	626.5	1	WV30NH_CD8_100_ER2 - 2015-11-16 15.55.12_x35313_y14019_class1	CellDetectionPaperLilija
35	72	764.5	472.5	1	WV30NH_CD8_100_ER2 - 2015-11-16 15.55.12_x35313_y14019_class1	CellDetectionPaperLilija
36	72	1025.5	779.5	1	WV30NH_CD8_100_ER2 - 2015-11-16 15.55.12_x35313_y14019_class1	CellDetectionPaperLilija
38	72	1016.5	857.5	1	WV30NH_CD8_100_ER2 - 2015-11-16 15.55.12_x35313_y14019_class1	CellDetectionPaperLilija
39	72	1145.5	744.5	1	WV30NH_CD8_100_ER2 - 2015-11-16 15.55.12_x35313_y14019_class1	CellDetectionPaperLilija
40	72	969.5	940.5	1	WV30NH_CD8_100_ER2 - 2015-11-16 15.55.12_x35313_y14019_class1	CellDetectionPaperLilija
41	72	1008.5	981.5	1	WV30NH_CD8_100_ER2 - 2015-11-16 15.55.12_x35313_y14019_class1	CellDetectionPaperLilija
42	72	914.5	979.5	1	WV30NH_CD8_100_ER2 - 2015-11-16 15.55.12_x35313_y14019_class1	CellDetectionPaperLilija
43	72	794.5	1020.5	1	WV30NH_CD8_100_ER2 - 2015-11-16 15.55.12_x35313_y14019_class1	CellDetectionPaperLilija
44	72	829.5	1083.5	1	WV30NH_CD8_100_ER2 - 2015-11-16 15.55.12_x35313_y14019_class1	CellDetectionPaperLilija
45	72	777.5	1122.5	1	WV30NH_CD8_100_ER2 - 2015-11-16 15.55.12_x35313_y14019_class1	CellDetectionPaperLilija
46	72	679.5	1116.5	1	WV30NH_CD8_100_ER2 - 2015-11-16 15.55.12_x35313_y14019_class1	CellDetectionPaperLilija
47	72	531.5	1196.5	1	WV30NH_CD8_100_ER2 - 2015-11-16 15.55.12_x35313_y14019_class1	CellDetectionPaperLilija
48	72	1173.5	992.5	1	WV30NH_CD8_100_ER2 - 2015-11-16 15.55.12_x35313_y14019_class1	CellDetectionPaperLilija
49	72	1182.5	940.5	1	WV30NH_CD8_100_ER2 - 2015-11-16 15.55.12_x35313_y14019_class1	CellDetectionPaperLilija
50	72	1099.5	955.5	1	WV30NH_CD8_100_ER2 - 2015-11-16 15.55.12_x35313_y14019_class1	CellDetectionPaperLilija
51	72	1317.5	1033.5	1	WV30NH_CD8_100_ER2 - 2015-11-16 15.55.12_x35313_y14019_class1	CellDetectionPaperLilija
52	72	1289.5	1077.5	1	WV30NH_CD8_100_ER2 - 2015-11-16 15.55.12_x35313_y14019_class1	CellDetectionPaperLilija
53	72	1273.5	1129.5	1	WV30NH_CD8_100_ER2 - 2015-11-16 15.55.12_x35313_y14019_class1	CellDetectionPaperLilija
54	72	1478.5	944.5	1	WV30NH_CD8_100_ER2 - 2015-11-16 15.55.12_x35313_y14019_class1	CellDetectionPaperLilija
55	72	1439.5	924.5	1	WV30NH_CD8_100_ER2 - 2015-11-16 15.55.12_x35313_y14019_class1	CellDetectionPaperLilija
56	72	1399.5	755.5	1	WV30NH_CD8_100_ER2 - 2015-11-16 15.55.12_x35313_y14019_class1	CellDetectionPaperLilija
57	72	1456.5	696.5	1	WV30NH_CD8_100_ER2 - 2015-11-16 15.55.12_x35313_y14019_class1	CellDetectionPaperLilija
58	72	1319.5	546.5	1	WV30NH_CD8_100_ER2 - 2015-11-16 15.55.12_x35313_y14019_class1	CellDetectionPaperLilija
59	72	1284.5	496.5	1	WV30NH_CD8_100_ER2 - 2015-11-16 15.55.12_x35313_y14019_class1	CellDetectionPaperLilija
60	72	1489.5	541.5	1	WV30NH_CD8_100_ER2 - 2015-11-16 15.55.12_x35313_y14019_class1	CellDetectionPaperLilija
61	72	1624.5	655.5	1	WV30NH_CD8_100_ER2 - 2015-11-16 15.55.12_x35313_y14019_class1	CellDetectionPaperLilija
62	72	1665.5	689.5	1	WV30NH_CD8_100_ER2 - 2015-11-16 15.55.12_x35313_y14019_class1	CellDetectionPaperLilija
63	72	1861.5	794.5	1	WV30NH_CD8_100_ER2 - 2015-11-16 15.55.12_x35313_y14019_class1	CellDetectionPaperLilija
64	72	1944.5	933.5	1	WV30NH_CD8_100_ER2 - 2015-11-16 15.55.12_x35313_y14019_class1	CellDetectionPaperLilija
65	72	1872.5	985.5	1	WV30NH_CD8_100_ER2 - 2015-11-16 15.55.12_x35313_y14019_class1	CellDetectionPaperLilija
66	72	1763.5	922.5	1	WV30NH_CD8_100_ER2 - 2015-11-16 15.55.12_x35313_y14019_class1	CellDetectionPaperLilija
67	72	1772.5	1022.5	1	WV30NH_CD8_100_ER2 - 2015-11-16 15.55.12_x35313_y14019_class1	CellDetectionPaperLilija
68	72	1615.5	994.5	1	WV30NH_CD8_100_ER2 - 2015-11-16 15.55.12_x35313_y14019_class1	CellDetectionPaperLilija
69	72	1589.5	1129.5	1	WV30NH_CD8_100_ER2 - 2015-11-16 15.55.12_x35313_y14019_class1	CellDetectionPaperLilija
70	72	1539.5	796.5	1	WV30NH_CD8_100_ER2 - 2015-11-16 15.55.12_x35313_y14019_class1	CellDetectionPaperLilija
71	72	1621.5	776.5	1	WV30NH_CD8_100_ER2 - 2015-11-16 15.55.12_x35313_y14019_class1	CellDetectionPaperLilija
72	72	1678.5	870.5	1	WV30NH_CD8_100_ER2 - 2015-11-16 15.55.12_x35313_y14019_class1	CellDetectionPaperLilija
73	72	1728.5	826.5	1	WV30NH_CD8_100_ER2 - 2015-11-16 15.55.12_x35313_y14019_class1	CellDetectionPaperLilija
74	72	1970.5	1186.5	1	WV30NH_CD8_100_ER2 - 2015-11-16 15.55.12_x35313_y14019_class1	CellDetectionPaperLilija
