# Supplementary material for: Robust and accurate quantification of biomarkers of immune cells in lung cancer micro-environment using deep convolutional neural networks
Source: PeerJ. 2019 Apr 10;7:e6335. doi: 10.7717/peerj.6335 (PMC6462181; doi:10.7717/peerj.6335)
Supplement: Supplemental Information 2 — The positions of the positive cells were detected by four independent human observers on at least 64 different validation images. Each csv file stored in the zip archive represents the positive cell count and their position per person and validation image. [file peerj-07-6335-s002.zip › validation-observers/person2/WV30NH_CD8_100_ER2 - 2015-11-16 15.55.12_x44322_y44642_class1.csv]

f_markerId	f_nrOfMarkers	f_x	f_y	l_GTR	i_imagefile	i_subfolder
1	142	22.5	187.5	1	WV30NH_CD8_100_ER2 - 2015-11-16 15.55.12_x44322_y44642_class1	CellDetectionPaperLilija
2	142	200.5	256.5	1	WV30NH_CD8_100_ER2 - 2015-11-16 15.55.12_x44322_y44642_class1	CellDetectionPaperLilija
3	142	222.5	193.5	1	WV30NH_CD8_100_ER2 - 2015-11-16 15.55.12_x44322_y44642_class1	CellDetectionPaperLilija
4	142	277.5	232.5	1	WV30NH_CD8_100_ER2 - 2015-11-16 15.55.12_x44322_y44642_class1	CellDetectionPaperLilija
5	142	287.5	126.5	1	WV30NH_CD8_100_ER2 - 2015-11-16 15.55.12_x44322_y44642_class1	CellDetectionPaperLilija
6	142	207.5	134.5	1	WV30NH_CD8_100_ER2 - 2015-11-16 15.55.12_x44322_y44642_class1	CellDetectionPaperLilija
7	142	283.5	34.5	1	WV30NH_CD8_100_ER2 - 2015-11-16 15.55.12_x44322_y44642_class1	CellDetectionPaperLilija
8	142	496.5	28.5	1	WV30NH_CD8_100_ER2 - 2015-11-16 15.55.12_x44322_y44642_class1	CellDetectionPaperLilija
9	142	505.5	89.5	1	WV30NH_CD8_100_ER2 - 2015-11-16 15.55.12_x44322_y44642_class1	CellDetectionPaperLilija
10	142	603.5	226.5	1	WV30NH_CD8_100_ER2 - 2015-11-16 15.55.12_x44322_y44642_class1	CellDetectionPaperLilija
11	142	647.5	221.5	1	WV30NH_CD8_100_ER2 - 2015-11-16 15.55.12_x44322_y44642_class1	CellDetectionPaperLilija
12	142	694.5	278.5	1	WV30NH_CD8_100_ER2 - 2015-11-16 15.55.12_x44322_y44642_class1	CellDetectionPaperLilija
13	142	627.5	315.5	1	WV30NH_CD8_100_ER2 - 2015-11-16 15.55.12_x44322_y44642_class1	CellDetectionPaperLilija
14	142	655.5	343.5	1	WV30NH_CD8_100_ER2 - 2015-11-16 15.55.12_x44322_y44642_class1	CellDetectionPaperLilija
15	142	694.5	439.5	1	WV30NH_CD8_100_ER2 - 2015-11-16 15.55.12_x44322_y44642_class1	CellDetectionPaperLilija
16	142	773.5	480.5	1	WV30NH_CD8_100_ER2 - 2015-11-16 15.55.12_x44322_y44642_class1	CellDetectionPaperLilija
17	142	847.5	485.5	1	WV30NH_CD8_100_ER2 - 2015-11-16 15.55.12_x44322_y44642_class1	CellDetectionPaperLilija
18	142	897.5	515.5	1	WV30NH_CD8_100_ER2 - 2015-11-16 15.55.12_x44322_y44642_class1	CellDetectionPaperLilija
19	142	890.5	591.5	1	WV30NH_CD8_100_ER2 - 2015-11-16 15.55.12_x44322_y44642_class1	CellDetectionPaperLilija
20	142	697.5	537.5	1	WV30NH_CD8_100_ER2 - 2015-11-16 15.55.12_x44322_y44642_class1	CellDetectionPaperLilija
21	142	431.5	448.5	1	WV30NH_CD8_100_ER2 - 2015-11-16 15.55.12_x44322_y44642_class1	CellDetectionPaperLilija
22	142	379.5	494.5	1	WV30NH_CD8_100_ER2 - 2015-11-16 15.55.12_x44322_y44642_class1	CellDetectionPaperLilija
23	142	507.5	378.5	1	WV30NH_CD8_100_ER2 - 2015-11-16 15.55.12_x44322_y44642_class1	CellDetectionPaperLilija
24	142	277.5	572.5	1	WV30NH_CD8_100_ER2 - 2015-11-16 15.55.12_x44322_y44642_class1	CellDetectionPaperLilija
25	142	268.5	661.5	1	WV30NH_CD8_100_ER2 - 2015-11-16 15.55.12_x44322_y44642_class1	CellDetectionPaperLilija
26	142	192.5	637.5	1	WV30NH_CD8_100_ER2 - 2015-11-16 15.55.12_x44322_y44642_class1	CellDetectionPaperLilija
27	142	87.5	674.5	1	WV30NH_CD8_100_ER2 - 2015-11-16 15.55.12_x44322_y44642_class1	CellDetectionPaperLilija
28	142	39.5	583.5	1	WV30NH_CD8_100_ER2 - 2015-11-16 15.55.12_x44322_y44642_class1	CellDetectionPaperLilija
29	142	107.5	491.5	1	WV30NH_CD8_100_ER2 - 2015-11-16 15.55.12_x44322_y44642_class1	CellDetectionPaperLilija
30	142	24.5	378.5	1	WV30NH_CD8_100_ER2 - 2015-11-16 15.55.12_x44322_y44642_class1	CellDetectionPaperLilija
31	142	0.5	461.5	1	WV30NH_CD8_100_ER2 - 2015-11-16 15.55.12_x44322_y44642_class1	CellDetectionPaperLilija
32	142	98.5	813.5	1	WV30NH_CD8_100_ER2 - 2015-11-16 15.55.12_x44322_y44642_class1	CellDetectionPaperLilija
33	142	18.5	907.5	1	WV30NH_CD8_100_ER2 - 2015-11-16 15.55.12_x44322_y44642_class1	CellDetectionPaperLilija
34	142	142.5	951.5	1	WV30NH_CD8_100_ER2 - 2015-11-16 15.55.12_x44322_y44642_class1	CellDetectionPaperLilija
35	142	318.5	1064.5	1	WV30NH_CD8_100_ER2 - 2015-11-16 15.55.12_x44322_y44642_class1	CellDetectionPaperLilija
36	142	464.5	1005.5	1	WV30NH_CD8_100_ER2 - 2015-11-16 15.55.12_x44322_y44642_class1	CellDetectionPaperLilija
37	142	435.5	850.5	1	WV30NH_CD8_100_ER2 - 2015-11-16 15.55.12_x44322_y44642_class1	CellDetectionPaperLilija
38	142	592.5	979.5	1	WV30NH_CD8_100_ER2 - 2015-11-16 15.55.12_x44322_y44642_class1	CellDetectionPaperLilija
39	142	470.5	1116.5	1	WV30NH_CD8_100_ER2 - 2015-11-16 15.55.12_x44322_y44642_class1	CellDetectionPaperLilija
40	142	557.5	1194.5	1	WV30NH_CD8_100_ER2 - 2015-11-16 15.55.12_x44322_y44642_class1	CellDetectionPaperLilija
41	142	555.5	1227.5	1	WV30NH_CD8_100_ER2 - 2015-11-16 15.55.12_x44322_y44642_class1	CellDetectionPaperLilija
42	142	527.5	1262.5	1	WV30NH_CD8_100_ER2 - 2015-11-16 15.55.12_x44322_y44642_class1	CellDetectionPaperLilija
43	142	479.5	1223.5	1	WV30NH_CD8_100_ER2 - 2015-11-16 15.55.12_x44322_y44642_class1	CellDetectionPaperLilija
44	142	263.5	1159.5	1	WV30NH_CD8_100_ER2 - 2015-11-16 15.55.12_x44322_y44642_class1	CellDetectionPaperLilija
45	142	74.5	1418.5	1	WV30NH_CD8_100_ER2 - 2015-11-16 15.55.12_x44322_y44642_class1	CellDetectionPaperLilija
46	142	135.5	1473.5	1	WV30NH_CD8_100_ER2 - 2015-11-16 15.55.12_x44322_y44642_class1	CellDetectionPaperLilija
47	142	113.5	1336.5	1	WV30NH_CD8_100_ER2 - 2015-11-16 15.55.12_x44322_y44642_class1	CellDetectionPaperLilija
48	142	39.5	1490.5	1	WV30NH_CD8_100_ER2 - 2015-11-16 15.55.12_x44322_y44642_class1	CellDetectionPaperLilija
49	142	218.5	1264.5	1	WV30NH_CD8_100_ER2 - 2015-11-16 15.55.12_x44322_y44642_class1	CellDetectionPaperLilija
50	142	411.5	1436.5	1	WV30NH_CD8_100_ER2 - 2015-11-16 15.55.12_x44322_y44642_class1	CellDetectionPaperLilija
51	142	307.5	1562.5	1	WV30NH_CD8_100_ER2 - 2015-11-16 15.55.12_x44322_y44642_class1	CellDetectionPaperLilija
52	142	364.5	1590.5	1	WV30NH_CD8_100_ER2 - 2015-11-16 15.55.12_x44322_y44642_class1	CellDetectionPaperLilija
53	142	407.5	1569.5	1	WV30NH_CD8_100_ER2 - 2015-11-16 15.55.12_x44322_y44642_class1	CellDetectionPaperLilija
54	142	481.5	1529.5	1	WV30NH_CD8_100_ER2 - 2015-11-16 15.55.12_x44322_y44642_class1	CellDetectionPaperLilija
55	142	518.5	1640.5	1	WV30NH_CD8_100_ER2 - 2015-11-16 15.55.12_x44322_y44642_class1	CellDetectionPaperLilija
56	142	636.5	1479.5	1	WV30NH_CD8_100_ER2 - 2015-11-16 15.55.12_x44322_y44642_class1	CellDetectionPaperLilija
57	142	744.5	1553.5	1	WV30NH_CD8_100_ER2 - 2015-11-16 15.55.12_x44322_y44642_class1	CellDetectionPaperLilija
58	142	777.5	1680.5	1	WV30NH_CD8_100_ER2 - 2015-11-16 15.55.12_x44322_y44642_class1	CellDetectionPaperLilija
59	142	699.5	1834.5	1	WV30NH_CD8_100_ER2 - 2015-11-16 15.55.12_x44322_y44642_class1	CellDetectionPaperLilija
60	142	738.5	1808.5	1	WV30NH_CD8_100_ER2 - 2015-11-16 15.55.12_x44322_y44642_class1	CellDetectionPaperLilija
61	142	446.5	1954.5	1	WV30NH_CD8_100_ER2 - 2015-11-16 15.55.12_x44322_y44642_class1	CellDetectionPaperLilija
62	142	838.5	1384.5	1	WV30NH_CD8_100_ER2 - 2015-11-16 15.55.12_x44322_y44642_class1	CellDetectionPaperLilija
63	142	925.5	1179.5	1	WV30NH_CD8_100_ER2 - 2015-11-16 15.55.12_x44322_y44642_class1	CellDetectionPaperLilija
64	142	975.5	1166.5	1	WV30NH_CD8_100_ER2 - 2015-11-16 15.55.12_x44322_y44642_class1	CellDetectionPaperLilija
65	142	986.5	1242.5	1	WV30NH_CD8_100_ER2 - 2015-11-16 15.55.12_x44322_y44642_class1	CellDetectionPaperLilija
66	142	1010.5	1342.5	1	WV30NH_CD8_100_ER2 - 2015-11-16 15.55.12_x44322_y44642_class1	CellDetectionPaperLilija
67	142	1064.5	1229.5	1	WV30NH_CD8_100_ER2 - 2015-11-16 15.55.12_x44322_y44642_class1	CellDetectionPaperLilija
68	142	1082.5	1540.5	1	WV30NH_CD8_100_ER2 - 2015-11-16 15.55.12_x44322_y44642_class1	CellDetectionPaperLilija
69	142	1049.5	1114.5	1	WV30NH_CD8_100_ER2 - 2015-11-16 15.55.12_x44322_y44642_class1	CellDetectionPaperLilija
70	142	1014.5	1040.5	1	WV30NH_CD8_100_ER2 - 2015-11-16 15.55.12_x44322_y44642_class1	CellDetectionPaperLilija
71	142	921.5	940.5	1	WV30NH_CD8_100_ER2 - 2015-11-16 15.55.12_x44322_y44642_class1	CellDetectionPaperLilija
72	142	971.5	937.5	1	WV30NH_CD8_100_ER2 - 2015-11-16 15.55.12_x44322_y44642_class1	CellDetectionPaperLilija
74	142	664.5	709.5	1	WV30NH_CD8_100_ER2 - 2015-11-16 15.55.12_x44322_y44642_class1	CellDetectionPaperLilija
75	142	794.5	794.5	1	WV30NH_CD8_100_ER2 - 2015-11-16 15.55.12_x44322_y44642_class1	CellDetectionPaperLilija
76	142	812.5	826.5	1	WV30NH_CD8_100_ER2 - 2015-11-16 15.55.12_x44322_y44642_class1	CellDetectionPaperLilija
77	142	590.5	816.5	1	WV30NH_CD8_100_ER2 - 2015-11-16 15.55.12_x44322_y44642_class1	CellDetectionPaperLilija
78	142	551.5	713.5	1	WV30NH_CD8_100_ER2 - 2015-11-16 15.55.12_x44322_y44642_class1	CellDetectionPaperLilija
79	142	481.5	722.5	1	WV30NH_CD8_100_ER2 - 2015-11-16 15.55.12_x44322_y44642_class1	CellDetectionPaperLilija
80	142	803.5	668.5	1	WV30NH_CD8_100_ER2 - 2015-11-16 15.55.12_x44322_y44642_class1	CellDetectionPaperLilija
81	142	953.5	757.5	1	WV30NH_CD8_100_ER2 - 2015-11-16 15.55.12_x44322_y44642_class1	CellDetectionPaperLilija
82	142	1195.5	446.5	1	WV30NH_CD8_100_ER2 - 2015-11-16 15.55.12_x44322_y44642_class1	CellDetectionPaperLilija
83	142	1197.5	487.5	1	WV30NH_CD8_100_ER2 - 2015-11-16 15.55.12_x44322_y44642_class1	CellDetectionPaperLilija
84	142	1112.5	491.5	1	WV30NH_CD8_100_ER2 - 2015-11-16 15.55.12_x44322_y44642_class1	CellDetectionPaperLilija
85	142	1130.5	402.5	1	WV30NH_CD8_100_ER2 - 2015-11-16 15.55.12_x44322_y44642_class1	CellDetectionPaperLilija
86	142	1040.5	282.5	1	WV30NH_CD8_100_ER2 - 2015-11-16 15.55.12_x44322_y44642_class1	CellDetectionPaperLilija
87	142	829.5	219.5	1	WV30NH_CD8_100_ER2 - 2015-11-16 15.55.12_x44322_y44642_class1	CellDetectionPaperLilija
88	142	886.5	226.5	1	WV30NH_CD8_100_ER2 - 2015-11-16 15.55.12_x44322_y44642_class1	CellDetectionPaperLilija
89	142	940.5	248.5	1	WV30NH_CD8_100_ER2 - 2015-11-16 15.55.12_x44322_y44642_class1	CellDetectionPaperLilija
90	142	997.5	95.5	1	WV30NH_CD8_100_ER2 - 2015-11-16 15.55.12_x44322_y44642_class1	CellDetectionPaperLilija
91	142	932.5	30.5	1	WV30NH_CD8_100_ER2 - 2015-11-16 15.55.12_x44322_y44642_class1	CellDetectionPaperLilija
92	142	973.5	315.5	1	WV30NH_CD8_100_ER2 - 2015-11-16 15.55.12_x44322_y44642_class1	CellDetectionPaperLilija
93	142	1406.5	463.5	1	WV30NH_CD8_100_ER2 - 2015-11-16 15.55.12_x44322_y44642_class1	CellDetectionPaperLilija
94	142	1450.5	835.5	1	WV30NH_CD8_100_ER2 - 2015-11-16 15.55.12_x44322_y44642_class1	CellDetectionPaperLilija
95	142	1613.5	470.5	1	WV30NH_CD8_100_ER2 - 2015-11-16 15.55.12_x44322_y44642_class1	CellDetectionPaperLilija
96	142	1613.5	433.5	1	WV30NH_CD8_100_ER2 - 2015-11-16 15.55.12_x44322_y44642_class1	CellDetectionPaperLilija
97	142	1561.5	435.5	1	WV30NH_CD8_100_ER2 - 2015-11-16 15.55.12_x44322_y44642_class1	CellDetectionPaperLilija
98	142	1561.5	309.5	1	WV30NH_CD8_100_ER2 - 2015-11-16 15.55.12_x44322_y44642_class1	CellDetectionPaperLilija
99	142	1513.5	224.5	1	WV30NH_CD8_100_ER2 - 2015-11-16 15.55.12_x44322_y44642_class1	CellDetectionPaperLilija
100	142	1432.5	221.5	1	WV30NH_CD8_100_ER2 - 2015-11-16 15.55.12_x44322_y44642_class1	CellDetectionPaperLilija
101	142	1349.5	206.5	1	WV30NH_CD8_100_ER2 - 2015-11-16 15.55.12_x44322_y44642_class1	CellDetectionPaperLilija
102	142	1262.5	169.5	1	WV30NH_CD8_100_ER2 - 2015-11-16 15.55.12_x44322_y44642_class1	CellDetectionPaperLilija
103	142	1480.5	69.5	1	WV30NH_CD8_100_ER2 - 2015-11-16 15.55.12_x44322_y44642_class1	CellDetectionPaperLilija
104	142	1491.5	106.5	1	WV30NH_CD8_100_ER2 - 2015-11-16 15.55.12_x44322_y44642_class1	CellDetectionPaperLilija
105	142	1563.5	115.5	1	WV30NH_CD8_100_ER2 - 2015-11-16 15.55.12_x44322_y44642_class1	CellDetectionPaperLilija
106	142	1584.5	211.5	1	WV30NH_CD8_100_ER2 - 2015-11-16 15.55.12_x44322_y44642_class1	CellDetectionPaperLilija
107	142	1652.5	184.5	1	WV30NH_CD8_100_ER2 - 2015-11-16 15.55.12_x44322_y44642_class1	CellDetectionPaperLilija
108	142	1635.5	73.5	1	WV30NH_CD8_100_ER2 - 2015-11-16 15.55.12_x44322_y44642_class1	CellDetectionPaperLilija
109	142	1815.5	13.5	1	WV30NH_CD8_100_ER2 - 2015-11-16 15.55.12_x44322_y44642_class1	CellDetectionPaperLilija
110	142	1846.5	89.5	1	WV30NH_CD8_100_ER2 - 2015-11-16 15.55.12_x44322_y44642_class1	CellDetectionPaperLilija
111	142	1820.5	154.5	1	WV30NH_CD8_100_ER2 - 2015-11-16 15.55.12_x44322_y44642_class1	CellDetectionPaperLilija
112	142	1880.5	124.5	1	WV30NH_CD8_100_ER2 - 2015-11-16 15.55.12_x44322_y44642_class1	CellDetectionPaperLilija
113	142	1889.5	315.5	1	WV30NH_CD8_100_ER2 - 2015-11-16 15.55.12_x44322_y44642_class1	CellDetectionPaperLilija
114	142	1946.5	339.5	1	WV30NH_CD8_100_ER2 - 2015-11-16 15.55.12_x44322_y44642_class1	CellDetectionPaperLilija
115	142	1957.5	485.5	1	WV30NH_CD8_100_ER2 - 2015-11-16 15.55.12_x44322_y44642_class1	CellDetectionPaperLilija
116	142	1678.5	554.5	1	WV30NH_CD8_100_ER2 - 2015-11-16 15.55.12_x44322_y44642_class1	CellDetectionPaperLilija
117	142	1704.5	633.5	1	WV30NH_CD8_100_ER2 - 2015-11-16 15.55.12_x44322_y44642_class1	CellDetectionPaperLilija
118	142	1863.5	700.5	1	WV30NH_CD8_100_ER2 - 2015-11-16 15.55.12_x44322_y44642_class1	CellDetectionPaperLilija
119	142	1917.5	720.5	1	WV30NH_CD8_100_ER2 - 2015-11-16 15.55.12_x44322_y44642_class1	CellDetectionPaperLilija
120	142	1974.5	770.5	1	WV30NH_CD8_100_ER2 - 2015-11-16 15.55.12_x44322_y44642_class1	CellDetectionPaperLilija
121	142	1587.5	1151.5	1	WV30NH_CD8_100_ER2 - 2015-11-16 15.55.12_x44322_y44642_class1	CellDetectionPaperLilija
122	142	1526.5	1151.5	1	WV30NH_CD8_100_ER2 - 2015-11-16 15.55.12_x44322_y44642_class1	CellDetectionPaperLilija
123	142	1395.5	1286.5	1	WV30NH_CD8_100_ER2 - 2015-11-16 15.55.12_x44322_y44642_class1	CellDetectionPaperLilija
124	142	1752.5	1144.5	1	WV30NH_CD8_100_ER2 - 2015-11-16 15.55.12_x44322_y44642_class1	CellDetectionPaperLilija
125	142	1854.5	1129.5	1	WV30NH_CD8_100_ER2 - 2015-11-16 15.55.12_x44322_y44642_class1	CellDetectionPaperLilija
126	142	1809.5	1270.5	1	WV30NH_CD8_100_ER2 - 2015-11-16 15.55.12_x44322_y44642_class1	CellDetectionPaperLilija
127	142	1887.5	1316.5	1	WV30NH_CD8_100_ER2 - 2015-11-16 15.55.12_x44322_y44642_class1	CellDetectionPaperLilija
128	142	1985.5	1223.5	1	WV30NH_CD8_100_ER2 - 2015-11-16 15.55.12_x44322_y44642_class1	CellDetectionPaperLilija
129	142	1813.5	1564.5	1	WV30NH_CD8_100_ER2 - 2015-11-16 15.55.12_x44322_y44642_class1	CellDetectionPaperLilija
130	142	1870.5	1677.5	1	WV30NH_CD8_100_ER2 - 2015-11-16 15.55.12_x44322_y44642_class1	CellDetectionPaperLilija
131	142	1898.5	1775.5	1	WV30NH_CD8_100_ER2 - 2015-11-16 15.55.12_x44322_y44642_class1	CellDetectionPaperLilija
132	142	1761.5	1651.5	1	WV30NH_CD8_100_ER2 - 2015-11-16 15.55.12_x44322_y44642_class1	CellDetectionPaperLilija
133	142	1689.5	1719.5	1	WV30NH_CD8_100_ER2 - 2015-11-16 15.55.12_x44322_y44642_class1	CellDetectionPaperLilija
134	142	1621.5	1747.5	1	WV30NH_CD8_100_ER2 - 2015-11-16 15.55.12_x44322_y44642_class1	CellDetectionPaperLilija
135	142	1593.5	1825.5	1	WV30NH_CD8_100_ER2 - 2015-11-16 15.55.12_x44322_y44642_class1	CellDetectionPaperLilija
136	142	1567.5	1976.5	1	WV30NH_CD8_100_ER2 - 2015-11-16 15.55.12_x44322_y44642_class1	CellDetectionPaperLilija
137	142	1360.5	1889.5	1	WV30NH_CD8_100_ER2 - 2015-11-16 15.55.12_x44322_y44642_class1	CellDetectionPaperLilija
138	142	1334.5	1943.5	1	WV30NH_CD8_100_ER2 - 2015-11-16 15.55.12_x44322_y44642_class1	CellDetectionPaperLilija
139	142	1539.5	1690.5	1	WV30NH_CD8_100_ER2 - 2015-11-16 15.55.12_x44322_y44642_class1	CellDetectionPaperLilija
140	142	1308.5	1312.5	1	WV30NH_CD8_100_ER2 - 2015-11-16 15.55.12_x44322_y44642_class1	CellDetectionPaperLilija
141	142	1151.5	1466.5	1	WV30NH_CD8_100_ER2 - 2015-11-16 15.55.12_x44322_y44642_class1	CellDetectionPaperLilija
142	142	623.5	1033.5	1	WV30NH_CD8_100_ER2 - 2015-11-16 15.55.12_x44322_y44642_class1	CellDetectionPaperLilija
143	142	501.5	972.5	1	WV30NH_CD8_100_ER2 - 2015-11-16 15.55.12_x44322_y44642_class1	CellDetectionPaperLilija
