# Supplementary material for: Robust and accurate quantification of biomarkers of immune cells in lung cancer micro-environment using deep convolutional neural networks
Source: PeerJ. 2019 Apr 10;7:e6335. doi: 10.7717/peerj.6335 (PMC6462181; doi:10.7717/peerj.6335)
Supplement: Supplemental Information 2 — The positions of the positive cells were detected by four independent human observers on at least 64 different validation images. Each csv file stored in the zip archive represents the positive cell count and their position per person and validation image. [file peerj-07-6335-s002.zip › validation-observers/person2/WV30NH_CD8_100_ER2 - 2015-11-16 15.55.12_x48322_y28683_class1.csv]

f_markerId	f_nrOfMarkers	f_x	f_y	l_GTR	i_imagefile	i_subfolder
1	178	109.5	126.5	1	WV30NH_CD8_100_ER2 - 2015-11-16 15.55.12_x48322_y28683_class1	CellDetectionPaperLilija
2	178	163.5	110.5	1	WV30NH_CD8_100_ER2 - 2015-11-16 15.55.12_x48322_y28683_class1	CellDetectionPaperLilija
3	178	222.5	189.5	1	WV30NH_CD8_100_ER2 - 2015-11-16 15.55.12_x48322_y28683_class1	CellDetectionPaperLilija
4	178	246.5	102.5	1	WV30NH_CD8_100_ER2 - 2015-11-16 15.55.12_x48322_y28683_class1	CellDetectionPaperLilija
5	178	324.5	119.5	1	WV30NH_CD8_100_ER2 - 2015-11-16 15.55.12_x48322_y28683_class1	CellDetectionPaperLilija
6	178	346.5	69.5	1	WV30NH_CD8_100_ER2 - 2015-11-16 15.55.12_x48322_y28683_class1	CellDetectionPaperLilija
7	178	346.5	154.5	1	WV30NH_CD8_100_ER2 - 2015-11-16 15.55.12_x48322_y28683_class1	CellDetectionPaperLilija
8	178	416.5	126.5	1	WV30NH_CD8_100_ER2 - 2015-11-16 15.55.12_x48322_y28683_class1	CellDetectionPaperLilija
9	178	468.5	241.5	1	WV30NH_CD8_100_ER2 - 2015-11-16 15.55.12_x48322_y28683_class1	CellDetectionPaperLilija
10	178	518.5	189.5	1	WV30NH_CD8_100_ER2 - 2015-11-16 15.55.12_x48322_y28683_class1	CellDetectionPaperLilija
11	178	592.5	221.5	1	WV30NH_CD8_100_ER2 - 2015-11-16 15.55.12_x48322_y28683_class1	CellDetectionPaperLilija
12	178	640.5	241.5	1	WV30NH_CD8_100_ER2 - 2015-11-16 15.55.12_x48322_y28683_class1	CellDetectionPaperLilija
13	178	586.5	369.5	1	WV30NH_CD8_100_ER2 - 2015-11-16 15.55.12_x48322_y28683_class1	CellDetectionPaperLilija
14	178	657.5	363.5	1	WV30NH_CD8_100_ER2 - 2015-11-16 15.55.12_x48322_y28683_class1	CellDetectionPaperLilija
15	178	744.5	287.5	1	WV30NH_CD8_100_ER2 - 2015-11-16 15.55.12_x48322_y28683_class1	CellDetectionPaperLilija
16	178	712.5	187.5	1	WV30NH_CD8_100_ER2 - 2015-11-16 15.55.12_x48322_y28683_class1	CellDetectionPaperLilija
17	178	842.5	193.5	1	WV30NH_CD8_100_ER2 - 2015-11-16 15.55.12_x48322_y28683_class1	CellDetectionPaperLilija
18	178	727.5	470.5	1	WV30NH_CD8_100_ER2 - 2015-11-16 15.55.12_x48322_y28683_class1	CellDetectionPaperLilija
19	178	686.5	531.5	1	WV30NH_CD8_100_ER2 - 2015-11-16 15.55.12_x48322_y28683_class1	CellDetectionPaperLilija
20	178	453.5	437.5	1	WV30NH_CD8_100_ER2 - 2015-11-16 15.55.12_x48322_y28683_class1	CellDetectionPaperLilija
21	178	340.5	417.5	1	WV30NH_CD8_100_ER2 - 2015-11-16 15.55.12_x48322_y28683_class1	CellDetectionPaperLilija
22	178	283.5	494.5	1	WV30NH_CD8_100_ER2 - 2015-11-16 15.55.12_x48322_y28683_class1	CellDetectionPaperLilija
23	178	139.5	659.5	1	WV30NH_CD8_100_ER2 - 2015-11-16 15.55.12_x48322_y28683_class1	CellDetectionPaperLilija
24	178	372.5	805.5	1	WV30NH_CD8_100_ER2 - 2015-11-16 15.55.12_x48322_y28683_class1	CellDetectionPaperLilija
25	178	211.5	892.5	1	WV30NH_CD8_100_ER2 - 2015-11-16 15.55.12_x48322_y28683_class1	CellDetectionPaperLilija
26	178	257.5	870.5	1	WV30NH_CD8_100_ER2 - 2015-11-16 15.55.12_x48322_y28683_class1	CellDetectionPaperLilija
27	178	285.5	872.5	1	WV30NH_CD8_100_ER2 - 2015-11-16 15.55.12_x48322_y28683_class1	CellDetectionPaperLilija
28	178	340.5	907.5	1	WV30NH_CD8_100_ER2 - 2015-11-16 15.55.12_x48322_y28683_class1	CellDetectionPaperLilija
29	178	366.5	964.5	1	WV30NH_CD8_100_ER2 - 2015-11-16 15.55.12_x48322_y28683_class1	CellDetectionPaperLilija
30	178	361.5	1031.5	1	WV30NH_CD8_100_ER2 - 2015-11-16 15.55.12_x48322_y28683_class1	CellDetectionPaperLilija
31	178	322.5	1079.5	1	WV30NH_CD8_100_ER2 - 2015-11-16 15.55.12_x48322_y28683_class1	CellDetectionPaperLilija
32	178	383.5	1099.5	1	WV30NH_CD8_100_ER2 - 2015-11-16 15.55.12_x48322_y28683_class1	CellDetectionPaperLilija
33	178	331.5	1127.5	1	WV30NH_CD8_100_ER2 - 2015-11-16 15.55.12_x48322_y28683_class1	CellDetectionPaperLilija
34	178	303.5	1192.5	1	WV30NH_CD8_100_ER2 - 2015-11-16 15.55.12_x48322_y28683_class1	CellDetectionPaperLilija
35	178	303.5	1233.5	1	WV30NH_CD8_100_ER2 - 2015-11-16 15.55.12_x48322_y28683_class1	CellDetectionPaperLilija
36	178	242.5	1207.5	1	WV30NH_CD8_100_ER2 - 2015-11-16 15.55.12_x48322_y28683_class1	CellDetectionPaperLilija
37	178	196.5	1194.5	1	WV30NH_CD8_100_ER2 - 2015-11-16 15.55.12_x48322_y28683_class1	CellDetectionPaperLilija
38	178	122.5	1157.5	1	WV30NH_CD8_100_ER2 - 2015-11-16 15.55.12_x48322_y28683_class1	CellDetectionPaperLilija
39	178	74.5	1077.5	1	WV30NH_CD8_100_ER2 - 2015-11-16 15.55.12_x48322_y28683_class1	CellDetectionPaperLilija
40	178	222.5	1016.5	1	WV30NH_CD8_100_ER2 - 2015-11-16 15.55.12_x48322_y28683_class1	CellDetectionPaperLilija
41	178	531.5	1238.5	1	WV30NH_CD8_100_ER2 - 2015-11-16 15.55.12_x48322_y28683_class1	CellDetectionPaperLilija
42	178	559.5	1262.5	1	WV30NH_CD8_100_ER2 - 2015-11-16 15.55.12_x48322_y28683_class1	CellDetectionPaperLilija
43	178	657.5	1166.5	1	WV30NH_CD8_100_ER2 - 2015-11-16 15.55.12_x48322_y28683_class1	CellDetectionPaperLilija
44	178	764.5	1192.5	1	WV30NH_CD8_100_ER2 - 2015-11-16 15.55.12_x48322_y28683_class1	CellDetectionPaperLilija
45	178	522.5	942.5	1	WV30NH_CD8_100_ER2 - 2015-11-16 15.55.12_x48322_y28683_class1	CellDetectionPaperLilija
46	178	459.5	796.5	1	WV30NH_CD8_100_ER2 - 2015-11-16 15.55.12_x48322_y28683_class1	CellDetectionPaperLilija
47	178	490.5	833.5	1	WV30NH_CD8_100_ER2 - 2015-11-16 15.55.12_x48322_y28683_class1	CellDetectionPaperLilija
48	178	753.5	568.5	1	WV30NH_CD8_100_ER2 - 2015-11-16 15.55.12_x48322_y28683_class1	CellDetectionPaperLilija
49	178	929.5	718.5	1	WV30NH_CD8_100_ER2 - 2015-11-16 15.55.12_x48322_y28683_class1	CellDetectionPaperLilija
50	178	921.5	770.5	1	WV30NH_CD8_100_ER2 - 2015-11-16 15.55.12_x48322_y28683_class1	CellDetectionPaperLilija
51	178	849.5	570.5	1	WV30NH_CD8_100_ER2 - 2015-11-16 15.55.12_x48322_y28683_class1	CellDetectionPaperLilija
52	178	1030.5	594.5	1	WV30NH_CD8_100_ER2 - 2015-11-16 15.55.12_x48322_y28683_class1	CellDetectionPaperLilija
53	178	1058.5	766.5	1	WV30NH_CD8_100_ER2 - 2015-11-16 15.55.12_x48322_y28683_class1	CellDetectionPaperLilija
54	178	1036.5	189.5	1	WV30NH_CD8_100_ER2 - 2015-11-16 15.55.12_x48322_y28683_class1	CellDetectionPaperLilija
55	178	1053.5	23.5	1	WV30NH_CD8_100_ER2 - 2015-11-16 15.55.12_x48322_y28683_class1	CellDetectionPaperLilija
56	178	1082.5	489.5	1	WV30NH_CD8_100_ER2 - 2015-11-16 15.55.12_x48322_y28683_class1	CellDetectionPaperLilija
57	178	1195.5	282.5	1	WV30NH_CD8_100_ER2 - 2015-11-16 15.55.12_x48322_y28683_class1	CellDetectionPaperLilija
58	178	1171.5	60.5	1	WV30NH_CD8_100_ER2 - 2015-11-16 15.55.12_x48322_y28683_class1	CellDetectionPaperLilija
59	178	1445.5	385.5	1	WV30NH_CD8_100_ER2 - 2015-11-16 15.55.12_x48322_y28683_class1	CellDetectionPaperLilija
60	178	1526.5	219.5	1	WV30NH_CD8_100_ER2 - 2015-11-16 15.55.12_x48322_y28683_class1	CellDetectionPaperLilija
61	178	1735.5	10.5	1	WV30NH_CD8_100_ER2 - 2015-11-16 15.55.12_x48322_y28683_class1	CellDetectionPaperLilija
62	178	1191.5	835.5	1	WV30NH_CD8_100_ER2 - 2015-11-16 15.55.12_x48322_y28683_class1	CellDetectionPaperLilija
63	178	1228.5	892.5	1	WV30NH_CD8_100_ER2 - 2015-11-16 15.55.12_x48322_y28683_class1	CellDetectionPaperLilija
64	178	1247.5	935.5	1	WV30NH_CD8_100_ER2 - 2015-11-16 15.55.12_x48322_y28683_class1	CellDetectionPaperLilija
65	178	1373.5	844.5	1	WV30NH_CD8_100_ER2 - 2015-11-16 15.55.12_x48322_y28683_class1	CellDetectionPaperLilija
66	178	1308.5	896.5	1	WV30NH_CD8_100_ER2 - 2015-11-16 15.55.12_x48322_y28683_class1	CellDetectionPaperLilija
67	178	1336.5	944.5	1	WV30NH_CD8_100_ER2 - 2015-11-16 15.55.12_x48322_y28683_class1	CellDetectionPaperLilija
68	178	1354.5	1009.5	1	WV30NH_CD8_100_ER2 - 2015-11-16 15.55.12_x48322_y28683_class1	CellDetectionPaperLilija
69	178	1252.5	818.5	1	WV30NH_CD8_100_ER2 - 2015-11-16 15.55.12_x48322_y28683_class1	CellDetectionPaperLilija
70	178	1256.5	702.5	1	WV30NH_CD8_100_ER2 - 2015-11-16 15.55.12_x48322_y28683_class1	CellDetectionPaperLilija
71	178	1439.5	1044.5	1	WV30NH_CD8_100_ER2 - 2015-11-16 15.55.12_x48322_y28683_class1	CellDetectionPaperLilija
72	178	1463.5	979.5	1	WV30NH_CD8_100_ER2 - 2015-11-16 15.55.12_x48322_y28683_class1	CellDetectionPaperLilija
73	178	1547.5	916.5	1	WV30NH_CD8_100_ER2 - 2015-11-16 15.55.12_x48322_y28683_class1	CellDetectionPaperLilija
75	178	1443.5	857.5	1	WV30NH_CD8_100_ER2 - 2015-11-16 15.55.12_x48322_y28683_class1	CellDetectionPaperLilija
76	178	1443.5	909.5	1	WV30NH_CD8_100_ER2 - 2015-11-16 15.55.12_x48322_y28683_class1	CellDetectionPaperLilija
77	178	1582.5	1125.5	1	WV30NH_CD8_100_ER2 - 2015-11-16 15.55.12_x48322_y28683_class1	CellDetectionPaperLilija
78	178	1600.5	1025.5	1	WV30NH_CD8_100_ER2 - 2015-11-16 15.55.12_x48322_y28683_class1	CellDetectionPaperLilija
79	178	1767.5	1251.5	1	WV30NH_CD8_100_ER2 - 2015-11-16 15.55.12_x48322_y28683_class1	CellDetectionPaperLilija
80	178	1902.5	1262.5	1	WV30NH_CD8_100_ER2 - 2015-11-16 15.55.12_x48322_y28683_class1	CellDetectionPaperLilija
81	178	1711.5	1464.5	1	WV30NH_CD8_100_ER2 - 2015-11-16 15.55.12_x48322_y28683_class1	CellDetectionPaperLilija
82	178	1685.5	1475.5	1	WV30NH_CD8_100_ER2 - 2015-11-16 15.55.12_x48322_y28683_class1	CellDetectionPaperLilija
83	178	1654.5	1497.5	1	WV30NH_CD8_100_ER2 - 2015-11-16 15.55.12_x48322_y28683_class1	CellDetectionPaperLilija
84	178	1630.5	1510.5	1	WV30NH_CD8_100_ER2 - 2015-11-16 15.55.12_x48322_y28683_class1	CellDetectionPaperLilija
85	178	1665.5	1566.5	1	WV30NH_CD8_100_ER2 - 2015-11-16 15.55.12_x48322_y28683_class1	CellDetectionPaperLilija
86	178	1528.5	1536.5	1	WV30NH_CD8_100_ER2 - 2015-11-16 15.55.12_x48322_y28683_class1	CellDetectionPaperLilija
87	178	1539.5	1364.5	1	WV30NH_CD8_100_ER2 - 2015-11-16 15.55.12_x48322_y28683_class1	CellDetectionPaperLilija
88	178	1556.5	1231.5	1	WV30NH_CD8_100_ER2 - 2015-11-16 15.55.12_x48322_y28683_class1	CellDetectionPaperLilija
89	178	1543.5	1264.5	1	WV30NH_CD8_100_ER2 - 2015-11-16 15.55.12_x48322_y28683_class1	CellDetectionPaperLilija
90	178	1591.5	1238.5	1	WV30NH_CD8_100_ER2 - 2015-11-16 15.55.12_x48322_y28683_class1	CellDetectionPaperLilija
91	178	1672.5	1266.5	1	WV30NH_CD8_100_ER2 - 2015-11-16 15.55.12_x48322_y28683_class1	CellDetectionPaperLilija
92	178	1454.5	1310.5	1	WV30NH_CD8_100_ER2 - 2015-11-16 15.55.12_x48322_y28683_class1	CellDetectionPaperLilija
93	178	1426.5	1266.5	1	WV30NH_CD8_100_ER2 - 2015-11-16 15.55.12_x48322_y28683_class1	CellDetectionPaperLilija
94	178	1349.5	1405.5	1	WV30NH_CD8_100_ER2 - 2015-11-16 15.55.12_x48322_y28683_class1	CellDetectionPaperLilija
95	178	1289.5	1434.5	1	WV30NH_CD8_100_ER2 - 2015-11-16 15.55.12_x48322_y28683_class1	CellDetectionPaperLilija
97	178	1308.5	1495.5	1	WV30NH_CD8_100_ER2 - 2015-11-16 15.55.12_x48322_y28683_class1	CellDetectionPaperLilija
98	178	1286.5	1588.5	1	WV30NH_CD8_100_ER2 - 2015-11-16 15.55.12_x48322_y28683_class1	CellDetectionPaperLilija
99	178	1376.5	1608.5	1	WV30NH_CD8_100_ER2 - 2015-11-16 15.55.12_x48322_y28683_class1	CellDetectionPaperLilija
100	178	1365.5	1669.5	1	WV30NH_CD8_100_ER2 - 2015-11-16 15.55.12_x48322_y28683_class1	CellDetectionPaperLilija
101	178	1441.5	1558.5	1	WV30NH_CD8_100_ER2 - 2015-11-16 15.55.12_x48322_y28683_class1	CellDetectionPaperLilija
102	178	1419.5	1521.5	1	WV30NH_CD8_100_ER2 - 2015-11-16 15.55.12_x48322_y28683_class1	CellDetectionPaperLilija
103	178	1077.5	1186.5	1	WV30NH_CD8_100_ER2 - 2015-11-16 15.55.12_x48322_y28683_class1	CellDetectionPaperLilija
105	178	1110.5	1418.5	1	WV30NH_CD8_100_ER2 - 2015-11-16 15.55.12_x48322_y28683_class1	CellDetectionPaperLilija
106	178	1991.5	124.5	1	WV30NH_CD8_100_ER2 - 2015-11-16 15.55.12_x48322_y28683_class1	CellDetectionPaperLilija
107	178	1615.5	1749.5	1	WV30NH_CD8_100_ER2 - 2015-11-16 15.55.12_x48322_y28683_class1	CellDetectionPaperLilija
108	178	1482.5	1632.5	1	WV30NH_CD8_100_ER2 - 2015-11-16 15.55.12_x48322_y28683_class1	CellDetectionPaperLilija
109	178	1691.5	1895.5	1	WV30NH_CD8_100_ER2 - 2015-11-16 15.55.12_x48322_y28683_class1	CellDetectionPaperLilija
110	178	1674.5	1969.5	1	WV30NH_CD8_100_ER2 - 2015-11-16 15.55.12_x48322_y28683_class1	CellDetectionPaperLilija
111	178	1260.5	1736.5	1	WV30NH_CD8_100_ER2 - 2015-11-16 15.55.12_x48322_y28683_class1	CellDetectionPaperLilija
112	178	1223.5	1780.5	1	WV30NH_CD8_100_ER2 - 2015-11-16 15.55.12_x48322_y28683_class1	CellDetectionPaperLilija
113	178	1171.5	1825.5	1	WV30NH_CD8_100_ER2 - 2015-11-16 15.55.12_x48322_y28683_class1	CellDetectionPaperLilija
114	178	1143.5	1830.5	1	WV30NH_CD8_100_ER2 - 2015-11-16 15.55.12_x48322_y28683_class1	CellDetectionPaperLilija
115	178	1097.5	1923.5	1	WV30NH_CD8_100_ER2 - 2015-11-16 15.55.12_x48322_y28683_class1	CellDetectionPaperLilija
116	178	1080.5	1869.5	1	WV30NH_CD8_100_ER2 - 2015-11-16 15.55.12_x48322_y28683_class1	CellDetectionPaperLilija
117	178	1197.5	1664.5	1	WV30NH_CD8_100_ER2 - 2015-11-16 15.55.12_x48322_y28683_class1	CellDetectionPaperLilija
118	178	1206.5	1601.5	1	WV30NH_CD8_100_ER2 - 2015-11-16 15.55.12_x48322_y28683_class1	CellDetectionPaperLilija
119	178	1206.5	1562.5	1	WV30NH_CD8_100_ER2 - 2015-11-16 15.55.12_x48322_y28683_class1	CellDetectionPaperLilija
120	178	1164.5	1603.5	1	WV30NH_CD8_100_ER2 - 2015-11-16 15.55.12_x48322_y28683_class1	CellDetectionPaperLilija
121	178	1123.5	1619.5	1	WV30NH_CD8_100_ER2 - 2015-11-16 15.55.12_x48322_y28683_class1	CellDetectionPaperLilija
122	178	1053.5	1688.5	1	WV30NH_CD8_100_ER2 - 2015-11-16 15.55.12_x48322_y28683_class1	CellDetectionPaperLilija
123	178	1047.5	1747.5	1	WV30NH_CD8_100_ER2 - 2015-11-16 15.55.12_x48322_y28683_class1	CellDetectionPaperLilija
124	178	1006.5	1817.5	1	WV30NH_CD8_100_ER2 - 2015-11-16 15.55.12_x48322_y28683_class1	CellDetectionPaperLilija
125	178	990.5	1954.5	1	WV30NH_CD8_100_ER2 - 2015-11-16 15.55.12_x48322_y28683_class1	CellDetectionPaperLilija
126	178	871.5	1965.5	1	WV30NH_CD8_100_ER2 - 2015-11-16 15.55.12_x48322_y28683_class1	CellDetectionPaperLilija
128	178	910.5	1821.5	1	WV30NH_CD8_100_ER2 - 2015-11-16 15.55.12_x48322_y28683_class1	CellDetectionPaperLilija
129	178	908.5	1725.5	1	WV30NH_CD8_100_ER2 - 2015-11-16 15.55.12_x48322_y28683_class1	CellDetectionPaperLilija
130	178	842.5	1780.5	1	WV30NH_CD8_100_ER2 - 2015-11-16 15.55.12_x48322_y28683_class1	CellDetectionPaperLilija
131	178	860.5	1549.5	1	WV30NH_CD8_100_ER2 - 2015-11-16 15.55.12_x48322_y28683_class1	CellDetectionPaperLilija
132	178	757.5	1499.5	1	WV30NH_CD8_100_ER2 - 2015-11-16 15.55.12_x48322_y28683_class1	CellDetectionPaperLilija
133	178	699.5	1508.5	1	WV30NH_CD8_100_ER2 - 2015-11-16 15.55.12_x48322_y28683_class1	CellDetectionPaperLilija
134	178	1038.5	1025.5	1	WV30NH_CD8_100_ER2 - 2015-11-16 15.55.12_x48322_y28683_class1	CellDetectionPaperLilija
135	178	638.5	894.5	1	WV30NH_CD8_100_ER2 - 2015-11-16 15.55.12_x48322_y28683_class1	CellDetectionPaperLilija
136	178	723.5	1556.5	1	WV30NH_CD8_100_ER2 - 2015-11-16 15.55.12_x48322_y28683_class1	CellDetectionPaperLilija
137	178	753.5	1597.5	1	WV30NH_CD8_100_ER2 - 2015-11-16 15.55.12_x48322_y28683_class1	CellDetectionPaperLilija
139	178	781.5	1667.5	1	WV30NH_CD8_100_ER2 - 2015-11-16 15.55.12_x48322_y28683_class1	CellDetectionPaperLilija
140	178	753.5	1819.5	1	WV30NH_CD8_100_ER2 - 2015-11-16 15.55.12_x48322_y28683_class1	CellDetectionPaperLilija
141	178	712.5	1784.5	1	WV30NH_CD8_100_ER2 - 2015-11-16 15.55.12_x48322_y28683_class1	CellDetectionPaperLilija
142	178	784.5	1969.5	1	WV30NH_CD8_100_ER2 - 2015-11-16 15.55.12_x48322_y28683_class1	CellDetectionPaperLilija
143	178	707.5	1973.5	1	WV30NH_CD8_100_ER2 - 2015-11-16 15.55.12_x48322_y28683_class1	CellDetectionPaperLilija
144	178	773.5	1930.5	1	WV30NH_CD8_100_ER2 - 2015-11-16 15.55.12_x48322_y28683_class1	CellDetectionPaperLilija
145	178	668.5	1897.5	1	WV30NH_CD8_100_ER2 - 2015-11-16 15.55.12_x48322_y28683_class1	CellDetectionPaperLilija
146	178	664.5	1841.5	1	WV30NH_CD8_100_ER2 - 2015-11-16 15.55.12_x48322_y28683_class1	CellDetectionPaperLilija
147	178	642.5	1812.5	1	WV30NH_CD8_100_ER2 - 2015-11-16 15.55.12_x48322_y28683_class1	CellDetectionPaperLilija
148	178	579.5	1804.5	1	WV30NH_CD8_100_ER2 - 2015-11-16 15.55.12_x48322_y28683_class1	CellDetectionPaperLilija
149	178	596.5	1869.5	1	WV30NH_CD8_100_ER2 - 2015-11-16 15.55.12_x48322_y28683_class1	CellDetectionPaperLilija
150	178	562.5	1889.5	1	WV30NH_CD8_100_ER2 - 2015-11-16 15.55.12_x48322_y28683_class1	CellDetectionPaperLilija
151	178	509.5	1945.5	1	WV30NH_CD8_100_ER2 - 2015-11-16 15.55.12_x48322_y28683_class1	CellDetectionPaperLilija
152	178	481.5	1986.5	1	WV30NH_CD8_100_ER2 - 2015-11-16 15.55.12_x48322_y28683_class1	CellDetectionPaperLilija
154	178	623.5	1986.5	1	WV30NH_CD8_100_ER2 - 2015-11-16 15.55.12_x48322_y28683_class1	CellDetectionPaperLilija
155	178	573.5	1989.5	1	WV30NH_CD8_100_ER2 - 2015-11-16 15.55.12_x48322_y28683_class1	CellDetectionPaperLilija
156	178	390.5	1954.5	1	WV30NH_CD8_100_ER2 - 2015-11-16 15.55.12_x48322_y28683_class1	CellDetectionPaperLilija
157	178	440.5	1969.5	1	WV30NH_CD8_100_ER2 - 2015-11-16 15.55.12_x48322_y28683_class1	CellDetectionPaperLilija
158	178	351.5	1906.5	1	WV30NH_CD8_100_ER2 - 2015-11-16 15.55.12_x48322_y28683_class1	CellDetectionPaperLilija
159	178	420.5	1849.5	1	WV30NH_CD8_100_ER2 - 2015-11-16 15.55.12_x48322_y28683_class1	CellDetectionPaperLilija
160	178	403.5	1808.5	1	WV30NH_CD8_100_ER2 - 2015-11-16 15.55.12_x48322_y28683_class1	CellDetectionPaperLilija
161	178	555.5	1664.5	1	WV30NH_CD8_100_ER2 - 2015-11-16 15.55.12_x48322_y28683_class1	CellDetectionPaperLilija
163	178	562.5	1564.5	1	WV30NH_CD8_100_ER2 - 2015-11-16 15.55.12_x48322_y28683_class1	CellDetectionPaperLilija
164	178	601.5	1560.5	1	WV30NH_CD8_100_ER2 - 2015-11-16 15.55.12_x48322_y28683_class1	CellDetectionPaperLilija
165	178	405.5	1458.5	1	WV30NH_CD8_100_ER2 - 2015-11-16 15.55.12_x48322_y28683_class1	CellDetectionPaperLilija
166	178	335.5	1468.5	1	WV30NH_CD8_100_ER2 - 2015-11-16 15.55.12_x48322_y28683_class1	CellDetectionPaperLilija
167	178	298.5	1412.5	1	WV30NH_CD8_100_ER2 - 2015-11-16 15.55.12_x48322_y28683_class1	CellDetectionPaperLilija
168	178	318.5	1621.5	1	WV30NH_CD8_100_ER2 - 2015-11-16 15.55.12_x48322_y28683_class1	CellDetectionPaperLilija
169	178	253.5	1695.5	1	WV30NH_CD8_100_ER2 - 2015-11-16 15.55.12_x48322_y28683_class1	CellDetectionPaperLilija
170	178	207.5	1815.5	1	WV30NH_CD8_100_ER2 - 2015-11-16 15.55.12_x48322_y28683_class1	CellDetectionPaperLilija
171	178	159.5	1745.5	1	WV30NH_CD8_100_ER2 - 2015-11-16 15.55.12_x48322_y28683_class1	CellDetectionPaperLilija
172	178	120.5	1738.5	1	WV30NH_CD8_100_ER2 - 2015-11-16 15.55.12_x48322_y28683_class1	CellDetectionPaperLilija
173	178	28.5	1660.5	1	WV30NH_CD8_100_ER2 - 2015-11-16 15.55.12_x48322_y28683_class1	CellDetectionPaperLilija
174	178	33.5	1960.5	1	WV30NH_CD8_100_ER2 - 2015-11-16 15.55.12_x48322_y28683_class1	CellDetectionPaperLilija
175	178	170.5	1973.5	1	WV30NH_CD8_100_ER2 - 2015-11-16 15.55.12_x48322_y28683_class1	CellDetectionPaperLilija
176	178	509.5	707.5	1	WV30NH_CD8_100_ER2 - 2015-11-16 15.55.12_x48322_y28683_class1	CellDetectionPaperLilija
177	178	59.5	402.5	1	WV30NH_CD8_100_ER2 - 2015-11-16 15.55.12_x48322_y28683_class1	CellDetectionPaperLilija
178	178	94.5	380.5	1	WV30NH_CD8_100_ER2 - 2015-11-16 15.55.12_x48322_y28683_class1	CellDetectionPaperLilija
179	178	133.5	306.5	1	WV30NH_CD8_100_ER2 - 2015-11-16 15.55.12_x48322_y28683_class1	CellDetectionPaperLilija
180	178	89.5	280.5	1	WV30NH_CD8_100_ER2 - 2015-11-16 15.55.12_x48322_y28683_class1	CellDetectionPaperLilija
182	178	205.5	252.5	1	WV30NH_CD8_100_ER2 - 2015-11-16 15.55.12_x48322_y28683_class1	CellDetectionPaperLilija
183	178	26.5	302.5	1	WV30NH_CD8_100_ER2 - 2015-11-16 15.55.12_x48322_y28683_class1	CellDetectionPaperLilija
184	178	379.5	63.5	1	WV30NH_CD8_100_ER2 - 2015-11-16 15.55.12_x48322_y28683_class1	CellDetectionPaperLilija
185	178	1080.5	1151.5	1	WV30NH_CD8_100_ER2 - 2015-11-16 15.55.12_x48322_y28683_class1	CellDetectionPaperLilija
186	178	11.5	50.5	1	WV30NH_CD8_100_ER2 - 2015-11-16 15.55.12_x48322_y28683_class1	CellDetectionPaperLilija
