# Supplementary material for: Robust and accurate quantification of biomarkers of immune cells in lung cancer micro-environment using deep convolutional neural networks
Source: PeerJ. 2019 Apr 10;7:e6335. doi: 10.7717/peerj.6335 (PMC6462181; doi:10.7717/peerj.6335)
Supplement: Supplemental Information 2 — The positions of the positive cells were detected by four independent human observers on at least 64 different validation images. Each csv file stored in the zip archive represents the positive cell count and their position per person and validation image. [file peerj-07-6335-s002.zip › validation-observers/person2/WV30NH_CD8_100_ER2 - 2015-11-16 15.55.12_x59215_y21827_class1.csv]

f_markerId	f_nrOfMarkers	f_x	f_y	l_GTR	i_imagefile	i_subfolder
1	62	255.5	574.5	1	WV30NH_CD8_100_ER2 - 2015-11-16 15.55.12_x59215_y21827_class1	CellDetectionPaperLilija
2	62	322.5	478.5	1	WV30NH_CD8_100_ER2 - 2015-11-16 15.55.12_x59215_y21827_class1	CellDetectionPaperLilija
3	62	596.5	406.5	1	WV30NH_CD8_100_ER2 - 2015-11-16 15.55.12_x59215_y21827_class1	CellDetectionPaperLilija
4	62	712.5	163.5	1	WV30NH_CD8_100_ER2 - 2015-11-16 15.55.12_x59215_y21827_class1	CellDetectionPaperLilija
5	62	1014.5	215.5	1	WV30NH_CD8_100_ER2 - 2015-11-16 15.55.12_x59215_y21827_class1	CellDetectionPaperLilija
6	62	1164.5	443.5	1	WV30NH_CD8_100_ER2 - 2015-11-16 15.55.12_x59215_y21827_class1	CellDetectionPaperLilija
7	62	1164.5	398.5	1	WV30NH_CD8_100_ER2 - 2015-11-16 15.55.12_x59215_y21827_class1	CellDetectionPaperLilija
8	62	1306.5	402.5	1	WV30NH_CD8_100_ER2 - 2015-11-16 15.55.12_x59215_y21827_class1	CellDetectionPaperLilija
9	62	1265.5	319.5	1	WV30NH_CD8_100_ER2 - 2015-11-16 15.55.12_x59215_y21827_class1	CellDetectionPaperLilija
10	62	1336.5	178.5	1	WV30NH_CD8_100_ER2 - 2015-11-16 15.55.12_x59215_y21827_class1	CellDetectionPaperLilija
11	62	1434.5	409.5	1	WV30NH_CD8_100_ER2 - 2015-11-16 15.55.12_x59215_y21827_class1	CellDetectionPaperLilija
12	62	1336.5	489.5	1	WV30NH_CD8_100_ER2 - 2015-11-16 15.55.12_x59215_y21827_class1	CellDetectionPaperLilija
13	62	1513.5	507.5	1	WV30NH_CD8_100_ER2 - 2015-11-16 15.55.12_x59215_y21827_class1	CellDetectionPaperLilija
15	62	1635.5	459.5	1	WV30NH_CD8_100_ER2 - 2015-11-16 15.55.12_x59215_y21827_class1	CellDetectionPaperLilija
16	62	1789.5	768.5	1	WV30NH_CD8_100_ER2 - 2015-11-16 15.55.12_x59215_y21827_class1	CellDetectionPaperLilija
17	62	1748.5	744.5	1	WV30NH_CD8_100_ER2 - 2015-11-16 15.55.12_x59215_y21827_class1	CellDetectionPaperLilija
19	62	1909.5	879.5	1	WV30NH_CD8_100_ER2 - 2015-11-16 15.55.12_x59215_y21827_class1	CellDetectionPaperLilija
20	62	1913.5	937.5	1	WV30NH_CD8_100_ER2 - 2015-11-16 15.55.12_x59215_y21827_class1	CellDetectionPaperLilija
21	62	1830.5	1083.5	1	WV30NH_CD8_100_ER2 - 2015-11-16 15.55.12_x59215_y21827_class1	CellDetectionPaperLilija
22	62	1909.5	1166.5	1	WV30NH_CD8_100_ER2 - 2015-11-16 15.55.12_x59215_y21827_class1	CellDetectionPaperLilija
23	62	1885.5	1290.5	1	WV30NH_CD8_100_ER2 - 2015-11-16 15.55.12_x59215_y21827_class1	CellDetectionPaperLilija
24	62	1702.5	988.5	1	WV30NH_CD8_100_ER2 - 2015-11-16 15.55.12_x59215_y21827_class1	CellDetectionPaperLilija
25	62	1595.5	1190.5	1	WV30NH_CD8_100_ER2 - 2015-11-16 15.55.12_x59215_y21827_class1	CellDetectionPaperLilija
27	62	1672.5	1229.5	1	WV30NH_CD8_100_ER2 - 2015-11-16 15.55.12_x59215_y21827_class1	CellDetectionPaperLilija
28	62	1698.5	1344.5	1	WV30NH_CD8_100_ER2 - 2015-11-16 15.55.12_x59215_y21827_class1	CellDetectionPaperLilija
29	62	1750.5	1394.5	1	WV30NH_CD8_100_ER2 - 2015-11-16 15.55.12_x59215_y21827_class1	CellDetectionPaperLilija
30	62	1726.5	1449.5	1	WV30NH_CD8_100_ER2 - 2015-11-16 15.55.12_x59215_y21827_class1	CellDetectionPaperLilija
31	62	1974.5	1386.5	1	WV30NH_CD8_100_ER2 - 2015-11-16 15.55.12_x59215_y21827_class1	CellDetectionPaperLilija
32	62	1974.5	1466.5	1	WV30NH_CD8_100_ER2 - 2015-11-16 15.55.12_x59215_y21827_class1	CellDetectionPaperLilija
33	62	1704.5	1636.5	1	WV30NH_CD8_100_ER2 - 2015-11-16 15.55.12_x59215_y21827_class1	CellDetectionPaperLilija
34	62	1778.5	1680.5	1	WV30NH_CD8_100_ER2 - 2015-11-16 15.55.12_x59215_y21827_class1	CellDetectionPaperLilija
35	62	1911.5	1693.5	1	WV30NH_CD8_100_ER2 - 2015-11-16 15.55.12_x59215_y21827_class1	CellDetectionPaperLilija
36	62	1920.5	1954.5	1	WV30NH_CD8_100_ER2 - 2015-11-16 15.55.12_x59215_y21827_class1	CellDetectionPaperLilija
37	62	1739.5	1908.5	1	WV30NH_CD8_100_ER2 - 2015-11-16 15.55.12_x59215_y21827_class1	CellDetectionPaperLilija
38	62	1674.5	1954.5	1	WV30NH_CD8_100_ER2 - 2015-11-16 15.55.12_x59215_y21827_class1	CellDetectionPaperLilija
39	62	1528.5	1725.5	1	WV30NH_CD8_100_ER2 - 2015-11-16 15.55.12_x59215_y21827_class1	CellDetectionPaperLilija
40	62	1308.5	1166.5	1	WV30NH_CD8_100_ER2 - 2015-11-16 15.55.12_x59215_y21827_class1	CellDetectionPaperLilija
41	62	1312.5	1310.5	1	WV30NH_CD8_100_ER2 - 2015-11-16 15.55.12_x59215_y21827_class1	CellDetectionPaperLilija
42	62	1330.5	1440.5	1	WV30NH_CD8_100_ER2 - 2015-11-16 15.55.12_x59215_y21827_class1	CellDetectionPaperLilija
43	62	1293.5	1566.5	1	WV30NH_CD8_100_ER2 - 2015-11-16 15.55.12_x59215_y21827_class1	CellDetectionPaperLilija
45	62	1378.5	1527.5	1	WV30NH_CD8_100_ER2 - 2015-11-16 15.55.12_x59215_y21827_class1	CellDetectionPaperLilija
46	62	1282.5	1508.5	1	WV30NH_CD8_100_ER2 - 2015-11-16 15.55.12_x59215_y21827_class1	CellDetectionPaperLilija
47	62	1315.5	1799.5	1	WV30NH_CD8_100_ER2 - 2015-11-16 15.55.12_x59215_y21827_class1	CellDetectionPaperLilija
48	62	1245.5	1701.5	1	WV30NH_CD8_100_ER2 - 2015-11-16 15.55.12_x59215_y21827_class1	CellDetectionPaperLilija
49	62	1175.5	1771.5	1	WV30NH_CD8_100_ER2 - 2015-11-16 15.55.12_x59215_y21827_class1	CellDetectionPaperLilija
50	62	1164.5	1869.5	1	WV30NH_CD8_100_ER2 - 2015-11-16 15.55.12_x59215_y21827_class1	CellDetectionPaperLilija
51	62	890.5	1767.5	1	WV30NH_CD8_100_ER2 - 2015-11-16 15.55.12_x59215_y21827_class1	CellDetectionPaperLilija
52	62	788.5	1830.5	1	WV30NH_CD8_100_ER2 - 2015-11-16 15.55.12_x59215_y21827_class1	CellDetectionPaperLilija
53	62	633.5	1773.5	1	WV30NH_CD8_100_ER2 - 2015-11-16 15.55.12_x59215_y21827_class1	CellDetectionPaperLilija
54	62	568.5	1743.5	1	WV30NH_CD8_100_ER2 - 2015-11-16 15.55.12_x59215_y21827_class1	CellDetectionPaperLilija
55	62	542.5	1690.5	1	WV30NH_CD8_100_ER2 - 2015-11-16 15.55.12_x59215_y21827_class1	CellDetectionPaperLilija
56	62	542.5	1869.5	1	WV30NH_CD8_100_ER2 - 2015-11-16 15.55.12_x59215_y21827_class1	CellDetectionPaperLilija
57	62	126.5	1902.5	1	WV30NH_CD8_100_ER2 - 2015-11-16 15.55.12_x59215_y21827_class1	CellDetectionPaperLilija
58	62	109.5	990.5	1	WV30NH_CD8_100_ER2 - 2015-11-16 15.55.12_x59215_y21827_class1	CellDetectionPaperLilija
59	62	1045.5	1207.5	1	WV30NH_CD8_100_ER2 - 2015-11-16 15.55.12_x59215_y21827_class1	CellDetectionPaperLilija
60	62	1088.5	1218.5	1	WV30NH_CD8_100_ER2 - 2015-11-16 15.55.12_x59215_y21827_class1	CellDetectionPaperLilija
61	62	1164.5	1173.5	1	WV30NH_CD8_100_ER2 - 2015-11-16 15.55.12_x59215_y21827_class1	CellDetectionPaperLilija
62	62	888.5	1320.5	1	WV30NH_CD8_100_ER2 - 2015-11-16 15.55.12_x59215_y21827_class1	CellDetectionPaperLilija
63	62	847.5	1364.5	1	WV30NH_CD8_100_ER2 - 2015-11-16 15.55.12_x59215_y21827_class1	CellDetectionPaperLilija
64	62	840.5	596.5	1	WV30NH_CD8_100_ER2 - 2015-11-16 15.55.12_x59215_y21827_class1	CellDetectionPaperLilija
65	62	1006.5	576.5	1	WV30NH_CD8_100_ER2 - 2015-11-16 15.55.12_x59215_y21827_class1	CellDetectionPaperLilija
66	62	1025.5	509.5	1	WV30NH_CD8_100_ER2 - 2015-11-16 15.55.12_x59215_y21827_class1	CellDetectionPaperLilija
