# Supplementary material for: Robust and accurate quantification of biomarkers of immune cells in lung cancer micro-environment using deep convolutional neural networks
Source: PeerJ. 2019 Apr 10;7:e6335. doi: 10.7717/peerj.6335 (PMC6462181; doi:10.7717/peerj.6335)
Supplement: Supplemental Information 2 — The positions of the positive cells were detected by four independent human observers on at least 64 different validation images. Each csv file stored in the zip archive represents the positive cell count and their position per person and validation image. [file peerj-07-6335-s002.zip › validation-observers/person2/WV30NH_CD8_100_ER2 - 2015-11-16 15.55.12_x85549_y45661_class1.csv]

f_markerId	f_nrOfMarkers	f_x	f_y	l_GTR	i_imagefile	i_subfolder
1	54	470.5	15.5	1	WV30NH_CD8_100_ER2 - 2015-11-16 15.55.12_x85549_y45661_class1	CellDetectionPaperLilija
2	54	544.5	15.5	1	WV30NH_CD8_100_ER2 - 2015-11-16 15.55.12_x85549_y45661_class1	CellDetectionPaperLilija
3	54	499.5	45.5	1	WV30NH_CD8_100_ER2 - 2015-11-16 15.55.12_x85549_y45661_class1	CellDetectionPaperLilija
4	54	562.5	176.5	1	WV30NH_CD8_100_ER2 - 2015-11-16 15.55.12_x85549_y45661_class1	CellDetectionPaperLilija
5	54	562.5	217.5	1	WV30NH_CD8_100_ER2 - 2015-11-16 15.55.12_x85549_y45661_class1	CellDetectionPaperLilija
6	54	575.5	239.5	1	WV30NH_CD8_100_ER2 - 2015-11-16 15.55.12_x85549_y45661_class1	CellDetectionPaperLilija
7	54	499.5	302.5	1	WV30NH_CD8_100_ER2 - 2015-11-16 15.55.12_x85549_y45661_class1	CellDetectionPaperLilija
8	54	355.5	378.5	1	WV30NH_CD8_100_ER2 - 2015-11-16 15.55.12_x85549_y45661_class1	CellDetectionPaperLilija
9	54	562.5	383.5	1	WV30NH_CD8_100_ER2 - 2015-11-16 15.55.12_x85549_y45661_class1	CellDetectionPaperLilija
10	54	590.5	417.5	1	WV30NH_CD8_100_ER2 - 2015-11-16 15.55.12_x85549_y45661_class1	CellDetectionPaperLilija
11	54	601.5	441.5	1	WV30NH_CD8_100_ER2 - 2015-11-16 15.55.12_x85549_y45661_class1	CellDetectionPaperLilija
12	54	596.5	363.5	1	WV30NH_CD8_100_ER2 - 2015-11-16 15.55.12_x85549_y45661_class1	CellDetectionPaperLilija
13	54	557.5	622.5	1	WV30NH_CD8_100_ER2 - 2015-11-16 15.55.12_x85549_y45661_class1	CellDetectionPaperLilija
14	54	862.5	1092.5	1	WV30NH_CD8_100_ER2 - 2015-11-16 15.55.12_x85549_y45661_class1	CellDetectionPaperLilija
15	54	1023.5	1196.5	1	WV30NH_CD8_100_ER2 - 2015-11-16 15.55.12_x85549_y45661_class1	CellDetectionPaperLilija
16	54	964.5	1299.5	1	WV30NH_CD8_100_ER2 - 2015-11-16 15.55.12_x85549_y45661_class1	CellDetectionPaperLilija
17	54	1164.5	1414.5	1	WV30NH_CD8_100_ER2 - 2015-11-16 15.55.12_x85549_y45661_class1	CellDetectionPaperLilija
18	54	1084.5	1525.5	1	WV30NH_CD8_100_ER2 - 2015-11-16 15.55.12_x85549_y45661_class1	CellDetectionPaperLilija
19	54	477.5	1521.5	1	WV30NH_CD8_100_ER2 - 2015-11-16 15.55.12_x85549_y45661_class1	CellDetectionPaperLilija
20	54	481.5	1721.5	1	WV30NH_CD8_100_ER2 - 2015-11-16 15.55.12_x85549_y45661_class1	CellDetectionPaperLilija
21	54	908.5	1595.5	1	WV30NH_CD8_100_ER2 - 2015-11-16 15.55.12_x85549_y45661_class1	CellDetectionPaperLilija
22	54	940.5	1708.5	1	WV30NH_CD8_100_ER2 - 2015-11-16 15.55.12_x85549_y45661_class1	CellDetectionPaperLilija
23	54	1491.5	1577.5	1	WV30NH_CD8_100_ER2 - 2015-11-16 15.55.12_x85549_y45661_class1	CellDetectionPaperLilija
24	54	1571.5	1645.5	1	WV30NH_CD8_100_ER2 - 2015-11-16 15.55.12_x85549_y45661_class1	CellDetectionPaperLilija
25	54	1806.5	1810.5	1	WV30NH_CD8_100_ER2 - 2015-11-16 15.55.12_x85549_y45661_class1	CellDetectionPaperLilija
26	54	1796.5	1662.5	1	WV30NH_CD8_100_ER2 - 2015-11-16 15.55.12_x85549_y45661_class1	CellDetectionPaperLilija
27	54	1883.5	1623.5	1	WV30NH_CD8_100_ER2 - 2015-11-16 15.55.12_x85549_y45661_class1	CellDetectionPaperLilija
28	54	1861.5	1501.5	1	WV30NH_CD8_100_ER2 - 2015-11-16 15.55.12_x85549_y45661_class1	CellDetectionPaperLilija
29	54	1580.5	1307.5	1	WV30NH_CD8_100_ER2 - 2015-11-16 15.55.12_x85549_y45661_class1	CellDetectionPaperLilija
30	54	1358.5	946.5	1	WV30NH_CD8_100_ER2 - 2015-11-16 15.55.12_x85549_y45661_class1	CellDetectionPaperLilija
31	54	1497.5	946.5	1	WV30NH_CD8_100_ER2 - 2015-11-16 15.55.12_x85549_y45661_class1	CellDetectionPaperLilija
32	54	1606.5	1025.5	1	WV30NH_CD8_100_ER2 - 2015-11-16 15.55.12_x85549_y45661_class1	CellDetectionPaperLilija
33	54	1711.5	853.5	1	WV30NH_CD8_100_ER2 - 2015-11-16 15.55.12_x85549_y45661_class1	CellDetectionPaperLilija
34	54	1741.5	787.5	1	WV30NH_CD8_100_ER2 - 2015-11-16 15.55.12_x85549_y45661_class1	CellDetectionPaperLilija
35	54	1922.5	890.5	1	WV30NH_CD8_100_ER2 - 2015-11-16 15.55.12_x85549_y45661_class1	CellDetectionPaperLilija
36	54	1863.5	970.5	1	WV30NH_CD8_100_ER2 - 2015-11-16 15.55.12_x85549_y45661_class1	CellDetectionPaperLilija
37	54	1917.5	755.5	1	WV30NH_CD8_100_ER2 - 2015-11-16 15.55.12_x85549_y45661_class1	CellDetectionPaperLilija
38	54	1500.5	674.5	1	WV30NH_CD8_100_ER2 - 2015-11-16 15.55.12_x85549_y45661_class1	CellDetectionPaperLilija
39	54	1539.5	655.5	1	WV30NH_CD8_100_ER2 - 2015-11-16 15.55.12_x85549_y45661_class1	CellDetectionPaperLilija
40	54	1632.5	639.5	1	WV30NH_CD8_100_ER2 - 2015-11-16 15.55.12_x85549_y45661_class1	CellDetectionPaperLilija
41	54	1584.5	587.5	1	WV30NH_CD8_100_ER2 - 2015-11-16 15.55.12_x85549_y45661_class1	CellDetectionPaperLilija
42	54	1641.5	578.5	1	WV30NH_CD8_100_ER2 - 2015-11-16 15.55.12_x85549_y45661_class1	CellDetectionPaperLilija
43	54	1369.5	611.5	1	WV30NH_CD8_100_ER2 - 2015-11-16 15.55.12_x85549_y45661_class1	CellDetectionPaperLilija
44	54	1269.5	476.5	1	WV30NH_CD8_100_ER2 - 2015-11-16 15.55.12_x85549_y45661_class1	CellDetectionPaperLilija
45	54	1110.5	472.5	1	WV30NH_CD8_100_ER2 - 2015-11-16 15.55.12_x85549_y45661_class1	CellDetectionPaperLilija
46	54	1110.5	415.5	1	WV30NH_CD8_100_ER2 - 2015-11-16 15.55.12_x85549_y45661_class1	CellDetectionPaperLilija
47	54	1049.5	330.5	1	WV30NH_CD8_100_ER2 - 2015-11-16 15.55.12_x85549_y45661_class1	CellDetectionPaperLilija
48	54	1167.5	295.5	1	WV30NH_CD8_100_ER2 - 2015-11-16 15.55.12_x85549_y45661_class1	CellDetectionPaperLilija
49	54	1273.5	213.5	1	WV30NH_CD8_100_ER2 - 2015-11-16 15.55.12_x85549_y45661_class1	CellDetectionPaperLilija
52	54	1419.5	298.5	1	WV30NH_CD8_100_ER2 - 2015-11-16 15.55.12_x85549_y45661_class1	CellDetectionPaperLilija
53	54	1371.5	282.5	1	WV30NH_CD8_100_ER2 - 2015-11-16 15.55.12_x85549_y45661_class1	CellDetectionPaperLilija
54	54	1556.5	104.5	1	WV30NH_CD8_100_ER2 - 2015-11-16 15.55.12_x85549_y45661_class1	CellDetectionPaperLilija
55	54	1541.5	43.5	1	WV30NH_CD8_100_ER2 - 2015-11-16 15.55.12_x85549_y45661_class1	CellDetectionPaperLilija
56	54	15.5	26.5	1	WV30NH_CD8_100_ER2 - 2015-11-16 15.55.12_x85549_y45661_class1	CellDetectionPaperLilija
