# Supplementary material for: Robust and accurate quantification of biomarkers of immune cells in lung cancer micro-environment using deep convolutional neural networks
Source: PeerJ. 2019 Apr 10;7:e6335. doi: 10.7717/peerj.6335 (PMC6462181; doi:10.7717/peerj.6335)
Supplement: Supplemental Information 2 — The positions of the positive cells were detected by four independent human observers on at least 64 different validation images. Each csv file stored in the zip archive represents the positive cell count and their position per person and validation image. [file peerj-07-6335-s002.zip › validation-observers/person3/519H0Q_CD20_100_ER1 - 2015-11-16 16.28.47_x32074_y26424_class1.csv]

f_markerId	f_nrOfMarkers	f_x	f_y	l_GTR	i_imagefile	i_subfolder
1	53	1591.5	936.5	1	519H0Q_CD20_100_ER1 - 2015-11-16 16.28.47_x32074_y26424_class1	tiles_2000
2	53	1527.5	1058.5	1	519H0Q_CD20_100_ER1 - 2015-11-16 16.28.47_x32074_y26424_class1	tiles_2000
3	53	1269.5	1103.5	1	519H0Q_CD20_100_ER1 - 2015-11-16 16.28.47_x32074_y26424_class1	tiles_2000
4	53	1111.5	1161.5	1	519H0Q_CD20_100_ER1 - 2015-11-16 16.28.47_x32074_y26424_class1	tiles_2000
5	53	991.5	1555.5	1	519H0Q_CD20_100_ER1 - 2015-11-16 16.28.47_x32074_y26424_class1	tiles_2000
6	53	1268.5	1796.5	1	519H0Q_CD20_100_ER1 - 2015-11-16 16.28.47_x32074_y26424_class1	tiles_2000
7	53	1261.5	1741.5	1	519H0Q_CD20_100_ER1 - 2015-11-16 16.28.47_x32074_y26424_class1	tiles_2000
8	53	1172.5	1845.5	1	519H0Q_CD20_100_ER1 - 2015-11-16 16.28.47_x32074_y26424_class1	tiles_2000
9	53	1188.5	1885.5	1	519H0Q_CD20_100_ER1 - 2015-11-16 16.28.47_x32074_y26424_class1	tiles_2000
10	53	886.5	1964.5	1	519H0Q_CD20_100_ER1 - 2015-11-16 16.28.47_x32074_y26424_class1	tiles_2000
11	53	991.5	1984.5	1	519H0Q_CD20_100_ER1 - 2015-11-16 16.28.47_x32074_y26424_class1	tiles_2000
12	53	1043.5	1953.5	1	519H0Q_CD20_100_ER1 - 2015-11-16 16.28.47_x32074_y26424_class1	tiles_2000
13	53	1077.5	1978.5	1	519H0Q_CD20_100_ER1 - 2015-11-16 16.28.47_x32074_y26424_class1	tiles_2000
14	53	1138.5	1937.5	1	519H0Q_CD20_100_ER1 - 2015-11-16 16.28.47_x32074_y26424_class1	tiles_2000
15	53	1213.5	1951.5	1	519H0Q_CD20_100_ER1 - 2015-11-16 16.28.47_x32074_y26424_class1	tiles_2000
16	53	1324.5	1801.5	1	519H0Q_CD20_100_ER1 - 2015-11-16 16.28.47_x32074_y26424_class1	tiles_2000
17	53	1291.5	1949.5	1	519H0Q_CD20_100_ER1 - 2015-11-16 16.28.47_x32074_y26424_class1	tiles_2000
18	53	1451.5	1888.5	1	519H0Q_CD20_100_ER1 - 2015-11-16 16.28.47_x32074_y26424_class1	tiles_2000
19	53	1344.5	1910.5	1	519H0Q_CD20_100_ER1 - 2015-11-16 16.28.47_x32074_y26424_class1	tiles_2000
20	53	1502.5	1826.5	1	519H0Q_CD20_100_ER1 - 2015-11-16 16.28.47_x32074_y26424_class1	tiles_2000
21	53	1540.5	1862.5	1	519H0Q_CD20_100_ER1 - 2015-11-16 16.28.47_x32074_y26424_class1	tiles_2000
22	53	1616.5	1881.5	1	519H0Q_CD20_100_ER1 - 2015-11-16 16.28.47_x32074_y26424_class1	tiles_2000
23	53	889.5	1605.5	1	519H0Q_CD20_100_ER1 - 2015-11-16 16.28.47_x32074_y26424_class1	tiles_2000
24	53	708.5	1352.5	1	519H0Q_CD20_100_ER1 - 2015-11-16 16.28.47_x32074_y26424_class1	tiles_2000
25	53	986.5	1402.5	1	519H0Q_CD20_100_ER1 - 2015-11-16 16.28.47_x32074_y26424_class1	tiles_2000
26	53	1227.5	1544.5	1	519H0Q_CD20_100_ER1 - 2015-11-16 16.28.47_x32074_y26424_class1	tiles_2000
28	53	1297.5	1521.5	1	519H0Q_CD20_100_ER1 - 2015-11-16 16.28.47_x32074_y26424_class1	tiles_2000
29	53	1471.5	1624.5	1	519H0Q_CD20_100_ER1 - 2015-11-16 16.28.47_x32074_y26424_class1	tiles_2000
30	53	1483.5	1710.5	1	519H0Q_CD20_100_ER1 - 2015-11-16 16.28.47_x32074_y26424_class1	tiles_2000
31	53	1524.5	1651.5	1	519H0Q_CD20_100_ER1 - 2015-11-16 16.28.47_x32074_y26424_class1	tiles_2000
32	53	1609.5	1727.5	1	519H0Q_CD20_100_ER1 - 2015-11-16 16.28.47_x32074_y26424_class1	tiles_2000
33	53	1655.5	1745.5	1	519H0Q_CD20_100_ER1 - 2015-11-16 16.28.47_x32074_y26424_class1	tiles_2000
34	53	1740.5	1712.5	1	519H0Q_CD20_100_ER1 - 2015-11-16 16.28.47_x32074_y26424_class1	tiles_2000
35	53	1762.5	1757.5	1	519H0Q_CD20_100_ER1 - 2015-11-16 16.28.47_x32074_y26424_class1	tiles_2000
36	53	1843.5	1779.5	1	519H0Q_CD20_100_ER1 - 2015-11-16 16.28.47_x32074_y26424_class1	tiles_2000
37	53	1890.5	1751.5	1	519H0Q_CD20_100_ER1 - 2015-11-16 16.28.47_x32074_y26424_class1	tiles_2000
38	53	1959.5	1655.5	1	519H0Q_CD20_100_ER1 - 2015-11-16 16.28.47_x32074_y26424_class1	tiles_2000
39	53	1967.5	1494.5	1	519H0Q_CD20_100_ER1 - 2015-11-16 16.28.47_x32074_y26424_class1	tiles_2000
40	53	1968.5	1405.5	1	519H0Q_CD20_100_ER1 - 2015-11-16 16.28.47_x32074_y26424_class1	tiles_2000
41	53	1823.5	1463.5	1	519H0Q_CD20_100_ER1 - 2015-11-16 16.28.47_x32074_y26424_class1	tiles_2000
42	53	1831.5	1526.5	1	519H0Q_CD20_100_ER1 - 2015-11-16 16.28.47_x32074_y26424_class1	tiles_2000
43	53	1792.5	1548.5	1	519H0Q_CD20_100_ER1 - 2015-11-16 16.28.47_x32074_y26424_class1	tiles_2000
44	53	1743.5	1559.5	1	519H0Q_CD20_100_ER1 - 2015-11-16 16.28.47_x32074_y26424_class1	tiles_2000
45	53	1638.5	1458.5	1	519H0Q_CD20_100_ER1 - 2015-11-16 16.28.47_x32074_y26424_class1	tiles_2000
46	53	1573.5	1527.5	1	519H0Q_CD20_100_ER1 - 2015-11-16 16.28.47_x32074_y26424_class1	tiles_2000
47	53	1538.5	1483.5	1	519H0Q_CD20_100_ER1 - 2015-11-16 16.28.47_x32074_y26424_class1	tiles_2000
48	53	1382.5	1519.5	1	519H0Q_CD20_100_ER1 - 2015-11-16 16.28.47_x32074_y26424_class1	tiles_2000
49	53	1424.5	1416.5	1	519H0Q_CD20_100_ER1 - 2015-11-16 16.28.47_x32074_y26424_class1	tiles_2000
50	53	1706.5	1377.5	1	519H0Q_CD20_100_ER1 - 2015-11-16 16.28.47_x32074_y26424_class1	tiles_2000
51	53	1268.5	1419.5	1	519H0Q_CD20_100_ER1 - 2015-11-16 16.28.47_x32074_y26424_class1	tiles_2000
52	53	1734.5	253.5	1	519H0Q_CD20_100_ER1 - 2015-11-16 16.28.47_x32074_y26424_class1	tiles_2000
53	53	734.5	1271.5	1	519H0Q_CD20_100_ER1 - 2015-11-16 16.28.47_x32074_y26424_class1	tiles_2000
54	53	844.5	1773.5	1	519H0Q_CD20_100_ER1 - 2015-11-16 16.28.47_x32074_y26424_class1	tiles_2000
