# Supplementary material for: Robust and accurate quantification of biomarkers of immune cells in lung cancer micro-environment using deep convolutional neural networks
Source: PeerJ. 2019 Apr 10;7:e6335. doi: 10.7717/peerj.6335 (PMC6462181; doi:10.7717/peerj.6335)
Supplement: Supplemental Information 2 — The positions of the positive cells were detected by four independent human observers on at least 64 different validation images. Each csv file stored in the zip archive represents the positive cell count and their position per person and validation image. [file peerj-07-6335-s002.zip › validation-observers/person3/519H0Q_CD3_100_ER1 - 2015-11-16 13.38.38_x28077_y56840_class1.csv]

f_markerId	f_nrOfMarkers	f_x	f_y	l_GTR	i_imagefile	i_subfolder
1	42	211.5	734.5	1	519H0Q_CD3_100_ER1 - 2015-11-16 13.38.38_x28077_y56840_class1	tiles_2000
2	42	148.5	625.5	1	519H0Q_CD3_100_ER1 - 2015-11-16 13.38.38_x28077_y56840_class1	tiles_2000
3	42	81.5	745.5	1	519H0Q_CD3_100_ER1 - 2015-11-16 13.38.38_x28077_y56840_class1	tiles_2000
4	42	134.5	736.5	1	519H0Q_CD3_100_ER1 - 2015-11-16 13.38.38_x28077_y56840_class1	tiles_2000
5	42	134.5	533.5	1	519H0Q_CD3_100_ER1 - 2015-11-16 13.38.38_x28077_y56840_class1	tiles_2000
6	42	106.5	484.5	1	519H0Q_CD3_100_ER1 - 2015-11-16 13.38.38_x28077_y56840_class1	tiles_2000
7	42	175.5	489.5	1	519H0Q_CD3_100_ER1 - 2015-11-16 13.38.38_x28077_y56840_class1	tiles_2000
8	42	57.5	142.5	1	519H0Q_CD3_100_ER1 - 2015-11-16 13.38.38_x28077_y56840_class1	tiles_2000
9	42	239.5	197.5	1	519H0Q_CD3_100_ER1 - 2015-11-16 13.38.38_x28077_y56840_class1	tiles_2000
10	42	738.5	301.5	1	519H0Q_CD3_100_ER1 - 2015-11-16 13.38.38_x28077_y56840_class1	tiles_2000
11	42	172.5	988.5	1	519H0Q_CD3_100_ER1 - 2015-11-16 13.38.38_x28077_y56840_class1	tiles_2000
12	42	179.5	1044.5	1	519H0Q_CD3_100_ER1 - 2015-11-16 13.38.38_x28077_y56840_class1	tiles_2000
13	42	129.5	1071.5	1	519H0Q_CD3_100_ER1 - 2015-11-16 13.38.38_x28077_y56840_class1	tiles_2000
14	42	161.5	1119.5	1	519H0Q_CD3_100_ER1 - 2015-11-16 13.38.38_x28077_y56840_class1	tiles_2000
15	42	87.5	1155.5	1	519H0Q_CD3_100_ER1 - 2015-11-16 13.38.38_x28077_y56840_class1	tiles_2000
16	42	67.5	1219.5	1	519H0Q_CD3_100_ER1 - 2015-11-16 13.38.38_x28077_y56840_class1	tiles_2000
17	42	197.5	1243.5	1	519H0Q_CD3_100_ER1 - 2015-11-16 13.38.38_x28077_y56840_class1	tiles_2000
18	42	187.5	1191.5	1	519H0Q_CD3_100_ER1 - 2015-11-16 13.38.38_x28077_y56840_class1	tiles_2000
19	42	165.5	1310.5	1	519H0Q_CD3_100_ER1 - 2015-11-16 13.38.38_x28077_y56840_class1	tiles_2000
20	42	115.5	1225.5	1	519H0Q_CD3_100_ER1 - 2015-11-16 13.38.38_x28077_y56840_class1	tiles_2000
21	42	25.5	1571.5	1	519H0Q_CD3_100_ER1 - 2015-11-16 13.38.38_x28077_y56840_class1	tiles_2000
22	42	678.5	1189.5	1	519H0Q_CD3_100_ER1 - 2015-11-16 13.38.38_x28077_y56840_class1	tiles_2000
23	42	694.5	1288.5	1	519H0Q_CD3_100_ER1 - 2015-11-16 13.38.38_x28077_y56840_class1	tiles_2000
24	42	963.5	1075.5	1	519H0Q_CD3_100_ER1 - 2015-11-16 13.38.38_x28077_y56840_class1	tiles_2000
25	42	966.5	1107.5	1	519H0Q_CD3_100_ER1 - 2015-11-16 13.38.38_x28077_y56840_class1	tiles_2000
26	42	930.5	1235.5	1	519H0Q_CD3_100_ER1 - 2015-11-16 13.38.38_x28077_y56840_class1	tiles_2000
27	42	1097.5	1297.5	1	519H0Q_CD3_100_ER1 - 2015-11-16 13.38.38_x28077_y56840_class1	tiles_2000
28	42	1127.5	1530.5	1	519H0Q_CD3_100_ER1 - 2015-11-16 13.38.38_x28077_y56840_class1	tiles_2000
29	42	1096.5	1701.5	1	519H0Q_CD3_100_ER1 - 2015-11-16 13.38.38_x28077_y56840_class1	tiles_2000
30	42	1158.5	1746.5	1	519H0Q_CD3_100_ER1 - 2015-11-16 13.38.38_x28077_y56840_class1	tiles_2000
31	42	1075.5	1779.5	1	519H0Q_CD3_100_ER1 - 2015-11-16 13.38.38_x28077_y56840_class1	tiles_2000
32	42	814.5	1749.5	1	519H0Q_CD3_100_ER1 - 2015-11-16 13.38.38_x28077_y56840_class1	tiles_2000
33	42	875.5	1934.5	1	519H0Q_CD3_100_ER1 - 2015-11-16 13.38.38_x28077_y56840_class1	tiles_2000
34	42	1211.5	1906.5	1	519H0Q_CD3_100_ER1 - 2015-11-16 13.38.38_x28077_y56840_class1	tiles_2000
35	42	1255.5	1943.5	1	519H0Q_CD3_100_ER1 - 2015-11-16 13.38.38_x28077_y56840_class1	tiles_2000
36	42	1246.5	1978.5	1	519H0Q_CD3_100_ER1 - 2015-11-16 13.38.38_x28077_y56840_class1	tiles_2000
37	42	1713.5	1066.5	1	519H0Q_CD3_100_ER1 - 2015-11-16 13.38.38_x28077_y56840_class1	tiles_2000
38	42	1799.5	1168.5	1	519H0Q_CD3_100_ER1 - 2015-11-16 13.38.38_x28077_y56840_class1	tiles_2000
39	42	1945.5	1146.5	1	519H0Q_CD3_100_ER1 - 2015-11-16 13.38.38_x28077_y56840_class1	tiles_2000
40	42	1743.5	880.5	1	519H0Q_CD3_100_ER1 - 2015-11-16 13.38.38_x28077_y56840_class1	tiles_2000
41	42	1820.5	759.5	1	519H0Q_CD3_100_ER1 - 2015-11-16 13.38.38_x28077_y56840_class1	tiles_2000
42	42	1904.5	419.5	1	519H0Q_CD3_100_ER1 - 2015-11-16 13.38.38_x28077_y56840_class1	tiles_2000
