# Supplementary material for: Robust and accurate quantification of biomarkers of immune cells in lung cancer micro-environment using deep convolutional neural networks
Source: PeerJ. 2019 Apr 10;7:e6335. doi: 10.7717/peerj.6335 (PMC6462181; doi:10.7717/peerj.6335)
Supplement: Supplemental Information 2 — The positions of the positive cells were detected by four independent human observers on at least 64 different validation images. Each csv file stored in the zip archive represents the positive cell count and their position per person and validation image. [file peerj-07-6335-s002.zip › validation-observers/person3/519H0Q_CD3_100_ER1 - 2015-11-16 13.38.38_x34510_y49491_class1.csv]

f_markerId	f_nrOfMarkers	f_x	f_y	l_GTR	i_imagefile	i_subfolder
1	229	112.5	756.5	1	519H0Q_CD3_100_ER1 - 2015-11-16 13.38.38_x34510_y49491_class1	tiles_2000
2	229	65.5	637.5	1	519H0Q_CD3_100_ER1 - 2015-11-16 13.38.38_x34510_y49491_class1	tiles_2000
3	229	18.5	595.5	1	519H0Q_CD3_100_ER1 - 2015-11-16 13.38.38_x34510_y49491_class1	tiles_2000
4	229	79.5	577.5	1	519H0Q_CD3_100_ER1 - 2015-11-16 13.38.38_x34510_y49491_class1	tiles_2000
5	229	76.5	786.5	1	519H0Q_CD3_100_ER1 - 2015-11-16 13.38.38_x34510_y49491_class1	tiles_2000
6	229	156.5	914.5	1	519H0Q_CD3_100_ER1 - 2015-11-16 13.38.38_x34510_y49491_class1	tiles_2000
7	229	182.5	1053.5	1	519H0Q_CD3_100_ER1 - 2015-11-16 13.38.38_x34510_y49491_class1	tiles_2000
8	229	178.5	1177.5	1	519H0Q_CD3_100_ER1 - 2015-11-16 13.38.38_x34510_y49491_class1	tiles_2000
9	229	322.5	1932.5	1	519H0Q_CD3_100_ER1 - 2015-11-16 13.38.38_x34510_y49491_class1	tiles_2000
10	229	120.5	1967.5	1	519H0Q_CD3_100_ER1 - 2015-11-16 13.38.38_x34510_y49491_class1	tiles_2000
11	229	209.5	1577.5	1	519H0Q_CD3_100_ER1 - 2015-11-16 13.38.38_x34510_y49491_class1	tiles_2000
12	229	218.5	1358.5	1	519H0Q_CD3_100_ER1 - 2015-11-16 13.38.38_x34510_y49491_class1	tiles_2000
13	229	392.5	1224.5	1	519H0Q_CD3_100_ER1 - 2015-11-16 13.38.38_x34510_y49491_class1	tiles_2000
14	229	365.5	1171.5	1	519H0Q_CD3_100_ER1 - 2015-11-16 13.38.38_x34510_y49491_class1	tiles_2000
15	229	253.5	1058.5	1	519H0Q_CD3_100_ER1 - 2015-11-16 13.38.38_x34510_y49491_class1	tiles_2000
16	229	495.5	1286.5	1	519H0Q_CD3_100_ER1 - 2015-11-16 13.38.38_x34510_y49491_class1	tiles_2000
17	229	509.5	1241.5	1	519H0Q_CD3_100_ER1 - 2015-11-16 13.38.38_x34510_y49491_class1	tiles_2000
18	229	622.5	1146.5	1	519H0Q_CD3_100_ER1 - 2015-11-16 13.38.38_x34510_y49491_class1	tiles_2000
19	229	645.5	1144.5	1	519H0Q_CD3_100_ER1 - 2015-11-16 13.38.38_x34510_y49491_class1	tiles_2000
20	229	376.5	878.5	1	519H0Q_CD3_100_ER1 - 2015-11-16 13.38.38_x34510_y49491_class1	tiles_2000
21	229	303.5	881.5	1	519H0Q_CD3_100_ER1 - 2015-11-16 13.38.38_x34510_y49491_class1	tiles_2000
22	229	326.5	842.5	1	519H0Q_CD3_100_ER1 - 2015-11-16 13.38.38_x34510_y49491_class1	tiles_2000
23	229	273.5	761.5	1	519H0Q_CD3_100_ER1 - 2015-11-16 13.38.38_x34510_y49491_class1	tiles_2000
24	229	182.5	700.5	1	519H0Q_CD3_100_ER1 - 2015-11-16 13.38.38_x34510_y49491_class1	tiles_2000
25	229	251.5	647.5	1	519H0Q_CD3_100_ER1 - 2015-11-16 13.38.38_x34510_y49491_class1	tiles_2000
26	229	251.5	688.5	1	519H0Q_CD3_100_ER1 - 2015-11-16 13.38.38_x34510_y49491_class1	tiles_2000
27	229	339.5	691.5	1	519H0Q_CD3_100_ER1 - 2015-11-16 13.38.38_x34510_y49491_class1	tiles_2000
28	229	331.5	755.5	1	519H0Q_CD3_100_ER1 - 2015-11-16 13.38.38_x34510_y49491_class1	tiles_2000
29	229	478.5	744.5	1	519H0Q_CD3_100_ER1 - 2015-11-16 13.38.38_x34510_y49491_class1	tiles_2000
31	229	506.5	775.5	1	519H0Q_CD3_100_ER1 - 2015-11-16 13.38.38_x34510_y49491_class1	tiles_2000
32	229	536.5	736.5	1	519H0Q_CD3_100_ER1 - 2015-11-16 13.38.38_x34510_y49491_class1	tiles_2000
33	229	558.5	777.5	1	519H0Q_CD3_100_ER1 - 2015-11-16 13.38.38_x34510_y49491_class1	tiles_2000
34	229	573.5	905.5	1	519H0Q_CD3_100_ER1 - 2015-11-16 13.38.38_x34510_y49491_class1	tiles_2000
35	229	688.5	825.5	1	519H0Q_CD3_100_ER1 - 2015-11-16 13.38.38_x34510_y49491_class1	tiles_2000
36	229	692.5	720.5	1	519H0Q_CD3_100_ER1 - 2015-11-16 13.38.38_x34510_y49491_class1	tiles_2000
37	229	602.5	634.5	1	519H0Q_CD3_100_ER1 - 2015-11-16 13.38.38_x34510_y49491_class1	tiles_2000
38	229	442.5	344.5	1	519H0Q_CD3_100_ER1 - 2015-11-16 13.38.38_x34510_y49491_class1	tiles_2000
39	229	464.5	311.5	1	519H0Q_CD3_100_ER1 - 2015-11-16 13.38.38_x34510_y49491_class1	tiles_2000
40	229	425.5	250.5	1	519H0Q_CD3_100_ER1 - 2015-11-16 13.38.38_x34510_y49491_class1	tiles_2000
41	229	478.5	265.5	1	519H0Q_CD3_100_ER1 - 2015-11-16 13.38.38_x34510_y49491_class1	tiles_2000
42	229	577.5	207.5	1	519H0Q_CD3_100_ER1 - 2015-11-16 13.38.38_x34510_y49491_class1	tiles_2000
43	229	652.5	315.5	1	519H0Q_CD3_100_ER1 - 2015-11-16 13.38.38_x34510_y49491_class1	tiles_2000
44	229	581.5	256.5	1	519H0Q_CD3_100_ER1 - 2015-11-16 13.38.38_x34510_y49491_class1	tiles_2000
45	229	738.5	359.5	1	519H0Q_CD3_100_ER1 - 2015-11-16 13.38.38_x34510_y49491_class1	tiles_2000
46	229	767.5	354.5	1	519H0Q_CD3_100_ER1 - 2015-11-16 13.38.38_x34510_y49491_class1	tiles_2000
47	229	736.5	394.5	1	519H0Q_CD3_100_ER1 - 2015-11-16 13.38.38_x34510_y49491_class1	tiles_2000
48	229	828.5	364.5	1	519H0Q_CD3_100_ER1 - 2015-11-16 13.38.38_x34510_y49491_class1	tiles_2000
49	229	861.5	367.5	1	519H0Q_CD3_100_ER1 - 2015-11-16 13.38.38_x34510_y49491_class1	tiles_2000
50	229	927.5	293.5	1	519H0Q_CD3_100_ER1 - 2015-11-16 13.38.38_x34510_y49491_class1	tiles_2000
51	229	997.5	182.5	1	519H0Q_CD3_100_ER1 - 2015-11-16 13.38.38_x34510_y49491_class1	tiles_2000
52	229	1044.5	175.5	1	519H0Q_CD3_100_ER1 - 2015-11-16 13.38.38_x34510_y49491_class1	tiles_2000
53	229	1052.5	137.5	1	519H0Q_CD3_100_ER1 - 2015-11-16 13.38.38_x34510_y49491_class1	tiles_2000
54	229	1146.5	225.5	1	519H0Q_CD3_100_ER1 - 2015-11-16 13.38.38_x34510_y49491_class1	tiles_2000
55	229	1000.5	430.5	1	519H0Q_CD3_100_ER1 - 2015-11-16 13.38.38_x34510_y49491_class1	tiles_2000
56	229	935.5	414.5	1	519H0Q_CD3_100_ER1 - 2015-11-16 13.38.38_x34510_y49491_class1	tiles_2000
57	229	1271.5	450.5	1	519H0Q_CD3_100_ER1 - 2015-11-16 13.38.38_x34510_y49491_class1	tiles_2000
58	229	1163.5	401.5	1	519H0Q_CD3_100_ER1 - 2015-11-16 13.38.38_x34510_y49491_class1	tiles_2000
59	229	1324.5	232.5	1	519H0Q_CD3_100_ER1 - 2015-11-16 13.38.38_x34510_y49491_class1	tiles_2000
60	229	1390.5	121.5	1	519H0Q_CD3_100_ER1 - 2015-11-16 13.38.38_x34510_y49491_class1	tiles_2000
61	229	1393.5	301.5	1	519H0Q_CD3_100_ER1 - 2015-11-16 13.38.38_x34510_y49491_class1	tiles_2000
62	229	1379.5	345.5	1	519H0Q_CD3_100_ER1 - 2015-11-16 13.38.38_x34510_y49491_class1	tiles_2000
63	229	1515.5	128.5	1	519H0Q_CD3_100_ER1 - 2015-11-16 13.38.38_x34510_y49491_class1	tiles_2000
64	229	1596.5	75.5	1	519H0Q_CD3_100_ER1 - 2015-11-16 13.38.38_x34510_y49491_class1	tiles_2000
65	229	1645.5	45.5	1	519H0Q_CD3_100_ER1 - 2015-11-16 13.38.38_x34510_y49491_class1	tiles_2000
66	229	1635.5	90.5	1	519H0Q_CD3_100_ER1 - 2015-11-16 13.38.38_x34510_y49491_class1	tiles_2000
67	229	1793.5	98.5	1	519H0Q_CD3_100_ER1 - 2015-11-16 13.38.38_x34510_y49491_class1	tiles_2000
68	229	1848.5	139.5	1	519H0Q_CD3_100_ER1 - 2015-11-16 13.38.38_x34510_y49491_class1	tiles_2000
69	229	1865.5	106.5	1	519H0Q_CD3_100_ER1 - 2015-11-16 13.38.38_x34510_y49491_class1	tiles_2000
70	229	1912.5	107.5	1	519H0Q_CD3_100_ER1 - 2015-11-16 13.38.38_x34510_y49491_class1	tiles_2000
71	229	1918.5	146.5	1	519H0Q_CD3_100_ER1 - 2015-11-16 13.38.38_x34510_y49491_class1	tiles_2000
72	229	733.5	749.5	1	519H0Q_CD3_100_ER1 - 2015-11-16 13.38.38_x34510_y49491_class1	tiles_2000
73	229	738.5	778.5	1	519H0Q_CD3_100_ER1 - 2015-11-16 13.38.38_x34510_y49491_class1	tiles_2000
74	229	708.5	1204.5	1	519H0Q_CD3_100_ER1 - 2015-11-16 13.38.38_x34510_y49491_class1	tiles_2000
75	229	703.5	1058.5	1	519H0Q_CD3_100_ER1 - 2015-11-16 13.38.38_x34510_y49491_class1	tiles_2000
76	229	725.5	1005.5	1	519H0Q_CD3_100_ER1 - 2015-11-16 13.38.38_x34510_y49491_class1	tiles_2000
77	229	778.5	996.5	1	519H0Q_CD3_100_ER1 - 2015-11-16 13.38.38_x34510_y49491_class1	tiles_2000
78	229	852.5	1052.5	1	519H0Q_CD3_100_ER1 - 2015-11-16 13.38.38_x34510_y49491_class1	tiles_2000
79	229	897.5	1074.5	1	519H0Q_CD3_100_ER1 - 2015-11-16 13.38.38_x34510_y49491_class1	tiles_2000
80	229	930.5	1138.5	1	519H0Q_CD3_100_ER1 - 2015-11-16 13.38.38_x34510_y49491_class1	tiles_2000
81	229	842.5	1185.5	1	519H0Q_CD3_100_ER1 - 2015-11-16 13.38.38_x34510_y49491_class1	tiles_2000
82	229	836.5	1150.5	1	519H0Q_CD3_100_ER1 - 2015-11-16 13.38.38_x34510_y49491_class1	tiles_2000
83	229	810.5	1122.5	1	519H0Q_CD3_100_ER1 - 2015-11-16 13.38.38_x34510_y49491_class1	tiles_2000
84	229	789.5	1136.5	1	519H0Q_CD3_100_ER1 - 2015-11-16 13.38.38_x34510_y49491_class1	tiles_2000
85	229	944.5	1232.5	1	519H0Q_CD3_100_ER1 - 2015-11-16 13.38.38_x34510_y49491_class1	tiles_2000
86	229	941.5	1308.5	1	519H0Q_CD3_100_ER1 - 2015-11-16 13.38.38_x34510_y49491_class1	tiles_2000
87	229	849.5	1315.5	1	519H0Q_CD3_100_ER1 - 2015-11-16 13.38.38_x34510_y49491_class1	tiles_2000
88	229	1144.5	1332.5	1	519H0Q_CD3_100_ER1 - 2015-11-16 13.38.38_x34510_y49491_class1	tiles_2000
89	229	1155.5	1479.5	1	519H0Q_CD3_100_ER1 - 2015-11-16 13.38.38_x34510_y49491_class1	tiles_2000
90	229	1172.5	1508.5	1	519H0Q_CD3_100_ER1 - 2015-11-16 13.38.38_x34510_y49491_class1	tiles_2000
91	229	935.5	1659.5	1	519H0Q_CD3_100_ER1 - 2015-11-16 13.38.38_x34510_y49491_class1	tiles_2000
92	229	953.5	1662.5	1	519H0Q_CD3_100_ER1 - 2015-11-16 13.38.38_x34510_y49491_class1	tiles_2000
93	229	961.5	1684.5	1	519H0Q_CD3_100_ER1 - 2015-11-16 13.38.38_x34510_y49491_class1	tiles_2000
94	229	942.5	1626.5	1	519H0Q_CD3_100_ER1 - 2015-11-16 13.38.38_x34510_y49491_class1	tiles_2000
95	229	886.5	1501.5	1	519H0Q_CD3_100_ER1 - 2015-11-16 13.38.38_x34510_y49491_class1	tiles_2000
96	229	900.5	1241.5	1	519H0Q_CD3_100_ER1 - 2015-11-16 13.38.38_x34510_y49491_class1	tiles_2000
97	229	1121.5	1133.5	1	519H0Q_CD3_100_ER1 - 2015-11-16 13.38.38_x34510_y49491_class1	tiles_2000
98	229	1285.5	1183.5	1	519H0Q_CD3_100_ER1 - 2015-11-16 13.38.38_x34510_y49491_class1	tiles_2000
99	229	1261.5	1569.5	1	519H0Q_CD3_100_ER1 - 2015-11-16 13.38.38_x34510_y49491_class1	tiles_2000
100	229	1219.5	1757.5	1	519H0Q_CD3_100_ER1 - 2015-11-16 13.38.38_x34510_y49491_class1	tiles_2000
101	229	1163.5	1768.5	1	519H0Q_CD3_100_ER1 - 2015-11-16 13.38.38_x34510_y49491_class1	tiles_2000
102	229	1169.5	1802.5	1	519H0Q_CD3_100_ER1 - 2015-11-16 13.38.38_x34510_y49491_class1	tiles_2000
103	229	1055.5	1798.5	1	519H0Q_CD3_100_ER1 - 2015-11-16 13.38.38_x34510_y49491_class1	tiles_2000
104	229	1032.5	1959.5	1	519H0Q_CD3_100_ER1 - 2015-11-16 13.38.38_x34510_y49491_class1	tiles_2000
105	229	1075.5	1928.5	1	519H0Q_CD3_100_ER1 - 2015-11-16 13.38.38_x34510_y49491_class1	tiles_2000
106	229	1100.5	1863.5	1	519H0Q_CD3_100_ER1 - 2015-11-16 13.38.38_x34510_y49491_class1	tiles_2000
107	229	1032.5	1867.5	1	519H0Q_CD3_100_ER1 - 2015-11-16 13.38.38_x34510_y49491_class1	tiles_2000
108	229	1319.5	1756.5	1	519H0Q_CD3_100_ER1 - 2015-11-16 13.38.38_x34510_y49491_class1	tiles_2000
109	229	1357.5	1829.5	1	519H0Q_CD3_100_ER1 - 2015-11-16 13.38.38_x34510_y49491_class1	tiles_2000
110	229	1321.5	1832.5	1	519H0Q_CD3_100_ER1 - 2015-11-16 13.38.38_x34510_y49491_class1	tiles_2000
111	229	1376.5	1729.5	1	519H0Q_CD3_100_ER1 - 2015-11-16 13.38.38_x34510_y49491_class1	tiles_2000
112	229	1382.5	1892.5	1	519H0Q_CD3_100_ER1 - 2015-11-16 13.38.38_x34510_y49491_class1	tiles_2000
113	229	1341.5	1910.5	1	519H0Q_CD3_100_ER1 - 2015-11-16 13.38.38_x34510_y49491_class1	tiles_2000
114	229	1232.5	1974.5	1	519H0Q_CD3_100_ER1 - 2015-11-16 13.38.38_x34510_y49491_class1	tiles_2000
115	229	1379.5	1784.5	1	519H0Q_CD3_100_ER1 - 2015-11-16 13.38.38_x34510_y49491_class1	tiles_2000
116	229	1415.5	1787.5	1	519H0Q_CD3_100_ER1 - 2015-11-16 13.38.38_x34510_y49491_class1	tiles_2000
117	229	1440.5	1954.5	1	519H0Q_CD3_100_ER1 - 2015-11-16 13.38.38_x34510_y49491_class1	tiles_2000
118	229	1462.5	1924.5	1	519H0Q_CD3_100_ER1 - 2015-11-16 13.38.38_x34510_y49491_class1	tiles_2000
119	229	1371.5	1924.5	1	519H0Q_CD3_100_ER1 - 2015-11-16 13.38.38_x34510_y49491_class1	tiles_2000
120	229	1466.5	1982.5	1	519H0Q_CD3_100_ER1 - 2015-11-16 13.38.38_x34510_y49491_class1	tiles_2000
121	229	1507.5	1962.5	1	519H0Q_CD3_100_ER1 - 2015-11-16 13.38.38_x34510_y49491_class1	tiles_2000
122	229	1482.5	1903.5	1	519H0Q_CD3_100_ER1 - 2015-11-16 13.38.38_x34510_y49491_class1	tiles_2000
123	229	1548.5	1826.5	1	519H0Q_CD3_100_ER1 - 2015-11-16 13.38.38_x34510_y49491_class1	tiles_2000
124	229	1573.5	1802.5	1	519H0Q_CD3_100_ER1 - 2015-11-16 13.38.38_x34510_y49491_class1	tiles_2000
125	229	1523.5	1759.5	1	519H0Q_CD3_100_ER1 - 2015-11-16 13.38.38_x34510_y49491_class1	tiles_2000
126	229	1496.5	1709.5	1	519H0Q_CD3_100_ER1 - 2015-11-16 13.38.38_x34510_y49491_class1	tiles_2000
127	229	1582.5	1732.5	1	519H0Q_CD3_100_ER1 - 2015-11-16 13.38.38_x34510_y49491_class1	tiles_2000
128	229	1630.5	1754.5	1	519H0Q_CD3_100_ER1 - 2015-11-16 13.38.38_x34510_y49491_class1	tiles_2000
129	229	1687.5	1838.5	1	519H0Q_CD3_100_ER1 - 2015-11-16 13.38.38_x34510_y49491_class1	tiles_2000
130	229	1684.5	1690.5	1	519H0Q_CD3_100_ER1 - 2015-11-16 13.38.38_x34510_y49491_class1	tiles_2000
131	229	1796.5	1673.5	1	519H0Q_CD3_100_ER1 - 2015-11-16 13.38.38_x34510_y49491_class1	tiles_2000
132	229	1842.5	1690.5	1	519H0Q_CD3_100_ER1 - 2015-11-16 13.38.38_x34510_y49491_class1	tiles_2000
133	229	1806.5	1706.5	1	519H0Q_CD3_100_ER1 - 2015-11-16 13.38.38_x34510_y49491_class1	tiles_2000
134	229	1876.5	1709.5	1	519H0Q_CD3_100_ER1 - 2015-11-16 13.38.38_x34510_y49491_class1	tiles_2000
135	229	1848.5	1779.5	1	519H0Q_CD3_100_ER1 - 2015-11-16 13.38.38_x34510_y49491_class1	tiles_2000
136	229	1896.5	1868.5	1	519H0Q_CD3_100_ER1 - 2015-11-16 13.38.38_x34510_y49491_class1	tiles_2000
137	229	1946.5	1835.5	1	519H0Q_CD3_100_ER1 - 2015-11-16 13.38.38_x34510_y49491_class1	tiles_2000
138	229	1949.5	1796.5	1	519H0Q_CD3_100_ER1 - 2015-11-16 13.38.38_x34510_y49491_class1	tiles_2000
139	229	1853.5	1896.5	1	519H0Q_CD3_100_ER1 - 2015-11-16 13.38.38_x34510_y49491_class1	tiles_2000
140	229	1906.5	1978.5	1	519H0Q_CD3_100_ER1 - 2015-11-16 13.38.38_x34510_y49491_class1	tiles_2000
141	229	1807.5	1910.5	1	519H0Q_CD3_100_ER1 - 2015-11-16 13.38.38_x34510_y49491_class1	tiles_2000
142	229	1870.5	1591.5	1	519H0Q_CD3_100_ER1 - 2015-11-16 13.38.38_x34510_y49491_class1	tiles_2000
143	229	1807.5	1641.5	1	519H0Q_CD3_100_ER1 - 2015-11-16 13.38.38_x34510_y49491_class1	tiles_2000
144	229	756.5	509.5	1	519H0Q_CD3_100_ER1 - 2015-11-16 13.38.38_x34510_y49491_class1	tiles_2000
145	229	902.5	703.5	1	519H0Q_CD3_100_ER1 - 2015-11-16 13.38.38_x34510_y49491_class1	tiles_2000
146	229	819.5	791.5	1	519H0Q_CD3_100_ER1 - 2015-11-16 13.38.38_x34510_y49491_class1	tiles_2000
147	229	922.5	894.5	1	519H0Q_CD3_100_ER1 - 2015-11-16 13.38.38_x34510_y49491_class1	tiles_2000
148	229	1166.5	567.5	1	519H0Q_CD3_100_ER1 - 2015-11-16 13.38.38_x34510_y49491_class1	tiles_2000
149	229	1188.5	583.5	1	519H0Q_CD3_100_ER1 - 2015-11-16 13.38.38_x34510_y49491_class1	tiles_2000
150	229	1213.5	612.5	1	519H0Q_CD3_100_ER1 - 2015-11-16 13.38.38_x34510_y49491_class1	tiles_2000
151	229	1082.5	509.5	1	519H0Q_CD3_100_ER1 - 2015-11-16 13.38.38_x34510_y49491_class1	tiles_2000
152	229	501.5	351.5	1	519H0Q_CD3_100_ER1 - 2015-11-16 13.38.38_x34510_y49491_class1	tiles_2000
153	229	566.5	423.5	1	519H0Q_CD3_100_ER1 - 2015-11-16 13.38.38_x34510_y49491_class1	tiles_2000
154	229	619.5	508.5	1	519H0Q_CD3_100_ER1 - 2015-11-16 13.38.38_x34510_y49491_class1	tiles_2000
155	229	664.5	537.5	1	519H0Q_CD3_100_ER1 - 2015-11-16 13.38.38_x34510_y49491_class1	tiles_2000
156	229	1166.5	167.5	1	519H0Q_CD3_100_ER1 - 2015-11-16 13.38.38_x34510_y49491_class1	tiles_2000
157	229	1302.5	297.5	1	519H0Q_CD3_100_ER1 - 2015-11-16 13.38.38_x34510_y49491_class1	tiles_2000
158	229	1318.5	456.5	1	519H0Q_CD3_100_ER1 - 2015-11-16 13.38.38_x34510_y49491_class1	tiles_2000
159	229	1246.5	386.5	1	519H0Q_CD3_100_ER1 - 2015-11-16 13.38.38_x34510_y49491_class1	tiles_2000
160	229	1569.5	550.5	1	519H0Q_CD3_100_ER1 - 2015-11-16 13.38.38_x34510_y49491_class1	tiles_2000
161	229	1604.5	584.5	1	519H0Q_CD3_100_ER1 - 2015-11-16 13.38.38_x34510_y49491_class1	tiles_2000
162	229	1699.5	444.5	1	519H0Q_CD3_100_ER1 - 2015-11-16 13.38.38_x34510_y49491_class1	tiles_2000
163	229	1790.5	456.5	1	519H0Q_CD3_100_ER1 - 2015-11-16 13.38.38_x34510_y49491_class1	tiles_2000
164	229	1962.5	523.5	1	519H0Q_CD3_100_ER1 - 2015-11-16 13.38.38_x34510_y49491_class1	tiles_2000
165	229	1557.5	279.5	1	519H0Q_CD3_100_ER1 - 2015-11-16 13.38.38_x34510_y49491_class1	tiles_2000
166	229	1559.5	239.5	1	519H0Q_CD3_100_ER1 - 2015-11-16 13.38.38_x34510_y49491_class1	tiles_2000
167	229	1560.5	161.5	1	519H0Q_CD3_100_ER1 - 2015-11-16 13.38.38_x34510_y49491_class1	tiles_2000
168	229	1641.5	175.5	1	519H0Q_CD3_100_ER1 - 2015-11-16 13.38.38_x34510_y49491_class1	tiles_2000
169	229	1698.5	283.5	1	519H0Q_CD3_100_ER1 - 2015-11-16 13.38.38_x34510_y49491_class1	tiles_2000
170	229	1799.5	231.5	1	519H0Q_CD3_100_ER1 - 2015-11-16 13.38.38_x34510_y49491_class1	tiles_2000
171	229	1788.5	258.5	1	519H0Q_CD3_100_ER1 - 2015-11-16 13.38.38_x34510_y49491_class1	tiles_2000
172	229	1784.5	193.5	1	519H0Q_CD3_100_ER1 - 2015-11-16 13.38.38_x34510_y49491_class1	tiles_2000
173	229	1501.5	53.5	1	519H0Q_CD3_100_ER1 - 2015-11-16 13.38.38_x34510_y49491_class1	tiles_2000
174	229	1557.5	87.5	1	519H0Q_CD3_100_ER1 - 2015-11-16 13.38.38_x34510_y49491_class1	tiles_2000
175	229	1729.5	42.5	1	519H0Q_CD3_100_ER1 - 2015-11-16 13.38.38_x34510_y49491_class1	tiles_2000
176	229	1853.5	21.5	1	519H0Q_CD3_100_ER1 - 2015-11-16 13.38.38_x34510_y49491_class1	tiles_2000
177	229	885.5	982.5	1	519H0Q_CD3_100_ER1 - 2015-11-16 13.38.38_x34510_y49491_class1	tiles_2000
178	229	1638.5	975.5	1	519H0Q_CD3_100_ER1 - 2015-11-16 13.38.38_x34510_y49491_class1	tiles_2000
179	229	1604.5	960.5	1	519H0Q_CD3_100_ER1 - 2015-11-16 13.38.38_x34510_y49491_class1	tiles_2000
180	229	1469.5	1088.5	1	519H0Q_CD3_100_ER1 - 2015-11-16 13.38.38_x34510_y49491_class1	tiles_2000
181	229	1336.5	1099.5	1	519H0Q_CD3_100_ER1 - 2015-11-16 13.38.38_x34510_y49491_class1	tiles_2000
182	229	1444.5	1318.5	1	519H0Q_CD3_100_ER1 - 2015-11-16 13.38.38_x34510_y49491_class1	tiles_2000
183	229	1430.5	1340.5	1	519H0Q_CD3_100_ER1 - 2015-11-16 13.38.38_x34510_y49491_class1	tiles_2000
184	229	1388.5	1330.5	1	519H0Q_CD3_100_ER1 - 2015-11-16 13.38.38_x34510_y49491_class1	tiles_2000
185	229	1326.5	1330.5	1	519H0Q_CD3_100_ER1 - 2015-11-16 13.38.38_x34510_y49491_class1	tiles_2000
186	229	1499.5	1215.5	1	519H0Q_CD3_100_ER1 - 2015-11-16 13.38.38_x34510_y49491_class1	tiles_2000
187	229	1518.5	1266.5	1	519H0Q_CD3_100_ER1 - 2015-11-16 13.38.38_x34510_y49491_class1	tiles_2000
188	229	1537.5	1302.5	1	519H0Q_CD3_100_ER1 - 2015-11-16 13.38.38_x34510_y49491_class1	tiles_2000
189	229	1530.5	1449.5	1	519H0Q_CD3_100_ER1 - 2015-11-16 13.38.38_x34510_y49491_class1	tiles_2000
190	229	1623.5	1424.5	1	519H0Q_CD3_100_ER1 - 2015-11-16 13.38.38_x34510_y49491_class1	tiles_2000
191	229	1624.5	1394.5	1	519H0Q_CD3_100_ER1 - 2015-11-16 13.38.38_x34510_y49491_class1	tiles_2000
192	229	1671.5	1457.5	1	519H0Q_CD3_100_ER1 - 2015-11-16 13.38.38_x34510_y49491_class1	tiles_2000
193	229	1754.5	1721.5	1	519H0Q_CD3_100_ER1 - 2015-11-16 13.38.38_x34510_y49491_class1	tiles_2000
194	229	1820.5	1333.5	1	519H0Q_CD3_100_ER1 - 2015-11-16 13.38.38_x34510_y49491_class1	tiles_2000
195	229	1835.5	1401.5	1	519H0Q_CD3_100_ER1 - 2015-11-16 13.38.38_x34510_y49491_class1	tiles_2000
196	229	1788.5	1338.5	1	519H0Q_CD3_100_ER1 - 2015-11-16 13.38.38_x34510_y49491_class1	tiles_2000
197	229	1759.5	1358.5	1	519H0Q_CD3_100_ER1 - 2015-11-16 13.38.38_x34510_y49491_class1	tiles_2000
198	229	1681.5	1387.5	1	519H0Q_CD3_100_ER1 - 2015-11-16 13.38.38_x34510_y49491_class1	tiles_2000
199	229	1712.5	1446.5	1	519H0Q_CD3_100_ER1 - 2015-11-16 13.38.38_x34510_y49491_class1	tiles_2000
200	229	1648.5	1327.5	1	519H0Q_CD3_100_ER1 - 2015-11-16 13.38.38_x34510_y49491_class1	tiles_2000
201	229	1734.5	1313.5	1	519H0Q_CD3_100_ER1 - 2015-11-16 13.38.38_x34510_y49491_class1	tiles_2000
202	229	1749.5	1277.5	1	519H0Q_CD3_100_ER1 - 2015-11-16 13.38.38_x34510_y49491_class1	tiles_2000
203	229	1798.5	1291.5	1	519H0Q_CD3_100_ER1 - 2015-11-16 13.38.38_x34510_y49491_class1	tiles_2000
204	229	1765.5	1197.5	1	519H0Q_CD3_100_ER1 - 2015-11-16 13.38.38_x34510_y49491_class1	tiles_2000
205	229	1795.5	1194.5	1	519H0Q_CD3_100_ER1 - 2015-11-16 13.38.38_x34510_y49491_class1	tiles_2000
206	229	1821.5	1179.5	1	519H0Q_CD3_100_ER1 - 2015-11-16 13.38.38_x34510_y49491_class1	tiles_2000
207	229	1768.5	1132.5	1	519H0Q_CD3_100_ER1 - 2015-11-16 13.38.38_x34510_y49491_class1	tiles_2000
208	229	1792.5	1083.5	1	519H0Q_CD3_100_ER1 - 2015-11-16 13.38.38_x34510_y49491_class1	tiles_2000
209	229	1823.5	1129.5	1	519H0Q_CD3_100_ER1 - 2015-11-16 13.38.38_x34510_y49491_class1	tiles_2000
210	229	1856.5	1124.5	1	519H0Q_CD3_100_ER1 - 2015-11-16 13.38.38_x34510_y49491_class1	tiles_2000
211	229	1859.5	1044.5	1	519H0Q_CD3_100_ER1 - 2015-11-16 13.38.38_x34510_y49491_class1	tiles_2000
212	229	1954.5	1111.5	1	519H0Q_CD3_100_ER1 - 2015-11-16 13.38.38_x34510_y49491_class1	tiles_2000
213	229	1924.5	1196.5	1	519H0Q_CD3_100_ER1 - 2015-11-16 13.38.38_x34510_y49491_class1	tiles_2000
214	229	1940.5	1268.5	1	519H0Q_CD3_100_ER1 - 2015-11-16 13.38.38_x34510_y49491_class1	tiles_2000
215	229	1094.5	749.5	1	519H0Q_CD3_100_ER1 - 2015-11-16 13.38.38_x34510_y49491_class1	tiles_2000
216	229	1088.5	681.5	1	519H0Q_CD3_100_ER1 - 2015-11-16 13.38.38_x34510_y49491_class1	tiles_2000
217	229	1053.5	648.5	1	519H0Q_CD3_100_ER1 - 2015-11-16 13.38.38_x34510_y49491_class1	tiles_2000
218	229	982.5	663.5	1	519H0Q_CD3_100_ER1 - 2015-11-16 13.38.38_x34510_y49491_class1	tiles_2000
219	229	955.5	864.5	1	519H0Q_CD3_100_ER1 - 2015-11-16 13.38.38_x34510_y49491_class1	tiles_2000
220	229	906.5	794.5	1	519H0Q_CD3_100_ER1 - 2015-11-16 13.38.38_x34510_y49491_class1	tiles_2000
221	229	888.5	763.5	1	519H0Q_CD3_100_ER1 - 2015-11-16 13.38.38_x34510_y49491_class1	tiles_2000
222	229	935.5	944.5	1	519H0Q_CD3_100_ER1 - 2015-11-16 13.38.38_x34510_y49491_class1	tiles_2000
223	229	947.5	914.5	1	519H0Q_CD3_100_ER1 - 2015-11-16 13.38.38_x34510_y49491_class1	tiles_2000
224	229	1014.5	930.5	1	519H0Q_CD3_100_ER1 - 2015-11-16 13.38.38_x34510_y49491_class1	tiles_2000
225	229	1290.5	852.5	1	519H0Q_CD3_100_ER1 - 2015-11-16 13.38.38_x34510_y49491_class1	tiles_2000
226	229	1301.5	766.5	1	519H0Q_CD3_100_ER1 - 2015-11-16 13.38.38_x34510_y49491_class1	tiles_2000
227	229	1418.5	814.5	1	519H0Q_CD3_100_ER1 - 2015-11-16 13.38.38_x34510_y49491_class1	tiles_2000
228	229	1377.5	860.5	1	519H0Q_CD3_100_ER1 - 2015-11-16 13.38.38_x34510_y49491_class1	tiles_2000
229	229	711.5	289.5	1	519H0Q_CD3_100_ER1 - 2015-11-16 13.38.38_x34510_y49491_class1	tiles_2000
230	229	170.5	491.5	1	519H0Q_CD3_100_ER1 - 2015-11-16 13.38.38_x34510_y49491_class1	tiles_2000
