# Supplementary material for: Robust and accurate quantification of biomarkers of immune cells in lung cancer micro-environment using deep convolutional neural networks
Source: PeerJ. 2019 Apr 10;7:e6335. doi: 10.7717/peerj.6335 (PMC6462181; doi:10.7717/peerj.6335)
Supplement: Supplemental Information 2 — The positions of the positive cells were detected by four independent human observers on at least 64 different validation images. Each csv file stored in the zip archive represents the positive cell count and their position per person and validation image. [file peerj-07-6335-s002.zip › validation-observers/person3/519H0Q_CD3_100_ER1 - 2015-11-16 13.38.38_x52245_y73730_class1.csv]

f_markerId	f_nrOfMarkers	f_x	f_y	l_GTR	i_imagefile	i_subfolder
1	54	428.5	514.5	1	519H0Q_CD3_100_ER1 - 2015-11-16 13.38.38_x52245_y73730_class1	tiles_2000
2	54	293.5	173.5	1	519H0Q_CD3_100_ER1 - 2015-11-16 13.38.38_x52245_y73730_class1	tiles_2000
3	54	390.5	772.5	1	519H0Q_CD3_100_ER1 - 2015-11-16 13.38.38_x52245_y73730_class1	tiles_2000
4	54	106.5	1491.5	1	519H0Q_CD3_100_ER1 - 2015-11-16 13.38.38_x52245_y73730_class1	tiles_2000
5	54	595.5	592.5	1	519H0Q_CD3_100_ER1 - 2015-11-16 13.38.38_x52245_y73730_class1	tiles_2000
6	54	603.5	231.5	1	519H0Q_CD3_100_ER1 - 2015-11-16 13.38.38_x52245_y73730_class1	tiles_2000
7	54	659.5	192.5	1	519H0Q_CD3_100_ER1 - 2015-11-16 13.38.38_x52245_y73730_class1	tiles_2000
8	54	652.5	223.5	1	519H0Q_CD3_100_ER1 - 2015-11-16 13.38.38_x52245_y73730_class1	tiles_2000
9	54	772.5	445.5	1	519H0Q_CD3_100_ER1 - 2015-11-16 13.38.38_x52245_y73730_class1	tiles_2000
10	54	810.5	458.5	1	519H0Q_CD3_100_ER1 - 2015-11-16 13.38.38_x52245_y73730_class1	tiles_2000
11	54	919.5	625.5	1	519H0Q_CD3_100_ER1 - 2015-11-16 13.38.38_x52245_y73730_class1	tiles_2000
12	54	925.5	724.5	1	519H0Q_CD3_100_ER1 - 2015-11-16 13.38.38_x52245_y73730_class1	tiles_2000
13	54	623.5	559.5	1	519H0Q_CD3_100_ER1 - 2015-11-16 13.38.38_x52245_y73730_class1	tiles_2000
14	54	905.5	298.5	1	519H0Q_CD3_100_ER1 - 2015-11-16 13.38.38_x52245_y73730_class1	tiles_2000
15	54	875.5	225.5	1	519H0Q_CD3_100_ER1 - 2015-11-16 13.38.38_x52245_y73730_class1	tiles_2000
16	54	755.5	161.5	1	519H0Q_CD3_100_ER1 - 2015-11-16 13.38.38_x52245_y73730_class1	tiles_2000
17	54	942.5	197.5	1	519H0Q_CD3_100_ER1 - 2015-11-16 13.38.38_x52245_y73730_class1	tiles_2000
18	54	966.5	93.5	1	519H0Q_CD3_100_ER1 - 2015-11-16 13.38.38_x52245_y73730_class1	tiles_2000
19	54	1003.5	90.5	1	519H0Q_CD3_100_ER1 - 2015-11-16 13.38.38_x52245_y73730_class1	tiles_2000
20	54	958.5	59.5	1	519H0Q_CD3_100_ER1 - 2015-11-16 13.38.38_x52245_y73730_class1	tiles_2000
21	54	1055.5	212.5	1	519H0Q_CD3_100_ER1 - 2015-11-16 13.38.38_x52245_y73730_class1	tiles_2000
22	54	905.5	1254.5	1	519H0Q_CD3_100_ER1 - 2015-11-16 13.38.38_x52245_y73730_class1	tiles_2000
23	54	422.5	1371.5	1	519H0Q_CD3_100_ER1 - 2015-11-16 13.38.38_x52245_y73730_class1	tiles_2000
24	54	154.5	1534.5	1	519H0Q_CD3_100_ER1 - 2015-11-16 13.38.38_x52245_y73730_class1	tiles_2000
25	54	936.5	1280.5	1	519H0Q_CD3_100_ER1 - 2015-11-16 13.38.38_x52245_y73730_class1	tiles_2000
26	54	1007.5	1261.5	1	519H0Q_CD3_100_ER1 - 2015-11-16 13.38.38_x52245_y73730_class1	tiles_2000
27	54	1155.5	1146.5	1	519H0Q_CD3_100_ER1 - 2015-11-16 13.38.38_x52245_y73730_class1	tiles_2000
28	54	1083.5	1519.5	1	519H0Q_CD3_100_ER1 - 2015-11-16 13.38.38_x52245_y73730_class1	tiles_2000
29	54	1102.5	1573.5	1	519H0Q_CD3_100_ER1 - 2015-11-16 13.38.38_x52245_y73730_class1	tiles_2000
30	54	1144.5	1684.5	1	519H0Q_CD3_100_ER1 - 2015-11-16 13.38.38_x52245_y73730_class1	tiles_2000
31	54	1158.5	1612.5	1	519H0Q_CD3_100_ER1 - 2015-11-16 13.38.38_x52245_y73730_class1	tiles_2000
32	54	1089.5	1882.5	1	519H0Q_CD3_100_ER1 - 2015-11-16 13.38.38_x52245_y73730_class1	tiles_2000
33	54	1329.5	1698.5	1	519H0Q_CD3_100_ER1 - 2015-11-16 13.38.38_x52245_y73730_class1	tiles_2000
34	54	1397.5	1752.5	1	519H0Q_CD3_100_ER1 - 2015-11-16 13.38.38_x52245_y73730_class1	tiles_2000
35	54	1410.5	1896.5	1	519H0Q_CD3_100_ER1 - 2015-11-16 13.38.38_x52245_y73730_class1	tiles_2000
36	54	1468.5	1871.5	1	519H0Q_CD3_100_ER1 - 2015-11-16 13.38.38_x52245_y73730_class1	tiles_2000
37	54	1385.5	1888.5	1	519H0Q_CD3_100_ER1 - 2015-11-16 13.38.38_x52245_y73730_class1	tiles_2000
38	54	1555.5	1856.5	1	519H0Q_CD3_100_ER1 - 2015-11-16 13.38.38_x52245_y73730_class1	tiles_2000
39	54	1729.5	1810.5	1	519H0Q_CD3_100_ER1 - 2015-11-16 13.38.38_x52245_y73730_class1	tiles_2000
40	54	1982.5	1849.5	1	519H0Q_CD3_100_ER1 - 2015-11-16 13.38.38_x52245_y73730_class1	tiles_2000
41	54	1840.5	1482.5	1	519H0Q_CD3_100_ER1 - 2015-11-16 13.38.38_x52245_y73730_class1	tiles_2000
42	54	1820.5	1426.5	1	519H0Q_CD3_100_ER1 - 2015-11-16 13.38.38_x52245_y73730_class1	tiles_2000
43	54	1682.5	1424.5	1	519H0Q_CD3_100_ER1 - 2015-11-16 13.38.38_x52245_y73730_class1	tiles_2000
44	54	1534.5	1365.5	1	519H0Q_CD3_100_ER1 - 2015-11-16 13.38.38_x52245_y73730_class1	tiles_2000
45	54	1424.5	1394.5	1	519H0Q_CD3_100_ER1 - 2015-11-16 13.38.38_x52245_y73730_class1	tiles_2000
46	54	1221.5	1271.5	1	519H0Q_CD3_100_ER1 - 2015-11-16 13.38.38_x52245_y73730_class1	tiles_2000
47	54	1449.5	1136.5	1	519H0Q_CD3_100_ER1 - 2015-11-16 13.38.38_x52245_y73730_class1	tiles_2000
48	54	1670.5	1094.5	1	519H0Q_CD3_100_ER1 - 2015-11-16 13.38.38_x52245_y73730_class1	tiles_2000
49	54	1376.5	1024.5	1	519H0Q_CD3_100_ER1 - 2015-11-16 13.38.38_x52245_y73730_class1	tiles_2000
50	54	1440.5	678.5	1	519H0Q_CD3_100_ER1 - 2015-11-16 13.38.38_x52245_y73730_class1	tiles_2000
51	54	1609.5	517.5	1	519H0Q_CD3_100_ER1 - 2015-11-16 13.38.38_x52245_y73730_class1	tiles_2000
52	54	1668.5	430.5	1	519H0Q_CD3_100_ER1 - 2015-11-16 13.38.38_x52245_y73730_class1	tiles_2000
53	54	1896.5	663.5	1	519H0Q_CD3_100_ER1 - 2015-11-16 13.38.38_x52245_y73730_class1	tiles_2000
54	54	1934.5	140.5	1	519H0Q_CD3_100_ER1 - 2015-11-16 13.38.38_x52245_y73730_class1	tiles_2000
