# Supplementary material for: Robust and accurate quantification of biomarkers of immune cells in lung cancer micro-environment using deep convolutional neural networks
Source: PeerJ. 2019 Apr 10;7:e6335. doi: 10.7717/peerj.6335 (PMC6462181; doi:10.7717/peerj.6335)
Supplement: Supplemental Information 2 — The positions of the positive cells were detected by four independent human observers on at least 64 different validation images. Each csv file stored in the zip archive represents the positive cell count and their position per person and validation image. [file peerj-07-6335-s002.zip › validation-observers/person3/519H0Q_CD3_100_ER1 - 2015-11-16 13.38.38_x64635_y36787_class1.csv]

f_markerId	f_nrOfMarkers	f_x	f_y	l_GTR	i_imagefile	i_subfolder
1	122	12.5	134.5	1	519H0Q_CD3_100_ER1 - 2015-11-16 13.38.38_x64635_y36787_class1	Lilija
2	122	143.5	106.5	1	519H0Q_CD3_100_ER1 - 2015-11-16 13.38.38_x64635_y36787_class1	Lilija
3	122	153.5	276.5	1	519H0Q_CD3_100_ER1 - 2015-11-16 13.38.38_x64635_y36787_class1	Lilija
4	122	262.5	192.5	1	519H0Q_CD3_100_ER1 - 2015-11-16 13.38.38_x64635_y36787_class1	Lilija
5	122	286.5	98.5	1	519H0Q_CD3_100_ER1 - 2015-11-16 13.38.38_x64635_y36787_class1	Lilija
6	122	243.5	104.5	1	519H0Q_CD3_100_ER1 - 2015-11-16 13.38.38_x64635_y36787_class1	Lilija
7	122	381.5	287.5	1	519H0Q_CD3_100_ER1 - 2015-11-16 13.38.38_x64635_y36787_class1	Lilija
8	122	406.5	308.5	1	519H0Q_CD3_100_ER1 - 2015-11-16 13.38.38_x64635_y36787_class1	Lilija
9	122	290.5	383.5	1	519H0Q_CD3_100_ER1 - 2015-11-16 13.38.38_x64635_y36787_class1	Lilija
10	122	339.5	354.5	1	519H0Q_CD3_100_ER1 - 2015-11-16 13.38.38_x64635_y36787_class1	Lilija
11	122	542.5	267.5	1	519H0Q_CD3_100_ER1 - 2015-11-16 13.38.38_x64635_y36787_class1	Lilija
12	122	731.5	603.5	1	519H0Q_CD3_100_ER1 - 2015-11-16 13.38.38_x64635_y36787_class1	Lilija
13	122	642.5	611.5	1	519H0Q_CD3_100_ER1 - 2015-11-16 13.38.38_x64635_y36787_class1	Lilija
14	122	489.5	627.5	1	519H0Q_CD3_100_ER1 - 2015-11-16 13.38.38_x64635_y36787_class1	Lilija
15	122	112.5	697.5	1	519H0Q_CD3_100_ER1 - 2015-11-16 13.38.38_x64635_y36787_class1	Lilija
16	122	167.5	975.5	1	519H0Q_CD3_100_ER1 - 2015-11-16 13.38.38_x64635_y36787_class1	Lilija
17	122	178.5	1227.5	1	519H0Q_CD3_100_ER1 - 2015-11-16 13.38.38_x64635_y36787_class1	Lilija
18	122	195.5	1307.5	1	519H0Q_CD3_100_ER1 - 2015-11-16 13.38.38_x64635_y36787_class1	Lilija
19	122	186.5	1466.5	1	519H0Q_CD3_100_ER1 - 2015-11-16 13.38.38_x64635_y36787_class1	Lilija
20	122	234.5	1473.5	1	519H0Q_CD3_100_ER1 - 2015-11-16 13.38.38_x64635_y36787_class1	Lilija
21	122	234.5	1541.5	1	519H0Q_CD3_100_ER1 - 2015-11-16 13.38.38_x64635_y36787_class1	Lilija
22	122	311.5	1559.5	1	519H0Q_CD3_100_ER1 - 2015-11-16 13.38.38_x64635_y36787_class1	Lilija
23	122	367.5	1590.5	1	519H0Q_CD3_100_ER1 - 2015-11-16 13.38.38_x64635_y36787_class1	Lilija
24	122	295.5	1460.5	1	519H0Q_CD3_100_ER1 - 2015-11-16 13.38.38_x64635_y36787_class1	Lilija
25	122	325.5	1419.5	1	519H0Q_CD3_100_ER1 - 2015-11-16 13.38.38_x64635_y36787_class1	Lilija
26	122	98.5	1812.5	1	519H0Q_CD3_100_ER1 - 2015-11-16 13.38.38_x64635_y36787_class1	Lilija
27	122	35.5	1757.5	1	519H0Q_CD3_100_ER1 - 2015-11-16 13.38.38_x64635_y36787_class1	Lilija
28	122	137.5	1646.5	1	519H0Q_CD3_100_ER1 - 2015-11-16 13.38.38_x64635_y36787_class1	Lilija
29	122	268.5	1681.5	1	519H0Q_CD3_100_ER1 - 2015-11-16 13.38.38_x64635_y36787_class1	Lilija
30	122	115.5	1863.5	1	519H0Q_CD3_100_ER1 - 2015-11-16 13.38.38_x64635_y36787_class1	Lilija
31	122	153.5	1854.5	1	519H0Q_CD3_100_ER1 - 2015-11-16 13.38.38_x64635_y36787_class1	Lilija
32	122	187.5	1885.5	1	519H0Q_CD3_100_ER1 - 2015-11-16 13.38.38_x64635_y36787_class1	Lilija
33	122	115.5	1948.5	1	519H0Q_CD3_100_ER1 - 2015-11-16 13.38.38_x64635_y36787_class1	Lilija
34	122	245.5	1829.5	1	519H0Q_CD3_100_ER1 - 2015-11-16 13.38.38_x64635_y36787_class1	Lilija
35	122	268.5	1865.5	1	519H0Q_CD3_100_ER1 - 2015-11-16 13.38.38_x64635_y36787_class1	Lilija
36	122	283.5	1946.5	1	519H0Q_CD3_100_ER1 - 2015-11-16 13.38.38_x64635_y36787_class1	Lilija
37	122	364.5	1965.5	1	519H0Q_CD3_100_ER1 - 2015-11-16 13.38.38_x64635_y36787_class1	Lilija
38	122	448.5	1873.5	1	519H0Q_CD3_100_ER1 - 2015-11-16 13.38.38_x64635_y36787_class1	Lilija
39	122	575.5	1923.5	1	519H0Q_CD3_100_ER1 - 2015-11-16 13.38.38_x64635_y36787_class1	Lilija
40	122	509.5	1971.5	1	519H0Q_CD3_100_ER1 - 2015-11-16 13.38.38_x64635_y36787_class1	Lilija
41	122	430.5	1746.5	1	519H0Q_CD3_100_ER1 - 2015-11-16 13.38.38_x64635_y36787_class1	Lilija
42	122	698.5	1795.5	1	519H0Q_CD3_100_ER1 - 2015-11-16 13.38.38_x64635_y36787_class1	Lilija
43	122	661.5	1895.5	1	519H0Q_CD3_100_ER1 - 2015-11-16 13.38.38_x64635_y36787_class1	Lilija
44	122	705.5	1957.5	1	519H0Q_CD3_100_ER1 - 2015-11-16 13.38.38_x64635_y36787_class1	Lilija
45	122	900.5	1798.5	1	519H0Q_CD3_100_ER1 - 2015-11-16 13.38.38_x64635_y36787_class1	Lilija
46	122	917.5	1835.5	1	519H0Q_CD3_100_ER1 - 2015-11-16 13.38.38_x64635_y36787_class1	Lilija
47	122	1007.5	1921.5	1	519H0Q_CD3_100_ER1 - 2015-11-16 13.38.38_x64635_y36787_class1	Lilija
48	122	1063.5	1763.5	1	519H0Q_CD3_100_ER1 - 2015-11-16 13.38.38_x64635_y36787_class1	Lilija
49	122	1163.5	1723.5	1	519H0Q_CD3_100_ER1 - 2015-11-16 13.38.38_x64635_y36787_class1	Lilija
50	122	1286.5	1673.5	1	519H0Q_CD3_100_ER1 - 2015-11-16 13.38.38_x64635_y36787_class1	Lilija
51	122	1185.5	1926.5	1	519H0Q_CD3_100_ER1 - 2015-11-16 13.38.38_x64635_y36787_class1	Lilija
52	122	1147.5	1818.5	1	519H0Q_CD3_100_ER1 - 2015-11-16 13.38.38_x64635_y36787_class1	Lilija
53	122	1393.5	1982.5	1	519H0Q_CD3_100_ER1 - 2015-11-16 13.38.38_x64635_y36787_class1	Lilija
54	122	1360.5	1956.5	1	519H0Q_CD3_100_ER1 - 2015-11-16 13.38.38_x64635_y36787_class1	Lilija
55	122	1393.5	1862.5	1	519H0Q_CD3_100_ER1 - 2015-11-16 13.38.38_x64635_y36787_class1	Lilija
56	122	1499.5	1770.5	1	519H0Q_CD3_100_ER1 - 2015-11-16 13.38.38_x64635_y36787_class1	Lilija
57	122	1363.5	1391.5	1	519H0Q_CD3_100_ER1 - 2015-11-16 13.38.38_x64635_y36787_class1	Lilija
58	122	1363.5	1441.5	1	519H0Q_CD3_100_ER1 - 2015-11-16 13.38.38_x64635_y36787_class1	Lilija
59	122	1205.5	1535.5	1	519H0Q_CD3_100_ER1 - 2015-11-16 13.38.38_x64635_y36787_class1	Lilija
60	122	1093.5	1548.5	1	519H0Q_CD3_100_ER1 - 2015-11-16 13.38.38_x64635_y36787_class1	Lilija
61	122	1008.5	1297.5	1	519H0Q_CD3_100_ER1 - 2015-11-16 13.38.38_x64635_y36787_class1	Lilija
62	122	1113.5	1282.5	1	519H0Q_CD3_100_ER1 - 2015-11-16 13.38.38_x64635_y36787_class1	Lilija
63	122	1060.5	1105.5	1	519H0Q_CD3_100_ER1 - 2015-11-16 13.38.38_x64635_y36787_class1	Lilija
64	122	1152.5	1229.5	1	519H0Q_CD3_100_ER1 - 2015-11-16 13.38.38_x64635_y36787_class1	Lilija
65	122	430.5	1275.5	1	519H0Q_CD3_100_ER1 - 2015-11-16 13.38.38_x64635_y36787_class1	Lilija
66	122	398.5	1236.5	1	519H0Q_CD3_100_ER1 - 2015-11-16 13.38.38_x64635_y36787_class1	Lilija
67	122	342.5	1107.5	1	519H0Q_CD3_100_ER1 - 2015-11-16 13.38.38_x64635_y36787_class1	Lilija
68	122	470.5	903.5	1	519H0Q_CD3_100_ER1 - 2015-11-16 13.38.38_x64635_y36787_class1	Lilija
69	122	612.5	828.5	1	519H0Q_CD3_100_ER1 - 2015-11-16 13.38.38_x64635_y36787_class1	Lilija
70	122	808.5	1002.5	1	519H0Q_CD3_100_ER1 - 2015-11-16 13.38.38_x64635_y36787_class1	Lilija
71	122	1108.5	819.5	1	519H0Q_CD3_100_ER1 - 2015-11-16 13.38.38_x64635_y36787_class1	Lilija
72	122	1074.5	697.5	1	519H0Q_CD3_100_ER1 - 2015-11-16 13.38.38_x64635_y36787_class1	Lilija
73	122	916.5	580.5	1	519H0Q_CD3_100_ER1 - 2015-11-16 13.38.38_x64635_y36787_class1	Lilija
74	122	958.5	517.5	1	519H0Q_CD3_100_ER1 - 2015-11-16 13.38.38_x64635_y36787_class1	Lilija
75	122	922.5	300.5	1	519H0Q_CD3_100_ER1 - 2015-11-16 13.38.38_x64635_y36787_class1	Lilija
76	122	961.5	84.5	1	519H0Q_CD3_100_ER1 - 2015-11-16 13.38.38_x64635_y36787_class1	Lilija
77	122	1063.5	172.5	1	519H0Q_CD3_100_ER1 - 2015-11-16 13.38.38_x64635_y36787_class1	Lilija
78	122	1064.5	283.5	1	519H0Q_CD3_100_ER1 - 2015-11-16 13.38.38_x64635_y36787_class1	Lilija
79	122	1100.5	268.5	1	519H0Q_CD3_100_ER1 - 2015-11-16 13.38.38_x64635_y36787_class1	Lilija
80	122	1160.5	179.5	1	519H0Q_CD3_100_ER1 - 2015-11-16 13.38.38_x64635_y36787_class1	Lilija
81	122	1246.5	176.5	1	519H0Q_CD3_100_ER1 - 2015-11-16 13.38.38_x64635_y36787_class1	Lilija
82	122	1127.5	337.5	1	519H0Q_CD3_100_ER1 - 2015-11-16 13.38.38_x64635_y36787_class1	Lilija
83	122	1089.5	390.5	1	519H0Q_CD3_100_ER1 - 2015-11-16 13.38.38_x64635_y36787_class1	Lilija
84	122	1080.5	450.5	1	519H0Q_CD3_100_ER1 - 2015-11-16 13.38.38_x64635_y36787_class1	Lilija
85	122	1444.5	623.5	1	519H0Q_CD3_100_ER1 - 2015-11-16 13.38.38_x64635_y36787_class1	Lilija
86	122	1534.5	365.5	1	519H0Q_CD3_100_ER1 - 2015-11-16 13.38.38_x64635_y36787_class1	Lilija
87	122	1502.5	334.5	1	519H0Q_CD3_100_ER1 - 2015-11-16 13.38.38_x64635_y36787_class1	Lilija
88	122	1483.5	165.5	1	519H0Q_CD3_100_ER1 - 2015-11-16 13.38.38_x64635_y36787_class1	Lilija
89	122	1512.5	186.5	1	519H0Q_CD3_100_ER1 - 2015-11-16 13.38.38_x64635_y36787_class1	Lilija
90	122	1549.5	189.5	1	519H0Q_CD3_100_ER1 - 2015-11-16 13.38.38_x64635_y36787_class1	Lilija
91	122	1615.5	226.5	1	519H0Q_CD3_100_ER1 - 2015-11-16 13.38.38_x64635_y36787_class1	Lilija
92	122	1604.5	81.5	1	519H0Q_CD3_100_ER1 - 2015-11-16 13.38.38_x64635_y36787_class1	Lilija
93	122	1716.5	56.5	1	519H0Q_CD3_100_ER1 - 2015-11-16 13.38.38_x64635_y36787_class1	Lilija
94	122	1781.5	412.5	1	519H0Q_CD3_100_ER1 - 2015-11-16 13.38.38_x64635_y36787_class1	Lilija
95	122	1754.5	350.5	1	519H0Q_CD3_100_ER1 - 2015-11-16 13.38.38_x64635_y36787_class1	Lilija
96	122	1720.5	378.5	1	519H0Q_CD3_100_ER1 - 2015-11-16 13.38.38_x64635_y36787_class1	Lilija
97	122	1649.5	428.5	1	519H0Q_CD3_100_ER1 - 2015-11-16 13.38.38_x64635_y36787_class1	Lilija
98	122	1632.5	364.5	1	519H0Q_CD3_100_ER1 - 2015-11-16 13.38.38_x64635_y36787_class1	Lilija
99	122	1884.5	295.5	1	519H0Q_CD3_100_ER1 - 2015-11-16 13.38.38_x64635_y36787_class1	Lilija
100	122	1921.5	226.5	1	519H0Q_CD3_100_ER1 - 2015-11-16 13.38.38_x64635_y36787_class1	Lilija
101	122	1971.5	212.5	1	519H0Q_CD3_100_ER1 - 2015-11-16 13.38.38_x64635_y36787_class1	Lilija
102	122	1979.5	254.5	1	519H0Q_CD3_100_ER1 - 2015-11-16 13.38.38_x64635_y36787_class1	Lilija
103	122	1981.5	558.5	1	519H0Q_CD3_100_ER1 - 2015-11-16 13.38.38_x64635_y36787_class1	Lilija
104	122	1931.5	439.5	1	519H0Q_CD3_100_ER1 - 2015-11-16 13.38.38_x64635_y36787_class1	Lilija
105	122	1720.5	706.5	1	519H0Q_CD3_100_ER1 - 2015-11-16 13.38.38_x64635_y36787_class1	Lilija
106	122	1451.5	850.5	1	519H0Q_CD3_100_ER1 - 2015-11-16 13.38.38_x64635_y36787_class1	Lilija
107	122	1407.5	891.5	1	519H0Q_CD3_100_ER1 - 2015-11-16 13.38.38_x64635_y36787_class1	Lilija
108	122	1440.5	1021.5	1	519H0Q_CD3_100_ER1 - 2015-11-16 13.38.38_x64635_y36787_class1	Lilija
109	122	1405.5	1083.5	1	519H0Q_CD3_100_ER1 - 2015-11-16 13.38.38_x64635_y36787_class1	Lilija
110	122	1513.5	1008.5	1	519H0Q_CD3_100_ER1 - 2015-11-16 13.38.38_x64635_y36787_class1	Lilija
111	122	1534.5	963.5	1	519H0Q_CD3_100_ER1 - 2015-11-16 13.38.38_x64635_y36787_class1	Lilija
112	122	1407.5	567.5	1	519H0Q_CD3_100_ER1 - 2015-11-16 13.38.38_x64635_y36787_class1	Lilija
113	122	1407.5	1377.5	1	519H0Q_CD3_100_ER1 - 2015-11-16 13.38.38_x64635_y36787_class1	Lilija
114	122	1451.5	1429.5	1	519H0Q_CD3_100_ER1 - 2015-11-16 13.38.38_x64635_y36787_class1	Lilija
115	122	1585.5	1426.5	1	519H0Q_CD3_100_ER1 - 2015-11-16 13.38.38_x64635_y36787_class1	Lilija
116	122	1640.5	1368.5	1	519H0Q_CD3_100_ER1 - 2015-11-16 13.38.38_x64635_y36787_class1	Lilija
117	122	1554.5	1491.5	1	519H0Q_CD3_100_ER1 - 2015-11-16 13.38.38_x64635_y36787_class1	Lilija
118	122	1957.5	1605.5	1	519H0Q_CD3_100_ER1 - 2015-11-16 13.38.38_x64635_y36787_class1	Lilija
119	122	1907.5	1171.5	1	519H0Q_CD3_100_ER1 - 2015-11-16 13.38.38_x64635_y36787_class1	Lilija
120	122	1821.5	1024.5	1	519H0Q_CD3_100_ER1 - 2015-11-16 13.38.38_x64635_y36787_class1	Lilija
121	122	1435.5	587.5	1	519H0Q_CD3_100_ER1 - 2015-11-16 13.38.38_x64635_y36787_class1	Lilija
122	122	400.5	1377.5	1	519H0Q_CD3_100_ER1 - 2015-11-16 13.38.38_x64635_y36787_class1	Lilija
