# Supplementary material for: Robust and accurate quantification of biomarkers of immune cells in lung cancer micro-environment using deep convolutional neural networks
Source: PeerJ. 2019 Apr 10;7:e6335. doi: 10.7717/peerj.6335 (PMC6462181; doi:10.7717/peerj.6335)
Supplement: Supplemental Information 2 — The positions of the positive cells were detected by four independent human observers on at least 64 different validation images. Each csv file stored in the zip archive represents the positive cell count and their position per person and validation image. [file peerj-07-6335-s002.zip › validation-observers/person3/519H0Q_CD3_100_ER1 - 2015-11-16 13.38.38_x69556_y65025_class1.csv]

f_markerId	f_nrOfMarkers	f_x	f_y	l_GTR	i_imagefile	i_subfolder
1	99	350.5	56.5	1	519H0Q_CD3_100_ER1 - 2015-11-16 13.38.38_x69556_y65025_class1	Lilija
2	99	154.5	520.5	1	519H0Q_CD3_100_ER1 - 2015-11-16 13.38.38_x69556_y65025_class1	Lilija
3	99	309.5	591.5	1	519H0Q_CD3_100_ER1 - 2015-11-16 13.38.38_x69556_y65025_class1	Lilija
4	99	409.5	462.5	1	519H0Q_CD3_100_ER1 - 2015-11-16 13.38.38_x69556_y65025_class1	Lilija
5	99	398.5	777.5	1	519H0Q_CD3_100_ER1 - 2015-11-16 13.38.38_x69556_y65025_class1	Lilija
6	99	60.5	1144.5	1	519H0Q_CD3_100_ER1 - 2015-11-16 13.38.38_x69556_y65025_class1	Lilija
7	99	231.5	1043.5	1	519H0Q_CD3_100_ER1 - 2015-11-16 13.38.38_x69556_y65025_class1	Lilija
8	99	425.5	1027.5	1	519H0Q_CD3_100_ER1 - 2015-11-16 13.38.38_x69556_y65025_class1	Lilija
9	99	318.5	1144.5	1	519H0Q_CD3_100_ER1 - 2015-11-16 13.38.38_x69556_y65025_class1	Lilija
10	99	226.5	1402.5	1	519H0Q_CD3_100_ER1 - 2015-11-16 13.38.38_x69556_y65025_class1	Lilija
11	99	212.5	1279.5	1	519H0Q_CD3_100_ER1 - 2015-11-16 13.38.38_x69556_y65025_class1	Lilija
12	99	82.5	1227.5	1	519H0Q_CD3_100_ER1 - 2015-11-16 13.38.38_x69556_y65025_class1	Lilija
13	99	137.5	1290.5	1	519H0Q_CD3_100_ER1 - 2015-11-16 13.38.38_x69556_y65025_class1	Lilija
14	99	287.5	1341.5	1	519H0Q_CD3_100_ER1 - 2015-11-16 13.38.38_x69556_y65025_class1	Lilija
15	99	328.5	1236.5	1	519H0Q_CD3_100_ER1 - 2015-11-16 13.38.38_x69556_y65025_class1	Lilija
16	99	334.5	1194.5	1	519H0Q_CD3_100_ER1 - 2015-11-16 13.38.38_x69556_y65025_class1	Lilija
17	99	189.5	1154.5	1	519H0Q_CD3_100_ER1 - 2015-11-16 13.38.38_x69556_y65025_class1	Lilija
18	99	203.5	1194.5	1	519H0Q_CD3_100_ER1 - 2015-11-16 13.38.38_x69556_y65025_class1	Lilija
19	99	558.5	1527.5	1	519H0Q_CD3_100_ER1 - 2015-11-16 13.38.38_x69556_y65025_class1	Lilija
20	99	286.5	1634.5	1	519H0Q_CD3_100_ER1 - 2015-11-16 13.38.38_x69556_y65025_class1	Lilija
21	99	469.5	1979.5	1	519H0Q_CD3_100_ER1 - 2015-11-16 13.38.38_x69556_y65025_class1	Lilija
24	99	544.5	1970.5	1	519H0Q_CD3_100_ER1 - 2015-11-16 13.38.38_x69556_y65025_class1	Lilija
25	99	600.5	1957.5	1	519H0Q_CD3_100_ER1 - 2015-11-16 13.38.38_x69556_y65025_class1	Lilija
26	99	537.5	1934.5	1	519H0Q_CD3_100_ER1 - 2015-11-16 13.38.38_x69556_y65025_class1	Lilija
27	99	614.5	1817.5	1	519H0Q_CD3_100_ER1 - 2015-11-16 13.38.38_x69556_y65025_class1	Lilija
28	99	664.5	1596.5	1	519H0Q_CD3_100_ER1 - 2015-11-16 13.38.38_x69556_y65025_class1	Lilija
29	99	697.5	1501.5	1	519H0Q_CD3_100_ER1 - 2015-11-16 13.38.38_x69556_y65025_class1	Lilija
30	99	609.5	1451.5	1	519H0Q_CD3_100_ER1 - 2015-11-16 13.38.38_x69556_y65025_class1	Lilija
31	99	520.5	1346.5	1	519H0Q_CD3_100_ER1 - 2015-11-16 13.38.38_x69556_y65025_class1	Lilija
32	99	495.5	1179.5	1	519H0Q_CD3_100_ER1 - 2015-11-16 13.38.38_x69556_y65025_class1	Lilija
33	99	561.5	1247.5	1	519H0Q_CD3_100_ER1 - 2015-11-16 13.38.38_x69556_y65025_class1	Lilija
34	99	824.5	1410.5	1	519H0Q_CD3_100_ER1 - 2015-11-16 13.38.38_x69556_y65025_class1	Lilija
35	99	845.5	1433.5	1	519H0Q_CD3_100_ER1 - 2015-11-16 13.38.38_x69556_y65025_class1	Lilija
36	99	750.5	1249.5	1	519H0Q_CD3_100_ER1 - 2015-11-16 13.38.38_x69556_y65025_class1	Lilija
37	99	833.5	1283.5	1	519H0Q_CD3_100_ER1 - 2015-11-16 13.38.38_x69556_y65025_class1	Lilija
38	99	877.5	1229.5	1	519H0Q_CD3_100_ER1 - 2015-11-16 13.38.38_x69556_y65025_class1	Lilija
39	99	877.5	1149.5	1	519H0Q_CD3_100_ER1 - 2015-11-16 13.38.38_x69556_y65025_class1	Lilija
40	99	910.5	1158.5	1	519H0Q_CD3_100_ER1 - 2015-11-16 13.38.38_x69556_y65025_class1	Lilija
41	99	922.5	1296.5	1	519H0Q_CD3_100_ER1 - 2015-11-16 13.38.38_x69556_y65025_class1	Lilija
42	99	927.5	1341.5	1	519H0Q_CD3_100_ER1 - 2015-11-16 13.38.38_x69556_y65025_class1	Lilija
43	99	1080.5	1380.5	1	519H0Q_CD3_100_ER1 - 2015-11-16 13.38.38_x69556_y65025_class1	Lilija
44	99	852.5	1893.5	1	519H0Q_CD3_100_ER1 - 2015-11-16 13.38.38_x69556_y65025_class1	Lilija
45	99	1124.5	1937.5	1	519H0Q_CD3_100_ER1 - 2015-11-16 13.38.38_x69556_y65025_class1	Lilija
46	99	1136.5	1774.5	1	519H0Q_CD3_100_ER1 - 2015-11-16 13.38.38_x69556_y65025_class1	Lilija
47	99	1313.5	1834.5	1	519H0Q_CD3_100_ER1 - 2015-11-16 13.38.38_x69556_y65025_class1	Lilija
48	99	1247.5	1685.5	1	519H0Q_CD3_100_ER1 - 2015-11-16 13.38.38_x69556_y65025_class1	Lilija
49	99	1593.5	1981.5	1	519H0Q_CD3_100_ER1 - 2015-11-16 13.38.38_x69556_y65025_class1	Lilija
50	99	1555.5	1876.5	1	519H0Q_CD3_100_ER1 - 2015-11-16 13.38.38_x69556_y65025_class1	Lilija
51	99	1393.5	1646.5	1	519H0Q_CD3_100_ER1 - 2015-11-16 13.38.38_x69556_y65025_class1	Lilija
52	99	1774.5	1793.5	1	519H0Q_CD3_100_ER1 - 2015-11-16 13.38.38_x69556_y65025_class1	Lilija
53	99	1691.5	1584.5	1	519H0Q_CD3_100_ER1 - 2015-11-16 13.38.38_x69556_y65025_class1	Lilija
54	99	1676.5	1479.5	1	519H0Q_CD3_100_ER1 - 2015-11-16 13.38.38_x69556_y65025_class1	Lilija
55	99	1770.5	1443.5	1	519H0Q_CD3_100_ER1 - 2015-11-16 13.38.38_x69556_y65025_class1	Lilija
56	99	1845.5	1548.5	1	519H0Q_CD3_100_ER1 - 2015-11-16 13.38.38_x69556_y65025_class1	Lilija
57	99	1910.5	1460.5	1	519H0Q_CD3_100_ER1 - 2015-11-16 13.38.38_x69556_y65025_class1	Lilija
58	99	1878.5	1429.5	1	519H0Q_CD3_100_ER1 - 2015-11-16 13.38.38_x69556_y65025_class1	Lilija
59	99	1735.5	1391.5	1	519H0Q_CD3_100_ER1 - 2015-11-16 13.38.38_x69556_y65025_class1	Lilija
60	99	1652.5	1333.5	1	519H0Q_CD3_100_ER1 - 2015-11-16 13.38.38_x69556_y65025_class1	Lilija
61	99	1913.5	1346.5	1	519H0Q_CD3_100_ER1 - 2015-11-16 13.38.38_x69556_y65025_class1	Lilija
62	99	1932.5	1157.5	1	519H0Q_CD3_100_ER1 - 2015-11-16 13.38.38_x69556_y65025_class1	Lilija
63	99	1862.5	1085.5	1	519H0Q_CD3_100_ER1 - 2015-11-16 13.38.38_x69556_y65025_class1	Lilija
64	99	1990.5	1204.5	1	519H0Q_CD3_100_ER1 - 2015-11-16 13.38.38_x69556_y65025_class1	Lilija
65	99	1451.5	1221.5	1	519H0Q_CD3_100_ER1 - 2015-11-16 13.38.38_x69556_y65025_class1	Lilija
66	99	1146.5	1269.5	1	519H0Q_CD3_100_ER1 - 2015-11-16 13.38.38_x69556_y65025_class1	Lilija
67	99	749.5	952.5	1	519H0Q_CD3_100_ER1 - 2015-11-16 13.38.38_x69556_y65025_class1	Lilija
68	99	755.5	739.5	1	519H0Q_CD3_100_ER1 - 2015-11-16 13.38.38_x69556_y65025_class1	Lilija
69	99	839.5	741.5	1	519H0Q_CD3_100_ER1 - 2015-11-16 13.38.38_x69556_y65025_class1	Lilija
70	99	869.5	719.5	1	519H0Q_CD3_100_ER1 - 2015-11-16 13.38.38_x69556_y65025_class1	Lilija
71	99	835.5	686.5	1	519H0Q_CD3_100_ER1 - 2015-11-16 13.38.38_x69556_y65025_class1	Lilija
72	99	914.5	561.5	1	519H0Q_CD3_100_ER1 - 2015-11-16 13.38.38_x69556_y65025_class1	Lilija
73	99	933.5	525.5	1	519H0Q_CD3_100_ER1 - 2015-11-16 13.38.38_x69556_y65025_class1	Lilija
74	99	902.5	436.5	1	519H0Q_CD3_100_ER1 - 2015-11-16 13.38.38_x69556_y65025_class1	Lilija
75	99	709.5	469.5	1	519H0Q_CD3_100_ER1 - 2015-11-16 13.38.38_x69556_y65025_class1	Lilija
76	99	659.5	250.5	1	519H0Q_CD3_100_ER1 - 2015-11-16 13.38.38_x69556_y65025_class1	Lilija
77	99	756.5	322.5	1	519H0Q_CD3_100_ER1 - 2015-11-16 13.38.38_x69556_y65025_class1	Lilija
78	99	870.5	306.5	1	519H0Q_CD3_100_ER1 - 2015-11-16 13.38.38_x69556_y65025_class1	Lilija
79	99	988.5	573.5	1	519H0Q_CD3_100_ER1 - 2015-11-16 13.38.38_x69556_y65025_class1	Lilija
80	99	980.5	426.5	1	519H0Q_CD3_100_ER1 - 2015-11-16 13.38.38_x69556_y65025_class1	Lilija
81	99	1049.5	548.5	1	519H0Q_CD3_100_ER1 - 2015-11-16 13.38.38_x69556_y65025_class1	Lilija
82	99	1136.5	506.5	1	519H0Q_CD3_100_ER1 - 2015-11-16 13.38.38_x69556_y65025_class1	Lilija
83	99	1258.5	528.5	1	519H0Q_CD3_100_ER1 - 2015-11-16 13.38.38_x69556_y65025_class1	Lilija
84	99	1230.5	218.5	1	519H0Q_CD3_100_ER1 - 2015-11-16 13.38.38_x69556_y65025_class1	Lilija
85	99	1215.5	184.5	1	519H0Q_CD3_100_ER1 - 2015-11-16 13.38.38_x69556_y65025_class1	Lilija
86	99	1205.5	137.5	1	519H0Q_CD3_100_ER1 - 2015-11-16 13.38.38_x69556_y65025_class1	Lilija
87	99	1355.5	426.5	1	519H0Q_CD3_100_ER1 - 2015-11-16 13.38.38_x69556_y65025_class1	Lilija
88	99	1546.5	458.5	1	519H0Q_CD3_100_ER1 - 2015-11-16 13.38.38_x69556_y65025_class1	Lilija
89	99	1229.5	320.5	1	519H0Q_CD3_100_ER1 - 2015-11-16 13.38.38_x69556_y65025_class1	Lilija
90	99	1741.5	589.5	1	519H0Q_CD3_100_ER1 - 2015-11-16 13.38.38_x69556_y65025_class1	Lilija
91	99	1796.5	581.5	1	519H0Q_CD3_100_ER1 - 2015-11-16 13.38.38_x69556_y65025_class1	Lilija
92	99	1810.5	545.5	1	519H0Q_CD3_100_ER1 - 2015-11-16 13.38.38_x69556_y65025_class1	Lilija
93	99	1832.5	519.5	1	519H0Q_CD3_100_ER1 - 2015-11-16 13.38.38_x69556_y65025_class1	Lilija
94	99	1862.5	971.5	1	519H0Q_CD3_100_ER1 - 2015-11-16 13.38.38_x69556_y65025_class1	Lilija
95	99	1871.5	883.5	1	519H0Q_CD3_100_ER1 - 2015-11-16 13.38.38_x69556_y65025_class1	Lilija
96	99	1699.5	992.5	1	519H0Q_CD3_100_ER1 - 2015-11-16 13.38.38_x69556_y65025_class1	Lilija
97	99	1250.5	1097.5	1	519H0Q_CD3_100_ER1 - 2015-11-16 13.38.38_x69556_y65025_class1	Lilija
98	99	1124.5	359.5	1	519H0Q_CD3_100_ER1 - 2015-11-16 13.38.38_x69556_y65025_class1	Lilija
99	99	1177.5	245.5	1	519H0Q_CD3_100_ER1 - 2015-11-16 13.38.38_x69556_y65025_class1	Lilija
100	99	1085.5	620.5	1	519H0Q_CD3_100_ER1 - 2015-11-16 13.38.38_x69556_y65025_class1	Lilija
101	99	1316.5	229.5	1	519H0Q_CD3_100_ER1 - 2015-11-16 13.38.38_x69556_y65025_class1	Lilija
