# Supplementary material for: Robust and accurate quantification of biomarkers of immune cells in lung cancer micro-environment using deep convolutional neural networks
Source: PeerJ. 2019 Apr 10;7:e6335. doi: 10.7717/peerj.6335 (PMC6462181; doi:10.7717/peerj.6335)
Supplement: Supplemental Information 2 — The positions of the positive cells were detected by four independent human observers on at least 64 different validation images. Each csv file stored in the zip archive represents the positive cell count and their position per person and validation image. [file peerj-07-6335-s002.zip › validation-observers/person3/519H0Q_CD8_100_ER2 - 2015-11-16 15.18.46_x22347_y55345_class1.csv]

f_markerId	f_nrOfMarkers	f_x	f_y	l_GTR	i_imagefile	i_subfolder
1	85	569.5	828.5	1	519H0Q_CD8_100_ER2 - 2015-11-16 15.18.46_x22347_y55345_class1	Lilija
2	85	494.5	964.5	1	519H0Q_CD8_100_ER2 - 2015-11-16 15.18.46_x22347_y55345_class1	Lilija
4	85	90.5	1032.5	1	519H0Q_CD8_100_ER2 - 2015-11-16 15.18.46_x22347_y55345_class1	Lilija
5	85	234.5	892.5	1	519H0Q_CD8_100_ER2 - 2015-11-16 15.18.46_x22347_y55345_class1	Lilija
6	85	450.5	1235.5	1	519H0Q_CD8_100_ER2 - 2015-11-16 15.18.46_x22347_y55345_class1	Lilija
7	85	480.5	1354.5	1	519H0Q_CD8_100_ER2 - 2015-11-16 15.18.46_x22347_y55345_class1	Lilija
8	85	491.5	1432.5	1	519H0Q_CD8_100_ER2 - 2015-11-16 15.18.46_x22347_y55345_class1	Lilija
9	85	489.5	1555.5	1	519H0Q_CD8_100_ER2 - 2015-11-16 15.18.46_x22347_y55345_class1	Lilija
10	85	411.5	1641.5	1	519H0Q_CD8_100_ER2 - 2015-11-16 15.18.46_x22347_y55345_class1	Lilija
11	85	351.5	1706.5	1	519H0Q_CD8_100_ER2 - 2015-11-16 15.18.46_x22347_y55345_class1	Lilija
12	85	112.5	1704.5	1	519H0Q_CD8_100_ER2 - 2015-11-16 15.18.46_x22347_y55345_class1	Lilija
13	85	539.5	1585.5	1	519H0Q_CD8_100_ER2 - 2015-11-16 15.18.46_x22347_y55345_class1	Lilija
15	85	598.5	1923.5	1	519H0Q_CD8_100_ER2 - 2015-11-16 15.18.46_x22347_y55345_class1	Lilija
16	85	637.5	1932.5	1	519H0Q_CD8_100_ER2 - 2015-11-16 15.18.46_x22347_y55345_class1	Lilija
17	85	631.5	1987.5	1	519H0Q_CD8_100_ER2 - 2015-11-16 15.18.46_x22347_y55345_class1	Lilija
18	85	825.5	1964.5	1	519H0Q_CD8_100_ER2 - 2015-11-16 15.18.46_x22347_y55345_class1	Lilija
19	85	727.5	1920.5	1	519H0Q_CD8_100_ER2 - 2015-11-16 15.18.46_x22347_y55345_class1	Lilija
20	85	587.5	1635.5	1	519H0Q_CD8_100_ER2 - 2015-11-16 15.18.46_x22347_y55345_class1	Lilija
21	85	556.5	1404.5	1	519H0Q_CD8_100_ER2 - 2015-11-16 15.18.46_x22347_y55345_class1	Lilija
22	85	584.5	1377.5	1	519H0Q_CD8_100_ER2 - 2015-11-16 15.18.46_x22347_y55345_class1	Lilija
23	85	600.5	1286.5	1	519H0Q_CD8_100_ER2 - 2015-11-16 15.18.46_x22347_y55345_class1	Lilija
24	85	587.5	1419.5	1	519H0Q_CD8_100_ER2 - 2015-11-16 15.18.46_x22347_y55345_class1	Lilija
25	85	784.5	1432.5	1	519H0Q_CD8_100_ER2 - 2015-11-16 15.18.46_x22347_y55345_class1	Lilija
26	85	917.5	1691.5	1	519H0Q_CD8_100_ER2 - 2015-11-16 15.18.46_x22347_y55345_class1	Lilija
27	85	900.5	1643.5	1	519H0Q_CD8_100_ER2 - 2015-11-16 15.18.46_x22347_y55345_class1	Lilija
28	85	972.5	1601.5	1	519H0Q_CD8_100_ER2 - 2015-11-16 15.18.46_x22347_y55345_class1	Lilija
29	85	994.5	1651.5	1	519H0Q_CD8_100_ER2 - 2015-11-16 15.18.46_x22347_y55345_class1	Lilija
30	85	1055.5	1648.5	1	519H0Q_CD8_100_ER2 - 2015-11-16 15.18.46_x22347_y55345_class1	Lilija
31	85	994.5	1792.5	1	519H0Q_CD8_100_ER2 - 2015-11-16 15.18.46_x22347_y55345_class1	Lilija
32	85	1007.5	1754.5	1	519H0Q_CD8_100_ER2 - 2015-11-16 15.18.46_x22347_y55345_class1	Lilija
33	85	1060.5	1832.5	1	519H0Q_CD8_100_ER2 - 2015-11-16 15.18.46_x22347_y55345_class1	Lilija
34	85	1110.5	1762.5	1	519H0Q_CD8_100_ER2 - 2015-11-16 15.18.46_x22347_y55345_class1	Lilija
35	85	1193.5	1865.5	1	519H0Q_CD8_100_ER2 - 2015-11-16 15.18.46_x22347_y55345_class1	Lilija
36	85	1335.5	1618.5	1	519H0Q_CD8_100_ER2 - 2015-11-16 15.18.46_x22347_y55345_class1	Lilija
37	85	1022.5	1585.5	1	519H0Q_CD8_100_ER2 - 2015-11-16 15.18.46_x22347_y55345_class1	Lilija
38	85	935.5	1504.5	1	519H0Q_CD8_100_ER2 - 2015-11-16 15.18.46_x22347_y55345_class1	Lilija
39	85	963.5	1244.5	1	519H0Q_CD8_100_ER2 - 2015-11-16 15.18.46_x22347_y55345_class1	Lilija
40	85	917.5	1329.5	1	519H0Q_CD8_100_ER2 - 2015-11-16 15.18.46_x22347_y55345_class1	Lilija
41	85	994.5	1494.5	1	519H0Q_CD8_100_ER2 - 2015-11-16 15.18.46_x22347_y55345_class1	Lilija
42	85	1028.5	1463.5	1	519H0Q_CD8_100_ER2 - 2015-11-16 15.18.46_x22347_y55345_class1	Lilija
43	85	1107.5	1488.5	1	519H0Q_CD8_100_ER2 - 2015-11-16 15.18.46_x22347_y55345_class1	Lilija
44	85	1124.5	1530.5	1	519H0Q_CD8_100_ER2 - 2015-11-16 15.18.46_x22347_y55345_class1	Lilija
45	85	1116.5	1579.5	1	519H0Q_CD8_100_ER2 - 2015-11-16 15.18.46_x22347_y55345_class1	Lilija
46	85	1035.5	1397.5	1	519H0Q_CD8_100_ER2 - 2015-11-16 15.18.46_x22347_y55345_class1	Lilija
47	85	1017.5	1335.5	1	519H0Q_CD8_100_ER2 - 2015-11-16 15.18.46_x22347_y55345_class1	Lilija
48	85	1071.5	1596.5	1	519H0Q_CD8_100_ER2 - 2015-11-16 15.18.46_x22347_y55345_class1	Lilija
49	85	1216.5	1701.5	1	519H0Q_CD8_100_ER2 - 2015-11-16 15.18.46_x22347_y55345_class1	Lilija
50	85	1168.5	1752.5	1	519H0Q_CD8_100_ER2 - 2015-11-16 15.18.46_x22347_y55345_class1	Lilija
51	85	1518.5	1577.5	1	519H0Q_CD8_100_ER2 - 2015-11-16 15.18.46_x22347_y55345_class1	Lilija
52	85	1565.5	1275.5	1	519H0Q_CD8_100_ER2 - 2015-11-16 15.18.46_x22347_y55345_class1	Lilija
53	85	1674.5	1377.5	1	519H0Q_CD8_100_ER2 - 2015-11-16 15.18.46_x22347_y55345_class1	Lilija
54	85	1205.5	1365.5	1	519H0Q_CD8_100_ER2 - 2015-11-16 15.18.46_x22347_y55345_class1	Lilija
55	85	1121.5	1008.5	1	519H0Q_CD8_100_ER2 - 2015-11-16 15.18.46_x22347_y55345_class1	Lilija
56	85	902.5	1144.5	1	519H0Q_CD8_100_ER2 - 2015-11-16 15.18.46_x22347_y55345_class1	Lilija
57	85	850.5	1294.5	1	519H0Q_CD8_100_ER2 - 2015-11-16 15.18.46_x22347_y55345_class1	Lilija
58	85	551.5	1194.5	1	519H0Q_CD8_100_ER2 - 2015-11-16 15.18.46_x22347_y55345_class1	Lilija
59	85	641.5	1135.5	1	519H0Q_CD8_100_ER2 - 2015-11-16 15.18.46_x22347_y55345_class1	Lilija
60	85	573.5	1094.5	1	519H0Q_CD8_100_ER2 - 2015-11-16 15.18.46_x22347_y55345_class1	Lilija
61	85	673.5	1011.5	1	519H0Q_CD8_100_ER2 - 2015-11-16 15.18.46_x22347_y55345_class1	Lilija
62	85	688.5	902.5	1	519H0Q_CD8_100_ER2 - 2015-11-16 15.18.46_x22347_y55345_class1	Lilija
63	85	844.5	1066.5	1	519H0Q_CD8_100_ER2 - 2015-11-16 15.18.46_x22347_y55345_class1	Lilija
64	85	661.5	856.5	1	519H0Q_CD8_100_ER2 - 2015-11-16 15.18.46_x22347_y55345_class1	Lilija
65	85	755.5	623.5	1	519H0Q_CD8_100_ER2 - 2015-11-16 15.18.46_x22347_y55345_class1	Lilija
66	85	744.5	536.5	1	519H0Q_CD8_100_ER2 - 2015-11-16 15.18.46_x22347_y55345_class1	Lilija
67	85	870.5	534.5	1	519H0Q_CD8_100_ER2 - 2015-11-16 15.18.46_x22347_y55345_class1	Lilija
68	85	917.5	350.5	1	519H0Q_CD8_100_ER2 - 2015-11-16 15.18.46_x22347_y55345_class1	Lilija
69	85	1227.5	28.5	1	519H0Q_CD8_100_ER2 - 2015-11-16 15.18.46_x22347_y55345_class1	Lilija
70	85	1402.5	51.5	1	519H0Q_CD8_100_ER2 - 2015-11-16 15.18.46_x22347_y55345_class1	Lilija
71	85	1504.5	153.5	1	519H0Q_CD8_100_ER2 - 2015-11-16 15.18.46_x22347_y55345_class1	Lilija
72	85	1521.5	323.5	1	519H0Q_CD8_100_ER2 - 2015-11-16 15.18.46_x22347_y55345_class1	Lilija
73	85	1393.5	573.5	1	519H0Q_CD8_100_ER2 - 2015-11-16 15.18.46_x22347_y55345_class1	Lilija
74	85	1523.5	647.5	1	519H0Q_CD8_100_ER2 - 2015-11-16 15.18.46_x22347_y55345_class1	Lilija
75	85	1981.5	475.5	1	519H0Q_CD8_100_ER2 - 2015-11-16 15.18.46_x22347_y55345_class1	Lilija
76	85	1477.5	786.5	1	519H0Q_CD8_100_ER2 - 2015-11-16 15.18.46_x22347_y55345_class1	Lilija
77	85	1541.5	799.5	1	519H0Q_CD8_100_ER2 - 2015-11-16 15.18.46_x22347_y55345_class1	Lilija
78	85	1513.5	786.5	1	519H0Q_CD8_100_ER2 - 2015-11-16 15.18.46_x22347_y55345_class1	Lilija
79	85	1598.5	844.5	1	519H0Q_CD8_100_ER2 - 2015-11-16 15.18.46_x22347_y55345_class1	Lilija
80	85	1568.5	836.5	1	519H0Q_CD8_100_ER2 - 2015-11-16 15.18.46_x22347_y55345_class1	Lilija
81	85	1707.5	877.5	1	519H0Q_CD8_100_ER2 - 2015-11-16 15.18.46_x22347_y55345_class1	Lilija
82	85	1788.5	1049.5	1	519H0Q_CD8_100_ER2 - 2015-11-16 15.18.46_x22347_y55345_class1	Lilija
83	85	1743.5	1052.5	1	519H0Q_CD8_100_ER2 - 2015-11-16 15.18.46_x22347_y55345_class1	Lilija
84	85	1424.5	1108.5	1	519H0Q_CD8_100_ER2 - 2015-11-16 15.18.46_x22347_y55345_class1	Lilija
85	85	1182.5	1103.5	1	519H0Q_CD8_100_ER2 - 2015-11-16 15.18.46_x22347_y55345_class1	Lilija
86	85	1265.5	764.5	1	519H0Q_CD8_100_ER2 - 2015-11-16 15.18.46_x22347_y55345_class1	Lilija
87	85	1185.5	567.5	1	519H0Q_CD8_100_ER2 - 2015-11-16 15.18.46_x22347_y55345_class1	Lilija
