# Supplementary material for: Robust and accurate quantification of biomarkers of immune cells in lung cancer micro-environment using deep convolutional neural networks
Source: PeerJ. 2019 Apr 10;7:e6335. doi: 10.7717/peerj.6335 (PMC6462181; doi:10.7717/peerj.6335)
Supplement: Supplemental Information 2 — The positions of the positive cells were detected by four independent human observers on at least 64 different validation images. Each csv file stored in the zip archive represents the positive cell count and their position per person and validation image. [file peerj-07-6335-s002.zip › validation-observers/person3/519H0Q_CD8_100_ER2 - 2015-11-16 15.18.46_x33805_y66599_class1.csv]

f_markerId	f_nrOfMarkers	f_x	f_y	l_GTR	i_imagefile	i_subfolder
1	62	76.5	162.5	1	519H0Q_CD8_100_ER2 - 2015-11-16 15.18.46_x33805_y66599_class1	Lilija
2	62	39.5	165.5	1	519H0Q_CD8_100_ER2 - 2015-11-16 15.18.46_x33805_y66599_class1	Lilija
3	62	45.5	328.5	1	519H0Q_CD8_100_ER2 - 2015-11-16 15.18.46_x33805_y66599_class1	Lilija
4	62	18.5	394.5	1	519H0Q_CD8_100_ER2 - 2015-11-16 15.18.46_x33805_y66599_class1	Lilija
5	62	81.5	949.5	1	519H0Q_CD8_100_ER2 - 2015-11-16 15.18.46_x33805_y66599_class1	Lilija
6	62	71.5	902.5	1	519H0Q_CD8_100_ER2 - 2015-11-16 15.18.46_x33805_y66599_class1	Lilija
7	62	48.5	994.5	1	519H0Q_CD8_100_ER2 - 2015-11-16 15.18.46_x33805_y66599_class1	Lilija
8	62	251.5	1022.5	1	519H0Q_CD8_100_ER2 - 2015-11-16 15.18.46_x33805_y66599_class1	Lilija
9	62	339.5	961.5	1	519H0Q_CD8_100_ER2 - 2015-11-16 15.18.46_x33805_y66599_class1	Lilija
10	62	84.5	1219.5	1	519H0Q_CD8_100_ER2 - 2015-11-16 15.18.46_x33805_y66599_class1	Lilija
11	62	86.5	1546.5	1	519H0Q_CD8_100_ER2 - 2015-11-16 15.18.46_x33805_y66599_class1	Lilija
12	62	92.5	1834.5	1	519H0Q_CD8_100_ER2 - 2015-11-16 15.18.46_x33805_y66599_class1	Lilija
13	62	298.5	1809.5	1	519H0Q_CD8_100_ER2 - 2015-11-16 15.18.46_x33805_y66599_class1	Lilija
14	62	318.5	1935.5	1	519H0Q_CD8_100_ER2 - 2015-11-16 15.18.46_x33805_y66599_class1	Lilija
15	62	383.5	1945.5	1	519H0Q_CD8_100_ER2 - 2015-11-16 15.18.46_x33805_y66599_class1	Lilija
16	62	480.5	1974.5	1	519H0Q_CD8_100_ER2 - 2015-11-16 15.18.46_x33805_y66599_class1	Lilija
17	62	476.5	1924.5	1	519H0Q_CD8_100_ER2 - 2015-11-16 15.18.46_x33805_y66599_class1	Lilija
18	62	528.5	1659.5	1	519H0Q_CD8_100_ER2 - 2015-11-16 15.18.46_x33805_y66599_class1	Lilija
19	62	556.5	1626.5	1	519H0Q_CD8_100_ER2 - 2015-11-16 15.18.46_x33805_y66599_class1	Lilija
20	62	486.5	1240.5	1	519H0Q_CD8_100_ER2 - 2015-11-16 15.18.46_x33805_y66599_class1	Lilija
21	62	988.5	1554.5	1	519H0Q_CD8_100_ER2 - 2015-11-16 15.18.46_x33805_y66599_class1	Lilija
22	62	1152.5	1601.5	1	519H0Q_CD8_100_ER2 - 2015-11-16 15.18.46_x33805_y66599_class1	Lilija
23	62	931.5	1307.5	1	519H0Q_CD8_100_ER2 - 2015-11-16 15.18.46_x33805_y66599_class1	Lilija
24	62	1107.5	1183.5	1	519H0Q_CD8_100_ER2 - 2015-11-16 15.18.46_x33805_y66599_class1	Lilija
25	62	1177.5	1082.5	1	519H0Q_CD8_100_ER2 - 2015-11-16 15.18.46_x33805_y66599_class1	Lilija
26	62	1139.5	1047.5	1	519H0Q_CD8_100_ER2 - 2015-11-16 15.18.46_x33805_y66599_class1	Lilija
27	62	1164.5	1002.5	1	519H0Q_CD8_100_ER2 - 2015-11-16 15.18.46_x33805_y66599_class1	Lilija
28	62	1291.5	1271.5	1	519H0Q_CD8_100_ER2 - 2015-11-16 15.18.46_x33805_y66599_class1	Lilija
29	62	1316.5	1585.5	1	519H0Q_CD8_100_ER2 - 2015-11-16 15.18.46_x33805_y66599_class1	Lilija
30	62	1388.5	1865.5	1	519H0Q_CD8_100_ER2 - 2015-11-16 15.18.46_x33805_y66599_class1	Lilija
31	62	1473.5	1921.5	1	519H0Q_CD8_100_ER2 - 2015-11-16 15.18.46_x33805_y66599_class1	Lilija
32	62	1422.5	1979.5	1	519H0Q_CD8_100_ER2 - 2015-11-16 15.18.46_x33805_y66599_class1	Lilija
33	62	1471.5	1788.5	1	519H0Q_CD8_100_ER2 - 2015-11-16 15.18.46_x33805_y66599_class1	Lilija
34	62	1526.5	1862.5	1	519H0Q_CD8_100_ER2 - 2015-11-16 15.18.46_x33805_y66599_class1	Lilija
35	62	1618.5	1743.5	1	519H0Q_CD8_100_ER2 - 2015-11-16 15.18.46_x33805_y66599_class1	Lilija
36	62	1621.5	1954.5	1	519H0Q_CD8_100_ER2 - 2015-11-16 15.18.46_x33805_y66599_class1	Lilija
37	62	1726.5	1970.5	1	519H0Q_CD8_100_ER2 - 2015-11-16 15.18.46_x33805_y66599_class1	Lilija
38	62	1942.5	1984.5	1	519H0Q_CD8_100_ER2 - 2015-11-16 15.18.46_x33805_y66599_class1	Lilija
39	62	1910.5	1695.5	1	519H0Q_CD8_100_ER2 - 2015-11-16 15.18.46_x33805_y66599_class1	Lilija
40	62	1623.5	1490.5	1	519H0Q_CD8_100_ER2 - 2015-11-16 15.18.46_x33805_y66599_class1	Lilija
41	62	1438.5	1433.5	1	519H0Q_CD8_100_ER2 - 2015-11-16 15.18.46_x33805_y66599_class1	Lilija
42	62	1454.5	1615.5	1	519H0Q_CD8_100_ER2 - 2015-11-16 15.18.46_x33805_y66599_class1	Lilija
43	62	1568.5	1557.5	1	519H0Q_CD8_100_ER2 - 2015-11-16 15.18.46_x33805_y66599_class1	Lilija
44	62	1727.5	1421.5	1	519H0Q_CD8_100_ER2 - 2015-11-16 15.18.46_x33805_y66599_class1	Lilija
45	62	1662.5	1402.5	1	519H0Q_CD8_100_ER2 - 2015-11-16 15.18.46_x33805_y66599_class1	Lilija
46	62	1879.5	1482.5	1	519H0Q_CD8_100_ER2 - 2015-11-16 15.18.46_x33805_y66599_class1	Lilija
47	62	1964.5	1521.5	1	519H0Q_CD8_100_ER2 - 2015-11-16 15.18.46_x33805_y66599_class1	Lilija
48	62	1989.5	1554.5	1	519H0Q_CD8_100_ER2 - 2015-11-16 15.18.46_x33805_y66599_class1	Lilija
49	62	1851.5	1616.5	1	519H0Q_CD8_100_ER2 - 2015-11-16 15.18.46_x33805_y66599_class1	Lilija
50	62	1269.5	118.5	1	519H0Q_CD8_100_ER2 - 2015-11-16 15.18.46_x33805_y66599_class1	Lilija
51	62	1139.5	226.5	1	519H0Q_CD8_100_ER2 - 2015-11-16 15.18.46_x33805_y66599_class1	Lilija
52	62	1124.5	82.5	1	519H0Q_CD8_100_ER2 - 2015-11-16 15.18.46_x33805_y66599_class1	Lilija
53	62	1343.5	179.5	1	519H0Q_CD8_100_ER2 - 2015-11-16 15.18.46_x33805_y66599_class1	Lilija
54	62	1770.5	608.5	1	519H0Q_CD8_100_ER2 - 2015-11-16 15.18.46_x33805_y66599_class1	Lilija
55	62	1751.5	444.5	1	519H0Q_CD8_100_ER2 - 2015-11-16 15.18.46_x33805_y66599_class1	Lilija
56	62	1779.5	420.5	1	519H0Q_CD8_100_ER2 - 2015-11-16 15.18.46_x33805_y66599_class1	Lilija
57	62	1790.5	489.5	1	519H0Q_CD8_100_ER2 - 2015-11-16 15.18.46_x33805_y66599_class1	Lilija
58	62	1849.5	458.5	1	519H0Q_CD8_100_ER2 - 2015-11-16 15.18.46_x33805_y66599_class1	Lilija
60	62	1873.5	1139.5	1	519H0Q_CD8_100_ER2 - 2015-11-16 15.18.46_x33805_y66599_class1	Lilija
61	62	1818.5	1053.5	1	519H0Q_CD8_100_ER2 - 2015-11-16 15.18.46_x33805_y66599_class1	Lilija
62	62	1913.5	1047.5	1	519H0Q_CD8_100_ER2 - 2015-11-16 15.18.46_x33805_y66599_class1	Lilija
63	62	1959.5	1174.5	1	519H0Q_CD8_100_ER2 - 2015-11-16 15.18.46_x33805_y66599_class1	Lilija
