# Supplementary material for: Robust and accurate quantification of biomarkers of immune cells in lung cancer micro-environment using deep convolutional neural networks
Source: PeerJ. 2019 Apr 10;7:e6335. doi: 10.7717/peerj.6335 (PMC6462181; doi:10.7717/peerj.6335)
Supplement: Supplemental Information 2 — The positions of the positive cells were detected by four independent human observers on at least 64 different validation images. Each csv file stored in the zip archive represents the positive cell count and their position per person and validation image. [file peerj-07-6335-s002.zip › validation-observers/person3/519H0Q_CD8_100_ER2 - 2015-11-16 15.18.46_x54161_y32832_class1.csv]

f_markerId	f_nrOfMarkers	f_x	f_y	l_GTR	i_imagefile	i_subfolder
1	109	283.5	51.5	1	519H0Q_CD8_100_ER2 - 2015-11-16 15.18.46_x54161_y32832_class1	Lilija
2	109	43.5	71.5	1	519H0Q_CD8_100_ER2 - 2015-11-16 15.18.46_x54161_y32832_class1	Lilija
3	109	120.5	31.5	1	519H0Q_CD8_100_ER2 - 2015-11-16 15.18.46_x54161_y32832_class1	Lilija
4	109	45.5	311.5	1	519H0Q_CD8_100_ER2 - 2015-11-16 15.18.46_x54161_y32832_class1	Lilija
5	109	76.5	697.5	1	519H0Q_CD8_100_ER2 - 2015-11-16 15.18.46_x54161_y32832_class1	Lilija
6	109	125.5	897.5	1	519H0Q_CD8_100_ER2 - 2015-11-16 15.18.46_x54161_y32832_class1	Lilija
7	109	60.5	1099.5	1	519H0Q_CD8_100_ER2 - 2015-11-16 15.18.46_x54161_y32832_class1	Lilija
8	109	279.5	800.5	1	519H0Q_CD8_100_ER2 - 2015-11-16 15.18.46_x54161_y32832_class1	Lilija
9	109	268.5	770.5	1	519H0Q_CD8_100_ER2 - 2015-11-16 15.18.46_x54161_y32832_class1	Lilija
10	109	378.5	347.5	1	519H0Q_CD8_100_ER2 - 2015-11-16 15.18.46_x54161_y32832_class1	Lilija
11	109	444.5	394.5	1	519H0Q_CD8_100_ER2 - 2015-11-16 15.18.46_x54161_y32832_class1	Lilija
12	109	453.5	606.5	1	519H0Q_CD8_100_ER2 - 2015-11-16 15.18.46_x54161_y32832_class1	Lilija
13	109	528.5	684.5	1	519H0Q_CD8_100_ER2 - 2015-11-16 15.18.46_x54161_y32832_class1	Lilija
14	109	555.5	584.5	1	519H0Q_CD8_100_ER2 - 2015-11-16 15.18.46_x54161_y32832_class1	Lilija
15	109	561.5	437.5	1	519H0Q_CD8_100_ER2 - 2015-11-16 15.18.46_x54161_y32832_class1	Lilija
16	109	747.5	243.5	1	519H0Q_CD8_100_ER2 - 2015-11-16 15.18.46_x54161_y32832_class1	Lilija
17	109	836.5	243.5	1	519H0Q_CD8_100_ER2 - 2015-11-16 15.18.46_x54161_y32832_class1	Lilija
18	109	752.5	375.5	1	519H0Q_CD8_100_ER2 - 2015-11-16 15.18.46_x54161_y32832_class1	Lilija
19	109	558.5	942.5	1	519H0Q_CD8_100_ER2 - 2015-11-16 15.18.46_x54161_y32832_class1	Lilija
20	109	344.5	930.5	1	519H0Q_CD8_100_ER2 - 2015-11-16 15.18.46_x54161_y32832_class1	Lilija
21	109	306.5	1252.5	1	519H0Q_CD8_100_ER2 - 2015-11-16 15.18.46_x54161_y32832_class1	Lilija
22	109	167.5	1097.5	1	519H0Q_CD8_100_ER2 - 2015-11-16 15.18.46_x54161_y32832_class1	Lilija
23	109	273.5	936.5	1	519H0Q_CD8_100_ER2 - 2015-11-16 15.18.46_x54161_y32832_class1	Lilija
24	109	447.5	1404.5	1	519H0Q_CD8_100_ER2 - 2015-11-16 15.18.46_x54161_y32832_class1	Lilija
25	109	564.5	1571.5	1	519H0Q_CD8_100_ER2 - 2015-11-16 15.18.46_x54161_y32832_class1	Lilija
26	109	264.5	1779.5	1	519H0Q_CD8_100_ER2 - 2015-11-16 15.18.46_x54161_y32832_class1	Lilija
27	109	745.5	1494.5	1	519H0Q_CD8_100_ER2 - 2015-11-16 15.18.46_x54161_y32832_class1	Lilija
28	109	766.5	1668.5	1	519H0Q_CD8_100_ER2 - 2015-11-16 15.18.46_x54161_y32832_class1	Lilija
29	109	627.5	1477.5	1	519H0Q_CD8_100_ER2 - 2015-11-16 15.18.46_x54161_y32832_class1	Lilija
30	109	520.5	1321.5	1	519H0Q_CD8_100_ER2 - 2015-11-16 15.18.46_x54161_y32832_class1	Lilija
31	109	619.5	1327.5	1	519H0Q_CD8_100_ER2 - 2015-11-16 15.18.46_x54161_y32832_class1	Lilija
32	109	652.5	1279.5	1	519H0Q_CD8_100_ER2 - 2015-11-16 15.18.46_x54161_y32832_class1	Lilija
33	109	495.5	1146.5	1	519H0Q_CD8_100_ER2 - 2015-11-16 15.18.46_x54161_y32832_class1	Lilija
34	109	575.5	1094.5	1	519H0Q_CD8_100_ER2 - 2015-11-16 15.18.46_x54161_y32832_class1	Lilija
35	109	536.5	1366.5	1	519H0Q_CD8_100_ER2 - 2015-11-16 15.18.46_x54161_y32832_class1	Lilija
36	109	681.5	1088.5	1	519H0Q_CD8_100_ER2 - 2015-11-16 15.18.46_x54161_y32832_class1	Lilija
37	109	709.5	1189.5	1	519H0Q_CD8_100_ER2 - 2015-11-16 15.18.46_x54161_y32832_class1	Lilija
38	109	622.5	927.5	1	519H0Q_CD8_100_ER2 - 2015-11-16 15.18.46_x54161_y32832_class1	Lilija
39	109	556.5	845.5	1	519H0Q_CD8_100_ER2 - 2015-11-16 15.18.46_x54161_y32832_class1	Lilija
40	109	555.5	816.5	1	519H0Q_CD8_100_ER2 - 2015-11-16 15.18.46_x54161_y32832_class1	Lilija
41	109	420.5	936.5	1	519H0Q_CD8_100_ER2 - 2015-11-16 15.18.46_x54161_y32832_class1	Lilija
42	109	745.5	741.5	1	519H0Q_CD8_100_ER2 - 2015-11-16 15.18.46_x54161_y32832_class1	Lilija
43	109	982.5	1646.5	1	519H0Q_CD8_100_ER2 - 2015-11-16 15.18.46_x54161_y32832_class1	Lilija
44	109	1498.5	1959.5	1	519H0Q_CD8_100_ER2 - 2015-11-16 15.18.46_x54161_y32832_class1	Lilija
45	109	1277.5	1399.5	1	519H0Q_CD8_100_ER2 - 2015-11-16 15.18.46_x54161_y32832_class1	Lilija
46	109	1258.5	1180.5	1	519H0Q_CD8_100_ER2 - 2015-11-16 15.18.46_x54161_y32832_class1	Lilija
47	109	924.5	919.5	1	519H0Q_CD8_100_ER2 - 2015-11-16 15.18.46_x54161_y32832_class1	Lilija
48	109	1077.5	465.5	1	519H0Q_CD8_100_ER2 - 2015-11-16 15.18.46_x54161_y32832_class1	Lilija
49	109	988.5	384.5	1	519H0Q_CD8_100_ER2 - 2015-11-16 15.18.46_x54161_y32832_class1	Lilija
50	109	1164.5	223.5	1	519H0Q_CD8_100_ER2 - 2015-11-16 15.18.46_x54161_y32832_class1	Lilija
51	109	1189.5	186.5	1	519H0Q_CD8_100_ER2 - 2015-11-16 15.18.46_x54161_y32832_class1	Lilija
52	109	1338.5	128.5	1	519H0Q_CD8_100_ER2 - 2015-11-16 15.18.46_x54161_y32832_class1	Lilija
53	109	1393.5	275.5	1	519H0Q_CD8_100_ER2 - 2015-11-16 15.18.46_x54161_y32832_class1	Lilija
54	109	1418.5	383.5	1	519H0Q_CD8_100_ER2 - 2015-11-16 15.18.46_x54161_y32832_class1	Lilija
55	109	1429.5	351.5	1	519H0Q_CD8_100_ER2 - 2015-11-16 15.18.46_x54161_y32832_class1	Lilija
56	109	1435.5	497.5	1	519H0Q_CD8_100_ER2 - 2015-11-16 15.18.46_x54161_y32832_class1	Lilija
57	109	1333.5	648.5	1	519H0Q_CD8_100_ER2 - 2015-11-16 15.18.46_x54161_y32832_class1	Lilija
58	109	1172.5	673.5	1	519H0Q_CD8_100_ER2 - 2015-11-16 15.18.46_x54161_y32832_class1	Lilija
59	109	1174.5	628.5	1	519H0Q_CD8_100_ER2 - 2015-11-16 15.18.46_x54161_y32832_class1	Lilija
60	109	1349.5	758.5	1	519H0Q_CD8_100_ER2 - 2015-11-16 15.18.46_x54161_y32832_class1	Lilija
61	109	1401.5	766.5	1	519H0Q_CD8_100_ER2 - 2015-11-16 15.18.46_x54161_y32832_class1	Lilija
62	109	1488.5	691.5	1	519H0Q_CD8_100_ER2 - 2015-11-16 15.18.46_x54161_y32832_class1	Lilija
63	109	1510.5	714.5	1	519H0Q_CD8_100_ER2 - 2015-11-16 15.18.46_x54161_y32832_class1	Lilija
64	109	1496.5	631.5	1	519H0Q_CD8_100_ER2 - 2015-11-16 15.18.46_x54161_y32832_class1	Lilija
65	109	1587.5	553.5	1	519H0Q_CD8_100_ER2 - 2015-11-16 15.18.46_x54161_y32832_class1	Lilija
66	109	1616.5	566.5	1	519H0Q_CD8_100_ER2 - 2015-11-16 15.18.46_x54161_y32832_class1	Lilija
67	109	1682.5	691.5	1	519H0Q_CD8_100_ER2 - 2015-11-16 15.18.46_x54161_y32832_class1	Lilija
68	109	1559.5	207.5	1	519H0Q_CD8_100_ER2 - 2015-11-16 15.18.46_x54161_y32832_class1	Lilija
69	109	1604.5	245.5	1	519H0Q_CD8_100_ER2 - 2015-11-16 15.18.46_x54161_y32832_class1	Lilija
70	109	1787.5	214.5	1	519H0Q_CD8_100_ER2 - 2015-11-16 15.18.46_x54161_y32832_class1	Lilija
71	109	1848.5	229.5	1	519H0Q_CD8_100_ER2 - 2015-11-16 15.18.46_x54161_y32832_class1	Lilija
72	109	1907.5	215.5	1	519H0Q_CD8_100_ER2 - 2015-11-16 15.18.46_x54161_y32832_class1	Lilija
74	109	1918.5	358.5	1	519H0Q_CD8_100_ER2 - 2015-11-16 15.18.46_x54161_y32832_class1	Lilija
75	109	1965.5	314.5	1	519H0Q_CD8_100_ER2 - 2015-11-16 15.18.46_x54161_y32832_class1	Lilija
76	109	1915.5	437.5	1	519H0Q_CD8_100_ER2 - 2015-11-16 15.18.46_x54161_y32832_class1	Lilija
77	109	1787.5	431.5	1	519H0Q_CD8_100_ER2 - 2015-11-16 15.18.46_x54161_y32832_class1	Lilija
78	109	1763.5	15.5	1	519H0Q_CD8_100_ER2 - 2015-11-16 15.18.46_x54161_y32832_class1	Lilija
80	109	1928.5	944.5	1	519H0Q_CD8_100_ER2 - 2015-11-16 15.18.46_x54161_y32832_class1	Lilija
81	109	1871.5	695.5	1	519H0Q_CD8_100_ER2 - 2015-11-16 15.18.46_x54161_y32832_class1	Lilija
82	109	1873.5	1025.5	1	519H0Q_CD8_100_ER2 - 2015-11-16 15.18.46_x54161_y32832_class1	Lilija
83	109	1882.5	1063.5	1	519H0Q_CD8_100_ER2 - 2015-11-16 15.18.46_x54161_y32832_class1	Lilija
84	109	1939.5	1177.5	1	519H0Q_CD8_100_ER2 - 2015-11-16 15.18.46_x54161_y32832_class1	Lilija
85	109	1923.5	1280.5	1	519H0Q_CD8_100_ER2 - 2015-11-16 15.18.46_x54161_y32832_class1	Lilija
86	109	1892.5	1301.5	1	519H0Q_CD8_100_ER2 - 2015-11-16 15.18.46_x54161_y32832_class1	Lilija
87	109	1804.5	1285.5	1	519H0Q_CD8_100_ER2 - 2015-11-16 15.18.46_x54161_y32832_class1	Lilija
88	109	1660.5	1441.5	1	519H0Q_CD8_100_ER2 - 2015-11-16 15.18.46_x54161_y32832_class1	Lilija
89	109	1580.5	1421.5	1	519H0Q_CD8_100_ER2 - 2015-11-16 15.18.46_x54161_y32832_class1	Lilija
90	109	1496.5	1407.5	1	519H0Q_CD8_100_ER2 - 2015-11-16 15.18.46_x54161_y32832_class1	Lilija
91	109	1573.5	1246.5	1	519H0Q_CD8_100_ER2 - 2015-11-16 15.18.46_x54161_y32832_class1	Lilija
92	109	1363.5	1027.5	1	519H0Q_CD8_100_ER2 - 2015-11-16 15.18.46_x54161_y32832_class1	Lilija
93	109	1235.5	1027.5	1	519H0Q_CD8_100_ER2 - 2015-11-16 15.18.46_x54161_y32832_class1	Lilija
94	109	1263.5	952.5	1	519H0Q_CD8_100_ER2 - 2015-11-16 15.18.46_x54161_y32832_class1	Lilija
95	109	1437.5	860.5	1	519H0Q_CD8_100_ER2 - 2015-11-16 15.18.46_x54161_y32832_class1	Lilija
96	109	1491.5	892.5	1	519H0Q_CD8_100_ER2 - 2015-11-16 15.18.46_x54161_y32832_class1	Lilija
97	109	1457.5	1000.5	1	519H0Q_CD8_100_ER2 - 2015-11-16 15.18.46_x54161_y32832_class1	Lilija
98	109	1541.5	858.5	1	519H0Q_CD8_100_ER2 - 2015-11-16 15.18.46_x54161_y32832_class1	Lilija
99	109	1322.5	931.5	1	519H0Q_CD8_100_ER2 - 2015-11-16 15.18.46_x54161_y32832_class1	Lilija
100	109	1188.5	894.5	1	519H0Q_CD8_100_ER2 - 2015-11-16 15.18.46_x54161_y32832_class1	Lilija
101	109	1591.5	1612.5	1	519H0Q_CD8_100_ER2 - 2015-11-16 15.18.46_x54161_y32832_class1	Lilija
102	109	1676.5	1585.5	1	519H0Q_CD8_100_ER2 - 2015-11-16 15.18.46_x54161_y32832_class1	Lilija
103	109	1430.5	1676.5	1	519H0Q_CD8_100_ER2 - 2015-11-16 15.18.46_x54161_y32832_class1	Lilija
104	109	1382.5	1677.5	1	519H0Q_CD8_100_ER2 - 2015-11-16 15.18.46_x54161_y32832_class1	Lilija
105	109	1305.5	1760.5	1	519H0Q_CD8_100_ER2 - 2015-11-16 15.18.46_x54161_y32832_class1	Lilija
106	109	1241.5	1690.5	1	519H0Q_CD8_100_ER2 - 2015-11-16 15.18.46_x54161_y32832_class1	Lilija
107	109	1960.5	1745.5	1	519H0Q_CD8_100_ER2 - 2015-11-16 15.18.46_x54161_y32832_class1	Lilija
108	109	1984.5	1627.5	1	519H0Q_CD8_100_ER2 - 2015-11-16 15.18.46_x54161_y32832_class1	Lilija
109	109	1182.5	1549.5	1	519H0Q_CD8_100_ER2 - 2015-11-16 15.18.46_x54161_y32832_class1	Lilija
110	109	953.5	1172.5	1	519H0Q_CD8_100_ER2 - 2015-11-16 15.18.46_x54161_y32832_class1	Lilija
112	109	1175.5	1011.5	1	519H0Q_CD8_100_ER2 - 2015-11-16 15.18.46_x54161_y32832_class1	Lilija
