# Supplementary material for: Robust and accurate quantification of biomarkers of immune cells in lung cancer micro-environment using deep convolutional neural networks
Source: PeerJ. 2019 Apr 10;7:e6335. doi: 10.7717/peerj.6335 (PMC6462181; doi:10.7717/peerj.6335)
Supplement: Supplemental Information 2 — The positions of the positive cells were detected by four independent human observers on at least 64 different validation images. Each csv file stored in the zip archive represents the positive cell count and their position per person and validation image. [file peerj-07-6335-s002.zip › validation-observers/person3/519H0Q_CD8_100_ER2 - 2015-11-16 15.18.46_x58283_y42269_class1.csv]

f_markerId	f_nrOfMarkers	f_x	f_y	l_GTR	i_imagefile	i_subfolder
1	30	483.5	100.5	1	519H0Q_CD8_100_ER2 - 2015-11-16 15.18.46_x58283_y42269_class1	Lilija
2	30	789.5	281.5	1	519H0Q_CD8_100_ER2 - 2015-11-16 15.18.46_x58283_y42269_class1	Lilija
3	30	991.5	106.5	1	519H0Q_CD8_100_ER2 - 2015-11-16 15.18.46_x58283_y42269_class1	Lilija
4	30	1122.5	298.5	1	519H0Q_CD8_100_ER2 - 2015-11-16 15.18.46_x58283_y42269_class1	Lilija
5	30	1269.5	90.5	1	519H0Q_CD8_100_ER2 - 2015-11-16 15.18.46_x58283_y42269_class1	Lilija
6	30	1469.5	242.5	1	519H0Q_CD8_100_ER2 - 2015-11-16 15.18.46_x58283_y42269_class1	Lilija
7	30	1620.5	228.5	1	519H0Q_CD8_100_ER2 - 2015-11-16 15.18.46_x58283_y42269_class1	Lilija
8	30	1724.5	325.5	1	519H0Q_CD8_100_ER2 - 2015-11-16 15.18.46_x58283_y42269_class1	Lilija
9	30	1829.5	548.5	1	519H0Q_CD8_100_ER2 - 2015-11-16 15.18.46_x58283_y42269_class1	Lilija
10	30	1940.5	423.5	1	519H0Q_CD8_100_ER2 - 2015-11-16 15.18.46_x58283_y42269_class1	Lilija
11	30	1390.5	425.5	1	519H0Q_CD8_100_ER2 - 2015-11-16 15.18.46_x58283_y42269_class1	Lilija
13	30	870.5	562.5	1	519H0Q_CD8_100_ER2 - 2015-11-16 15.18.46_x58283_y42269_class1	Lilija
14	30	733.5	586.5	1	519H0Q_CD8_100_ER2 - 2015-11-16 15.18.46_x58283_y42269_class1	Lilija
15	30	98.5	509.5	1	519H0Q_CD8_100_ER2 - 2015-11-16 15.18.46_x58283_y42269_class1	Lilija
16	30	306.5	963.5	1	519H0Q_CD8_100_ER2 - 2015-11-16 15.18.46_x58283_y42269_class1	Lilija
17	30	770.5	922.5	1	519H0Q_CD8_100_ER2 - 2015-11-16 15.18.46_x58283_y42269_class1	Lilija
18	30	835.5	896.5	1	519H0Q_CD8_100_ER2 - 2015-11-16 15.18.46_x58283_y42269_class1	Lilija
19	30	922.5	698.5	1	519H0Q_CD8_100_ER2 - 2015-11-16 15.18.46_x58283_y42269_class1	Lilija
20	30	1252.5	1205.5	1	519H0Q_CD8_100_ER2 - 2015-11-16 15.18.46_x58283_y42269_class1	Lilija
21	30	1238.5	1110.5	1	519H0Q_CD8_100_ER2 - 2015-11-16 15.18.46_x58283_y42269_class1	Lilija
22	30	1513.5	935.5	1	519H0Q_CD8_100_ER2 - 2015-11-16 15.18.46_x58283_y42269_class1	Lilija
23	30	1604.5	1046.5	1	519H0Q_CD8_100_ER2 - 2015-11-16 15.18.46_x58283_y42269_class1	Lilija
24	30	1762.5	1055.5	1	519H0Q_CD8_100_ER2 - 2015-11-16 15.18.46_x58283_y42269_class1	Lilija
25	30	1080.5	1257.5	1	519H0Q_CD8_100_ER2 - 2015-11-16 15.18.46_x58283_y42269_class1	Lilija
26	30	1022.5	1405.5	1	519H0Q_CD8_100_ER2 - 2015-11-16 15.18.46_x58283_y42269_class1	Lilija
27	30	87.5	1224.5	1	519H0Q_CD8_100_ER2 - 2015-11-16 15.18.46_x58283_y42269_class1	Lilija
28	30	56.5	1773.5	1	519H0Q_CD8_100_ER2 - 2015-11-16 15.18.46_x58283_y42269_class1	Lilija
29	30	716.5	1169.5	1	519H0Q_CD8_100_ER2 - 2015-11-16 15.18.46_x58283_y42269_class1	Lilija
30	30	719.5	1127.5	1	519H0Q_CD8_100_ER2 - 2015-11-16 15.18.46_x58283_y42269_class1	Lilija
31	30	745.5	1141.5	1	519H0Q_CD8_100_ER2 - 2015-11-16 15.18.46_x58283_y42269_class1	Lilija
