# Supplementary material for: Robust and accurate quantification of biomarkers of immune cells in lung cancer micro-environment using deep convolutional neural networks
Source: PeerJ. 2019 Apr 10;7:e6335. doi: 10.7717/peerj.6335 (PMC6462181; doi:10.7717/peerj.6335)
Supplement: Supplemental Information 2 — The positions of the positive cells were detected by four independent human observers on at least 64 different validation images. Each csv file stored in the zip archive represents the positive cell count and their position per person and validation image. [file peerj-07-6335-s002.zip › validation-observers/person3/519H0Q_CD8_100_ER2 - 2015-11-16 15.18.46_x85697_y62815_class1.csv]

f_markerId	f_nrOfMarkers	f_x	f_y	l_GTR	i_imagefile	i_subfolder
1	178	98.5	51.5	1	519H0Q_CD8_100_ER2 - 2015-11-16 15.18.46_x85697_y62815_class1	Lilija
2	178	75.5	76.5	1	519H0Q_CD8_100_ER2 - 2015-11-16 15.18.46_x85697_y62815_class1	Lilija
3	178	204.5	71.5	1	519H0Q_CD8_100_ER2 - 2015-11-16 15.18.46_x85697_y62815_class1	Lilija
4	178	250.5	98.5	1	519H0Q_CD8_100_ER2 - 2015-11-16 15.18.46_x85697_y62815_class1	Lilija
5	178	403.5	17.5	1	519H0Q_CD8_100_ER2 - 2015-11-16 15.18.46_x85697_y62815_class1	Lilija
6	178	456.5	20.5	1	519H0Q_CD8_100_ER2 - 2015-11-16 15.18.46_x85697_y62815_class1	Lilija
7	178	447.5	109.5	1	519H0Q_CD8_100_ER2 - 2015-11-16 15.18.46_x85697_y62815_class1	Lilija
8	178	376.5	81.5	1	519H0Q_CD8_100_ER2 - 2015-11-16 15.18.46_x85697_y62815_class1	Lilija
9	178	317.5	101.5	1	519H0Q_CD8_100_ER2 - 2015-11-16 15.18.46_x85697_y62815_class1	Lilija
10	178	139.5	204.5	1	519H0Q_CD8_100_ER2 - 2015-11-16 15.18.46_x85697_y62815_class1	Lilija
11	178	161.5	222.5	1	519H0Q_CD8_100_ER2 - 2015-11-16 15.18.46_x85697_y62815_class1	Lilija
12	178	215.5	200.5	1	519H0Q_CD8_100_ER2 - 2015-11-16 15.18.46_x85697_y62815_class1	Lilija
13	178	93.5	259.5	1	519H0Q_CD8_100_ER2 - 2015-11-16 15.18.46_x85697_y62815_class1	Lilija
14	178	43.5	317.5	1	519H0Q_CD8_100_ER2 - 2015-11-16 15.18.46_x85697_y62815_class1	Lilija
15	178	136.5	387.5	1	519H0Q_CD8_100_ER2 - 2015-11-16 15.18.46_x85697_y62815_class1	Lilija
16	178	17.5	405.5	1	519H0Q_CD8_100_ER2 - 2015-11-16 15.18.46_x85697_y62815_class1	Lilija
17	178	115.5	498.5	1	519H0Q_CD8_100_ER2 - 2015-11-16 15.18.46_x85697_y62815_class1	Lilija
18	178	176.5	326.5	1	519H0Q_CD8_100_ER2 - 2015-11-16 15.18.46_x85697_y62815_class1	Lilija
19	178	220.5	290.5	1	519H0Q_CD8_100_ER2 - 2015-11-16 15.18.46_x85697_y62815_class1	Lilija
20	178	247.5	336.5	1	519H0Q_CD8_100_ER2 - 2015-11-16 15.18.46_x85697_y62815_class1	Lilija
21	178	286.5	298.5	1	519H0Q_CD8_100_ER2 - 2015-11-16 15.18.46_x85697_y62815_class1	Lilija
22	178	347.5	267.5	1	519H0Q_CD8_100_ER2 - 2015-11-16 15.18.46_x85697_y62815_class1	Lilija
23	178	376.5	328.5	1	519H0Q_CD8_100_ER2 - 2015-11-16 15.18.46_x85697_y62815_class1	Lilija
24	178	247.5	250.5	1	519H0Q_CD8_100_ER2 - 2015-11-16 15.18.46_x85697_y62815_class1	Lilija
25	178	437.5	308.5	1	519H0Q_CD8_100_ER2 - 2015-11-16 15.18.46_x85697_y62815_class1	Lilija
26	178	347.5	193.5	1	519H0Q_CD8_100_ER2 - 2015-11-16 15.18.46_x85697_y62815_class1	Lilija
27	178	551.5	203.5	1	519H0Q_CD8_100_ER2 - 2015-11-16 15.18.46_x85697_y62815_class1	Lilija
28	178	525.5	134.5	1	519H0Q_CD8_100_ER2 - 2015-11-16 15.18.46_x85697_y62815_class1	Lilija
29	178	573.5	125.5	1	519H0Q_CD8_100_ER2 - 2015-11-16 15.18.46_x85697_y62815_class1	Lilija
30	178	600.5	106.5	1	519H0Q_CD8_100_ER2 - 2015-11-16 15.18.46_x85697_y62815_class1	Lilija
31	178	597.5	75.5	1	519H0Q_CD8_100_ER2 - 2015-11-16 15.18.46_x85697_y62815_class1	Lilija
32	178	567.5	45.5	1	519H0Q_CD8_100_ER2 - 2015-11-16 15.18.46_x85697_y62815_class1	Lilija
33	178	811.5	75.5	1	519H0Q_CD8_100_ER2 - 2015-11-16 15.18.46_x85697_y62815_class1	Lilija
34	178	1161.5	253.5	1	519H0Q_CD8_100_ER2 - 2015-11-16 15.18.46_x85697_y62815_class1	Lilija
35	178	1053.5	206.5	1	519H0Q_CD8_100_ER2 - 2015-11-16 15.18.46_x85697_y62815_class1	Lilija
36	178	1103.5	43.5	1	519H0Q_CD8_100_ER2 - 2015-11-16 15.18.46_x85697_y62815_class1	Lilija
37	178	559.5	289.5	1	519H0Q_CD8_100_ER2 - 2015-11-16 15.18.46_x85697_y62815_class1	Lilija
38	178	580.5	333.5	1	519H0Q_CD8_100_ER2 - 2015-11-16 15.18.46_x85697_y62815_class1	Lilija
39	178	645.5	312.5	1	519H0Q_CD8_100_ER2 - 2015-11-16 15.18.46_x85697_y62815_class1	Lilija
40	178	462.5	395.5	1	519H0Q_CD8_100_ER2 - 2015-11-16 15.18.46_x85697_y62815_class1	Lilija
41	178	106.5	658.5	1	519H0Q_CD8_100_ER2 - 2015-11-16 15.18.46_x85697_y62815_class1	Lilija
42	178	353.5	728.5	1	519H0Q_CD8_100_ER2 - 2015-11-16 15.18.46_x85697_y62815_class1	Lilija
43	178	442.5	681.5	1	519H0Q_CD8_100_ER2 - 2015-11-16 15.18.46_x85697_y62815_class1	Lilija
44	178	487.5	695.5	1	519H0Q_CD8_100_ER2 - 2015-11-16 15.18.46_x85697_y62815_class1	Lilija
45	178	603.5	539.5	1	519H0Q_CD8_100_ER2 - 2015-11-16 15.18.46_x85697_y62815_class1	Lilija
46	178	681.5	440.5	1	519H0Q_CD8_100_ER2 - 2015-11-16 15.18.46_x85697_y62815_class1	Lilija
47	178	694.5	344.5	1	519H0Q_CD8_100_ER2 - 2015-11-16 15.18.46_x85697_y62815_class1	Lilija
48	178	913.5	436.5	1	519H0Q_CD8_100_ER2 - 2015-11-16 15.18.46_x85697_y62815_class1	Lilija
49	178	936.5	309.5	1	519H0Q_CD8_100_ER2 - 2015-11-16 15.18.46_x85697_y62815_class1	Lilija
50	178	921.5	644.5	1	519H0Q_CD8_100_ER2 - 2015-11-16 15.18.46_x85697_y62815_class1	Lilija
51	178	772.5	602.5	1	519H0Q_CD8_100_ER2 - 2015-11-16 15.18.46_x85697_y62815_class1	Lilija
52	178	1357.5	345.5	1	519H0Q_CD8_100_ER2 - 2015-11-16 15.18.46_x85697_y62815_class1	Lilija
53	178	1613.5	92.5	1	519H0Q_CD8_100_ER2 - 2015-11-16 15.18.46_x85697_y62815_class1	Lilija
54	178	1624.5	283.5	1	519H0Q_CD8_100_ER2 - 2015-11-16 15.18.46_x85697_y62815_class1	Lilija
55	178	1534.5	333.5	1	519H0Q_CD8_100_ER2 - 2015-11-16 15.18.46_x85697_y62815_class1	Lilija
56	178	1663.5	445.5	1	519H0Q_CD8_100_ER2 - 2015-11-16 15.18.46_x85697_y62815_class1	Lilija
57	178	1534.5	608.5	1	519H0Q_CD8_100_ER2 - 2015-11-16 15.18.46_x85697_y62815_class1	Lilija
58	178	1687.5	675.5	1	519H0Q_CD8_100_ER2 - 2015-11-16 15.18.46_x85697_y62815_class1	Lilija
59	178	1516.5	774.5	1	519H0Q_CD8_100_ER2 - 2015-11-16 15.18.46_x85697_y62815_class1	Lilija
60	178	1413.5	459.5	1	519H0Q_CD8_100_ER2 - 2015-11-16 15.18.46_x85697_y62815_class1	Lilija
61	178	1577.5	1008.5	1	519H0Q_CD8_100_ER2 - 2015-11-16 15.18.46_x85697_y62815_class1	Lilija
62	178	1624.5	891.5	1	519H0Q_CD8_100_ER2 - 2015-11-16 15.18.46_x85697_y62815_class1	Lilija
63	178	1515.5	1066.5	1	519H0Q_CD8_100_ER2 - 2015-11-16 15.18.46_x85697_y62815_class1	Lilija
64	178	1465.5	1046.5	1	519H0Q_CD8_100_ER2 - 2015-11-16 15.18.46_x85697_y62815_class1	Lilija
65	178	1415.5	1039.5	1	519H0Q_CD8_100_ER2 - 2015-11-16 15.18.46_x85697_y62815_class1	Lilija
66	178	1346.5	1146.5	1	519H0Q_CD8_100_ER2 - 2015-11-16 15.18.46_x85697_y62815_class1	Lilija
67	178	1304.5	1208.5	1	519H0Q_CD8_100_ER2 - 2015-11-16 15.18.46_x85697_y62815_class1	Lilija
68	178	1307.5	1305.5	1	519H0Q_CD8_100_ER2 - 2015-11-16 15.18.46_x85697_y62815_class1	Lilija
69	178	1426.5	1244.5	1	519H0Q_CD8_100_ER2 - 2015-11-16 15.18.46_x85697_y62815_class1	Lilija
70	178	1471.5	1346.5	1	519H0Q_CD8_100_ER2 - 2015-11-16 15.18.46_x85697_y62815_class1	Lilija
71	178	1432.5	1357.5	1	519H0Q_CD8_100_ER2 - 2015-11-16 15.18.46_x85697_y62815_class1	Lilija
72	178	1379.5	1401.5	1	519H0Q_CD8_100_ER2 - 2015-11-16 15.18.46_x85697_y62815_class1	Lilija
73	178	1408.5	1397.5	1	519H0Q_CD8_100_ER2 - 2015-11-16 15.18.46_x85697_y62815_class1	Lilija
74	178	1341.5	1463.5	1	519H0Q_CD8_100_ER2 - 2015-11-16 15.18.46_x85697_y62815_class1	Lilija
75	178	1591.5	1164.5	1	519H0Q_CD8_100_ER2 - 2015-11-16 15.18.46_x85697_y62815_class1	Lilija
76	178	1613.5	1197.5	1	519H0Q_CD8_100_ER2 - 2015-11-16 15.18.46_x85697_y62815_class1	Lilija
77	178	1626.5	1157.5	1	519H0Q_CD8_100_ER2 - 2015-11-16 15.18.46_x85697_y62815_class1	Lilija
78	178	1563.5	1279.5	1	519H0Q_CD8_100_ER2 - 2015-11-16 15.18.46_x85697_y62815_class1	Lilija
79	178	1771.5	1017.5	1	519H0Q_CD8_100_ER2 - 2015-11-16 15.18.46_x85697_y62815_class1	Lilija
80	178	1776.5	1421.5	1	519H0Q_CD8_100_ER2 - 2015-11-16 15.18.46_x85697_y62815_class1	Lilija
81	178	1620.5	1499.5	1	519H0Q_CD8_100_ER2 - 2015-11-16 15.18.46_x85697_y62815_class1	Lilija
82	178	1580.5	1482.5	1	519H0Q_CD8_100_ER2 - 2015-11-16 15.18.46_x85697_y62815_class1	Lilija
83	178	1437.5	1480.5	1	519H0Q_CD8_100_ER2 - 2015-11-16 15.18.46_x85697_y62815_class1	Lilija
84	178	1415.5	1524.5	1	519H0Q_CD8_100_ER2 - 2015-11-16 15.18.46_x85697_y62815_class1	Lilija
85	178	1477.5	1630.5	1	519H0Q_CD8_100_ER2 - 2015-11-16 15.18.46_x85697_y62815_class1	Lilija
86	178	1449.5	1676.5	1	519H0Q_CD8_100_ER2 - 2015-11-16 15.18.46_x85697_y62815_class1	Lilija
87	178	1305.5	1640.5	1	519H0Q_CD8_100_ER2 - 2015-11-16 15.18.46_x85697_y62815_class1	Lilija
88	178	1238.5	1801.5	1	519H0Q_CD8_100_ER2 - 2015-11-16 15.18.46_x85697_y62815_class1	Lilija
89	178	1219.5	1746.5	1	519H0Q_CD8_100_ER2 - 2015-11-16 15.18.46_x85697_y62815_class1	Lilija
90	178	1446.5	1802.5	1	519H0Q_CD8_100_ER2 - 2015-11-16 15.18.46_x85697_y62815_class1	Lilija
91	178	1124.5	1981.5	1	519H0Q_CD8_100_ER2 - 2015-11-16 15.18.46_x85697_y62815_class1	Lilija
92	178	1387.5	1973.5	1	519H0Q_CD8_100_ER2 - 2015-11-16 15.18.46_x85697_y62815_class1	Lilija
93	178	1704.5	1648.5	1	519H0Q_CD8_100_ER2 - 2015-11-16 15.18.46_x85697_y62815_class1	Lilija
94	178	1881.5	1809.5	1	519H0Q_CD8_100_ER2 - 2015-11-16 15.18.46_x85697_y62815_class1	Lilija
95	178	1895.5	1899.5	1	519H0Q_CD8_100_ER2 - 2015-11-16 15.18.46_x85697_y62815_class1	Lilija
96	178	1848.5	1932.5	1	519H0Q_CD8_100_ER2 - 2015-11-16 15.18.46_x85697_y62815_class1	Lilija
97	178	1804.5	1934.5	1	519H0Q_CD8_100_ER2 - 2015-11-16 15.18.46_x85697_y62815_class1	Lilija
98	178	1807.5	1973.5	1	519H0Q_CD8_100_ER2 - 2015-11-16 15.18.46_x85697_y62815_class1	Lilija
99	178	1749.5	1946.5	1	519H0Q_CD8_100_ER2 - 2015-11-16 15.18.46_x85697_y62815_class1	Lilija
100	178	805.5	1729.5	1	519H0Q_CD8_100_ER2 - 2015-11-16 15.18.46_x85697_y62815_class1	Lilija
101	178	886.5	1707.5	1	519H0Q_CD8_100_ER2 - 2015-11-16 15.18.46_x85697_y62815_class1	Lilija
102	178	522.5	1910.5	1	519H0Q_CD8_100_ER2 - 2015-11-16 15.18.46_x85697_y62815_class1	Lilija
103	178	511.5	1940.5	1	519H0Q_CD8_100_ER2 - 2015-11-16 15.18.46_x85697_y62815_class1	Lilija
104	178	491.5	1982.5	1	519H0Q_CD8_100_ER2 - 2015-11-16 15.18.46_x85697_y62815_class1	Lilija
105	178	339.5	1942.5	1	519H0Q_CD8_100_ER2 - 2015-11-16 15.18.46_x85697_y62815_class1	Lilija
106	178	270.5	1978.5	1	519H0Q_CD8_100_ER2 - 2015-11-16 15.18.46_x85697_y62815_class1	Lilija
107	178	115.5	1879.5	1	519H0Q_CD8_100_ER2 - 2015-11-16 15.18.46_x85697_y62815_class1	Lilija
108	178	112.5	1939.5	1	519H0Q_CD8_100_ER2 - 2015-11-16 15.18.46_x85697_y62815_class1	Lilija
109	178	187.5	1757.5	1	519H0Q_CD8_100_ER2 - 2015-11-16 15.18.46_x85697_y62815_class1	Lilija
110	178	31.5	1679.5	1	519H0Q_CD8_100_ER2 - 2015-11-16 15.18.46_x85697_y62815_class1	Lilija
111	178	53.5	1641.5	1	519H0Q_CD8_100_ER2 - 2015-11-16 15.18.46_x85697_y62815_class1	Lilija
112	178	35.5	1565.5	1	519H0Q_CD8_100_ER2 - 2015-11-16 15.18.46_x85697_y62815_class1	Lilija
113	178	239.5	1648.5	1	519H0Q_CD8_100_ER2 - 2015-11-16 15.18.46_x85697_y62815_class1	Lilija
114	178	65.5	1388.5	1	519H0Q_CD8_100_ER2 - 2015-11-16 15.18.46_x85697_y62815_class1	Lilija
115	178	93.5	1174.5	1	519H0Q_CD8_100_ER2 - 2015-11-16 15.18.46_x85697_y62815_class1	Lilija
116	178	200.5	1116.5	1	519H0Q_CD8_100_ER2 - 2015-11-16 15.18.46_x85697_y62815_class1	Lilija
117	178	50.5	1002.5	1	519H0Q_CD8_100_ER2 - 2015-11-16 15.18.46_x85697_y62815_class1	Lilija
118	178	247.5	924.5	1	519H0Q_CD8_100_ER2 - 2015-11-16 15.18.46_x85697_y62815_class1	Lilija
119	178	243.5	863.5	1	519H0Q_CD8_100_ER2 - 2015-11-16 15.18.46_x85697_y62815_class1	Lilija
120	178	270.5	1060.5	1	519H0Q_CD8_100_ER2 - 2015-11-16 15.18.46_x85697_y62815_class1	Lilija
121	178	354.5	1111.5	1	519H0Q_CD8_100_ER2 - 2015-11-16 15.18.46_x85697_y62815_class1	Lilija
122	178	337.5	1022.5	1	519H0Q_CD8_100_ER2 - 2015-11-16 15.18.46_x85697_y62815_class1	Lilija
123	178	453.5	850.5	1	519H0Q_CD8_100_ER2 - 2015-11-16 15.18.46_x85697_y62815_class1	Lilija
124	178	545.5	847.5	1	519H0Q_CD8_100_ER2 - 2015-11-16 15.18.46_x85697_y62815_class1	Lilija
125	178	641.5	800.5	1	519H0Q_CD8_100_ER2 - 2015-11-16 15.18.46_x85697_y62815_class1	Lilija
126	178	622.5	838.5	1	519H0Q_CD8_100_ER2 - 2015-11-16 15.18.46_x85697_y62815_class1	Lilija
127	178	609.5	872.5	1	519H0Q_CD8_100_ER2 - 2015-11-16 15.18.46_x85697_y62815_class1	Lilija
128	178	616.5	938.5	1	519H0Q_CD8_100_ER2 - 2015-11-16 15.18.46_x85697_y62815_class1	Lilija
129	178	619.5	988.5	1	519H0Q_CD8_100_ER2 - 2015-11-16 15.18.46_x85697_y62815_class1	Lilija
130	178	594.5	1060.5	1	519H0Q_CD8_100_ER2 - 2015-11-16 15.18.46_x85697_y62815_class1	Lilija
131	178	713.5	1129.5	1	519H0Q_CD8_100_ER2 - 2015-11-16 15.18.46_x85697_y62815_class1	Lilija
132	178	503.5	1089.5	1	519H0Q_CD8_100_ER2 - 2015-11-16 15.18.46_x85697_y62815_class1	Lilija
133	178	537.5	1169.5	1	519H0Q_CD8_100_ER2 - 2015-11-16 15.18.46_x85697_y62815_class1	Lilija
134	178	534.5	1208.5	1	519H0Q_CD8_100_ER2 - 2015-11-16 15.18.46_x85697_y62815_class1	Lilija
135	178	455.5	1211.5	1	519H0Q_CD8_100_ER2 - 2015-11-16 15.18.46_x85697_y62815_class1	Lilija
136	178	434.5	1175.5	1	519H0Q_CD8_100_ER2 - 2015-11-16 15.18.46_x85697_y62815_class1	Lilija
137	178	419.5	1219.5	1	519H0Q_CD8_100_ER2 - 2015-11-16 15.18.46_x85697_y62815_class1	Lilija
138	178	475.5	1258.5	1	519H0Q_CD8_100_ER2 - 2015-11-16 15.18.46_x85697_y62815_class1	Lilija
139	178	483.5	1286.5	1	519H0Q_CD8_100_ER2 - 2015-11-16 15.18.46_x85697_y62815_class1	Lilija
140	178	361.5	1293.5	1	519H0Q_CD8_100_ER2 - 2015-11-16 15.18.46_x85697_y62815_class1	Lilija
141	178	318.5	1346.5	1	519H0Q_CD8_100_ER2 - 2015-11-16 15.18.46_x85697_y62815_class1	Lilija
142	178	353.5	1347.5	1	519H0Q_CD8_100_ER2 - 2015-11-16 15.18.46_x85697_y62815_class1	Lilija
143	178	370.5	1401.5	1	519H0Q_CD8_100_ER2 - 2015-11-16 15.18.46_x85697_y62815_class1	Lilija
144	178	337.5	1422.5	1	519H0Q_CD8_100_ER2 - 2015-11-16 15.18.46_x85697_y62815_class1	Lilija
145	178	301.5	1390.5	1	519H0Q_CD8_100_ER2 - 2015-11-16 15.18.46_x85697_y62815_class1	Lilija
146	178	223.5	1368.5	1	519H0Q_CD8_100_ER2 - 2015-11-16 15.18.46_x85697_y62815_class1	Lilija
147	178	306.5	1510.5	1	519H0Q_CD8_100_ER2 - 2015-11-16 15.18.46_x85697_y62815_class1	Lilija
148	178	129.5	1546.5	1	519H0Q_CD8_100_ER2 - 2015-11-16 15.18.46_x85697_y62815_class1	Lilija
149	178	337.5	1621.5	1	519H0Q_CD8_100_ER2 - 2015-11-16 15.18.46_x85697_y62815_class1	Lilija
150	178	340.5	1718.5	1	519H0Q_CD8_100_ER2 - 2015-11-16 15.18.46_x85697_y62815_class1	Lilija
151	178	401.5	1757.5	1	519H0Q_CD8_100_ER2 - 2015-11-16 15.18.46_x85697_y62815_class1	Lilija
152	178	376.5	1635.5	1	519H0Q_CD8_100_ER2 - 2015-11-16 15.18.46_x85697_y62815_class1	Lilija
153	178	369.5	1563.5	1	519H0Q_CD8_100_ER2 - 2015-11-16 15.18.46_x85697_y62815_class1	Lilija
154	178	422.5	1574.5	1	519H0Q_CD8_100_ER2 - 2015-11-16 15.18.46_x85697_y62815_class1	Lilija
155	178	469.5	1582.5	1	519H0Q_CD8_100_ER2 - 2015-11-16 15.18.46_x85697_y62815_class1	Lilija
156	178	514.5	1559.5	1	519H0Q_CD8_100_ER2 - 2015-11-16 15.18.46_x85697_y62815_class1	Lilija
157	178	475.5	1530.5	1	519H0Q_CD8_100_ER2 - 2015-11-16 15.18.46_x85697_y62815_class1	Lilija
158	178	434.5	1374.5	1	519H0Q_CD8_100_ER2 - 2015-11-16 15.18.46_x85697_y62815_class1	Lilija
159	178	544.5	1311.5	1	519H0Q_CD8_100_ER2 - 2015-11-16 15.18.46_x85697_y62815_class1	Lilija
160	178	587.5	1333.5	1	519H0Q_CD8_100_ER2 - 2015-11-16 15.18.46_x85697_y62815_class1	Lilija
161	178	642.5	1235.5	1	519H0Q_CD8_100_ER2 - 2015-11-16 15.18.46_x85697_y62815_class1	Lilija
162	178	703.5	1316.5	1	519H0Q_CD8_100_ER2 - 2015-11-16 15.18.46_x85697_y62815_class1	Lilija
163	178	841.5	1297.5	1	519H0Q_CD8_100_ER2 - 2015-11-16 15.18.46_x85697_y62815_class1	Lilija
164	178	700.5	1627.5	1	519H0Q_CD8_100_ER2 - 2015-11-16 15.18.46_x85697_y62815_class1	Lilija
165	178	761.5	1940.5	1	519H0Q_CD8_100_ER2 - 2015-11-16 15.18.46_x85697_y62815_class1	Lilija
166	178	1301.5	1670.5	1	519H0Q_CD8_100_ER2 - 2015-11-16 15.18.46_x85697_y62815_class1	Lilija
167	178	1288.5	1812.5	1	519H0Q_CD8_100_ER2 - 2015-11-16 15.18.46_x85697_y62815_class1	Lilija
168	178	1285.5	1746.5	1	519H0Q_CD8_100_ER2 - 2015-11-16 15.18.46_x85697_y62815_class1	Lilija
169	178	1419.5	989.5	1	519H0Q_CD8_100_ER2 - 2015-11-16 15.18.46_x85697_y62815_class1	Lilija
170	178	750.5	982.5	1	519H0Q_CD8_100_ER2 - 2015-11-16 15.18.46_x85697_y62815_class1	Lilija
171	178	334.5	1069.5	1	519H0Q_CD8_100_ER2 - 2015-11-16 15.18.46_x85697_y62815_class1	Lilija
172	178	870.5	403.5	1	519H0Q_CD8_100_ER2 - 2015-11-16 15.18.46_x85697_y62815_class1	Lilija
173	178	398.5	207.5	1	519H0Q_CD8_100_ER2 - 2015-11-16 15.18.46_x85697_y62815_class1	Lilija
174	178	192.5	365.5	1	519H0Q_CD8_100_ER2 - 2015-11-16 15.18.46_x85697_y62815_class1	Lilija
175	178	298.5	351.5	1	519H0Q_CD8_100_ER2 - 2015-11-16 15.18.46_x85697_y62815_class1	Lilija
176	178	347.5	339.5	1	519H0Q_CD8_100_ER2 - 2015-11-16 15.18.46_x85697_y62815_class1	Lilija
177	178	1551.5	248.5	1	519H0Q_CD8_100_ER2 - 2015-11-16 15.18.46_x85697_y62815_class1	Lilija
178	178	1415.5	9.5	1	519H0Q_CD8_100_ER2 - 2015-11-16 15.18.46_x85697_y62815_class1	Lilija
