# Supplementary material for: Robust and accurate quantification of biomarkers of immune cells in lung cancer micro-environment using deep convolutional neural networks
Source: PeerJ. 2019 Apr 10;7:e6335. doi: 10.7717/peerj.6335 (PMC6462181; doi:10.7717/peerj.6335)
Supplement: Supplemental Information 2 — The positions of the positive cells were detected by four independent human observers on at least 64 different validation images. Each csv file stored in the zip archive represents the positive cell count and their position per person and validation image. [file peerj-07-6335-s002.zip › validation-observers/person3/S14ZCG_CD20_100_ER1 - 2015-11-16 16.08.55_x12966_y11170_class1.csv]

f_markerId	f_nrOfMarkers	f_x	f_y	l_GTR	i_imagefile	i_subfolder
1	78	28.5	143.5	1	S14ZCG_CD20_100_ER1 - 2015-11-16 16.08.55_x12966_y11170_class1	Lilija
2	78	256.5	207.5	1	S14ZCG_CD20_100_ER1 - 2015-11-16 16.08.55_x12966_y11170_class1	Lilija
3	78	192.5	125.5	1	S14ZCG_CD20_100_ER1 - 2015-11-16 16.08.55_x12966_y11170_class1	Lilija
4	78	225.5	92.5	1	S14ZCG_CD20_100_ER1 - 2015-11-16 16.08.55_x12966_y11170_class1	Lilija
5	78	251.5	111.5	1	S14ZCG_CD20_100_ER1 - 2015-11-16 16.08.55_x12966_y11170_class1	Lilija
6	78	378.5	73.5	1	S14ZCG_CD20_100_ER1 - 2015-11-16 16.08.55_x12966_y11170_class1	Lilija
7	78	311.5	247.5	1	S14ZCG_CD20_100_ER1 - 2015-11-16 16.08.55_x12966_y11170_class1	Lilija
8	78	309.5	350.5	1	S14ZCG_CD20_100_ER1 - 2015-11-16 16.08.55_x12966_y11170_class1	Lilija
9	78	314.5	425.5	1	S14ZCG_CD20_100_ER1 - 2015-11-16 16.08.55_x12966_y11170_class1	Lilija
10	78	178.5	484.5	1	S14ZCG_CD20_100_ER1 - 2015-11-16 16.08.55_x12966_y11170_class1	Lilija
11	78	192.5	584.5	1	S14ZCG_CD20_100_ER1 - 2015-11-16 16.08.55_x12966_y11170_class1	Lilija
12	78	286.5	545.5	1	S14ZCG_CD20_100_ER1 - 2015-11-16 16.08.55_x12966_y11170_class1	Lilija
13	78	78.5	542.5	1	S14ZCG_CD20_100_ER1 - 2015-11-16 16.08.55_x12966_y11170_class1	Lilija
14	78	95.5	828.5	1	S14ZCG_CD20_100_ER1 - 2015-11-16 16.08.55_x12966_y11170_class1	Lilija
15	78	251.5	703.5	1	S14ZCG_CD20_100_ER1 - 2015-11-16 16.08.55_x12966_y11170_class1	Lilija
16	78	184.5	700.5	1	S14ZCG_CD20_100_ER1 - 2015-11-16 16.08.55_x12966_y11170_class1	Lilija
17	78	236.5	1236.5	1	S14ZCG_CD20_100_ER1 - 2015-11-16 16.08.55_x12966_y11170_class1	Lilija
18	78	153.5	1437.5	1	S14ZCG_CD20_100_ER1 - 2015-11-16 16.08.55_x12966_y11170_class1	Lilija
19	78	193.5	1523.5	1	S14ZCG_CD20_100_ER1 - 2015-11-16 16.08.55_x12966_y11170_class1	Lilija
20	78	398.5	1308.5	1	S14ZCG_CD20_100_ER1 - 2015-11-16 16.08.55_x12966_y11170_class1	Lilija
21	78	483.5	1297.5	1	S14ZCG_CD20_100_ER1 - 2015-11-16 16.08.55_x12966_y11170_class1	Lilija
22	78	551.5	1163.5	1	S14ZCG_CD20_100_ER1 - 2015-11-16 16.08.55_x12966_y11170_class1	Lilija
23	78	641.5	1321.5	1	S14ZCG_CD20_100_ER1 - 2015-11-16 16.08.55_x12966_y11170_class1	Lilija
24	78	655.5	1516.5	1	S14ZCG_CD20_100_ER1 - 2015-11-16 16.08.55_x12966_y11170_class1	Lilija
25	78	401.5	1746.5	1	S14ZCG_CD20_100_ER1 - 2015-11-16 16.08.55_x12966_y11170_class1	Lilija
26	78	301.5	1893.5	1	S14ZCG_CD20_100_ER1 - 2015-11-16 16.08.55_x12966_y11170_class1	Lilija
27	78	525.5	1924.5	1	S14ZCG_CD20_100_ER1 - 2015-11-16 16.08.55_x12966_y11170_class1	Lilija
28	78	608.5	1937.5	1	S14ZCG_CD20_100_ER1 - 2015-11-16 16.08.55_x12966_y11170_class1	Lilija
29	78	603.5	1974.5	1	S14ZCG_CD20_100_ER1 - 2015-11-16 16.08.55_x12966_y11170_class1	Lilija
30	78	1394.5	1967.5	1	S14ZCG_CD20_100_ER1 - 2015-11-16 16.08.55_x12966_y11170_class1	Lilija
31	78	1318.5	1979.5	1	S14ZCG_CD20_100_ER1 - 2015-11-16 16.08.55_x12966_y11170_class1	Lilija
32	78	1318.5	1942.5	1	S14ZCG_CD20_100_ER1 - 2015-11-16 16.08.55_x12966_y11170_class1	Lilija
33	78	1419.5	1795.5	1	S14ZCG_CD20_100_ER1 - 2015-11-16 16.08.55_x12966_y11170_class1	Lilija
34	78	1521.5	1918.5	1	S14ZCG_CD20_100_ER1 - 2015-11-16 16.08.55_x12966_y11170_class1	Lilija
35	78	1571.5	1787.5	1	S14ZCG_CD20_100_ER1 - 2015-11-16 16.08.55_x12966_y11170_class1	Lilija
36	78	1387.5	1566.5	1	S14ZCG_CD20_100_ER1 - 2015-11-16 16.08.55_x12966_y11170_class1	Lilija
37	78	1591.5	1629.5	1	S14ZCG_CD20_100_ER1 - 2015-11-16 16.08.55_x12966_y11170_class1	Lilija
38	78	1596.5	1537.5	1	S14ZCG_CD20_100_ER1 - 2015-11-16 16.08.55_x12966_y11170_class1	Lilija
39	78	1612.5	1465.5	1	S14ZCG_CD20_100_ER1 - 2015-11-16 16.08.55_x12966_y11170_class1	Lilija
40	78	1721.5	1512.5	1	S14ZCG_CD20_100_ER1 - 2015-11-16 16.08.55_x12966_y11170_class1	Lilija
41	78	1715.5	1601.5	1	S14ZCG_CD20_100_ER1 - 2015-11-16 16.08.55_x12966_y11170_class1	Lilija
42	78	1806.5	1792.5	1	S14ZCG_CD20_100_ER1 - 2015-11-16 16.08.55_x12966_y11170_class1	Lilija
43	78	1768.5	1967.5	1	S14ZCG_CD20_100_ER1 - 2015-11-16 16.08.55_x12966_y11170_class1	Lilija
44	78	1978.5	1899.5	1	S14ZCG_CD20_100_ER1 - 2015-11-16 16.08.55_x12966_y11170_class1	Lilija
45	78	1942.5	1757.5	1	S14ZCG_CD20_100_ER1 - 2015-11-16 16.08.55_x12966_y11170_class1	Lilija
46	78	1788.5	1427.5	1	S14ZCG_CD20_100_ER1 - 2015-11-16 16.08.55_x12966_y11170_class1	Lilija
47	78	1479.5	1293.5	1	S14ZCG_CD20_100_ER1 - 2015-11-16 16.08.55_x12966_y11170_class1	Lilija
48	78	1390.5	1061.5	1	S14ZCG_CD20_100_ER1 - 2015-11-16 16.08.55_x12966_y11170_class1	Lilija
49	78	1460.5	1094.5	1	S14ZCG_CD20_100_ER1 - 2015-11-16 16.08.55_x12966_y11170_class1	Lilija
50	78	1621.5	1058.5	1	S14ZCG_CD20_100_ER1 - 2015-11-16 16.08.55_x12966_y11170_class1	Lilija
51	78	1646.5	978.5	1	S14ZCG_CD20_100_ER1 - 2015-11-16 16.08.55_x12966_y11170_class1	Lilija
52	78	1307.5	720.5	1	S14ZCG_CD20_100_ER1 - 2015-11-16 16.08.55_x12966_y11170_class1	Lilija
53	78	747.5	767.5	1	S14ZCG_CD20_100_ER1 - 2015-11-16 16.08.55_x12966_y11170_class1	Lilija
54	78	694.5	755.5	1	S14ZCG_CD20_100_ER1 - 2015-11-16 16.08.55_x12966_y11170_class1	Lilija
55	78	536.5	942.5	1	S14ZCG_CD20_100_ER1 - 2015-11-16 16.08.55_x12966_y11170_class1	Lilija
56	78	425.5	828.5	1	S14ZCG_CD20_100_ER1 - 2015-11-16 16.08.55_x12966_y11170_class1	Lilija
57	78	361.5	414.5	1	S14ZCG_CD20_100_ER1 - 2015-11-16 16.08.55_x12966_y11170_class1	Lilija
58	78	436.5	309.5	1	S14ZCG_CD20_100_ER1 - 2015-11-16 16.08.55_x12966_y11170_class1	Lilija
59	78	467.5	236.5	1	S14ZCG_CD20_100_ER1 - 2015-11-16 16.08.55_x12966_y11170_class1	Lilija
60	78	450.5	197.5	1	S14ZCG_CD20_100_ER1 - 2015-11-16 16.08.55_x12966_y11170_class1	Lilija
61	78	556.5	270.5	1	S14ZCG_CD20_100_ER1 - 2015-11-16 16.08.55_x12966_y11170_class1	Lilija
62	78	595.5	494.5	1	S14ZCG_CD20_100_ER1 - 2015-11-16 16.08.55_x12966_y11170_class1	Lilija
63	78	267.5	467.5	1	S14ZCG_CD20_100_ER1 - 2015-11-16 16.08.55_x12966_y11170_class1	Lilija
64	78	281.5	406.5	1	S14ZCG_CD20_100_ER1 - 2015-11-16 16.08.55_x12966_y11170_class1	Lilija
65	78	195.5	350.5	1	S14ZCG_CD20_100_ER1 - 2015-11-16 16.08.55_x12966_y11170_class1	Lilija
66	78	148.5	323.5	1	S14ZCG_CD20_100_ER1 - 2015-11-16 16.08.55_x12966_y11170_class1	Lilija
67	78	795.5	542.5	1	S14ZCG_CD20_100_ER1 - 2015-11-16 16.08.55_x12966_y11170_class1	Lilija
68	78	784.5	103.5	1	S14ZCG_CD20_100_ER1 - 2015-11-16 16.08.55_x12966_y11170_class1	Lilija
69	78	1154.5	472.5	1	S14ZCG_CD20_100_ER1 - 2015-11-16 16.08.55_x12966_y11170_class1	Lilija
70	78	1103.5	408.5	1	S14ZCG_CD20_100_ER1 - 2015-11-16 16.08.55_x12966_y11170_class1	Lilija
71	78	1215.5	318.5	1	S14ZCG_CD20_100_ER1 - 2015-11-16 16.08.55_x12966_y11170_class1	Lilija
72	78	1671.5	415.5	1	S14ZCG_CD20_100_ER1 - 2015-11-16 16.08.55_x12966_y11170_class1	Lilija
73	78	1634.5	336.5	1	S14ZCG_CD20_100_ER1 - 2015-11-16 16.08.55_x12966_y11170_class1	Lilija
74	78	1748.5	333.5	1	S14ZCG_CD20_100_ER1 - 2015-11-16 16.08.55_x12966_y11170_class1	Lilija
75	78	1856.5	258.5	1	S14ZCG_CD20_100_ER1 - 2015-11-16 16.08.55_x12966_y11170_class1	Lilija
76	78	1663.5	165.5	1	S14ZCG_CD20_100_ER1 - 2015-11-16 16.08.55_x12966_y11170_class1	Lilija
77	78	1951.5	23.5	1	S14ZCG_CD20_100_ER1 - 2015-11-16 16.08.55_x12966_y11170_class1	Lilija
78	78	1688.5	1241.5	1	S14ZCG_CD20_100_ER1 - 2015-11-16 16.08.55_x12966_y11170_class1	Lilija
