# Supplementary material for: Robust and accurate quantification of biomarkers of immune cells in lung cancer micro-environment using deep convolutional neural networks
Source: PeerJ. 2019 Apr 10;7:e6335. doi: 10.7717/peerj.6335 (PMC6462181; doi:10.7717/peerj.6335)
Supplement: Supplemental Information 2 — The positions of the positive cells were detected by four independent human observers on at least 64 different validation images. Each csv file stored in the zip archive represents the positive cell count and their position per person and validation image. [file peerj-07-6335-s002.zip › validation-observers/person3/S14ZCG_CD20_100_ER1 - 2015-11-16 16.08.55_x12980_y15921_class1.csv]

f_markerId	f_nrOfMarkers	f_x	f_y	l_GTR	i_imagefile	i_subfolder
1	85	300.5	20.5	1	S14ZCG_CD20_100_ER1 - 2015-11-16 16.08.55_x12980_y15921_class1	Lilija
2	85	272.5	126.5	1	S14ZCG_CD20_100_ER1 - 2015-11-16 16.08.55_x12980_y15921_class1	Lilija
3	85	415.5	137.5	1	S14ZCG_CD20_100_ER1 - 2015-11-16 16.08.55_x12980_y15921_class1	Lilija
4	85	664.5	17.5	1	S14ZCG_CD20_100_ER1 - 2015-11-16 16.08.55_x12980_y15921_class1	Lilija
5	85	132.5	465.5	1	S14ZCG_CD20_100_ER1 - 2015-11-16 16.08.55_x12980_y15921_class1	Lilija
6	85	214.5	395.5	1	S14ZCG_CD20_100_ER1 - 2015-11-16 16.08.55_x12980_y15921_class1	Lilija
7	85	20.5	1379.5	1	S14ZCG_CD20_100_ER1 - 2015-11-16 16.08.55_x12980_y15921_class1	Lilija
8	85	86.5	1810.5	1	S14ZCG_CD20_100_ER1 - 2015-11-16 16.08.55_x12980_y15921_class1	Lilija
9	85	111.5	1762.5	1	S14ZCG_CD20_100_ER1 - 2015-11-16 16.08.55_x12980_y15921_class1	Lilija
10	85	198.5	1759.5	1	S14ZCG_CD20_100_ER1 - 2015-11-16 16.08.55_x12980_y15921_class1	Lilija
11	85	436.5	1654.5	1	S14ZCG_CD20_100_ER1 - 2015-11-16 16.08.55_x12980_y15921_class1	Lilija
12	85	526.5	1673.5	1	S14ZCG_CD20_100_ER1 - 2015-11-16 16.08.55_x12980_y15921_class1	Lilija
13	85	558.5	1751.5	1	S14ZCG_CD20_100_ER1 - 2015-11-16 16.08.55_x12980_y15921_class1	Lilija
14	85	323.5	1974.5	1	S14ZCG_CD20_100_ER1 - 2015-11-16 16.08.55_x12980_y15921_class1	Lilija
15	85	692.5	1984.5	1	S14ZCG_CD20_100_ER1 - 2015-11-16 16.08.55_x12980_y15921_class1	Lilija
16	85	752.5	1765.5	1	S14ZCG_CD20_100_ER1 - 2015-11-16 16.08.55_x12980_y15921_class1	Lilija
17	85	684.5	1477.5	1	S14ZCG_CD20_100_ER1 - 2015-11-16 16.08.55_x12980_y15921_class1	Lilija
18	85	830.5	1646.5	1	S14ZCG_CD20_100_ER1 - 2015-11-16 16.08.55_x12980_y15921_class1	Lilija
19	85	972.5	1363.5	1	S14ZCG_CD20_100_ER1 - 2015-11-16 16.08.55_x12980_y15921_class1	Lilija
20	85	949.5	1568.5	1	S14ZCG_CD20_100_ER1 - 2015-11-16 16.08.55_x12980_y15921_class1	Lilija
21	85	903.5	1826.5	1	S14ZCG_CD20_100_ER1 - 2015-11-16 16.08.55_x12980_y15921_class1	Lilija
22	85	956.5	1756.5	1	S14ZCG_CD20_100_ER1 - 2015-11-16 16.08.55_x12980_y15921_class1	Lilija
23	85	1017.5	1695.5	1	S14ZCG_CD20_100_ER1 - 2015-11-16 16.08.55_x12980_y15921_class1	Lilija
24	85	1069.5	1695.5	1	S14ZCG_CD20_100_ER1 - 2015-11-16 16.08.55_x12980_y15921_class1	Lilija
25	85	1041.5	1799.5	1	S14ZCG_CD20_100_ER1 - 2015-11-16 16.08.55_x12980_y15921_class1	Lilija
26	85	1091.5	1871.5	1	S14ZCG_CD20_100_ER1 - 2015-11-16 16.08.55_x12980_y15921_class1	Lilija
27	85	1249.5	1788.5	1	S14ZCG_CD20_100_ER1 - 2015-11-16 16.08.55_x12980_y15921_class1	Lilija
28	85	1279.5	1845.5	1	S14ZCG_CD20_100_ER1 - 2015-11-16 16.08.55_x12980_y15921_class1	Lilija
29	85	1296.5	1882.5	1	S14ZCG_CD20_100_ER1 - 2015-11-16 16.08.55_x12980_y15921_class1	Lilija
30	85	1189.5	1974.5	1	S14ZCG_CD20_100_ER1 - 2015-11-16 16.08.55_x12980_y15921_class1	Lilija
31	85	1132.5	1943.5	1	S14ZCG_CD20_100_ER1 - 2015-11-16 16.08.55_x12980_y15921_class1	Lilija
32	85	1283.5	1984.5	1	S14ZCG_CD20_100_ER1 - 2015-11-16 16.08.55_x12980_y15921_class1	Lilija
33	85	1366.5	1881.5	1	S14ZCG_CD20_100_ER1 - 2015-11-16 16.08.55_x12980_y15921_class1	Lilija
34	85	1482.5	1893.5	1	S14ZCG_CD20_100_ER1 - 2015-11-16 16.08.55_x12980_y15921_class1	Lilija
35	85	1590.5	1882.5	1	S14ZCG_CD20_100_ER1 - 2015-11-16 16.08.55_x12980_y15921_class1	Lilija
36	85	1621.5	1967.5	1	S14ZCG_CD20_100_ER1 - 2015-11-16 16.08.55_x12980_y15921_class1	Lilija
37	85	1702.5	1970.5	1	S14ZCG_CD20_100_ER1 - 2015-11-16 16.08.55_x12980_y15921_class1	Lilija
38	85	1440.5	1795.5	1	S14ZCG_CD20_100_ER1 - 2015-11-16 16.08.55_x12980_y15921_class1	Lilija
39	85	1272.5	1738.5	1	S14ZCG_CD20_100_ER1 - 2015-11-16 16.08.55_x12980_y15921_class1	Lilija
40	85	1163.5	1588.5	1	S14ZCG_CD20_100_ER1 - 2015-11-16 16.08.55_x12980_y15921_class1	Lilija
41	85	1215.5	1562.5	1	S14ZCG_CD20_100_ER1 - 2015-11-16 16.08.55_x12980_y15921_class1	Lilija
42	85	1114.5	1462.5	1	S14ZCG_CD20_100_ER1 - 2015-11-16 16.08.55_x12980_y15921_class1	Lilija
43	85	1074.5	1435.5	1	S14ZCG_CD20_100_ER1 - 2015-11-16 16.08.55_x12980_y15921_class1	Lilija
44	85	1171.5	1332.5	1	S14ZCG_CD20_100_ER1 - 2015-11-16 16.08.55_x12980_y15921_class1	Lilija
45	85	1210.5	1235.5	1	S14ZCG_CD20_100_ER1 - 2015-11-16 16.08.55_x12980_y15921_class1	Lilija
46	85	1271.5	1269.5	1	S14ZCG_CD20_100_ER1 - 2015-11-16 16.08.55_x12980_y15921_class1	Lilija
47	85	1280.5	1354.5	1	S14ZCG_CD20_100_ER1 - 2015-11-16 16.08.55_x12980_y15921_class1	Lilija
48	85	1000.5	1482.5	1	S14ZCG_CD20_100_ER1 - 2015-11-16 16.08.55_x12980_y15921_class1	Lilija
49	85	1341.5	1243.5	1	S14ZCG_CD20_100_ER1 - 2015-11-16 16.08.55_x12980_y15921_class1	Lilija
50	85	1362.5	1382.5	1	S14ZCG_CD20_100_ER1 - 2015-11-16 16.08.55_x12980_y15921_class1	Lilija
51	85	1402.5	1382.5	1	S14ZCG_CD20_100_ER1 - 2015-11-16 16.08.55_x12980_y15921_class1	Lilija
52	85	1416.5	1429.5	1	S14ZCG_CD20_100_ER1 - 2015-11-16 16.08.55_x12980_y15921_class1	Lilija
53	85	1427.5	1294.5	1	S14ZCG_CD20_100_ER1 - 2015-11-16 16.08.55_x12980_y15921_class1	Lilija
54	85	1394.5	1189.5	1	S14ZCG_CD20_100_ER1 - 2015-11-16 16.08.55_x12980_y15921_class1	Lilija
55	85	1387.5	1254.5	1	S14ZCG_CD20_100_ER1 - 2015-11-16 16.08.55_x12980_y15921_class1	Lilija
56	85	1454.5	1218.5	1	S14ZCG_CD20_100_ER1 - 2015-11-16 16.08.55_x12980_y15921_class1	Lilija
57	85	1468.5	1315.5	1	S14ZCG_CD20_100_ER1 - 2015-11-16 16.08.55_x12980_y15921_class1	Lilija
58	85	1516.5	1263.5	1	S14ZCG_CD20_100_ER1 - 2015-11-16 16.08.55_x12980_y15921_class1	Lilija
59	85	1513.5	1379.5	1	S14ZCG_CD20_100_ER1 - 2015-11-16 16.08.55_x12980_y15921_class1	Lilija
60	85	1543.5	1437.5	1	S14ZCG_CD20_100_ER1 - 2015-11-16 16.08.55_x12980_y15921_class1	Lilija
61	85	1554.5	1474.5	1	S14ZCG_CD20_100_ER1 - 2015-11-16 16.08.55_x12980_y15921_class1	Lilija
62	85	1448.5	1518.5	1	S14ZCG_CD20_100_ER1 - 2015-11-16 16.08.55_x12980_y15921_class1	Lilija
63	85	1466.5	1609.5	1	S14ZCG_CD20_100_ER1 - 2015-11-16 16.08.55_x12980_y15921_class1	Lilija
64	85	1451.5	1641.5	1	S14ZCG_CD20_100_ER1 - 2015-11-16 16.08.55_x12980_y15921_class1	Lilija
65	85	1498.5	1737.5	1	S14ZCG_CD20_100_ER1 - 2015-11-16 16.08.55_x12980_y15921_class1	Lilija
66	85	1538.5	1765.5	1	S14ZCG_CD20_100_ER1 - 2015-11-16 16.08.55_x12980_y15921_class1	Lilija
67	85	1585.5	1735.5	1	S14ZCG_CD20_100_ER1 - 2015-11-16 16.08.55_x12980_y15921_class1	Lilija
68	85	1585.5	1795.5	1	S14ZCG_CD20_100_ER1 - 2015-11-16 16.08.55_x12980_y15921_class1	Lilija
69	85	1663.5	1801.5	1	S14ZCG_CD20_100_ER1 - 2015-11-16 16.08.55_x12980_y15921_class1	Lilija
70	85	1671.5	1724.5	1	S14ZCG_CD20_100_ER1 - 2015-11-16 16.08.55_x12980_y15921_class1	Lilija
71	85	1645.5	1660.5	1	S14ZCG_CD20_100_ER1 - 2015-11-16 16.08.55_x12980_y15921_class1	Lilija
72	85	1645.5	1624.5	1	S14ZCG_CD20_100_ER1 - 2015-11-16 16.08.55_x12980_y15921_class1	Lilija
73	85	1638.5	1577.5	1	S14ZCG_CD20_100_ER1 - 2015-11-16 16.08.55_x12980_y15921_class1	Lilija
74	85	1671.5	1541.5	1	S14ZCG_CD20_100_ER1 - 2015-11-16 16.08.55_x12980_y15921_class1	Lilija
75	85	1793.5	1468.5	1	S14ZCG_CD20_100_ER1 - 2015-11-16 16.08.55_x12980_y15921_class1	Lilija
76	85	1757.5	1336.5	1	S14ZCG_CD20_100_ER1 - 2015-11-16 16.08.55_x12980_y15921_class1	Lilija
77	85	1868.5	1562.5	1	S14ZCG_CD20_100_ER1 - 2015-11-16 16.08.55_x12980_y15921_class1	Lilija
78	85	1804.5	1649.5	1	S14ZCG_CD20_100_ER1 - 2015-11-16 16.08.55_x12980_y15921_class1	Lilija
79	85	1749.5	1691.5	1	S14ZCG_CD20_100_ER1 - 2015-11-16 16.08.55_x12980_y15921_class1	Lilija
80	85	1817.5	1720.5	1	S14ZCG_CD20_100_ER1 - 2015-11-16 16.08.55_x12980_y15921_class1	Lilija
81	85	1868.5	1662.5	1	S14ZCG_CD20_100_ER1 - 2015-11-16 16.08.55_x12980_y15921_class1	Lilija
82	85	1898.5	1605.5	1	S14ZCG_CD20_100_ER1 - 2015-11-16 16.08.55_x12980_y15921_class1	Lilija
83	85	1942.5	1707.5	1	S14ZCG_CD20_100_ER1 - 2015-11-16 16.08.55_x12980_y15921_class1	Lilija
84	85	1973.5	1560.5	1	S14ZCG_CD20_100_ER1 - 2015-11-16 16.08.55_x12980_y15921_class1	Lilija
85	85	1985.5	1635.5	1	S14ZCG_CD20_100_ER1 - 2015-11-16 16.08.55_x12980_y15921_class1	Lilija
