# Supplementary material for: Robust and accurate quantification of biomarkers of immune cells in lung cancer micro-environment using deep convolutional neural networks
Source: PeerJ. 2019 Apr 10;7:e6335. doi: 10.7717/peerj.6335 (PMC6462181; doi:10.7717/peerj.6335)
Supplement: Supplemental Information 2 — The positions of the positive cells were detected by four independent human observers on at least 64 different validation images. Each csv file stored in the zip archive represents the positive cell count and their position per person and validation image. [file peerj-07-6335-s002.zip › validation-observers/person3/S14ZCG_CD20_100_ER1 - 2015-11-16 16.08.55_x28896_y17205_class1.csv]

f_markerId	f_nrOfMarkers	f_x	f_y	l_GTR	i_imagefile	i_subfolder
1	29	84.5	594.5	1	S14ZCG_CD20_100_ER1 - 2015-11-16 16.08.55_x28896_y17205_class1	Lilija
2	29	10.5	602.5	1	S14ZCG_CD20_100_ER1 - 2015-11-16 16.08.55_x28896_y17205_class1	Lilija
3	29	42.5	678.5	1	S14ZCG_CD20_100_ER1 - 2015-11-16 16.08.55_x28896_y17205_class1	Lilija
4	29	87.5	467.5	1	S14ZCG_CD20_100_ER1 - 2015-11-16 16.08.55_x28896_y17205_class1	Lilija
5	29	209.5	548.5	1	S14ZCG_CD20_100_ER1 - 2015-11-16 16.08.55_x28896_y17205_class1	Lilija
6	29	75.5	885.5	1	S14ZCG_CD20_100_ER1 - 2015-11-16 16.08.55_x28896_y17205_class1	Lilija
7	29	84.5	1089.5	1	S14ZCG_CD20_100_ER1 - 2015-11-16 16.08.55_x28896_y17205_class1	Lilija
8	29	203.5	1246.5	1	S14ZCG_CD20_100_ER1 - 2015-11-16 16.08.55_x28896_y17205_class1	Lilija
9	29	258.5	1180.5	1	S14ZCG_CD20_100_ER1 - 2015-11-16 16.08.55_x28896_y17205_class1	Lilija
10	29	259.5	1211.5	1	S14ZCG_CD20_100_ER1 - 2015-11-16 16.08.55_x28896_y17205_class1	Lilija
11	29	306.5	1230.5	1	S14ZCG_CD20_100_ER1 - 2015-11-16 16.08.55_x28896_y17205_class1	Lilija
12	29	167.5	1756.5	1	S14ZCG_CD20_100_ER1 - 2015-11-16 16.08.55_x28896_y17205_class1	Lilija
13	29	189.5	1723.5	1	S14ZCG_CD20_100_ER1 - 2015-11-16 16.08.55_x28896_y17205_class1	Lilija
14	29	503.5	1360.5	1	S14ZCG_CD20_100_ER1 - 2015-11-16 16.08.55_x28896_y17205_class1	Lilija
15	29	328.5	1426.5	1	S14ZCG_CD20_100_ER1 - 2015-11-16 16.08.55_x28896_y17205_class1	Lilija
16	29	290.5	1446.5	1	S14ZCG_CD20_100_ER1 - 2015-11-16 16.08.55_x28896_y17205_class1	Lilija
17	29	256.5	974.5	1	S14ZCG_CD20_100_ER1 - 2015-11-16 16.08.55_x28896_y17205_class1	Lilija
18	29	264.5	770.5	1	S14ZCG_CD20_100_ER1 - 2015-11-16 16.08.55_x28896_y17205_class1	Lilija
19	29	506.5	447.5	1	S14ZCG_CD20_100_ER1 - 2015-11-16 16.08.55_x28896_y17205_class1	Lilija
20	29	755.5	23.5	1	S14ZCG_CD20_100_ER1 - 2015-11-16 16.08.55_x28896_y17205_class1	Lilija
21	29	372.5	869.5	1	S14ZCG_CD20_100_ER1 - 2015-11-16 16.08.55_x28896_y17205_class1	Lilija
22	29	523.5	863.5	1	S14ZCG_CD20_100_ER1 - 2015-11-16 16.08.55_x28896_y17205_class1	Lilija
23	29	653.5	819.5	1	S14ZCG_CD20_100_ER1 - 2015-11-16 16.08.55_x28896_y17205_class1	Lilija
24	29	379.5	1146.5	1	S14ZCG_CD20_100_ER1 - 2015-11-16 16.08.55_x28896_y17205_class1	Lilija
25	29	415.5	1118.5	1	S14ZCG_CD20_100_ER1 - 2015-11-16 16.08.55_x28896_y17205_class1	Lilija
26	29	911.5	666.5	1	S14ZCG_CD20_100_ER1 - 2015-11-16 16.08.55_x28896_y17205_class1	Lilija
27	29	547.5	1482.5	1	S14ZCG_CD20_100_ER1 - 2015-11-16 16.08.55_x28896_y17205_class1	Lilija
28	29	1136.5	1216.5	1	S14ZCG_CD20_100_ER1 - 2015-11-16 16.08.55_x28896_y17205_class1	Lilija
29	29	358.5	1519.5	1	S14ZCG_CD20_100_ER1 - 2015-11-16 16.08.55_x28896_y17205_class1	Lilija
