# Supplementary material for: Robust and accurate quantification of biomarkers of immune cells in lung cancer micro-environment using deep convolutional neural networks
Source: PeerJ. 2019 Apr 10;7:e6335. doi: 10.7717/peerj.6335 (PMC6462181; doi:10.7717/peerj.6335)
Supplement: Supplemental Information 2 — The positions of the positive cells were detected by four independent human observers on at least 64 different validation images. Each csv file stored in the zip archive represents the positive cell count and their position per person and validation image. [file peerj-07-6335-s002.zip › validation-observers/person3/S14ZCG_CD20_100_ER1 - 2015-11-16 16.08.55_x45223_y53935_class1.csv]

f_markerId	f_nrOfMarkers	f_x	f_y	l_GTR	i_imagefile	i_subfolder
1	33	262.5	528.5	1	S14ZCG_CD20_100_ER1 - 2015-11-16 16.08.55_x45223_y53935_class1	Lilija
2	33	414.5	531.5	1	S14ZCG_CD20_100_ER1 - 2015-11-16 16.08.55_x45223_y53935_class1	Lilija
3	33	476.5	455.5	1	S14ZCG_CD20_100_ER1 - 2015-11-16 16.08.55_x45223_y53935_class1	Lilija
4	33	492.5	670.5	1	S14ZCG_CD20_100_ER1 - 2015-11-16 16.08.55_x45223_y53935_class1	Lilija
5	33	614.5	633.5	1	S14ZCG_CD20_100_ER1 - 2015-11-16 16.08.55_x45223_y53935_class1	Lilija
6	33	589.5	759.5	1	S14ZCG_CD20_100_ER1 - 2015-11-16 16.08.55_x45223_y53935_class1	Lilija
7	33	645.5	741.5	1	S14ZCG_CD20_100_ER1 - 2015-11-16 16.08.55_x45223_y53935_class1	Lilija
8	33	344.5	1210.5	1	S14ZCG_CD20_100_ER1 - 2015-11-16 16.08.55_x45223_y53935_class1	Lilija
9	33	639.5	1336.5	1	S14ZCG_CD20_100_ER1 - 2015-11-16 16.08.55_x45223_y53935_class1	Lilija
10	33	763.5	1380.5	1	S14ZCG_CD20_100_ER1 - 2015-11-16 16.08.55_x45223_y53935_class1	Lilija
11	33	753.5	1496.5	1	S14ZCG_CD20_100_ER1 - 2015-11-16 16.08.55_x45223_y53935_class1	Lilija
12	33	827.5	1507.5	1	S14ZCG_CD20_100_ER1 - 2015-11-16 16.08.55_x45223_y53935_class1	Lilija
13	33	878.5	1565.5	1	S14ZCG_CD20_100_ER1 - 2015-11-16 16.08.55_x45223_y53935_class1	Lilija
14	33	1003.5	1738.5	1	S14ZCG_CD20_100_ER1 - 2015-11-16 16.08.55_x45223_y53935_class1	Lilija
15	33	1182.5	1871.5	1	S14ZCG_CD20_100_ER1 - 2015-11-16 16.08.55_x45223_y53935_class1	Lilija
16	33	1127.5	1868.5	1	S14ZCG_CD20_100_ER1 - 2015-11-16 16.08.55_x45223_y53935_class1	Lilija
17	33	1030.5	924.5	1	S14ZCG_CD20_100_ER1 - 2015-11-16 16.08.55_x45223_y53935_class1	Lilija
18	33	702.5	939.5	1	S14ZCG_CD20_100_ER1 - 2015-11-16 16.08.55_x45223_y53935_class1	Lilija
19	33	921.5	971.5	1	S14ZCG_CD20_100_ER1 - 2015-11-16 16.08.55_x45223_y53935_class1	Lilija
20	33	1119.5	1110.5	1	S14ZCG_CD20_100_ER1 - 2015-11-16 16.08.55_x45223_y53935_class1	Lilija
21	33	1152.5	1163.5	1	S14ZCG_CD20_100_ER1 - 2015-11-16 16.08.55_x45223_y53935_class1	Lilija
22	33	1286.5	1244.5	1	S14ZCG_CD20_100_ER1 - 2015-11-16 16.08.55_x45223_y53935_class1	Lilija
23	33	1246.5	1310.5	1	S14ZCG_CD20_100_ER1 - 2015-11-16 16.08.55_x45223_y53935_class1	Lilija
24	33	1374.5	1143.5	1	S14ZCG_CD20_100_ER1 - 2015-11-16 16.08.55_x45223_y53935_class1	Lilija
25	33	1413.5	938.5	1	S14ZCG_CD20_100_ER1 - 2015-11-16 16.08.55_x45223_y53935_class1	Lilija
26	33	1576.5	764.5	1	S14ZCG_CD20_100_ER1 - 2015-11-16 16.08.55_x45223_y53935_class1	Lilija
27	33	1716.5	728.5	1	S14ZCG_CD20_100_ER1 - 2015-11-16 16.08.55_x45223_y53935_class1	Lilija
28	33	1629.5	1005.5	1	S14ZCG_CD20_100_ER1 - 2015-11-16 16.08.55_x45223_y53935_class1	Lilija
29	33	1853.5	1116.5	1	S14ZCG_CD20_100_ER1 - 2015-11-16 16.08.55_x45223_y53935_class1	Lilija
30	33	1538.5	1430.5	1	S14ZCG_CD20_100_ER1 - 2015-11-16 16.08.55_x45223_y53935_class1	Lilija
31	33	1588.5	1315.5	1	S14ZCG_CD20_100_ER1 - 2015-11-16 16.08.55_x45223_y53935_class1	Lilija
32	33	1587.5	1441.5	1	S14ZCG_CD20_100_ER1 - 2015-11-16 16.08.55_x45223_y53935_class1	Lilija
33	33	1659.5	1483.5	1	S14ZCG_CD20_100_ER1 - 2015-11-16 16.08.55_x45223_y53935_class1	Lilija
