# Supplementary material for: Robust and accurate quantification of biomarkers of immune cells in lung cancer micro-environment using deep convolutional neural networks
Source: PeerJ. 2019 Apr 10;7:e6335. doi: 10.7717/peerj.6335 (PMC6462181; doi:10.7717/peerj.6335)
Supplement: Supplemental Information 2 — The positions of the positive cells were detected by four independent human observers on at least 64 different validation images. Each csv file stored in the zip archive represents the positive cell count and their position per person and validation image. [file peerj-07-6335-s002.zip › validation-observers/person3/S14ZCG_CD20_100_ER1 - 2015-11-16 16.08.55_x61232_y49928_class1.csv]

f_markerId	f_nrOfMarkers	f_x	f_y	l_GTR	i_imagefile	i_subfolder
1	20	54.5	405.5	1	S14ZCG_CD20_100_ER1 - 2015-11-16 16.08.55_x61232_y49928_class1	Lilija
2	20	103.5	364.5	1	S14ZCG_CD20_100_ER1 - 2015-11-16 16.08.55_x61232_y49928_class1	Lilija
3	20	142.5	181.5	1	S14ZCG_CD20_100_ER1 - 2015-11-16 16.08.55_x61232_y49928_class1	Lilija
4	20	215.5	197.5	1	S14ZCG_CD20_100_ER1 - 2015-11-16 16.08.55_x61232_y49928_class1	Lilija
5	20	220.5	231.5	1	S14ZCG_CD20_100_ER1 - 2015-11-16 16.08.55_x61232_y49928_class1	Lilija
6	20	284.5	358.5	1	S14ZCG_CD20_100_ER1 - 2015-11-16 16.08.55_x61232_y49928_class1	Lilija
7	20	326.5	564.5	1	S14ZCG_CD20_100_ER1 - 2015-11-16 16.08.55_x61232_y49928_class1	Lilija
8	20	473.5	600.5	1	S14ZCG_CD20_100_ER1 - 2015-11-16 16.08.55_x61232_y49928_class1	Lilija
9	20	455.5	361.5	1	S14ZCG_CD20_100_ER1 - 2015-11-16 16.08.55_x61232_y49928_class1	Lilija
10	20	706.5	251.5	1	S14ZCG_CD20_100_ER1 - 2015-11-16 16.08.55_x61232_y49928_class1	Lilija
11	20	691.5	214.5	1	S14ZCG_CD20_100_ER1 - 2015-11-16 16.08.55_x61232_y49928_class1	Lilija
12	20	842.5	259.5	1	S14ZCG_CD20_100_ER1 - 2015-11-16 16.08.55_x61232_y49928_class1	Lilija
13	20	806.5	197.5	1	S14ZCG_CD20_100_ER1 - 2015-11-16 16.08.55_x61232_y49928_class1	Lilija
14	20	759.5	264.5	1	S14ZCG_CD20_100_ER1 - 2015-11-16 16.08.55_x61232_y49928_class1	Lilija
15	20	919.5	611.5	1	S14ZCG_CD20_100_ER1 - 2015-11-16 16.08.55_x61232_y49928_class1	Lilija
16	20	946.5	669.5	1	S14ZCG_CD20_100_ER1 - 2015-11-16 16.08.55_x61232_y49928_class1	Lilija
17	20	1071.5	664.5	1	S14ZCG_CD20_100_ER1 - 2015-11-16 16.08.55_x61232_y49928_class1	Lilija
18	20	1174.5	419.5	1	S14ZCG_CD20_100_ER1 - 2015-11-16 16.08.55_x61232_y49928_class1	Lilija
19	20	1490.5	1110.5	1	S14ZCG_CD20_100_ER1 - 2015-11-16 16.08.55_x61232_y49928_class1	Lilija
20	20	1723.5	1132.5	1	S14ZCG_CD20_100_ER1 - 2015-11-16 16.08.55_x61232_y49928_class1	Lilija
