# Supplementary material for: Robust and accurate quantification of biomarkers of immune cells in lung cancer micro-environment using deep convolutional neural networks
Source: PeerJ. 2019 Apr 10;7:e6335. doi: 10.7717/peerj.6335 (PMC6462181; doi:10.7717/peerj.6335)
Supplement: Supplemental Information 2 — The positions of the positive cells were detected by four independent human observers on at least 64 different validation images. Each csv file stored in the zip archive represents the positive cell count and their position per person and validation image. [file peerj-07-6335-s002.zip › validation-observers/person3/S14ZCG_CD3_100_ER1 - 2015-11-16 13.19.00_x33545_y28871_class1.csv]

f_markerId	f_nrOfMarkers	f_x	f_y	l_GTR	i_imagefile	i_subfolder
1	51	203.5	747.5	1	S14ZCG_CD3_100_ER1 - 2015-11-16 13.19.00_x33545_y28871_class1	Lilija
2	51	228.5	462.5	1	S14ZCG_CD3_100_ER1 - 2015-11-16 13.19.00_x33545_y28871_class1	Lilija
3	51	78.5	400.5	1	S14ZCG_CD3_100_ER1 - 2015-11-16 13.19.00_x33545_y28871_class1	Lilija
4	51	104.5	312.5	1	S14ZCG_CD3_100_ER1 - 2015-11-16 13.19.00_x33545_y28871_class1	Lilija
5	51	176.5	14.5	1	S14ZCG_CD3_100_ER1 - 2015-11-16 13.19.00_x33545_y28871_class1	Lilija
6	51	492.5	279.5	1	S14ZCG_CD3_100_ER1 - 2015-11-16 13.19.00_x33545_y28871_class1	Lilija
7	51	481.5	456.5	1	S14ZCG_CD3_100_ER1 - 2015-11-16 13.19.00_x33545_y28871_class1	Lilija
8	51	453.5	598.5	1	S14ZCG_CD3_100_ER1 - 2015-11-16 13.19.00_x33545_y28871_class1	Lilija
9	51	398.5	764.5	1	S14ZCG_CD3_100_ER1 - 2015-11-16 13.19.00_x33545_y28871_class1	Lilija
10	51	447.5	795.5	1	S14ZCG_CD3_100_ER1 - 2015-11-16 13.19.00_x33545_y28871_class1	Lilija
11	51	509.5	891.5	1	S14ZCG_CD3_100_ER1 - 2015-11-16 13.19.00_x33545_y28871_class1	Lilija
12	51	550.5	860.5	1	S14ZCG_CD3_100_ER1 - 2015-11-16 13.19.00_x33545_y28871_class1	Lilija
13	51	622.5	891.5	1	S14ZCG_CD3_100_ER1 - 2015-11-16 13.19.00_x33545_y28871_class1	Lilija
14	51	661.5	700.5	1	S14ZCG_CD3_100_ER1 - 2015-11-16 13.19.00_x33545_y28871_class1	Lilija
15	51	711.5	591.5	1	S14ZCG_CD3_100_ER1 - 2015-11-16 13.19.00_x33545_y28871_class1	Lilija
16	51	641.5	455.5	1	S14ZCG_CD3_100_ER1 - 2015-11-16 13.19.00_x33545_y28871_class1	Lilija
17	51	734.5	225.5	1	S14ZCG_CD3_100_ER1 - 2015-11-16 13.19.00_x33545_y28871_class1	Lilija
18	51	841.5	82.5	1	S14ZCG_CD3_100_ER1 - 2015-11-16 13.19.00_x33545_y28871_class1	Lilija
19	51	938.5	123.5	1	S14ZCG_CD3_100_ER1 - 2015-11-16 13.19.00_x33545_y28871_class1	Lilija
20	51	855.5	303.5	1	S14ZCG_CD3_100_ER1 - 2015-11-16 13.19.00_x33545_y28871_class1	Lilija
21	51	992.5	383.5	1	S14ZCG_CD3_100_ER1 - 2015-11-16 13.19.00_x33545_y28871_class1	Lilija
22	51	994.5	595.5	1	S14ZCG_CD3_100_ER1 - 2015-11-16 13.19.00_x33545_y28871_class1	Lilija
23	51	1161.5	605.5	1	S14ZCG_CD3_100_ER1 - 2015-11-16 13.19.00_x33545_y28871_class1	Lilija
24	51	1233.5	406.5	1	S14ZCG_CD3_100_ER1 - 2015-11-16 13.19.00_x33545_y28871_class1	Lilija
25	51	1057.5	905.5	1	S14ZCG_CD3_100_ER1 - 2015-11-16 13.19.00_x33545_y28871_class1	Lilija
26	51	1121.5	953.5	1	S14ZCG_CD3_100_ER1 - 2015-11-16 13.19.00_x33545_y28871_class1	Lilija
27	51	830.5	1049.5	1	S14ZCG_CD3_100_ER1 - 2015-11-16 13.19.00_x33545_y28871_class1	Lilija
28	51	534.5	1449.5	1	S14ZCG_CD3_100_ER1 - 2015-11-16 13.19.00_x33545_y28871_class1	Lilija
29	51	415.5	1898.5	1	S14ZCG_CD3_100_ER1 - 2015-11-16 13.19.00_x33545_y28871_class1	Lilija
30	51	944.5	1756.5	1	S14ZCG_CD3_100_ER1 - 2015-11-16 13.19.00_x33545_y28871_class1	Lilija
31	51	1043.5	1690.5	1	S14ZCG_CD3_100_ER1 - 2015-11-16 13.19.00_x33545_y28871_class1	Lilija
32	51	972.5	1376.5	1	S14ZCG_CD3_100_ER1 - 2015-11-16 13.19.00_x33545_y28871_class1	Lilija
33	51	1205.5	900.5	1	S14ZCG_CD3_100_ER1 - 2015-11-16 13.19.00_x33545_y28871_class1	Lilija
34	51	1354.5	955.5	1	S14ZCG_CD3_100_ER1 - 2015-11-16 13.19.00_x33545_y28871_class1	Lilija
35	51	1404.5	994.5	1	S14ZCG_CD3_100_ER1 - 2015-11-16 13.19.00_x33545_y28871_class1	Lilija
36	51	1627.5	852.5	1	S14ZCG_CD3_100_ER1 - 2015-11-16 13.19.00_x33545_y28871_class1	Lilija
37	51	1609.5	711.5	1	S14ZCG_CD3_100_ER1 - 2015-11-16 13.19.00_x33545_y28871_class1	Lilija
38	51	1823.5	728.5	1	S14ZCG_CD3_100_ER1 - 2015-11-16 13.19.00_x33545_y28871_class1	Lilija
39	51	1574.5	534.5	1	S14ZCG_CD3_100_ER1 - 2015-11-16 13.19.00_x33545_y28871_class1	Lilija
40	51	1824.5	150.5	1	S14ZCG_CD3_100_ER1 - 2015-11-16 13.19.00_x33545_y28871_class1	Lilija
41	51	1555.5	67.5	1	S14ZCG_CD3_100_ER1 - 2015-11-16 13.19.00_x33545_y28871_class1	Lilija
42	51	1777.5	1605.5	1	S14ZCG_CD3_100_ER1 - 2015-11-16 13.19.00_x33545_y28871_class1	Lilija
43	51	1720.5	1707.5	1	S14ZCG_CD3_100_ER1 - 2015-11-16 13.19.00_x33545_y28871_class1	Lilija
44	51	1594.5	1765.5	1	S14ZCG_CD3_100_ER1 - 2015-11-16 13.19.00_x33545_y28871_class1	Lilija
45	51	1412.5	1804.5	1	S14ZCG_CD3_100_ER1 - 2015-11-16 13.19.00_x33545_y28871_class1	Lilija
46	51	1416.5	1745.5	1	S14ZCG_CD3_100_ER1 - 2015-11-16 13.19.00_x33545_y28871_class1	Lilija
47	51	1363.5	1698.5	1	S14ZCG_CD3_100_ER1 - 2015-11-16 13.19.00_x33545_y28871_class1	Lilija
48	51	1197.5	1965.5	1	S14ZCG_CD3_100_ER1 - 2015-11-16 13.19.00_x33545_y28871_class1	Lilija
49	51	1884.5	1821.5	1	S14ZCG_CD3_100_ER1 - 2015-11-16 13.19.00_x33545_y28871_class1	Lilija
50	51	1985.5	1080.5	1	S14ZCG_CD3_100_ER1 - 2015-11-16 13.19.00_x33545_y28871_class1	Lilija
51	51	1078.5	1982.5	1	S14ZCG_CD3_100_ER1 - 2015-11-16 13.19.00_x33545_y28871_class1	Lilija
