# Supplementary material for: Robust and accurate quantification of biomarkers of immune cells in lung cancer micro-environment using deep convolutional neural networks
Source: PeerJ. 2019 Apr 10;7:e6335. doi: 10.7717/peerj.6335 (PMC6462181; doi:10.7717/peerj.6335)
Supplement: Supplemental Information 2 — The positions of the positive cells were detected by four independent human observers on at least 64 different validation images. Each csv file stored in the zip archive represents the positive cell count and their position per person and validation image. [file peerj-07-6335-s002.zip › validation-observers/person3/S14ZCG_CD3_100_ER1 - 2015-11-16 13.19.00_x50347_y42675_class1.csv]

f_markerId	f_nrOfMarkers	f_x	f_y	l_GTR	i_imagefile	i_subfolder
1	81	142.5	1230.5	1	S14ZCG_CD3_100_ER1 - 2015-11-16 13.19.00_x50347_y42675_class1	Lilija
2	81	107.5	1291.5	1	S14ZCG_CD3_100_ER1 - 2015-11-16 13.19.00_x50347_y42675_class1	Lilija
3	81	64.5	1241.5	1	S14ZCG_CD3_100_ER1 - 2015-11-16 13.19.00_x50347_y42675_class1	Lilija
4	81	53.5	1501.5	1	S14ZCG_CD3_100_ER1 - 2015-11-16 13.19.00_x50347_y42675_class1	Lilija
5	81	12.5	281.5	1	S14ZCG_CD3_100_ER1 - 2015-11-16 13.19.00_x50347_y42675_class1	Lilija
6	81	897.5	778.5	1	S14ZCG_CD3_100_ER1 - 2015-11-16 13.19.00_x50347_y42675_class1	Lilija
7	81	961.5	278.5	1	S14ZCG_CD3_100_ER1 - 2015-11-16 13.19.00_x50347_y42675_class1	Lilija
8	81	1110.5	492.5	1	S14ZCG_CD3_100_ER1 - 2015-11-16 13.19.00_x50347_y42675_class1	Lilija
9	81	1275.5	486.5	1	S14ZCG_CD3_100_ER1 - 2015-11-16 13.19.00_x50347_y42675_class1	Lilija
10	81	1322.5	531.5	1	S14ZCG_CD3_100_ER1 - 2015-11-16 13.19.00_x50347_y42675_class1	Lilija
11	81	1329.5	403.5	1	S14ZCG_CD3_100_ER1 - 2015-11-16 13.19.00_x50347_y42675_class1	Lilija
12	81	1305.5	625.5	1	S14ZCG_CD3_100_ER1 - 2015-11-16 13.19.00_x50347_y42675_class1	Lilija
13	81	1244.5	633.5	1	S14ZCG_CD3_100_ER1 - 2015-11-16 13.19.00_x50347_y42675_class1	Lilija
14	81	1163.5	703.5	1	S14ZCG_CD3_100_ER1 - 2015-11-16 13.19.00_x50347_y42675_class1	Lilija
15	81	1232.5	716.5	1	S14ZCG_CD3_100_ER1 - 2015-11-16 13.19.00_x50347_y42675_class1	Lilija
16	81	1222.5	739.5	1	S14ZCG_CD3_100_ER1 - 2015-11-16 13.19.00_x50347_y42675_class1	Lilija
17	81	1044.5	883.5	1	S14ZCG_CD3_100_ER1 - 2015-11-16 13.19.00_x50347_y42675_class1	Lilija
18	81	1089.5	914.5	1	S14ZCG_CD3_100_ER1 - 2015-11-16 13.19.00_x50347_y42675_class1	Lilija
19	81	1103.5	872.5	1	S14ZCG_CD3_100_ER1 - 2015-11-16 13.19.00_x50347_y42675_class1	Lilija
20	81	1064.5	1050.5	1	S14ZCG_CD3_100_ER1 - 2015-11-16 13.19.00_x50347_y42675_class1	Lilija
21	81	1053.5	1011.5	1	S14ZCG_CD3_100_ER1 - 2015-11-16 13.19.00_x50347_y42675_class1	Lilija
22	81	1013.5	1052.5	1	S14ZCG_CD3_100_ER1 - 2015-11-16 13.19.00_x50347_y42675_class1	Lilija
23	81	1030.5	1091.5	1	S14ZCG_CD3_100_ER1 - 2015-11-16 13.19.00_x50347_y42675_class1	Lilija
24	81	1074.5	1103.5	1	S14ZCG_CD3_100_ER1 - 2015-11-16 13.19.00_x50347_y42675_class1	Lilija
25	81	1103.5	1175.5	1	S14ZCG_CD3_100_ER1 - 2015-11-16 13.19.00_x50347_y42675_class1	Lilija
26	81	1013.5	1260.5	1	S14ZCG_CD3_100_ER1 - 2015-11-16 13.19.00_x50347_y42675_class1	Lilija
27	81	938.5	1244.5	1	S14ZCG_CD3_100_ER1 - 2015-11-16 13.19.00_x50347_y42675_class1	Lilija
28	81	910.5	1154.5	1	S14ZCG_CD3_100_ER1 - 2015-11-16 13.19.00_x50347_y42675_class1	Lilija
29	81	977.5	1188.5	1	S14ZCG_CD3_100_ER1 - 2015-11-16 13.19.00_x50347_y42675_class1	Lilija
30	81	1085.5	1274.5	1	S14ZCG_CD3_100_ER1 - 2015-11-16 13.19.00_x50347_y42675_class1	Lilija
31	81	1219.5	1199.5	1	S14ZCG_CD3_100_ER1 - 2015-11-16 13.19.00_x50347_y42675_class1	Lilija
32	81	1191.5	1024.5	1	S14ZCG_CD3_100_ER1 - 2015-11-16 13.19.00_x50347_y42675_class1	Lilija
33	81	1125.5	1055.5	1	S14ZCG_CD3_100_ER1 - 2015-11-16 13.19.00_x50347_y42675_class1	Lilija
34	81	1097.5	1100.5	1	S14ZCG_CD3_100_ER1 - 2015-11-16 13.19.00_x50347_y42675_class1	Lilija
35	81	1135.5	963.5	1	S14ZCG_CD3_100_ER1 - 2015-11-16 13.19.00_x50347_y42675_class1	Lilija
36	81	1116.5	933.5	1	S14ZCG_CD3_100_ER1 - 2015-11-16 13.19.00_x50347_y42675_class1	Lilija
37	81	1193.5	816.5	1	S14ZCG_CD3_100_ER1 - 2015-11-16 13.19.00_x50347_y42675_class1	Lilija
38	81	1479.5	617.5	1	S14ZCG_CD3_100_ER1 - 2015-11-16 13.19.00_x50347_y42675_class1	Lilija
39	81	1482.5	508.5	1	S14ZCG_CD3_100_ER1 - 2015-11-16 13.19.00_x50347_y42675_class1	Lilija
40	81	1596.5	439.5	1	S14ZCG_CD3_100_ER1 - 2015-11-16 13.19.00_x50347_y42675_class1	Lilija
41	81	1604.5	400.5	1	S14ZCG_CD3_100_ER1 - 2015-11-16 13.19.00_x50347_y42675_class1	Lilija
42	81	1621.5	354.5	1	S14ZCG_CD3_100_ER1 - 2015-11-16 13.19.00_x50347_y42675_class1	Lilija
43	81	1602.5	317.5	1	S14ZCG_CD3_100_ER1 - 2015-11-16 13.19.00_x50347_y42675_class1	Lilija
44	81	1776.5	172.5	1	S14ZCG_CD3_100_ER1 - 2015-11-16 13.19.00_x50347_y42675_class1	Lilija
45	81	1468.5	681.5	1	S14ZCG_CD3_100_ER1 - 2015-11-16 13.19.00_x50347_y42675_class1	Lilija
46	81	1466.5	750.5	1	S14ZCG_CD3_100_ER1 - 2015-11-16 13.19.00_x50347_y42675_class1	Lilija
47	81	1402.5	863.5	1	S14ZCG_CD3_100_ER1 - 2015-11-16 13.19.00_x50347_y42675_class1	Lilija
48	81	1355.5	933.5	1	S14ZCG_CD3_100_ER1 - 2015-11-16 13.19.00_x50347_y42675_class1	Lilija
49	81	1319.5	999.5	1	S14ZCG_CD3_100_ER1 - 2015-11-16 13.19.00_x50347_y42675_class1	Lilija
50	81	1243.5	1086.5	1	S14ZCG_CD3_100_ER1 - 2015-11-16 13.19.00_x50347_y42675_class1	Lilija
51	81	1265.5	1032.5	1	S14ZCG_CD3_100_ER1 - 2015-11-16 13.19.00_x50347_y42675_class1	Lilija
52	81	1038.5	1202.5	1	S14ZCG_CD3_100_ER1 - 2015-11-16 13.19.00_x50347_y42675_class1	Lilija
53	81	1077.5	1208.5	1	S14ZCG_CD3_100_ER1 - 2015-11-16 13.19.00_x50347_y42675_class1	Lilija
54	81	1716.5	1263.5	1	S14ZCG_CD3_100_ER1 - 2015-11-16 13.19.00_x50347_y42675_class1	Lilija
55	81	1752.5	1210.5	1	S14ZCG_CD3_100_ER1 - 2015-11-16 13.19.00_x50347_y42675_class1	Lilija
56	81	1796.5	1136.5	1	S14ZCG_CD3_100_ER1 - 2015-11-16 13.19.00_x50347_y42675_class1	Lilija
57	81	1829.5	1180.5	1	S14ZCG_CD3_100_ER1 - 2015-11-16 13.19.00_x50347_y42675_class1	Lilija
58	81	1882.5	1158.5	1	S14ZCG_CD3_100_ER1 - 2015-11-16 13.19.00_x50347_y42675_class1	Lilija
59	81	1860.5	1091.5	1	S14ZCG_CD3_100_ER1 - 2015-11-16 13.19.00_x50347_y42675_class1	Lilija
60	81	1912.5	1121.5	1	S14ZCG_CD3_100_ER1 - 2015-11-16 13.19.00_x50347_y42675_class1	Lilija
61	81	1940.5	1063.5	1	S14ZCG_CD3_100_ER1 - 2015-11-16 13.19.00_x50347_y42675_class1	Lilija
62	81	1982.5	1035.5	1	S14ZCG_CD3_100_ER1 - 2015-11-16 13.19.00_x50347_y42675_class1	Lilija
63	81	1917.5	1163.5	1	S14ZCG_CD3_100_ER1 - 2015-11-16 13.19.00_x50347_y42675_class1	Lilija
64	81	1909.5	1211.5	1	S14ZCG_CD3_100_ER1 - 2015-11-16 13.19.00_x50347_y42675_class1	Lilija
65	81	1910.5	1249.5	1	S14ZCG_CD3_100_ER1 - 2015-11-16 13.19.00_x50347_y42675_class1	Lilija
66	81	1940.5	1247.5	1	S14ZCG_CD3_100_ER1 - 2015-11-16 13.19.00_x50347_y42675_class1	Lilija
67	81	1812.5	1311.5	1	S14ZCG_CD3_100_ER1 - 2015-11-16 13.19.00_x50347_y42675_class1	Lilija
68	81	1857.5	1308.5	1	S14ZCG_CD3_100_ER1 - 2015-11-16 13.19.00_x50347_y42675_class1	Lilija
69	81	1838.5	1266.5	1	S14ZCG_CD3_100_ER1 - 2015-11-16 13.19.00_x50347_y42675_class1	Lilija
70	81	1846.5	1213.5	1	S14ZCG_CD3_100_ER1 - 2015-11-16 13.19.00_x50347_y42675_class1	Lilija
71	81	1868.5	1127.5	1	S14ZCG_CD3_100_ER1 - 2015-11-16 13.19.00_x50347_y42675_class1	Lilija
72	81	1770.5	1349.5	1	S14ZCG_CD3_100_ER1 - 2015-11-16 13.19.00_x50347_y42675_class1	Lilija
73	81	1868.5	1377.5	1	S14ZCG_CD3_100_ER1 - 2015-11-16 13.19.00_x50347_y42675_class1	Lilija
74	81	1804.5	1432.5	1	S14ZCG_CD3_100_ER1 - 2015-11-16 13.19.00_x50347_y42675_class1	Lilija
75	81	1912.5	1319.5	1	S14ZCG_CD3_100_ER1 - 2015-11-16 13.19.00_x50347_y42675_class1	Lilija
76	81	1945.5	1416.5	1	S14ZCG_CD3_100_ER1 - 2015-11-16 13.19.00_x50347_y42675_class1	Lilija
77	81	1981.5	1432.5	1	S14ZCG_CD3_100_ER1 - 2015-11-16 13.19.00_x50347_y42675_class1	Lilija
78	81	1124.5	1598.5	1	S14ZCG_CD3_100_ER1 - 2015-11-16 13.19.00_x50347_y42675_class1	Lilija
79	81	1130.5	1946.5	1	S14ZCG_CD3_100_ER1 - 2015-11-16 13.19.00_x50347_y42675_class1	Lilija
80	81	1227.5	1751.5	1	S14ZCG_CD3_100_ER1 - 2015-11-16 13.19.00_x50347_y42675_class1	Lilija
81	81	1296.5	1909.5	1	S14ZCG_CD3_100_ER1 - 2015-11-16 13.19.00_x50347_y42675_class1	Lilija
