# Supplementary material for: Robust and accurate quantification of biomarkers of immune cells in lung cancer micro-environment using deep convolutional neural networks
Source: PeerJ. 2019 Apr 10;7:e6335. doi: 10.7717/peerj.6335 (PMC6462181; doi:10.7717/peerj.6335)
Supplement: Supplemental Information 2 — The positions of the positive cells were detected by four independent human observers on at least 64 different validation images. Each csv file stored in the zip archive represents the positive cell count and their position per person and validation image. [file peerj-07-6335-s002.zip › validation-observers/person3/S14ZCG_CD3_100_ER1 - 2015-11-16 13.19.00_x50421_y22617_class1.csv]

f_markerId	f_nrOfMarkers	f_x	f_y	l_GTR	i_imagefile	i_subfolder
1	244	123.5	1066.5	1	S14ZCG_CD3_100_ER1 - 2015-11-16 13.19.00_x50421_y22617_class1	Lilija
2	244	50.5	1049.5	1	S14ZCG_CD3_100_ER1 - 2015-11-16 13.19.00_x50421_y22617_class1	Lilija
3	244	566.5	125.5	1	S14ZCG_CD3_100_ER1 - 2015-11-16 13.19.00_x50421_y22617_class1	Lilija
4	244	328.5	276.5	1	S14ZCG_CD3_100_ER1 - 2015-11-16 13.19.00_x50421_y22617_class1	Lilija
5	244	229.5	331.5	1	S14ZCG_CD3_100_ER1 - 2015-11-16 13.19.00_x50421_y22617_class1	Lilija
6	244	264.5	281.5	1	S14ZCG_CD3_100_ER1 - 2015-11-16 13.19.00_x50421_y22617_class1	Lilija
7	244	204.5	309.5	1	S14ZCG_CD3_100_ER1 - 2015-11-16 13.19.00_x50421_y22617_class1	Lilija
8	244	107.5	212.5	1	S14ZCG_CD3_100_ER1 - 2015-11-16 13.19.00_x50421_y22617_class1	Lilija
9	244	59.5	512.5	1	S14ZCG_CD3_100_ER1 - 2015-11-16 13.19.00_x50421_y22617_class1	Lilija
10	244	179.5	531.5	1	S14ZCG_CD3_100_ER1 - 2015-11-16 13.19.00_x50421_y22617_class1	Lilija
11	244	168.5	462.5	1	S14ZCG_CD3_100_ER1 - 2015-11-16 13.19.00_x50421_y22617_class1	Lilija
12	244	167.5	405.5	1	S14ZCG_CD3_100_ER1 - 2015-11-16 13.19.00_x50421_y22617_class1	Lilija
13	244	50.5	641.5	1	S14ZCG_CD3_100_ER1 - 2015-11-16 13.19.00_x50421_y22617_class1	Lilija
14	244	190.5	622.5	1	S14ZCG_CD3_100_ER1 - 2015-11-16 13.19.00_x50421_y22617_class1	Lilija
15	244	111.5	734.5	1	S14ZCG_CD3_100_ER1 - 2015-11-16 13.19.00_x50421_y22617_class1	Lilija
16	244	15.5	797.5	1	S14ZCG_CD3_100_ER1 - 2015-11-16 13.19.00_x50421_y22617_class1	Lilija
17	244	31.5	720.5	1	S14ZCG_CD3_100_ER1 - 2015-11-16 13.19.00_x50421_y22617_class1	Lilija
19	244	60.5	917.5	1	S14ZCG_CD3_100_ER1 - 2015-11-16 13.19.00_x50421_y22617_class1	Lilija
20	244	95.5	917.5	1	S14ZCG_CD3_100_ER1 - 2015-11-16 13.19.00_x50421_y22617_class1	Lilija
21	244	82.5	866.5	1	S14ZCG_CD3_100_ER1 - 2015-11-16 13.19.00_x50421_y22617_class1	Lilija
22	244	145.5	769.5	1	S14ZCG_CD3_100_ER1 - 2015-11-16 13.19.00_x50421_y22617_class1	Lilija
23	244	197.5	772.5	1	S14ZCG_CD3_100_ER1 - 2015-11-16 13.19.00_x50421_y22617_class1	Lilija
24	244	222.5	770.5	1	S14ZCG_CD3_100_ER1 - 2015-11-16 13.19.00_x50421_y22617_class1	Lilija
25	244	254.5	761.5	1	S14ZCG_CD3_100_ER1 - 2015-11-16 13.19.00_x50421_y22617_class1	Lilija
26	244	315.5	724.5	1	S14ZCG_CD3_100_ER1 - 2015-11-16 13.19.00_x50421_y22617_class1	Lilija
27	244	436.5	594.5	1	S14ZCG_CD3_100_ER1 - 2015-11-16 13.19.00_x50421_y22617_class1	Lilija
28	244	589.5	473.5	1	S14ZCG_CD3_100_ER1 - 2015-11-16 13.19.00_x50421_y22617_class1	Lilija
29	244	642.5	434.5	1	S14ZCG_CD3_100_ER1 - 2015-11-16 13.19.00_x50421_y22617_class1	Lilija
30	244	745.5	344.5	1	S14ZCG_CD3_100_ER1 - 2015-11-16 13.19.00_x50421_y22617_class1	Lilija
31	244	858.5	333.5	1	S14ZCG_CD3_100_ER1 - 2015-11-16 13.19.00_x50421_y22617_class1	Lilija
32	244	853.5	268.5	1	S14ZCG_CD3_100_ER1 - 2015-11-16 13.19.00_x50421_y22617_class1	Lilija
33	244	936.5	204.5	1	S14ZCG_CD3_100_ER1 - 2015-11-16 13.19.00_x50421_y22617_class1	Lilija
34	244	985.5	79.5	1	S14ZCG_CD3_100_ER1 - 2015-11-16 13.19.00_x50421_y22617_class1	Lilija
35	244	594.5	539.5	1	S14ZCG_CD3_100_ER1 - 2015-11-16 13.19.00_x50421_y22617_class1	Lilija
36	244	633.5	561.5	1	S14ZCG_CD3_100_ER1 - 2015-11-16 13.19.00_x50421_y22617_class1	Lilija
37	244	598.5	603.5	1	S14ZCG_CD3_100_ER1 - 2015-11-16 13.19.00_x50421_y22617_class1	Lilija
38	244	534.5	663.5	1	S14ZCG_CD3_100_ER1 - 2015-11-16 13.19.00_x50421_y22617_class1	Lilija
39	244	501.5	644.5	1	S14ZCG_CD3_100_ER1 - 2015-11-16 13.19.00_x50421_y22617_class1	Lilija
40	244	558.5	558.5	1	S14ZCG_CD3_100_ER1 - 2015-11-16 13.19.00_x50421_y22617_class1	Lilija
41	244	991.5	326.5	1	S14ZCG_CD3_100_ER1 - 2015-11-16 13.19.00_x50421_y22617_class1	Lilija
42	244	1114.5	243.5	1	S14ZCG_CD3_100_ER1 - 2015-11-16 13.19.00_x50421_y22617_class1	Lilija
43	244	1191.5	103.5	1	S14ZCG_CD3_100_ER1 - 2015-11-16 13.19.00_x50421_y22617_class1	Lilija
44	244	1175.5	42.5	1	S14ZCG_CD3_100_ER1 - 2015-11-16 13.19.00_x50421_y22617_class1	Lilija
45	244	1039.5	458.5	1	S14ZCG_CD3_100_ER1 - 2015-11-16 13.19.00_x50421_y22617_class1	Lilija
46	244	1043.5	550.5	1	S14ZCG_CD3_100_ER1 - 2015-11-16 13.19.00_x50421_y22617_class1	Lilija
47	244	1050.5	603.5	1	S14ZCG_CD3_100_ER1 - 2015-11-16 13.19.00_x50421_y22617_class1	Lilija
48	244	1133.5	551.5	1	S14ZCG_CD3_100_ER1 - 2015-11-16 13.19.00_x50421_y22617_class1	Lilija
49	244	1163.5	559.5	1	S14ZCG_CD3_100_ER1 - 2015-11-16 13.19.00_x50421_y22617_class1	Lilija
50	244	1144.5	473.5	1	S14ZCG_CD3_100_ER1 - 2015-11-16 13.19.00_x50421_y22617_class1	Lilija
51	244	780.5	612.5	1	S14ZCG_CD3_100_ER1 - 2015-11-16 13.19.00_x50421_y22617_class1	Lilija
52	244	806.5	728.5	1	S14ZCG_CD3_100_ER1 - 2015-11-16 13.19.00_x50421_y22617_class1	Lilija
53	244	747.5	778.5	1	S14ZCG_CD3_100_ER1 - 2015-11-16 13.19.00_x50421_y22617_class1	Lilija
54	244	642.5	753.5	1	S14ZCG_CD3_100_ER1 - 2015-11-16 13.19.00_x50421_y22617_class1	Lilija
55	244	514.5	755.5	1	S14ZCG_CD3_100_ER1 - 2015-11-16 13.19.00_x50421_y22617_class1	Lilija
56	244	445.5	788.5	1	S14ZCG_CD3_100_ER1 - 2015-11-16 13.19.00_x50421_y22617_class1	Lilija
57	244	409.5	749.5	1	S14ZCG_CD3_100_ER1 - 2015-11-16 13.19.00_x50421_y22617_class1	Lilija
58	244	367.5	891.5	1	S14ZCG_CD3_100_ER1 - 2015-11-16 13.19.00_x50421_y22617_class1	Lilija
59	244	387.5	930.5	1	S14ZCG_CD3_100_ER1 - 2015-11-16 13.19.00_x50421_y22617_class1	Lilija
60	244	253.5	964.5	1	S14ZCG_CD3_100_ER1 - 2015-11-16 13.19.00_x50421_y22617_class1	Lilija
61	244	348.5	1000.5	1	S14ZCG_CD3_100_ER1 - 2015-11-16 13.19.00_x50421_y22617_class1	Lilija
62	244	400.5	1069.5	1	S14ZCG_CD3_100_ER1 - 2015-11-16 13.19.00_x50421_y22617_class1	Lilija
63	244	425.5	1049.5	1	S14ZCG_CD3_100_ER1 - 2015-11-16 13.19.00_x50421_y22617_class1	Lilija
64	244	439.5	1017.5	1	S14ZCG_CD3_100_ER1 - 2015-11-16 13.19.00_x50421_y22617_class1	Lilija
65	244	181.5	1235.5	1	S14ZCG_CD3_100_ER1 - 2015-11-16 13.19.00_x50421_y22617_class1	Lilija
66	244	134.5	1218.5	1	S14ZCG_CD3_100_ER1 - 2015-11-16 13.19.00_x50421_y22617_class1	Lilija
67	244	98.5	1396.5	1	S14ZCG_CD3_100_ER1 - 2015-11-16 13.19.00_x50421_y22617_class1	Lilija
68	244	306.5	1418.5	1	S14ZCG_CD3_100_ER1 - 2015-11-16 13.19.00_x50421_y22617_class1	Lilija
69	244	378.5	1271.5	1	S14ZCG_CD3_100_ER1 - 2015-11-16 13.19.00_x50421_y22617_class1	Lilija
70	244	236.5	1336.5	1	S14ZCG_CD3_100_ER1 - 2015-11-16 13.19.00_x50421_y22617_class1	Lilija
71	244	211.5	1405.5	1	S14ZCG_CD3_100_ER1 - 2015-11-16 13.19.00_x50421_y22617_class1	Lilija
72	244	181.5	1390.5	1	S14ZCG_CD3_100_ER1 - 2015-11-16 13.19.00_x50421_y22617_class1	Lilija
73	244	104.5	1551.5	1	S14ZCG_CD3_100_ER1 - 2015-11-16 13.19.00_x50421_y22617_class1	Lilija
74	244	284.5	1498.5	1	S14ZCG_CD3_100_ER1 - 2015-11-16 13.19.00_x50421_y22617_class1	Lilija
75	244	322.5	1616.5	1	S14ZCG_CD3_100_ER1 - 2015-11-16 13.19.00_x50421_y22617_class1	Lilija
76	244	334.5	1649.5	1	S14ZCG_CD3_100_ER1 - 2015-11-16 13.19.00_x50421_y22617_class1	Lilija
77	244	251.5	1834.5	1	S14ZCG_CD3_100_ER1 - 2015-11-16 13.19.00_x50421_y22617_class1	Lilija
78	244	173.5	1827.5	1	S14ZCG_CD3_100_ER1 - 2015-11-16 13.19.00_x50421_y22617_class1	Lilija
79	244	120.5	1660.5	1	S14ZCG_CD3_100_ER1 - 2015-11-16 13.19.00_x50421_y22617_class1	Lilija
80	244	45.5	1913.5	1	S14ZCG_CD3_100_ER1 - 2015-11-16 13.19.00_x50421_y22617_class1	Lilija
81	244	10.5	1681.5	1	S14ZCG_CD3_100_ER1 - 2015-11-16 13.19.00_x50421_y22617_class1	Lilija
82	244	137.5	1926.5	1	S14ZCG_CD3_100_ER1 - 2015-11-16 13.19.00_x50421_y22617_class1	Lilija
83	244	256.5	1946.5	1	S14ZCG_CD3_100_ER1 - 2015-11-16 13.19.00_x50421_y22617_class1	Lilija
84	244	309.5	1909.5	1	S14ZCG_CD3_100_ER1 - 2015-11-16 13.19.00_x50421_y22617_class1	Lilija
85	244	353.5	1909.5	1	S14ZCG_CD3_100_ER1 - 2015-11-16 13.19.00_x50421_y22617_class1	Lilija
86	244	345.5	1948.5	1	S14ZCG_CD3_100_ER1 - 2015-11-16 13.19.00_x50421_y22617_class1	Lilija
87	244	478.5	1931.5	1	S14ZCG_CD3_100_ER1 - 2015-11-16 13.19.00_x50421_y22617_class1	Lilija
88	244	517.5	1915.5	1	S14ZCG_CD3_100_ER1 - 2015-11-16 13.19.00_x50421_y22617_class1	Lilija
89	244	526.5	1853.5	1	S14ZCG_CD3_100_ER1 - 2015-11-16 13.19.00_x50421_y22617_class1	Lilija
90	244	495.5	1820.5	1	S14ZCG_CD3_100_ER1 - 2015-11-16 13.19.00_x50421_y22617_class1	Lilija
91	244	464.5	1799.5	1	S14ZCG_CD3_100_ER1 - 2015-11-16 13.19.00_x50421_y22617_class1	Lilija
92	244	351.5	1754.5	1	S14ZCG_CD3_100_ER1 - 2015-11-16 13.19.00_x50421_y22617_class1	Lilija
93	244	243.5	1455.5	1	S14ZCG_CD3_100_ER1 - 2015-11-16 13.19.00_x50421_y22617_class1	Lilija
94	244	283.5	1424.5	1	S14ZCG_CD3_100_ER1 - 2015-11-16 13.19.00_x50421_y22617_class1	Lilija
95	244	342.5	1388.5	1	S14ZCG_CD3_100_ER1 - 2015-11-16 13.19.00_x50421_y22617_class1	Lilija
96	244	306.5	1377.5	1	S14ZCG_CD3_100_ER1 - 2015-11-16 13.19.00_x50421_y22617_class1	Lilija
97	244	337.5	1443.5	1	S14ZCG_CD3_100_ER1 - 2015-11-16 13.19.00_x50421_y22617_class1	Lilija
98	244	336.5	1474.5	1	S14ZCG_CD3_100_ER1 - 2015-11-16 13.19.00_x50421_y22617_class1	Lilija
99	244	422.5	1418.5	1	S14ZCG_CD3_100_ER1 - 2015-11-16 13.19.00_x50421_y22617_class1	Lilija
100	244	453.5	1491.5	1	S14ZCG_CD3_100_ER1 - 2015-11-16 13.19.00_x50421_y22617_class1	Lilija
101	244	489.5	1565.5	1	S14ZCG_CD3_100_ER1 - 2015-11-16 13.19.00_x50421_y22617_class1	Lilija
102	244	559.5	1568.5	1	S14ZCG_CD3_100_ER1 - 2015-11-16 13.19.00_x50421_y22617_class1	Lilija
103	244	478.5	1693.5	1	S14ZCG_CD3_100_ER1 - 2015-11-16 13.19.00_x50421_y22617_class1	Lilija
104	244	572.5	1907.5	1	S14ZCG_CD3_100_ER1 - 2015-11-16 13.19.00_x50421_y22617_class1	Lilija
105	244	677.5	1751.5	1	S14ZCG_CD3_100_ER1 - 2015-11-16 13.19.00_x50421_y22617_class1	Lilija
106	244	688.5	1813.5	1	S14ZCG_CD3_100_ER1 - 2015-11-16 13.19.00_x50421_y22617_class1	Lilija
107	244	769.5	1838.5	1	S14ZCG_CD3_100_ER1 - 2015-11-16 13.19.00_x50421_y22617_class1	Lilija
108	244	728.5	1956.5	1	S14ZCG_CD3_100_ER1 - 2015-11-16 13.19.00_x50421_y22617_class1	Lilija
109	244	764.5	1979.5	1	S14ZCG_CD3_100_ER1 - 2015-11-16 13.19.00_x50421_y22617_class1	Lilija
110	244	936.5	1829.5	1	S14ZCG_CD3_100_ER1 - 2015-11-16 13.19.00_x50421_y22617_class1	Lilija
111	244	930.5	1921.5	1	S14ZCG_CD3_100_ER1 - 2015-11-16 13.19.00_x50421_y22617_class1	Lilija
112	244	977.5	1909.5	1	S14ZCG_CD3_100_ER1 - 2015-11-16 13.19.00_x50421_y22617_class1	Lilija
113	244	1032.5	1960.5	1	S14ZCG_CD3_100_ER1 - 2015-11-16 13.19.00_x50421_y22617_class1	Lilija
114	244	1085.5	1960.5	1	S14ZCG_CD3_100_ER1 - 2015-11-16 13.19.00_x50421_y22617_class1	Lilija
115	244	1154.5	1885.5	1	S14ZCG_CD3_100_ER1 - 2015-11-16 13.19.00_x50421_y22617_class1	Lilija
116	244	1268.5	1943.5	1	S14ZCG_CD3_100_ER1 - 2015-11-16 13.19.00_x50421_y22617_class1	Lilija
117	244	1419.5	1976.5	1	S14ZCG_CD3_100_ER1 - 2015-11-16 13.19.00_x50421_y22617_class1	Lilija
118	244	1388.5	1871.5	1	S14ZCG_CD3_100_ER1 - 2015-11-16 13.19.00_x50421_y22617_class1	Lilija
119	244	1499.5	1960.5	1	S14ZCG_CD3_100_ER1 - 2015-11-16 13.19.00_x50421_y22617_class1	Lilija
120	244	1538.5	1943.5	1	S14ZCG_CD3_100_ER1 - 2015-11-16 13.19.00_x50421_y22617_class1	Lilija
121	244	1530.5	1910.5	1	S14ZCG_CD3_100_ER1 - 2015-11-16 13.19.00_x50421_y22617_class1	Lilija
122	244	1493.5	1874.5	1	S14ZCG_CD3_100_ER1 - 2015-11-16 13.19.00_x50421_y22617_class1	Lilija
123	244	1776.5	1946.5	1	S14ZCG_CD3_100_ER1 - 2015-11-16 13.19.00_x50421_y22617_class1	Lilija
124	244	1756.5	1899.5	1	S14ZCG_CD3_100_ER1 - 2015-11-16 13.19.00_x50421_y22617_class1	Lilija
126	244	1846.5	1921.5	1	S14ZCG_CD3_100_ER1 - 2015-11-16 13.19.00_x50421_y22617_class1	Lilija
127	244	1868.5	1896.5	1	S14ZCG_CD3_100_ER1 - 2015-11-16 13.19.00_x50421_y22617_class1	Lilija
128	244	1887.5	1892.5	1	S14ZCG_CD3_100_ER1 - 2015-11-16 13.19.00_x50421_y22617_class1	Lilija
129	244	1901.5	1921.5	1	S14ZCG_CD3_100_ER1 - 2015-11-16 13.19.00_x50421_y22617_class1	Lilija
130	244	1854.5	1953.5	1	S14ZCG_CD3_100_ER1 - 2015-11-16 13.19.00_x50421_y22617_class1	Lilija
131	244	1928.5	1942.5	1	S14ZCG_CD3_100_ER1 - 2015-11-16 13.19.00_x50421_y22617_class1	Lilija
132	244	1956.5	1949.5	1	S14ZCG_CD3_100_ER1 - 2015-11-16 13.19.00_x50421_y22617_class1	Lilija
133	244	1893.5	1842.5	1	S14ZCG_CD3_100_ER1 - 2015-11-16 13.19.00_x50421_y22617_class1	Lilija
134	244	1923.5	1845.5	1	S14ZCG_CD3_100_ER1 - 2015-11-16 13.19.00_x50421_y22617_class1	Lilija
135	244	1937.5	1815.5	1	S14ZCG_CD3_100_ER1 - 2015-11-16 13.19.00_x50421_y22617_class1	Lilija
136	244	1904.5	1818.5	1	S14ZCG_CD3_100_ER1 - 2015-11-16 13.19.00_x50421_y22617_class1	Lilija
137	244	1829.5	1731.5	1	S14ZCG_CD3_100_ER1 - 2015-11-16 13.19.00_x50421_y22617_class1	Lilija
138	244	1857.5	1709.5	1	S14ZCG_CD3_100_ER1 - 2015-11-16 13.19.00_x50421_y22617_class1	Lilija
139	244	1890.5	1724.5	1	S14ZCG_CD3_100_ER1 - 2015-11-16 13.19.00_x50421_y22617_class1	Lilija
140	244	1898.5	1629.5	1	S14ZCG_CD3_100_ER1 - 2015-11-16 13.19.00_x50421_y22617_class1	Lilija
141	244	1771.5	1427.5	1	S14ZCG_CD3_100_ER1 - 2015-11-16 13.19.00_x50421_y22617_class1	Lilija
142	244	1845.5	1443.5	1	S14ZCG_CD3_100_ER1 - 2015-11-16 13.19.00_x50421_y22617_class1	Lilija
143	244	1937.5	1462.5	1	S14ZCG_CD3_100_ER1 - 2015-11-16 13.19.00_x50421_y22617_class1	Lilija
144	244	1967.5	1458.5	1	S14ZCG_CD3_100_ER1 - 2015-11-16 13.19.00_x50421_y22617_class1	Lilija
145	244	1979.5	1888.5	1	S14ZCG_CD3_100_ER1 - 2015-11-16 13.19.00_x50421_y22617_class1	Lilija
146	244	1559.5	1172.5	1	S14ZCG_CD3_100_ER1 - 2015-11-16 13.19.00_x50421_y22617_class1	Lilija
147	244	1921.5	1433.5	1	S14ZCG_CD3_100_ER1 - 2015-11-16 13.19.00_x50421_y22617_class1	Lilija
148	244	1476.5	1671.5	1	S14ZCG_CD3_100_ER1 - 2015-11-16 13.19.00_x50421_y22617_class1	Lilija
149	244	1416.5	1784.5	1	S14ZCG_CD3_100_ER1 - 2015-11-16 13.19.00_x50421_y22617_class1	Lilija
150	244	1286.5	1684.5	1	S14ZCG_CD3_100_ER1 - 2015-11-16 13.19.00_x50421_y22617_class1	Lilija
151	244	1193.5	1760.5	1	S14ZCG_CD3_100_ER1 - 2015-11-16 13.19.00_x50421_y22617_class1	Lilija
152	244	1161.5	1759.5	1	S14ZCG_CD3_100_ER1 - 2015-11-16 13.19.00_x50421_y22617_class1	Lilija
153	244	1179.5	1709.5	1	S14ZCG_CD3_100_ER1 - 2015-11-16 13.19.00_x50421_y22617_class1	Lilija
154	244	1352.5	1609.5	1	S14ZCG_CD3_100_ER1 - 2015-11-16 13.19.00_x50421_y22617_class1	Lilija
155	244	1318.5	1596.5	1	S14ZCG_CD3_100_ER1 - 2015-11-16 13.19.00_x50421_y22617_class1	Lilija
156	244	1376.5	1574.5	1	S14ZCG_CD3_100_ER1 - 2015-11-16 13.19.00_x50421_y22617_class1	Lilija
157	244	1313.5	1519.5	1	S14ZCG_CD3_100_ER1 - 2015-11-16 13.19.00_x50421_y22617_class1	Lilija
158	244	1094.5	1530.5	1	S14ZCG_CD3_100_ER1 - 2015-11-16 13.19.00_x50421_y22617_class1	Lilija
159	244	1130.5	1535.5	1	S14ZCG_CD3_100_ER1 - 2015-11-16 13.19.00_x50421_y22617_class1	Lilija
160	244	1096.5	1430.5	1	S14ZCG_CD3_100_ER1 - 2015-11-16 13.19.00_x50421_y22617_class1	Lilija
161	244	1116.5	1576.5	1	S14ZCG_CD3_100_ER1 - 2015-11-16 13.19.00_x50421_y22617_class1	Lilija
162	244	1157.5	1541.5	1	S14ZCG_CD3_100_ER1 - 2015-11-16 13.19.00_x50421_y22617_class1	Lilija
163	244	1057.5	1580.5	1	S14ZCG_CD3_100_ER1 - 2015-11-16 13.19.00_x50421_y22617_class1	Lilija
164	244	1058.5	1620.5	1	S14ZCG_CD3_100_ER1 - 2015-11-16 13.19.00_x50421_y22617_class1	Lilija
165	244	1025.5	1679.5	1	S14ZCG_CD3_100_ER1 - 2015-11-16 13.19.00_x50421_y22617_class1	Lilija
166	244	896.5	1649.5	1	S14ZCG_CD3_100_ER1 - 2015-11-16 13.19.00_x50421_y22617_class1	Lilija
167	244	852.5	1662.5	1	S14ZCG_CD3_100_ER1 - 2015-11-16 13.19.00_x50421_y22617_class1	Lilija
168	244	808.5	1657.5	1	S14ZCG_CD3_100_ER1 - 2015-11-16 13.19.00_x50421_y22617_class1	Lilija
169	244	761.5	1585.5	1	S14ZCG_CD3_100_ER1 - 2015-11-16 13.19.00_x50421_y22617_class1	Lilija
170	244	616.5	1487.5	1	S14ZCG_CD3_100_ER1 - 2015-11-16 13.19.00_x50421_y22617_class1	Lilija
171	244	401.5	1349.5	1	S14ZCG_CD3_100_ER1 - 2015-11-16 13.19.00_x50421_y22617_class1	Lilija
172	244	472.5	1315.5	1	S14ZCG_CD3_100_ER1 - 2015-11-16 13.19.00_x50421_y22617_class1	Lilija
173	244	597.5	1402.5	1	S14ZCG_CD3_100_ER1 - 2015-11-16 13.19.00_x50421_y22617_class1	Lilija
174	244	639.5	1369.5	1	S14ZCG_CD3_100_ER1 - 2015-11-16 13.19.00_x50421_y22617_class1	Lilija
175	244	500.5	1186.5	1	S14ZCG_CD3_100_ER1 - 2015-11-16 13.19.00_x50421_y22617_class1	Lilija
176	244	182.5	900.5	1	S14ZCG_CD3_100_ER1 - 2015-11-16 13.19.00_x50421_y22617_class1	Lilija
177	244	172.5	828.5	1	S14ZCG_CD3_100_ER1 - 2015-11-16 13.19.00_x50421_y22617_class1	Lilija
178	244	164.5	1024.5	1	S14ZCG_CD3_100_ER1 - 2015-11-16 13.19.00_x50421_y22617_class1	Lilija
179	244	539.5	734.5	1	S14ZCG_CD3_100_ER1 - 2015-11-16 13.19.00_x50421_y22617_class1	Lilija
180	244	598.5	822.5	1	S14ZCG_CD3_100_ER1 - 2015-11-16 13.19.00_x50421_y22617_class1	Lilija
181	244	419.5	905.5	1	S14ZCG_CD3_100_ER1 - 2015-11-16 13.19.00_x50421_y22617_class1	Lilija
182	244	541.5	1022.5	1	S14ZCG_CD3_100_ER1 - 2015-11-16 13.19.00_x50421_y22617_class1	Lilija
183	244	577.5	1013.5	1	S14ZCG_CD3_100_ER1 - 2015-11-16 13.19.00_x50421_y22617_class1	Lilija
184	244	620.5	955.5	1	S14ZCG_CD3_100_ER1 - 2015-11-16 13.19.00_x50421_y22617_class1	Lilija
185	244	648.5	838.5	1	S14ZCG_CD3_100_ER1 - 2015-11-16 13.19.00_x50421_y22617_class1	Lilija
186	244	667.5	808.5	1	S14ZCG_CD3_100_ER1 - 2015-11-16 13.19.00_x50421_y22617_class1	Lilija
187	244	694.5	886.5	1	S14ZCG_CD3_100_ER1 - 2015-11-16 13.19.00_x50421_y22617_class1	Lilija
188	244	836.5	828.5	1	S14ZCG_CD3_100_ER1 - 2015-11-16 13.19.00_x50421_y22617_class1	Lilija
189	244	1078.5	689.5	1	S14ZCG_CD3_100_ER1 - 2015-11-16 13.19.00_x50421_y22617_class1	Lilija
190	244	1163.5	667.5	1	S14ZCG_CD3_100_ER1 - 2015-11-16 13.19.00_x50421_y22617_class1	Lilija
191	244	1194.5	777.5	1	S14ZCG_CD3_100_ER1 - 2015-11-16 13.19.00_x50421_y22617_class1	Lilija
192	244	1283.5	761.5	1	S14ZCG_CD3_100_ER1 - 2015-11-16 13.19.00_x50421_y22617_class1	Lilija
193	244	1094.5	759.5	1	S14ZCG_CD3_100_ER1 - 2015-11-16 13.19.00_x50421_y22617_class1	Lilija
194	244	1066.5	794.5	1	S14ZCG_CD3_100_ER1 - 2015-11-16 13.19.00_x50421_y22617_class1	Lilija
195	244	1099.5	828.5	1	S14ZCG_CD3_100_ER1 - 2015-11-16 13.19.00_x50421_y22617_class1	Lilija
196	244	1002.5	819.5	1	S14ZCG_CD3_100_ER1 - 2015-11-16 13.19.00_x50421_y22617_class1	Lilija
197	244	1000.5	913.5	1	S14ZCG_CD3_100_ER1 - 2015-11-16 13.19.00_x50421_y22617_class1	Lilija
198	244	1058.5	950.5	1	S14ZCG_CD3_100_ER1 - 2015-11-16 13.19.00_x50421_y22617_class1	Lilija
199	244	1024.5	958.5	1	S14ZCG_CD3_100_ER1 - 2015-11-16 13.19.00_x50421_y22617_class1	Lilija
200	244	1086.5	958.5	1	S14ZCG_CD3_100_ER1 - 2015-11-16 13.19.00_x50421_y22617_class1	Lilija
201	244	1129.5	980.5	1	S14ZCG_CD3_100_ER1 - 2015-11-16 13.19.00_x50421_y22617_class1	Lilija
202	244	1125.5	914.5	1	S14ZCG_CD3_100_ER1 - 2015-11-16 13.19.00_x50421_y22617_class1	Lilija
203	244	1210.5	961.5	1	S14ZCG_CD3_100_ER1 - 2015-11-16 13.19.00_x50421_y22617_class1	Lilija
204	244	1241.5	969.5	1	S14ZCG_CD3_100_ER1 - 2015-11-16 13.19.00_x50421_y22617_class1	Lilija
205	244	1258.5	922.5	1	S14ZCG_CD3_100_ER1 - 2015-11-16 13.19.00_x50421_y22617_class1	Lilija
206	244	1207.5	870.5	1	S14ZCG_CD3_100_ER1 - 2015-11-16 13.19.00_x50421_y22617_class1	Lilija
207	244	1254.5	1077.5	1	S14ZCG_CD3_100_ER1 - 2015-11-16 13.19.00_x50421_y22617_class1	Lilija
208	244	1175.5	1036.5	1	S14ZCG_CD3_100_ER1 - 2015-11-16 13.19.00_x50421_y22617_class1	Lilija
209	244	1183.5	1135.5	1	S14ZCG_CD3_100_ER1 - 2015-11-16 13.19.00_x50421_y22617_class1	Lilija
210	244	1211.5	1163.5	1	S14ZCG_CD3_100_ER1 - 2015-11-16 13.19.00_x50421_y22617_class1	Lilija
211	244	1222.5	1205.5	1	S14ZCG_CD3_100_ER1 - 2015-11-16 13.19.00_x50421_y22617_class1	Lilija
212	244	1139.5	1210.5	1	S14ZCG_CD3_100_ER1 - 2015-11-16 13.19.00_x50421_y22617_class1	Lilija
213	244	1135.5	1164.5	1	S14ZCG_CD3_100_ER1 - 2015-11-16 13.19.00_x50421_y22617_class1	Lilija
214	244	1114.5	1127.5	1	S14ZCG_CD3_100_ER1 - 2015-11-16 13.19.00_x50421_y22617_class1	Lilija
215	244	1055.5	1085.5	1	S14ZCG_CD3_100_ER1 - 2015-11-16 13.19.00_x50421_y22617_class1	Lilija
216	244	1083.5	1107.5	1	S14ZCG_CD3_100_ER1 - 2015-11-16 13.19.00_x50421_y22617_class1	Lilija
217	244	1007.5	1108.5	1	S14ZCG_CD3_100_ER1 - 2015-11-16 13.19.00_x50421_y22617_class1	Lilija
218	244	972.5	1119.5	1	S14ZCG_CD3_100_ER1 - 2015-11-16 13.19.00_x50421_y22617_class1	Lilija
219	244	931.5	1143.5	1	S14ZCG_CD3_100_ER1 - 2015-11-16 13.19.00_x50421_y22617_class1	Lilija
220	244	919.5	1057.5	1	S14ZCG_CD3_100_ER1 - 2015-11-16 13.19.00_x50421_y22617_class1	Lilija
221	244	749.5	1111.5	1	S14ZCG_CD3_100_ER1 - 2015-11-16 13.19.00_x50421_y22617_class1	Lilija
222	244	728.5	1139.5	1	S14ZCG_CD3_100_ER1 - 2015-11-16 13.19.00_x50421_y22617_class1	Lilija
223	244	584.5	1136.5	1	S14ZCG_CD3_100_ER1 - 2015-11-16 13.19.00_x50421_y22617_class1	Lilija
224	244	644.5	1086.5	1	S14ZCG_CD3_100_ER1 - 2015-11-16 13.19.00_x50421_y22617_class1	Lilija
225	244	689.5	1074.5	1	S14ZCG_CD3_100_ER1 - 2015-11-16 13.19.00_x50421_y22617_class1	Lilija
226	244	688.5	986.5	1	S14ZCG_CD3_100_ER1 - 2015-11-16 13.19.00_x50421_y22617_class1	Lilija
227	244	717.5	994.5	1	S14ZCG_CD3_100_ER1 - 2015-11-16 13.19.00_x50421_y22617_class1	Lilija
228	244	558.5	1222.5	1	S14ZCG_CD3_100_ER1 - 2015-11-16 13.19.00_x50421_y22617_class1	Lilija
230	244	439.5	1249.5	1	S14ZCG_CD3_100_ER1 - 2015-11-16 13.19.00_x50421_y22617_class1	Lilija
231	244	475.5	1149.5	1	S14ZCG_CD3_100_ER1 - 2015-11-16 13.19.00_x50421_y22617_class1	Lilija
232	244	398.5	1227.5	1	S14ZCG_CD3_100_ER1 - 2015-11-16 13.19.00_x50421_y22617_class1	Lilija
233	244	609.5	1205.5	1	S14ZCG_CD3_100_ER1 - 2015-11-16 13.19.00_x50421_y22617_class1	Lilija
234	244	792.5	1216.5	1	S14ZCG_CD3_100_ER1 - 2015-11-16 13.19.00_x50421_y22617_class1	Lilija
235	244	931.5	1422.5	1	S14ZCG_CD3_100_ER1 - 2015-11-16 13.19.00_x50421_y22617_class1	Lilija
236	244	872.5	1404.5	1	S14ZCG_CD3_100_ER1 - 2015-11-16 13.19.00_x50421_y22617_class1	Lilija
237	244	838.5	1311.5	1	S14ZCG_CD3_100_ER1 - 2015-11-16 13.19.00_x50421_y22617_class1	Lilija
238	244	817.5	1250.5	1	S14ZCG_CD3_100_ER1 - 2015-11-16 13.19.00_x50421_y22617_class1	Lilija
239	244	975.5	1416.5	1	S14ZCG_CD3_100_ER1 - 2015-11-16 13.19.00_x50421_y22617_class1	Lilija
240	244	1577.5	1971.5	1	S14ZCG_CD3_100_ER1 - 2015-11-16 13.19.00_x50421_y22617_class1	Lilija
241	244	1527.5	1987.5	1	S14ZCG_CD3_100_ER1 - 2015-11-16 13.19.00_x50421_y22617_class1	Lilija
242	244	1940.5	1979.5	1	S14ZCG_CD3_100_ER1 - 2015-11-16 13.19.00_x50421_y22617_class1	Lilija
243	244	1981.5	1968.5	1	S14ZCG_CD3_100_ER1 - 2015-11-16 13.19.00_x50421_y22617_class1	Lilija
244	244	1008.5	1781.5	1	S14ZCG_CD3_100_ER1 - 2015-11-16 13.19.00_x50421_y22617_class1	Lilija
245	244	911.5	1732.5	1	S14ZCG_CD3_100_ER1 - 2015-11-16 13.19.00_x50421_y22617_class1	Lilija
246	244	268.5	1560.5	1	S14ZCG_CD3_100_ER1 - 2015-11-16 13.19.00_x50421_y22617_class1	Lilija
247	244	992.5	1268.5	1	S14ZCG_CD3_100_ER1 - 2015-11-16 13.19.00_x50421_y22617_class1	Lilija
