# Supplementary material for: Robust and accurate quantification of biomarkers of immune cells in lung cancer micro-environment using deep convolutional neural networks
Source: PeerJ. 2019 Apr 10;7:e6335. doi: 10.7717/peerj.6335 (PMC6462181; doi:10.7717/peerj.6335)
Supplement: Supplemental Information 2 — The positions of the positive cells were detected by four independent human observers on at least 64 different validation images. Each csv file stored in the zip archive represents the positive cell count and their position per person and validation image. [file peerj-07-6335-s002.zip › validation-observers/person3/S14ZCG_CD3_100_ER1 - 2015-11-16 13.19.00_x54304_y35957_class1.csv]

f_markerId	f_nrOfMarkers	f_x	f_y	l_GTR	i_imagefile	i_subfolder
1	108	156.5	137.5	1	S14ZCG_CD3_100_ER1 - 2015-11-16 13.19.00_x54304_y35957_class1	Lilija
2	108	40.5	139.5	1	S14ZCG_CD3_100_ER1 - 2015-11-16 13.19.00_x54304_y35957_class1	Lilija
3	108	392.5	15.5	1	S14ZCG_CD3_100_ER1 - 2015-11-16 13.19.00_x54304_y35957_class1	Lilija
4	108	445.5	126.5	1	S14ZCG_CD3_100_ER1 - 2015-11-16 13.19.00_x54304_y35957_class1	Lilija
5	108	405.5	184.5	1	S14ZCG_CD3_100_ER1 - 2015-11-16 13.19.00_x54304_y35957_class1	Lilija
6	108	390.5	262.5	1	S14ZCG_CD3_100_ER1 - 2015-11-16 13.19.00_x54304_y35957_class1	Lilija
7	108	295.5	157.5	1	S14ZCG_CD3_100_ER1 - 2015-11-16 13.19.00_x54304_y35957_class1	Lilija
8	108	248.5	215.5	1	S14ZCG_CD3_100_ER1 - 2015-11-16 13.19.00_x54304_y35957_class1	Lilija
9	108	253.5	270.5	1	S14ZCG_CD3_100_ER1 - 2015-11-16 13.19.00_x54304_y35957_class1	Lilija
10	108	111.5	328.5	1	S14ZCG_CD3_100_ER1 - 2015-11-16 13.19.00_x54304_y35957_class1	Lilija
11	108	35.5	465.5	1	S14ZCG_CD3_100_ER1 - 2015-11-16 13.19.00_x54304_y35957_class1	Lilija
12	108	193.5	600.5	1	S14ZCG_CD3_100_ER1 - 2015-11-16 13.19.00_x54304_y35957_class1	Lilija
13	108	129.5	980.5	1	S14ZCG_CD3_100_ER1 - 2015-11-16 13.19.00_x54304_y35957_class1	Lilija
14	108	20.5	881.5	1	S14ZCG_CD3_100_ER1 - 2015-11-16 13.19.00_x54304_y35957_class1	Lilija
15	108	51.5	789.5	1	S14ZCG_CD3_100_ER1 - 2015-11-16 13.19.00_x54304_y35957_class1	Lilija
16	108	154.5	702.5	1	S14ZCG_CD3_100_ER1 - 2015-11-16 13.19.00_x54304_y35957_class1	Lilija
17	108	96.5	816.5	1	S14ZCG_CD3_100_ER1 - 2015-11-16 13.19.00_x54304_y35957_class1	Lilija
18	108	325.5	880.5	1	S14ZCG_CD3_100_ER1 - 2015-11-16 13.19.00_x54304_y35957_class1	Lilija
19	108	315.5	935.5	1	S14ZCG_CD3_100_ER1 - 2015-11-16 13.19.00_x54304_y35957_class1	Lilija
20	108	347.5	1000.5	1	S14ZCG_CD3_100_ER1 - 2015-11-16 13.19.00_x54304_y35957_class1	Lilija
21	108	395.5	983.5	1	S14ZCG_CD3_100_ER1 - 2015-11-16 13.19.00_x54304_y35957_class1	Lilija
22	108	311.5	1072.5	1	S14ZCG_CD3_100_ER1 - 2015-11-16 13.19.00_x54304_y35957_class1	Lilija
23	108	214.5	1089.5	1	S14ZCG_CD3_100_ER1 - 2015-11-16 13.19.00_x54304_y35957_class1	Lilija
24	108	239.5	1197.5	1	S14ZCG_CD3_100_ER1 - 2015-11-16 13.19.00_x54304_y35957_class1	Lilija
25	108	258.5	1244.5	1	S14ZCG_CD3_100_ER1 - 2015-11-16 13.19.00_x54304_y35957_class1	Lilija
26	108	148.5	1304.5	1	S14ZCG_CD3_100_ER1 - 2015-11-16 13.19.00_x54304_y35957_class1	Lilija
27	108	73.5	1310.5	1	S14ZCG_CD3_100_ER1 - 2015-11-16 13.19.00_x54304_y35957_class1	Lilija
28	108	90.5	1454.5	1	S14ZCG_CD3_100_ER1 - 2015-11-16 13.19.00_x54304_y35957_class1	Lilija
29	108	129.5	1465.5	1	S14ZCG_CD3_100_ER1 - 2015-11-16 13.19.00_x54304_y35957_class1	Lilija
30	108	57.5	1602.5	1	S14ZCG_CD3_100_ER1 - 2015-11-16 13.19.00_x54304_y35957_class1	Lilija
31	108	21.5	1654.5	1	S14ZCG_CD3_100_ER1 - 2015-11-16 13.19.00_x54304_y35957_class1	Lilija
32	108	132.5	1710.5	1	S14ZCG_CD3_100_ER1 - 2015-11-16 13.19.00_x54304_y35957_class1	Lilija
33	108	148.5	1588.5	1	S14ZCG_CD3_100_ER1 - 2015-11-16 13.19.00_x54304_y35957_class1	Lilija
34	108	209.5	1666.5	1	S14ZCG_CD3_100_ER1 - 2015-11-16 13.19.00_x54304_y35957_class1	Lilija
35	108	261.5	1576.5	1	S14ZCG_CD3_100_ER1 - 2015-11-16 13.19.00_x54304_y35957_class1	Lilija
36	108	334.5	1630.5	1	S14ZCG_CD3_100_ER1 - 2015-11-16 13.19.00_x54304_y35957_class1	Lilija
37	108	378.5	1640.5	1	S14ZCG_CD3_100_ER1 - 2015-11-16 13.19.00_x54304_y35957_class1	Lilija
38	108	195.5	1504.5	1	S14ZCG_CD3_100_ER1 - 2015-11-16 13.19.00_x54304_y35957_class1	Lilija
39	108	273.5	1457.5	1	S14ZCG_CD3_100_ER1 - 2015-11-16 13.19.00_x54304_y35957_class1	Lilija
40	108	362.5	1458.5	1	S14ZCG_CD3_100_ER1 - 2015-11-16 13.19.00_x54304_y35957_class1	Lilija
41	108	422.5	1493.5	1	S14ZCG_CD3_100_ER1 - 2015-11-16 13.19.00_x54304_y35957_class1	Lilija
42	108	467.5	1587.5	1	S14ZCG_CD3_100_ER1 - 2015-11-16 13.19.00_x54304_y35957_class1	Lilija
43	108	501.5	1648.5	1	S14ZCG_CD3_100_ER1 - 2015-11-16 13.19.00_x54304_y35957_class1	Lilija
44	108	577.5	1627.5	1	S14ZCG_CD3_100_ER1 - 2015-11-16 13.19.00_x54304_y35957_class1	Lilija
45	108	570.5	1580.5	1	S14ZCG_CD3_100_ER1 - 2015-11-16 13.19.00_x54304_y35957_class1	Lilija
46	108	503.5	1549.5	1	S14ZCG_CD3_100_ER1 - 2015-11-16 13.19.00_x54304_y35957_class1	Lilija
47	108	583.5	1532.5	1	S14ZCG_CD3_100_ER1 - 2015-11-16 13.19.00_x54304_y35957_class1	Lilija
48	108	531.5	1516.5	1	S14ZCG_CD3_100_ER1 - 2015-11-16 13.19.00_x54304_y35957_class1	Lilija
49	108	423.5	1443.5	1	S14ZCG_CD3_100_ER1 - 2015-11-16 13.19.00_x54304_y35957_class1	Lilija
50	108	512.5	1452.5	1	S14ZCG_CD3_100_ER1 - 2015-11-16 13.19.00_x54304_y35957_class1	Lilija
51	108	328.5	1352.5	1	S14ZCG_CD3_100_ER1 - 2015-11-16 13.19.00_x54304_y35957_class1	Lilija
52	108	409.5	1308.5	1	S14ZCG_CD3_100_ER1 - 2015-11-16 13.19.00_x54304_y35957_class1	Lilija
53	108	476.5	1219.5	1	S14ZCG_CD3_100_ER1 - 2015-11-16 13.19.00_x54304_y35957_class1	Lilija
54	108	545.5	1280.5	1	S14ZCG_CD3_100_ER1 - 2015-11-16 13.19.00_x54304_y35957_class1	Lilija
55	108	572.5	1335.5	1	S14ZCG_CD3_100_ER1 - 2015-11-16 13.19.00_x54304_y35957_class1	Lilija
56	108	566.5	1372.5	1	S14ZCG_CD3_100_ER1 - 2015-11-16 13.19.00_x54304_y35957_class1	Lilija
57	108	592.5	1444.5	1	S14ZCG_CD3_100_ER1 - 2015-11-16 13.19.00_x54304_y35957_class1	Lilija
58	108	472.5	1121.5	1	S14ZCG_CD3_100_ER1 - 2015-11-16 13.19.00_x54304_y35957_class1	Lilija
59	108	539.5	1125.5	1	S14ZCG_CD3_100_ER1 - 2015-11-16 13.19.00_x54304_y35957_class1	Lilija
60	108	500.5	944.5	1	S14ZCG_CD3_100_ER1 - 2015-11-16 13.19.00_x54304_y35957_class1	Lilija
61	108	300.5	478.5	1	S14ZCG_CD3_100_ER1 - 2015-11-16 13.19.00_x54304_y35957_class1	Lilija
62	108	284.5	550.5	1	S14ZCG_CD3_100_ER1 - 2015-11-16 13.19.00_x54304_y35957_class1	Lilija
63	108	353.5	605.5	1	S14ZCG_CD3_100_ER1 - 2015-11-16 13.19.00_x54304_y35957_class1	Lilija
64	108	375.5	639.5	1	S14ZCG_CD3_100_ER1 - 2015-11-16 13.19.00_x54304_y35957_class1	Lilija
65	108	387.5	675.5	1	S14ZCG_CD3_100_ER1 - 2015-11-16 13.19.00_x54304_y35957_class1	Lilija
66	108	342.5	794.5	1	S14ZCG_CD3_100_ER1 - 2015-11-16 13.19.00_x54304_y35957_class1	Lilija
67	108	408.5	761.5	1	S14ZCG_CD3_100_ER1 - 2015-11-16 13.19.00_x54304_y35957_class1	Lilija
68	108	439.5	786.5	1	S14ZCG_CD3_100_ER1 - 2015-11-16 13.19.00_x54304_y35957_class1	Lilija
69	108	581.5	581.5	1	S14ZCG_CD3_100_ER1 - 2015-11-16 13.19.00_x54304_y35957_class1	Lilija
70	108	581.5	733.5	1	S14ZCG_CD3_100_ER1 - 2015-11-16 13.19.00_x54304_y35957_class1	Lilija
71	108	470.5	692.5	1	S14ZCG_CD3_100_ER1 - 2015-11-16 13.19.00_x54304_y35957_class1	Lilija
72	108	420.5	627.5	1	S14ZCG_CD3_100_ER1 - 2015-11-16 13.19.00_x54304_y35957_class1	Lilija
73	108	401.5	484.5	1	S14ZCG_CD3_100_ER1 - 2015-11-16 13.19.00_x54304_y35957_class1	Lilija
74	108	600.5	303.5	1	S14ZCG_CD3_100_ER1 - 2015-11-16 13.19.00_x54304_y35957_class1	Lilija
75	108	650.5	273.5	1	S14ZCG_CD3_100_ER1 - 2015-11-16 13.19.00_x54304_y35957_class1	Lilija
76	108	702.5	57.5	1	S14ZCG_CD3_100_ER1 - 2015-11-16 13.19.00_x54304_y35957_class1	Lilija
77	108	788.5	123.5	1	S14ZCG_CD3_100_ER1 - 2015-11-16 13.19.00_x54304_y35957_class1	Lilija
78	108	1072.5	23.5	1	S14ZCG_CD3_100_ER1 - 2015-11-16 13.19.00_x54304_y35957_class1	Lilija
79	108	1097.5	129.5	1	S14ZCG_CD3_100_ER1 - 2015-11-16 13.19.00_x54304_y35957_class1	Lilija
80	108	1124.5	151.5	1	S14ZCG_CD3_100_ER1 - 2015-11-16 13.19.00_x54304_y35957_class1	Lilija
81	108	1091.5	211.5	1	S14ZCG_CD3_100_ER1 - 2015-11-16 13.19.00_x54304_y35957_class1	Lilija
82	108	1118.5	232.5	1	S14ZCG_CD3_100_ER1 - 2015-11-16 13.19.00_x54304_y35957_class1	Lilija
83	108	1075.5	331.5	1	S14ZCG_CD3_100_ER1 - 2015-11-16 13.19.00_x54304_y35957_class1	Lilija
84	108	711.5	559.5	1	S14ZCG_CD3_100_ER1 - 2015-11-16 13.19.00_x54304_y35957_class1	Lilija
85	108	681.5	580.5	1	S14ZCG_CD3_100_ER1 - 2015-11-16 13.19.00_x54304_y35957_class1	Lilija
86	108	698.5	713.5	1	S14ZCG_CD3_100_ER1 - 2015-11-16 13.19.00_x54304_y35957_class1	Lilija
87	108	1202.5	262.5	1	S14ZCG_CD3_100_ER1 - 2015-11-16 13.19.00_x54304_y35957_class1	Lilija
88	108	1166.5	289.5	1	S14ZCG_CD3_100_ER1 - 2015-11-16 13.19.00_x54304_y35957_class1	Lilija
89	108	1288.5	231.5	1	S14ZCG_CD3_100_ER1 - 2015-11-16 13.19.00_x54304_y35957_class1	Lilija
90	108	1502.5	212.5	1	S14ZCG_CD3_100_ER1 - 2015-11-16 13.19.00_x54304_y35957_class1	Lilija
91	108	1543.5	103.5	1	S14ZCG_CD3_100_ER1 - 2015-11-16 13.19.00_x54304_y35957_class1	Lilija
92	108	1601.5	125.5	1	S14ZCG_CD3_100_ER1 - 2015-11-16 13.19.00_x54304_y35957_class1	Lilija
93	108	969.5	1607.5	1	S14ZCG_CD3_100_ER1 - 2015-11-16 13.19.00_x54304_y35957_class1	Lilija
94	108	1102.5	1989.5	1	S14ZCG_CD3_100_ER1 - 2015-11-16 13.19.00_x54304_y35957_class1	Lilija
95	108	1196.5	1976.5	1	S14ZCG_CD3_100_ER1 - 2015-11-16 13.19.00_x54304_y35957_class1	Lilija
96	108	1111.5	1899.5	1	S14ZCG_CD3_100_ER1 - 2015-11-16 13.19.00_x54304_y35957_class1	Lilija
97	108	1493.5	1893.5	1	S14ZCG_CD3_100_ER1 - 2015-11-16 13.19.00_x54304_y35957_class1	Lilija
98	108	1537.5	1706.5	1	S14ZCG_CD3_100_ER1 - 2015-11-16 13.19.00_x54304_y35957_class1	Lilija
99	108	1385.5	1643.5	1	S14ZCG_CD3_100_ER1 - 2015-11-16 13.19.00_x54304_y35957_class1	Lilija
100	108	1473.5	1637.5	1	S14ZCG_CD3_100_ER1 - 2015-11-16 13.19.00_x54304_y35957_class1	Lilija
101	108	1427.5	1569.5	1	S14ZCG_CD3_100_ER1 - 2015-11-16 13.19.00_x54304_y35957_class1	Lilija
102	108	1515.5	1521.5	1	S14ZCG_CD3_100_ER1 - 2015-11-16 13.19.00_x54304_y35957_class1	Lilija
103	108	1541.5	1487.5	1	S14ZCG_CD3_100_ER1 - 2015-11-16 13.19.00_x54304_y35957_class1	Lilija
104	108	1510.5	1541.5	1	S14ZCG_CD3_100_ER1 - 2015-11-16 13.19.00_x54304_y35957_class1	Lilija
105	108	1576.5	1605.5	1	S14ZCG_CD3_100_ER1 - 2015-11-16 13.19.00_x54304_y35957_class1	Lilija
106	108	1712.5	1499.5	1	S14ZCG_CD3_100_ER1 - 2015-11-16 13.19.00_x54304_y35957_class1	Lilija
107	108	375.5	1695.5	1	S14ZCG_CD3_100_ER1 - 2015-11-16 13.19.00_x54304_y35957_class1	Lilija
108	108	54.5	1923.5	1	S14ZCG_CD3_100_ER1 - 2015-11-16 13.19.00_x54304_y35957_class1	Lilija
