# Supplementary material for: Robust and accurate quantification of biomarkers of immune cells in lung cancer micro-environment using deep convolutional neural networks
Source: PeerJ. 2019 Apr 10;7:e6335. doi: 10.7717/peerj.6335 (PMC6462181; doi:10.7717/peerj.6335)
Supplement: Supplemental Information 2 — The positions of the positive cells were detected by four independent human observers on at least 64 different validation images. Each csv file stored in the zip archive represents the positive cell count and their position per person and validation image. [file peerj-07-6335-s002.zip › validation-observers/person3/S14ZCG_CD3_100_ER1 - 2015-11-16 13.19.00_x7538_y33068_class1.csv]

f_markerId	f_nrOfMarkers	f_x	f_y	l_GTR	i_imagefile	i_subfolder
1	44	109.5	143.5	1	S14ZCG_CD3_100_ER1 - 2015-11-16 13.19.00_x7538_y33068_class1	Lilija
2	44	919.5	12.5	1	S14ZCG_CD3_100_ER1 - 2015-11-16 13.19.00_x7538_y33068_class1	Lilija
3	44	40.5	131.5	1	S14ZCG_CD3_100_ER1 - 2015-11-16 13.19.00_x7538_y33068_class1	Lilija
4	44	78.5	92.5	1	S14ZCG_CD3_100_ER1 - 2015-11-16 13.19.00_x7538_y33068_class1	Lilija
5	44	1407.5	688.5	1	S14ZCG_CD3_100_ER1 - 2015-11-16 13.19.00_x7538_y33068_class1	Lilija
6	44	1457.5	867.5	1	S14ZCG_CD3_100_ER1 - 2015-11-16 13.19.00_x7538_y33068_class1	Lilija
7	44	1526.5	639.5	1	S14ZCG_CD3_100_ER1 - 2015-11-16 13.19.00_x7538_y33068_class1	Lilija
8	44	1632.5	730.5	1	S14ZCG_CD3_100_ER1 - 2015-11-16 13.19.00_x7538_y33068_class1	Lilija
9	44	1626.5	653.5	1	S14ZCG_CD3_100_ER1 - 2015-11-16 13.19.00_x7538_y33068_class1	Lilija
10	44	1649.5	630.5	1	S14ZCG_CD3_100_ER1 - 2015-11-16 13.19.00_x7538_y33068_class1	Lilija
11	44	1751.5	600.5	1	S14ZCG_CD3_100_ER1 - 2015-11-16 13.19.00_x7538_y33068_class1	Lilija
12	44	1859.5	988.5	1	S14ZCG_CD3_100_ER1 - 2015-11-16 13.19.00_x7538_y33068_class1	Lilija
13	44	1940.5	505.5	1	S14ZCG_CD3_100_ER1 - 2015-11-16 13.19.00_x7538_y33068_class1	Lilija
14	44	1022.5	1177.5	1	S14ZCG_CD3_100_ER1 - 2015-11-16 13.19.00_x7538_y33068_class1	Lilija
15	44	985.5	1573.5	1	S14ZCG_CD3_100_ER1 - 2015-11-16 13.19.00_x7538_y33068_class1	Lilija
16	44	961.5	1945.5	1	S14ZCG_CD3_100_ER1 - 2015-11-16 13.19.00_x7538_y33068_class1	Lilija
17	44	1261.5	1968.5	1	S14ZCG_CD3_100_ER1 - 2015-11-16 13.19.00_x7538_y33068_class1	Lilija
18	44	656.5	1971.5	1	S14ZCG_CD3_100_ER1 - 2015-11-16 13.19.00_x7538_y33068_class1	Lilija
19	44	1910.5	1940.5	1	S14ZCG_CD3_100_ER1 - 2015-11-16 13.19.00_x7538_y33068_class1	Lilija
20	44	397.5	1005.5	1	S14ZCG_CD3_100_ER1 - 2015-11-16 13.19.00_x7538_y33068_class1	Lilija
21	44	361.5	1022.5	1	S14ZCG_CD3_100_ER1 - 2015-11-16 13.19.00_x7538_y33068_class1	Lilija
22	44	365.5	1052.5	1	S14ZCG_CD3_100_ER1 - 2015-11-16 13.19.00_x7538_y33068_class1	Lilija
23	44	472.5	1016.5	1	S14ZCG_CD3_100_ER1 - 2015-11-16 13.19.00_x7538_y33068_class1	Lilija
24	44	217.5	1150.5	1	S14ZCG_CD3_100_ER1 - 2015-11-16 13.19.00_x7538_y33068_class1	Lilija
25	44	10.5	1196.5	1	S14ZCG_CD3_100_ER1 - 2015-11-16 13.19.00_x7538_y33068_class1	Lilija
26	44	139.5	1058.5	1	S14ZCG_CD3_100_ER1 - 2015-11-16 13.19.00_x7538_y33068_class1	Lilija
27	44	168.5	1044.5	1	S14ZCG_CD3_100_ER1 - 2015-11-16 13.19.00_x7538_y33068_class1	Lilija
28	44	81.5	892.5	1	S14ZCG_CD3_100_ER1 - 2015-11-16 13.19.00_x7538_y33068_class1	Lilija
29	44	93.5	786.5	1	S14ZCG_CD3_100_ER1 - 2015-11-16 13.19.00_x7538_y33068_class1	Lilija
30	44	173.5	756.5	1	S14ZCG_CD3_100_ER1 - 2015-11-16 13.19.00_x7538_y33068_class1	Lilija
31	44	201.5	697.5	1	S14ZCG_CD3_100_ER1 - 2015-11-16 13.19.00_x7538_y33068_class1	Lilija
32	44	258.5	695.5	1	S14ZCG_CD3_100_ER1 - 2015-11-16 13.19.00_x7538_y33068_class1	Lilija
33	44	309.5	724.5	1	S14ZCG_CD3_100_ER1 - 2015-11-16 13.19.00_x7538_y33068_class1	Lilija
34	44	207.5	850.5	1	S14ZCG_CD3_100_ER1 - 2015-11-16 13.19.00_x7538_y33068_class1	Lilija
35	44	203.5	817.5	1	S14ZCG_CD3_100_ER1 - 2015-11-16 13.19.00_x7538_y33068_class1	Lilija
36	44	304.5	875.5	1	S14ZCG_CD3_100_ER1 - 2015-11-16 13.19.00_x7538_y33068_class1	Lilija
37	44	328.5	935.5	1	S14ZCG_CD3_100_ER1 - 2015-11-16 13.19.00_x7538_y33068_class1	Lilija
38	44	265.5	971.5	1	S14ZCG_CD3_100_ER1 - 2015-11-16 13.19.00_x7538_y33068_class1	Lilija
39	44	218.5	991.5	1	S14ZCG_CD3_100_ER1 - 2015-11-16 13.19.00_x7538_y33068_class1	Lilija
40	44	239.5	1025.5	1	S14ZCG_CD3_100_ER1 - 2015-11-16 13.19.00_x7538_y33068_class1	Lilija
41	44	187.5	1005.5	1	S14ZCG_CD3_100_ER1 - 2015-11-16 13.19.00_x7538_y33068_class1	Lilija
42	44	165.5	977.5	1	S14ZCG_CD3_100_ER1 - 2015-11-16 13.19.00_x7538_y33068_class1	Lilija
43	44	218.5	1083.5	1	S14ZCG_CD3_100_ER1 - 2015-11-16 13.19.00_x7538_y33068_class1	Lilija
44	44	258.5	1072.5	1	S14ZCG_CD3_100_ER1 - 2015-11-16 13.19.00_x7538_y33068_class1	Lilija
