# Supplementary material for: Robust and accurate quantification of biomarkers of immune cells in lung cancer micro-environment using deep convolutional neural networks
Source: PeerJ. 2019 Apr 10;7:e6335. doi: 10.7717/peerj.6335 (PMC6462181; doi:10.7717/peerj.6335)
Supplement: Supplemental Information 2 — The positions of the positive cells were detected by four independent human observers on at least 64 different validation images. Each csv file stored in the zip archive represents the positive cell count and their position per person and validation image. [file peerj-07-6335-s002.zip › validation-observers/person3/S14ZCG_CD8_100_ER2 - 2015-11-16 14.36.35_x14631_y11002_class1.csv]

f_markerId	f_nrOfMarkers	f_x	f_y	l_GTR	i_imagefile	i_subfolder
1	56	664.5	73.5	1	S14ZCG_CD8_100_ER2 - 2015-11-16 14.36.35_x14631_y11002_class1	Lilija
2	56	566.5	176.5	1	S14ZCG_CD8_100_ER2 - 2015-11-16 14.36.35_x14631_y11002_class1	Lilija
3	56	753.5	12.5	1	S14ZCG_CD8_100_ER2 - 2015-11-16 14.36.35_x14631_y11002_class1	Lilija
4	56	930.5	197.5	1	S14ZCG_CD8_100_ER2 - 2015-11-16 14.36.35_x14631_y11002_class1	Lilija
5	56	1014.5	18.5	1	S14ZCG_CD8_100_ER2 - 2015-11-16 14.36.35_x14631_y11002_class1	Lilija
6	56	1160.5	57.5	1	S14ZCG_CD8_100_ER2 - 2015-11-16 14.36.35_x14631_y11002_class1	Lilija
7	56	1222.5	89.5	1	S14ZCG_CD8_100_ER2 - 2015-11-16 14.36.35_x14631_y11002_class1	Lilija
8	56	1357.5	207.5	1	S14ZCG_CD8_100_ER2 - 2015-11-16 14.36.35_x14631_y11002_class1	Lilija
9	56	1498.5	123.5	1	S14ZCG_CD8_100_ER2 - 2015-11-16 14.36.35_x14631_y11002_class1	Lilija
10	56	1565.5	132.5	1	S14ZCG_CD8_100_ER2 - 2015-11-16 14.36.35_x14631_y11002_class1	Lilija
11	56	1546.5	31.5	1	S14ZCG_CD8_100_ER2 - 2015-11-16 14.36.35_x14631_y11002_class1	Lilija
12	56	1685.5	247.5	1	S14ZCG_CD8_100_ER2 - 2015-11-16 14.36.35_x14631_y11002_class1	Lilija
13	56	1821.5	198.5	1	S14ZCG_CD8_100_ER2 - 2015-11-16 14.36.35_x14631_y11002_class1	Lilija
14	56	1716.5	430.5	1	S14ZCG_CD8_100_ER2 - 2015-11-16 14.36.35_x14631_y11002_class1	Lilija
15	56	1577.5	350.5	1	S14ZCG_CD8_100_ER2 - 2015-11-16 14.36.35_x14631_y11002_class1	Lilija
16	56	1493.5	322.5	1	S14ZCG_CD8_100_ER2 - 2015-11-16 14.36.35_x14631_y11002_class1	Lilija
17	56	1362.5	417.5	1	S14ZCG_CD8_100_ER2 - 2015-11-16 14.36.35_x14631_y11002_class1	Lilija
18	56	1311.5	566.5	1	S14ZCG_CD8_100_ER2 - 2015-11-16 14.36.35_x14631_y11002_class1	Lilija
19	56	1440.5	523.5	1	S14ZCG_CD8_100_ER2 - 2015-11-16 14.36.35_x14631_y11002_class1	Lilija
20	56	1437.5	709.5	1	S14ZCG_CD8_100_ER2 - 2015-11-16 14.36.35_x14631_y11002_class1	Lilija
21	56	1627.5	708.5	1	S14ZCG_CD8_100_ER2 - 2015-11-16 14.36.35_x14631_y11002_class1	Lilija
22	56	1551.5	706.5	1	S14ZCG_CD8_100_ER2 - 2015-11-16 14.36.35_x14631_y11002_class1	Lilija
23	56	1227.5	611.5	1	S14ZCG_CD8_100_ER2 - 2015-11-16 14.36.35_x14631_y11002_class1	Lilija
24	56	473.5	692.5	1	S14ZCG_CD8_100_ER2 - 2015-11-16 14.36.35_x14631_y11002_class1	Lilija
25	56	473.5	725.5	1	S14ZCG_CD8_100_ER2 - 2015-11-16 14.36.35_x14631_y11002_class1	Lilija
26	56	336.5	839.5	1	S14ZCG_CD8_100_ER2 - 2015-11-16 14.36.35_x14631_y11002_class1	Lilija
27	56	200.5	1043.5	1	S14ZCG_CD8_100_ER2 - 2015-11-16 14.36.35_x14631_y11002_class1	Lilija
28	56	123.5	1286.5	1	S14ZCG_CD8_100_ER2 - 2015-11-16 14.36.35_x14631_y11002_class1	Lilija
29	56	170.5	1515.5	1	S14ZCG_CD8_100_ER2 - 2015-11-16 14.36.35_x14631_y11002_class1	Lilija
30	56	140.5	1726.5	1	S14ZCG_CD8_100_ER2 - 2015-11-16 14.36.35_x14631_y11002_class1	Lilija
31	56	367.5	1613.5	1	S14ZCG_CD8_100_ER2 - 2015-11-16 14.36.35_x14631_y11002_class1	Lilija
32	56	430.5	1668.5	1	S14ZCG_CD8_100_ER2 - 2015-11-16 14.36.35_x14631_y11002_class1	Lilija
33	56	426.5	1508.5	1	S14ZCG_CD8_100_ER2 - 2015-11-16 14.36.35_x14631_y11002_class1	Lilija
34	56	445.5	1962.5	1	S14ZCG_CD8_100_ER2 - 2015-11-16 14.36.35_x14631_y11002_class1	Lilija
35	56	281.5	1978.5	1	S14ZCG_CD8_100_ER2 - 2015-11-16 14.36.35_x14631_y11002_class1	Lilija
36	56	523.5	1634.5	1	S14ZCG_CD8_100_ER2 - 2015-11-16 14.36.35_x14631_y11002_class1	Lilija
37	56	525.5	1254.5	1	S14ZCG_CD8_100_ER2 - 2015-11-16 14.36.35_x14631_y11002_class1	Lilija
38	56	541.5	1288.5	1	S14ZCG_CD8_100_ER2 - 2015-11-16 14.36.35_x14631_y11002_class1	Lilija
39	56	372.5	1260.5	1	S14ZCG_CD8_100_ER2 - 2015-11-16 14.36.35_x14631_y11002_class1	Lilija
40	56	458.5	1100.5	1	S14ZCG_CD8_100_ER2 - 2015-11-16 14.36.35_x14631_y11002_class1	Lilija
41	56	489.5	966.5	1	S14ZCG_CD8_100_ER2 - 2015-11-16 14.36.35_x14631_y11002_class1	Lilija
42	56	727.5	1313.5	1	S14ZCG_CD8_100_ER2 - 2015-11-16 14.36.35_x14631_y11002_class1	Lilija
43	56	1080.5	1529.5	1	S14ZCG_CD8_100_ER2 - 2015-11-16 14.36.35_x14631_y11002_class1	Lilija
44	56	1032.5	1139.5	1	S14ZCG_CD8_100_ER2 - 2015-11-16 14.36.35_x14631_y11002_class1	Lilija
45	56	1003.5	933.5	1	S14ZCG_CD8_100_ER2 - 2015-11-16 14.36.35_x14631_y11002_class1	Lilija
46	56	1125.5	996.5	1	S14ZCG_CD8_100_ER2 - 2015-11-16 14.36.35_x14631_y11002_class1	Lilija
47	56	1144.5	933.5	1	S14ZCG_CD8_100_ER2 - 2015-11-16 14.36.35_x14631_y11002_class1	Lilija
48	56	1072.5	953.5	1	S14ZCG_CD8_100_ER2 - 2015-11-16 14.36.35_x14631_y11002_class1	Lilija
49	56	849.5	700.5	1	S14ZCG_CD8_100_ER2 - 2015-11-16 14.36.35_x14631_y11002_class1	Lilija
50	56	1030.5	419.5	1	S14ZCG_CD8_100_ER2 - 2015-11-16 14.36.35_x14631_y11002_class1	Lilija
51	56	1110.5	489.5	1	S14ZCG_CD8_100_ER2 - 2015-11-16 14.36.35_x14631_y11002_class1	Lilija
52	56	1521.5	1100.5	1	S14ZCG_CD8_100_ER2 - 2015-11-16 14.36.35_x14631_y11002_class1	Lilija
53	56	1932.5	1749.5	1	S14ZCG_CD8_100_ER2 - 2015-11-16 14.36.35_x14631_y11002_class1	Lilija
54	56	1898.5	906.5	1	S14ZCG_CD8_100_ER2 - 2015-11-16 14.36.35_x14631_y11002_class1	Lilija
55	56	1806.5	949.5	1	S14ZCG_CD8_100_ER2 - 2015-11-16 14.36.35_x14631_y11002_class1	Lilija
56	56	1989.5	1114.5	1	S14ZCG_CD8_100_ER2 - 2015-11-16 14.36.35_x14631_y11002_class1	Lilija
