# Supplementary material for: Robust and accurate quantification of biomarkers of immune cells in lung cancer micro-environment using deep convolutional neural networks
Source: PeerJ. 2019 Apr 10;7:e6335. doi: 10.7717/peerj.6335 (PMC6462181; doi:10.7717/peerj.6335)
Supplement: Supplemental Information 2 — The positions of the positive cells were detected by four independent human observers on at least 64 different validation images. Each csv file stored in the zip archive represents the positive cell count and their position per person and validation image. [file peerj-07-6335-s002.zip › validation-observers/person3/S14ZCG_CD8_100_ER2 - 2015-11-16 14.36.35_x21963_y23615_class1.csv]

f_markerId	f_nrOfMarkers	f_x	f_y	l_GTR	i_imagefile	i_subfolder
1	23	622.5	653.5	1	S14ZCG_CD8_100_ER2 - 2015-11-16 14.36.35_x21963_y23615_class1	Lilija
2	23	633.5	820.5	1	S14ZCG_CD8_100_ER2 - 2015-11-16 14.36.35_x21963_y23615_class1	Lilija
3	23	1180.5	1985.5	1	S14ZCG_CD8_100_ER2 - 2015-11-16 14.36.35_x21963_y23615_class1	Lilija
4	23	680.5	1093.5	1	S14ZCG_CD8_100_ER2 - 2015-11-16 14.36.35_x21963_y23615_class1	Lilija
5	23	1008.5	677.5	1	S14ZCG_CD8_100_ER2 - 2015-11-16 14.36.35_x21963_y23615_class1	Lilija
6	23	1290.5	967.5	1	S14ZCG_CD8_100_ER2 - 2015-11-16 14.36.35_x21963_y23615_class1	Lilija
7	23	1435.5	1063.5	1	S14ZCG_CD8_100_ER2 - 2015-11-16 14.36.35_x21963_y23615_class1	Lilija
8	23	1194.5	858.5	1	S14ZCG_CD8_100_ER2 - 2015-11-16 14.36.35_x21963_y23615_class1	Lilija
9	23	1458.5	650.5	1	S14ZCG_CD8_100_ER2 - 2015-11-16 14.36.35_x21963_y23615_class1	Lilija
10	23	1515.5	293.5	1	S14ZCG_CD8_100_ER2 - 2015-11-16 14.36.35_x21963_y23615_class1	Lilija
11	23	1498.5	251.5	1	S14ZCG_CD8_100_ER2 - 2015-11-16 14.36.35_x21963_y23615_class1	Lilija
12	23	1677.5	258.5	1	S14ZCG_CD8_100_ER2 - 2015-11-16 14.36.35_x21963_y23615_class1	Lilija
13	23	1565.5	179.5	1	S14ZCG_CD8_100_ER2 - 2015-11-16 14.36.35_x21963_y23615_class1	Lilija
14	23	1594.5	132.5	1	S14ZCG_CD8_100_ER2 - 2015-11-16 14.36.35_x21963_y23615_class1	Lilija
15	23	1620.5	76.5	1	S14ZCG_CD8_100_ER2 - 2015-11-16 14.36.35_x21963_y23615_class1	Lilija
16	23	1630.5	23.5	1	S14ZCG_CD8_100_ER2 - 2015-11-16 14.36.35_x21963_y23615_class1	Lilija
17	23	1518.5	1560.5	1	S14ZCG_CD8_100_ER2 - 2015-11-16 14.36.35_x21963_y23615_class1	Lilija
18	23	1377.5	1748.5	1	S14ZCG_CD8_100_ER2 - 2015-11-16 14.36.35_x21963_y23615_class1	Lilija
19	23	1399.5	1967.5	1	S14ZCG_CD8_100_ER2 - 2015-11-16 14.36.35_x21963_y23615_class1	Lilija
20	23	1508.5	1871.5	1	S14ZCG_CD8_100_ER2 - 2015-11-16 14.36.35_x21963_y23615_class1	Lilija
21	23	1879.5	1668.5	1	S14ZCG_CD8_100_ER2 - 2015-11-16 14.36.35_x21963_y23615_class1	Lilija
22	23	1974.5	1888.5	1	S14ZCG_CD8_100_ER2 - 2015-11-16 14.36.35_x21963_y23615_class1	Lilija
23	23	1779.5	1482.5	1	S14ZCG_CD8_100_ER2 - 2015-11-16 14.36.35_x21963_y23615_class1	Lilija
