# Supplementary material for: Robust and accurate quantification of biomarkers of immune cells in lung cancer micro-environment using deep convolutional neural networks
Source: PeerJ. 2019 Apr 10;7:e6335. doi: 10.7717/peerj.6335 (PMC6462181; doi:10.7717/peerj.6335)
Supplement: Supplemental Information 2 — The positions of the positive cells were detected by four independent human observers on at least 64 different validation images. Each csv file stored in the zip archive represents the positive cell count and their position per person and validation image. [file peerj-07-6335-s002.zip › validation-observers/person3/S14ZCG_CD8_100_ER2 - 2015-11-16 14.36.35_x37022_y50703_class1.csv]

f_markerId	f_nrOfMarkers	f_x	f_y	l_GTR	i_imagefile	i_subfolder
1	45	104.5	261.5	1	S14ZCG_CD8_100_ER2 - 2015-11-16 14.36.35_x37022_y50703_class1	Lilija
2	45	253.5	272.5	1	S14ZCG_CD8_100_ER2 - 2015-11-16 14.36.35_x37022_y50703_class1	Lilija
3	45	132.5	1074.5	1	S14ZCG_CD8_100_ER2 - 2015-11-16 14.36.35_x37022_y50703_class1	Lilija
4	45	403.5	1352.5	1	S14ZCG_CD8_100_ER2 - 2015-11-16 14.36.35_x37022_y50703_class1	Lilija
5	45	553.5	405.5	1	S14ZCG_CD8_100_ER2 - 2015-11-16 14.36.35_x37022_y50703_class1	Lilija
6	45	581.5	417.5	1	S14ZCG_CD8_100_ER2 - 2015-11-16 14.36.35_x37022_y50703_class1	Lilija
7	45	591.5	584.5	1	S14ZCG_CD8_100_ER2 - 2015-11-16 14.36.35_x37022_y50703_class1	Lilija
8	45	727.5	569.5	1	S14ZCG_CD8_100_ER2 - 2015-11-16 14.36.35_x37022_y50703_class1	Lilija
9	45	744.5	606.5	1	S14ZCG_CD8_100_ER2 - 2015-11-16 14.36.35_x37022_y50703_class1	Lilija
10	45	730.5	645.5	1	S14ZCG_CD8_100_ER2 - 2015-11-16 14.36.35_x37022_y50703_class1	Lilija
11	45	830.5	383.5	1	S14ZCG_CD8_100_ER2 - 2015-11-16 14.36.35_x37022_y50703_class1	Lilija
12	45	1118.5	869.5	1	S14ZCG_CD8_100_ER2 - 2015-11-16 14.36.35_x37022_y50703_class1	Lilija
13	45	1293.5	824.5	1	S14ZCG_CD8_100_ER2 - 2015-11-16 14.36.35_x37022_y50703_class1	Lilija
14	45	1377.5	994.5	1	S14ZCG_CD8_100_ER2 - 2015-11-16 14.36.35_x37022_y50703_class1	Lilija
15	45	1487.5	248.5	1	S14ZCG_CD8_100_ER2 - 2015-11-16 14.36.35_x37022_y50703_class1	Lilija
16	45	1555.5	248.5	1	S14ZCG_CD8_100_ER2 - 2015-11-16 14.36.35_x37022_y50703_class1	Lilija
17	45	1585.5	15.5	1	S14ZCG_CD8_100_ER2 - 2015-11-16 14.36.35_x37022_y50703_class1	Lilija
18	45	1768.5	39.5	1	S14ZCG_CD8_100_ER2 - 2015-11-16 14.36.35_x37022_y50703_class1	Lilija
19	45	1716.5	170.5	1	S14ZCG_CD8_100_ER2 - 2015-11-16 14.36.35_x37022_y50703_class1	Lilija
20	45	1679.5	656.5	1	S14ZCG_CD8_100_ER2 - 2015-11-16 14.36.35_x37022_y50703_class1	Lilija
21	45	1779.5	763.5	1	S14ZCG_CD8_100_ER2 - 2015-11-16 14.36.35_x37022_y50703_class1	Lilija
22	45	1945.5	1046.5	1	S14ZCG_CD8_100_ER2 - 2015-11-16 14.36.35_x37022_y50703_class1	Lilija
23	45	1848.5	1003.5	1	S14ZCG_CD8_100_ER2 - 2015-11-16 14.36.35_x37022_y50703_class1	Lilija
24	45	1760.5	1100.5	1	S14ZCG_CD8_100_ER2 - 2015-11-16 14.36.35_x37022_y50703_class1	Lilija
25	45	1784.5	1175.5	1	S14ZCG_CD8_100_ER2 - 2015-11-16 14.36.35_x37022_y50703_class1	Lilija
26	45	1851.5	1366.5	1	S14ZCG_CD8_100_ER2 - 2015-11-16 14.36.35_x37022_y50703_class1	Lilija
27	45	1626.5	1424.5	1	S14ZCG_CD8_100_ER2 - 2015-11-16 14.36.35_x37022_y50703_class1	Lilija
28	45	1552.5	1610.5	1	S14ZCG_CD8_100_ER2 - 2015-11-16 14.36.35_x37022_y50703_class1	Lilija
29	45	1640.5	1663.5	1	S14ZCG_CD8_100_ER2 - 2015-11-16 14.36.35_x37022_y50703_class1	Lilija
30	45	1396.5	1715.5	1	S14ZCG_CD8_100_ER2 - 2015-11-16 14.36.35_x37022_y50703_class1	Lilija
31	45	1230.5	1982.5	1	S14ZCG_CD8_100_ER2 - 2015-11-16 14.36.35_x37022_y50703_class1	Lilija
32	45	544.5	1915.5	1	S14ZCG_CD8_100_ER2 - 2015-11-16 14.36.35_x37022_y50703_class1	Lilija
33	45	431.5	1845.5	1	S14ZCG_CD8_100_ER2 - 2015-11-16 14.36.35_x37022_y50703_class1	Lilija
35	45	567.5	1620.5	1	S14ZCG_CD8_100_ER2 - 2015-11-16 14.36.35_x37022_y50703_class1	Lilija
36	45	784.5	1540.5	1	S14ZCG_CD8_100_ER2 - 2015-11-16 14.36.35_x37022_y50703_class1	Lilija
37	45	456.5	1615.5	1	S14ZCG_CD8_100_ER2 - 2015-11-16 14.36.35_x37022_y50703_class1	Lilija
38	45	791.5	1329.5	1	S14ZCG_CD8_100_ER2 - 2015-11-16 14.36.35_x37022_y50703_class1	Lilija
39	45	1241.5	1421.5	1	S14ZCG_CD8_100_ER2 - 2015-11-16 14.36.35_x37022_y50703_class1	Lilija
40	45	1199.5	1480.5	1	S14ZCG_CD8_100_ER2 - 2015-11-16 14.36.35_x37022_y50703_class1	Lilija
41	45	1291.5	1354.5	1	S14ZCG_CD8_100_ER2 - 2015-11-16 14.36.35_x37022_y50703_class1	Lilija
42	45	1313.5	1396.5	1	S14ZCG_CD8_100_ER2 - 2015-11-16 14.36.35_x37022_y50703_class1	Lilija
43	45	1355.5	1448.5	1	S14ZCG_CD8_100_ER2 - 2015-11-16 14.36.35_x37022_y50703_class1	Lilija
44	45	1236.5	1258.5	1	S14ZCG_CD8_100_ER2 - 2015-11-16 14.36.35_x37022_y50703_class1	Lilija
45	45	1515.5	1230.5	1	S14ZCG_CD8_100_ER2 - 2015-11-16 14.36.35_x37022_y50703_class1	Lilija
46	45	1357.5	1274.5	1	S14ZCG_CD8_100_ER2 - 2015-11-16 14.36.35_x37022_y50703_class1	Lilija
