# Supplementary material for: Robust and accurate quantification of biomarkers of immune cells in lung cancer micro-environment using deep convolutional neural networks
Source: PeerJ. 2019 Apr 10;7:e6335. doi: 10.7717/peerj.6335 (PMC6462181; doi:10.7717/peerj.6335)
Supplement: Supplemental Information 2 — The positions of the positive cells were detected by four independent human observers on at least 64 different validation images. Each csv file stored in the zip archive represents the positive cell count and their position per person and validation image. [file peerj-07-6335-s002.zip › validation-observers/person3/S14ZCG_CD8_100_ER2 - 2015-11-16 14.36.35_x49497_y38100_class1.csv]

f_markerId	f_nrOfMarkers	f_x	f_y	l_GTR	i_imagefile	i_subfolder
1	14	347.5	697.5	1	S14ZCG_CD8_100_ER2 - 2015-11-16 14.36.35_x49497_y38100_class1	Lilija
2	14	71.5	856.5	1	S14ZCG_CD8_100_ER2 - 2015-11-16 14.36.35_x49497_y38100_class1	Lilija
3	14	240.5	106.5	1	S14ZCG_CD8_100_ER2 - 2015-11-16 14.36.35_x49497_y38100_class1	Lilija
4	14	456.5	583.5	1	S14ZCG_CD8_100_ER2 - 2015-11-16 14.36.35_x49497_y38100_class1	Lilija
5	14	656.5	412.5	1	S14ZCG_CD8_100_ER2 - 2015-11-16 14.36.35_x49497_y38100_class1	Lilija
6	14	680.5	575.5	1	S14ZCG_CD8_100_ER2 - 2015-11-16 14.36.35_x49497_y38100_class1	Lilija
7	14	781.5	525.5	1	S14ZCG_CD8_100_ER2 - 2015-11-16 14.36.35_x49497_y38100_class1	Lilija
8	14	725.5	670.5	1	S14ZCG_CD8_100_ER2 - 2015-11-16 14.36.35_x49497_y38100_class1	Lilija
9	14	587.5	797.5	1	S14ZCG_CD8_100_ER2 - 2015-11-16 14.36.35_x49497_y38100_class1	Lilija
10	14	711.5	1057.5	1	S14ZCG_CD8_100_ER2 - 2015-11-16 14.36.35_x49497_y38100_class1	Lilija
11	14	820.5	1075.5	1	S14ZCG_CD8_100_ER2 - 2015-11-16 14.36.35_x49497_y38100_class1	Lilija
12	14	864.5	989.5	1	S14ZCG_CD8_100_ER2 - 2015-11-16 14.36.35_x49497_y38100_class1	Lilija
13	14	982.5	530.5	1	S14ZCG_CD8_100_ER2 - 2015-11-16 14.36.35_x49497_y38100_class1	Lilija
14	14	519.5	1962.5	1	S14ZCG_CD8_100_ER2 - 2015-11-16 14.36.35_x49497_y38100_class1	Lilija
