# Supplementary material for: Robust and accurate quantification of biomarkers of immune cells in lung cancer micro-environment using deep convolutional neural networks
Source: PeerJ. 2019 Apr 10;7:e6335. doi: 10.7717/peerj.6335 (PMC6462181; doi:10.7717/peerj.6335)
Supplement: Supplemental Information 2 — The positions of the positive cells were detected by four independent human observers on at least 64 different validation images. Each csv file stored in the zip archive represents the positive cell count and their position per person and validation image. [file peerj-07-6335-s002.zip › validation-observers/person3/S14ZCG_CD8_100_ER2 - 2015-11-16 14.36.35_x55902_y18164_class1.csv]

f_markerId	f_nrOfMarkers	f_x	f_y	l_GTR	i_imagefile	i_subfolder
1	40	189.5	232.5	1	S14ZCG_CD8_100_ER2 - 2015-11-16 14.36.35_x55902_y18164_class1	Lilija
2	40	70.5	406.5	1	S14ZCG_CD8_100_ER2 - 2015-11-16 14.36.35_x55902_y18164_class1	Lilija
3	40	98.5	461.5	1	S14ZCG_CD8_100_ER2 - 2015-11-16 14.36.35_x55902_y18164_class1	Lilija
4	40	64.5	492.5	1	S14ZCG_CD8_100_ER2 - 2015-11-16 14.36.35_x55902_y18164_class1	Lilija
5	40	157.5	577.5	1	S14ZCG_CD8_100_ER2 - 2015-11-16 14.36.35_x55902_y18164_class1	Lilija
6	40	207.5	625.5	1	S14ZCG_CD8_100_ER2 - 2015-11-16 14.36.35_x55902_y18164_class1	Lilija
7	40	7.5	975.5	1	S14ZCG_CD8_100_ER2 - 2015-11-16 14.36.35_x55902_y18164_class1	Lilija
8	40	89.5	888.5	1	S14ZCG_CD8_100_ER2 - 2015-11-16 14.36.35_x55902_y18164_class1	Lilija
9	40	46.5	1066.5	1	S14ZCG_CD8_100_ER2 - 2015-11-16 14.36.35_x55902_y18164_class1	Lilija
10	40	68.5	1141.5	1	S14ZCG_CD8_100_ER2 - 2015-11-16 14.36.35_x55902_y18164_class1	Lilija
11	40	411.5	1387.5	1	S14ZCG_CD8_100_ER2 - 2015-11-16 14.36.35_x55902_y18164_class1	Lilija
12	40	231.5	931.5	1	S14ZCG_CD8_100_ER2 - 2015-11-16 14.36.35_x55902_y18164_class1	Lilija
13	40	342.5	896.5	1	S14ZCG_CD8_100_ER2 - 2015-11-16 14.36.35_x55902_y18164_class1	Lilija
14	40	423.5	1053.5	1	S14ZCG_CD8_100_ER2 - 2015-11-16 14.36.35_x55902_y18164_class1	Lilija
15	40	503.5	567.5	1	S14ZCG_CD8_100_ER2 - 2015-11-16 14.36.35_x55902_y18164_class1	Lilija
16	40	284.5	500.5	1	S14ZCG_CD8_100_ER2 - 2015-11-16 14.36.35_x55902_y18164_class1	Lilija
17	40	275.5	336.5	1	S14ZCG_CD8_100_ER2 - 2015-11-16 14.36.35_x55902_y18164_class1	Lilija
18	40	622.5	350.5	1	S14ZCG_CD8_100_ER2 - 2015-11-16 14.36.35_x55902_y18164_class1	Lilija
19	40	611.5	297.5	1	S14ZCG_CD8_100_ER2 - 2015-11-16 14.36.35_x55902_y18164_class1	Lilija
20	40	541.5	92.5	1	S14ZCG_CD8_100_ER2 - 2015-11-16 14.36.35_x55902_y18164_class1	Lilija
21	40	669.5	67.5	1	S14ZCG_CD8_100_ER2 - 2015-11-16 14.36.35_x55902_y18164_class1	Lilija
22	40	764.5	178.5	1	S14ZCG_CD8_100_ER2 - 2015-11-16 14.36.35_x55902_y18164_class1	Lilija
23	40	761.5	442.5	1	S14ZCG_CD8_100_ER2 - 2015-11-16 14.36.35_x55902_y18164_class1	Lilija
24	40	853.5	728.5	1	S14ZCG_CD8_100_ER2 - 2015-11-16 14.36.35_x55902_y18164_class1	Lilija
25	40	975.5	766.5	1	S14ZCG_CD8_100_ER2 - 2015-11-16 14.36.35_x55902_y18164_class1	Lilija
26	40	1172.5	445.5	1	S14ZCG_CD8_100_ER2 - 2015-11-16 14.36.35_x55902_y18164_class1	Lilija
27	40	1641.5	686.5	1	S14ZCG_CD8_100_ER2 - 2015-11-16 14.36.35_x55902_y18164_class1	Lilija
28	40	1690.5	698.5	1	S14ZCG_CD8_100_ER2 - 2015-11-16 14.36.35_x55902_y18164_class1	Lilija
29	40	1621.5	777.5	1	S14ZCG_CD8_100_ER2 - 2015-11-16 14.36.35_x55902_y18164_class1	Lilija
30	40	1854.5	533.5	1	S14ZCG_CD8_100_ER2 - 2015-11-16 14.36.35_x55902_y18164_class1	Lilija
31	40	1895.5	894.5	1	S14ZCG_CD8_100_ER2 - 2015-11-16 14.36.35_x55902_y18164_class1	Lilija
32	40	1716.5	573.5	1	S14ZCG_CD8_100_ER2 - 2015-11-16 14.36.35_x55902_y18164_class1	Lilija
33	40	656.5	908.5	1	S14ZCG_CD8_100_ER2 - 2015-11-16 14.36.35_x55902_y18164_class1	Lilija
34	40	598.5	1144.5	1	S14ZCG_CD8_100_ER2 - 2015-11-16 14.36.35_x55902_y18164_class1	Lilija
35	40	875.5	1243.5	1	S14ZCG_CD8_100_ER2 - 2015-11-16 14.36.35_x55902_y18164_class1	Lilija
36	40	170.5	1878.5	1	S14ZCG_CD8_100_ER2 - 2015-11-16 14.36.35_x55902_y18164_class1	Lilija
37	40	828.5	1821.5	1	S14ZCG_CD8_100_ER2 - 2015-11-16 14.36.35_x55902_y18164_class1	Lilija
38	40	861.5	1881.5	1	S14ZCG_CD8_100_ER2 - 2015-11-16 14.36.35_x55902_y18164_class1	Lilija
39	40	1729.5	1681.5	1	S14ZCG_CD8_100_ER2 - 2015-11-16 14.36.35_x55902_y18164_class1	Lilija
40	40	1371.5	1291.5	1	S14ZCG_CD8_100_ER2 - 2015-11-16 14.36.35_x55902_y18164_class1	Lilija
