# Supplementary material for: Robust and accurate quantification of biomarkers of immune cells in lung cancer micro-environment using deep convolutional neural networks
Source: PeerJ. 2019 Apr 10;7:e6335. doi: 10.7717/peerj.6335 (PMC6462181; doi:10.7717/peerj.6335)
Supplement: Supplemental Information 2 — The positions of the positive cells were detected by four independent human observers on at least 64 different validation images. Each csv file stored in the zip archive represents the positive cell count and their position per person and validation image. [file peerj-07-6335-s002.zip › validation-observers/person3/S14ZCG_CD8_100_ER2 - 2015-11-16 14.36.35_x56022_y43126_class1.csv]

f_markerId	f_nrOfMarkers	f_x	f_y	l_GTR	i_imagefile	i_subfolder
1	54	248.5	261.5	1	S14ZCG_CD8_100_ER2 - 2015-11-16 14.36.35_x56022_y43126_class1	Lilija
2	54	487.5	406.5	1	S14ZCG_CD8_100_ER2 - 2015-11-16 14.36.35_x56022_y43126_class1	Lilija
3	54	314.5	642.5	1	S14ZCG_CD8_100_ER2 - 2015-11-16 14.36.35_x56022_y43126_class1	Lilija
4	54	87.5	1491.5	1	S14ZCG_CD8_100_ER2 - 2015-11-16 14.36.35_x56022_y43126_class1	Lilija
5	54	109.5	1544.5	1	S14ZCG_CD8_100_ER2 - 2015-11-16 14.36.35_x56022_y43126_class1	Lilija
6	54	18.5	1707.5	1	S14ZCG_CD8_100_ER2 - 2015-11-16 14.36.35_x56022_y43126_class1	Lilija
7	54	53.5	1743.5	1	S14ZCG_CD8_100_ER2 - 2015-11-16 14.36.35_x56022_y43126_class1	Lilija
8	54	275.5	1549.5	1	S14ZCG_CD8_100_ER2 - 2015-11-16 14.36.35_x56022_y43126_class1	Lilija
9	54	395.5	1211.5	1	S14ZCG_CD8_100_ER2 - 2015-11-16 14.36.35_x56022_y43126_class1	Lilija
10	54	359.5	1351.5	1	S14ZCG_CD8_100_ER2 - 2015-11-16 14.36.35_x56022_y43126_class1	Lilija
11	54	631.5	1099.5	1	S14ZCG_CD8_100_ER2 - 2015-11-16 14.36.35_x56022_y43126_class1	Lilija
12	54	591.5	1197.5	1	S14ZCG_CD8_100_ER2 - 2015-11-16 14.36.35_x56022_y43126_class1	Lilija
13	54	347.5	1208.5	1	S14ZCG_CD8_100_ER2 - 2015-11-16 14.36.35_x56022_y43126_class1	Lilija
14	54	698.5	1254.5	1	S14ZCG_CD8_100_ER2 - 2015-11-16 14.36.35_x56022_y43126_class1	Lilija
15	54	730.5	1308.5	1	S14ZCG_CD8_100_ER2 - 2015-11-16 14.36.35_x56022_y43126_class1	Lilija
16	54	786.5	1859.5	1	S14ZCG_CD8_100_ER2 - 2015-11-16 14.36.35_x56022_y43126_class1	Lilija
17	54	880.5	1859.5	1	S14ZCG_CD8_100_ER2 - 2015-11-16 14.36.35_x56022_y43126_class1	Lilija
18	54	956.5	1849.5	1	S14ZCG_CD8_100_ER2 - 2015-11-16 14.36.35_x56022_y43126_class1	Lilija
19	54	964.5	1770.5	1	S14ZCG_CD8_100_ER2 - 2015-11-16 14.36.35_x56022_y43126_class1	Lilija
20	54	922.5	1621.5	1	S14ZCG_CD8_100_ER2 - 2015-11-16 14.36.35_x56022_y43126_class1	Lilija
21	54	956.5	1566.5	1	S14ZCG_CD8_100_ER2 - 2015-11-16 14.36.35_x56022_y43126_class1	Lilija
22	54	1157.5	1751.5	1	S14ZCG_CD8_100_ER2 - 2015-11-16 14.36.35_x56022_y43126_class1	Lilija
23	54	1189.5	1432.5	1	S14ZCG_CD8_100_ER2 - 2015-11-16 14.36.35_x56022_y43126_class1	Lilija
24	54	1157.5	1238.5	1	S14ZCG_CD8_100_ER2 - 2015-11-16 14.36.35_x56022_y43126_class1	Lilija
25	54	1119.5	1218.5	1	S14ZCG_CD8_100_ER2 - 2015-11-16 14.36.35_x56022_y43126_class1	Lilija
26	54	1035.5	1088.5	1	S14ZCG_CD8_100_ER2 - 2015-11-16 14.36.35_x56022_y43126_class1	Lilija
27	54	808.5	982.5	1	S14ZCG_CD8_100_ER2 - 2015-11-16 14.36.35_x56022_y43126_class1	Lilija
28	54	860.5	858.5	1	S14ZCG_CD8_100_ER2 - 2015-11-16 14.36.35_x56022_y43126_class1	Lilija
29	54	849.5	974.5	1	S14ZCG_CD8_100_ER2 - 2015-11-16 14.36.35_x56022_y43126_class1	Lilija
30	54	982.5	691.5	1	S14ZCG_CD8_100_ER2 - 2015-11-16 14.36.35_x56022_y43126_class1	Lilija
31	54	1202.5	867.5	1	S14ZCG_CD8_100_ER2 - 2015-11-16 14.36.35_x56022_y43126_class1	Lilija
32	54	1412.5	960.5	1	S14ZCG_CD8_100_ER2 - 2015-11-16 14.36.35_x56022_y43126_class1	Lilija
33	54	1285.5	1035.5	1	S14ZCG_CD8_100_ER2 - 2015-11-16 14.36.35_x56022_y43126_class1	Lilija
34	54	1473.5	1371.5	1	S14ZCG_CD8_100_ER2 - 2015-11-16 14.36.35_x56022_y43126_class1	Lilija
35	54	1443.5	1455.5	1	S14ZCG_CD8_100_ER2 - 2015-11-16 14.36.35_x56022_y43126_class1	Lilija
36	54	1343.5	1645.5	1	S14ZCG_CD8_100_ER2 - 2015-11-16 14.36.35_x56022_y43126_class1	Lilija
37	54	1477.5	1596.5	1	S14ZCG_CD8_100_ER2 - 2015-11-16 14.36.35_x56022_y43126_class1	Lilija
38	54	1527.5	1915.5	1	S14ZCG_CD8_100_ER2 - 2015-11-16 14.36.35_x56022_y43126_class1	Lilija
39	54	1720.5	1898.5	1	S14ZCG_CD8_100_ER2 - 2015-11-16 14.36.35_x56022_y43126_class1	Lilija
40	54	1687.5	1731.5	1	S14ZCG_CD8_100_ER2 - 2015-11-16 14.36.35_x56022_y43126_class1	Lilija
41	54	1762.5	1585.5	1	S14ZCG_CD8_100_ER2 - 2015-11-16 14.36.35_x56022_y43126_class1	Lilija
42	54	1848.5	1519.5	1	S14ZCG_CD8_100_ER2 - 2015-11-16 14.36.35_x56022_y43126_class1	Lilija
43	54	1928.5	1762.5	1	S14ZCG_CD8_100_ER2 - 2015-11-16 14.36.35_x56022_y43126_class1	Lilija
44	54	1657.5	1207.5	1	S14ZCG_CD8_100_ER2 - 2015-11-16 14.36.35_x56022_y43126_class1	Lilija
45	54	1624.5	1335.5	1	S14ZCG_CD8_100_ER2 - 2015-11-16 14.36.35_x56022_y43126_class1	Lilija
46	54	1723.5	1200.5	1	S14ZCG_CD8_100_ER2 - 2015-11-16 14.36.35_x56022_y43126_class1	Lilija
47	54	1863.5	1215.5	1	S14ZCG_CD8_100_ER2 - 2015-11-16 14.36.35_x56022_y43126_class1	Lilija
48	54	1898.5	1196.5	1	S14ZCG_CD8_100_ER2 - 2015-11-16 14.36.35_x56022_y43126_class1	Lilija
49	54	1621.5	1019.5	1	S14ZCG_CD8_100_ER2 - 2015-11-16 14.36.35_x56022_y43126_class1	Lilija
50	54	1516.5	986.5	1	S14ZCG_CD8_100_ER2 - 2015-11-16 14.36.35_x56022_y43126_class1	Lilija
51	54	1401.5	591.5	1	S14ZCG_CD8_100_ER2 - 2015-11-16 14.36.35_x56022_y43126_class1	Lilija
52	54	1674.5	237.5	1	S14ZCG_CD8_100_ER2 - 2015-11-16 14.36.35_x56022_y43126_class1	Lilija
53	54	1760.5	84.5	1	S14ZCG_CD8_100_ER2 - 2015-11-16 14.36.35_x56022_y43126_class1	Lilija
54	54	1527.5	15.5	1	S14ZCG_CD8_100_ER2 - 2015-11-16 14.36.35_x56022_y43126_class1	Lilija
