# Supplementary material for: Robust and accurate quantification of biomarkers of immune cells in lung cancer micro-environment using deep convolutional neural networks
Source: PeerJ. 2019 Apr 10;7:e6335. doi: 10.7717/peerj.6335 (PMC6462181; doi:10.7717/peerj.6335)
Supplement: Supplemental Information 2 — The positions of the positive cells were detected by four independent human observers on at least 64 different validation images. Each csv file stored in the zip archive represents the positive cell count and their position per person and validation image. [file peerj-07-6335-s002.zip › validation-observers/person3/S14ZCG_CD8_100_ER2 - 2015-11-16 14.36.35_x6808_y39905_class1.csv]

f_markerId	f_nrOfMarkers	f_x	f_y	l_GTR	i_imagefile	i_subfolder
1	16	562.5	734.5	1	S14ZCG_CD8_100_ER2 - 2015-11-16 14.36.35_x6808_y39905_class1	Lilija
2	16	414.5	229.5	1	S14ZCG_CD8_100_ER2 - 2015-11-16 14.36.35_x6808_y39905_class1	Lilija
3	16	401.5	1236.5	1	S14ZCG_CD8_100_ER2 - 2015-11-16 14.36.35_x6808_y39905_class1	Lilija
4	16	534.5	1258.5	1	S14ZCG_CD8_100_ER2 - 2015-11-16 14.36.35_x6808_y39905_class1	Lilija
5	16	614.5	1113.5	1	S14ZCG_CD8_100_ER2 - 2015-11-16 14.36.35_x6808_y39905_class1	Lilija
6	16	35.5	875.5	1	S14ZCG_CD8_100_ER2 - 2015-11-16 14.36.35_x6808_y39905_class1	Lilija
7	16	631.5	1543.5	1	S14ZCG_CD8_100_ER2 - 2015-11-16 14.36.35_x6808_y39905_class1	Lilija
8	16	1476.5	1487.5	1	S14ZCG_CD8_100_ER2 - 2015-11-16 14.36.35_x6808_y39905_class1	Lilija
9	16	1970.5	1408.5	1	S14ZCG_CD8_100_ER2 - 2015-11-16 14.36.35_x6808_y39905_class1	Lilija
10	16	1918.5	1043.5	1	S14ZCG_CD8_100_ER2 - 2015-11-16 14.36.35_x6808_y39905_class1	Lilija
11	16	1885.5	814.5	1	S14ZCG_CD8_100_ER2 - 2015-11-16 14.36.35_x6808_y39905_class1	Lilija
12	16	1200.5	864.5	1	S14ZCG_CD8_100_ER2 - 2015-11-16 14.36.35_x6808_y39905_class1	Lilija
13	16	1333.5	411.5	1	S14ZCG_CD8_100_ER2 - 2015-11-16 14.36.35_x6808_y39905_class1	Lilija
14	16	1787.5	34.5	1	S14ZCG_CD8_100_ER2 - 2015-11-16 14.36.35_x6808_y39905_class1	Lilija
15	16	1792.5	308.5	1	S14ZCG_CD8_100_ER2 - 2015-11-16 14.36.35_x6808_y39905_class1	Lilija
16	16	1968.5	286.5	1	S14ZCG_CD8_100_ER2 - 2015-11-16 14.36.35_x6808_y39905_class1	Lilija
