# Supplementary material for: Robust and accurate quantification of biomarkers of immune cells in lung cancer micro-environment using deep convolutional neural networks
Source: PeerJ. 2019 Apr 10;7:e6335. doi: 10.7717/peerj.6335 (PMC6462181; doi:10.7717/peerj.6335)
Supplement: Supplemental Information 2 — The positions of the positive cells were detected by four independent human observers on at least 64 different validation images. Each csv file stored in the zip archive represents the positive cell count and their position per person and validation image. [file peerj-07-6335-s002.zip › validation-observers/person3/WS528G_CD3_100_ER1 - 2015-10-29 08.36.31_x14590_y40200_class1.csv]

f_markerId	f_nrOfMarkers	f_x	f_y	l_GTR	i_imagefile	i_subfolder
1	235	79.5	51.5	1	WS528G_CD3_100_ER1 - 2015-10-29 08.36.31_x14590_y40200_class1	Lilija
2	235	21.5	390.5	1	WS528G_CD3_100_ER1 - 2015-10-29 08.36.31_x14590_y40200_class1	Lilija
3	235	89.5	497.5	1	WS528G_CD3_100_ER1 - 2015-10-29 08.36.31_x14590_y40200_class1	Lilija
4	235	79.5	586.5	1	WS528G_CD3_100_ER1 - 2015-10-29 08.36.31_x14590_y40200_class1	Lilija
5	235	268.5	469.5	1	WS528G_CD3_100_ER1 - 2015-10-29 08.36.31_x14590_y40200_class1	Lilija
6	235	290.5	309.5	1	WS528G_CD3_100_ER1 - 2015-10-29 08.36.31_x14590_y40200_class1	Lilija
7	235	181.5	586.5	1	WS528G_CD3_100_ER1 - 2015-10-29 08.36.31_x14590_y40200_class1	Lilija
8	235	381.5	317.5	1	WS528G_CD3_100_ER1 - 2015-10-29 08.36.31_x14590_y40200_class1	Lilija
9	235	395.5	161.5	1	WS528G_CD3_100_ER1 - 2015-10-29 08.36.31_x14590_y40200_class1	Lilija
10	235	406.5	193.5	1	WS528G_CD3_100_ER1 - 2015-10-29 08.36.31_x14590_y40200_class1	Lilija
11	235	539.5	259.5	1	WS528G_CD3_100_ER1 - 2015-10-29 08.36.31_x14590_y40200_class1	Lilija
12	235	347.5	556.5	1	WS528G_CD3_100_ER1 - 2015-10-29 08.36.31_x14590_y40200_class1	Lilija
13	235	273.5	800.5	1	WS528G_CD3_100_ER1 - 2015-10-29 08.36.31_x14590_y40200_class1	Lilija
14	235	465.5	922.5	1	WS528G_CD3_100_ER1 - 2015-10-29 08.36.31_x14590_y40200_class1	Lilija
15	235	470.5	673.5	1	WS528G_CD3_100_ER1 - 2015-10-29 08.36.31_x14590_y40200_class1	Lilija
16	235	522.5	703.5	1	WS528G_CD3_100_ER1 - 2015-10-29 08.36.31_x14590_y40200_class1	Lilija
17	235	589.5	880.5	1	WS528G_CD3_100_ER1 - 2015-10-29 08.36.31_x14590_y40200_class1	Lilija
18	235	717.5	927.5	1	WS528G_CD3_100_ER1 - 2015-10-29 08.36.31_x14590_y40200_class1	Lilija
19	235	739.5	742.5	1	WS528G_CD3_100_ER1 - 2015-10-29 08.36.31_x14590_y40200_class1	Lilija
20	235	824.5	816.5	1	WS528G_CD3_100_ER1 - 2015-10-29 08.36.31_x14590_y40200_class1	Lilija
21	235	852.5	866.5	1	WS528G_CD3_100_ER1 - 2015-10-29 08.36.31_x14590_y40200_class1	Lilija
22	235	844.5	616.5	1	WS528G_CD3_100_ER1 - 2015-10-29 08.36.31_x14590_y40200_class1	Lilija
23	235	814.5	619.5	1	WS528G_CD3_100_ER1 - 2015-10-29 08.36.31_x14590_y40200_class1	Lilija
24	235	853.5	653.5	1	WS528G_CD3_100_ER1 - 2015-10-29 08.36.31_x14590_y40200_class1	Lilija
25	235	608.5	491.5	1	WS528G_CD3_100_ER1 - 2015-10-29 08.36.31_x14590_y40200_class1	Lilija
26	235	644.5	569.5	1	WS528G_CD3_100_ER1 - 2015-10-29 08.36.31_x14590_y40200_class1	Lilija
27	235	745.5	539.5	1	WS528G_CD3_100_ER1 - 2015-10-29 08.36.31_x14590_y40200_class1	Lilija
28	235	814.5	472.5	1	WS528G_CD3_100_ER1 - 2015-10-29 08.36.31_x14590_y40200_class1	Lilija
29	235	664.5	245.5	1	WS528G_CD3_100_ER1 - 2015-10-29 08.36.31_x14590_y40200_class1	Lilija
30	235	778.5	75.5	1	WS528G_CD3_100_ER1 - 2015-10-29 08.36.31_x14590_y40200_class1	Lilija
31	235	856.5	78.5	1	WS528G_CD3_100_ER1 - 2015-10-29 08.36.31_x14590_y40200_class1	Lilija
32	235	925.5	258.5	1	WS528G_CD3_100_ER1 - 2015-10-29 08.36.31_x14590_y40200_class1	Lilija
33	235	958.5	298.5	1	WS528G_CD3_100_ER1 - 2015-10-29 08.36.31_x14590_y40200_class1	Lilija
34	235	958.5	365.5	1	WS528G_CD3_100_ER1 - 2015-10-29 08.36.31_x14590_y40200_class1	Lilija
35	235	1014.5	353.5	1	WS528G_CD3_100_ER1 - 2015-10-29 08.36.31_x14590_y40200_class1	Lilija
36	235	988.5	414.5	1	WS528G_CD3_100_ER1 - 2015-10-29 08.36.31_x14590_y40200_class1	Lilija
37	235	1014.5	430.5	1	WS528G_CD3_100_ER1 - 2015-10-29 08.36.31_x14590_y40200_class1	Lilija
38	235	1000.5	456.5	1	WS528G_CD3_100_ER1 - 2015-10-29 08.36.31_x14590_y40200_class1	Lilija
39	235	370.5	1232.5	1	WS528G_CD3_100_ER1 - 2015-10-29 08.36.31_x14590_y40200_class1	Lilija
40	235	403.5	1222.5	1	WS528G_CD3_100_ER1 - 2015-10-29 08.36.31_x14590_y40200_class1	Lilija
41	235	461.5	1171.5	1	WS528G_CD3_100_ER1 - 2015-10-29 08.36.31_x14590_y40200_class1	Lilija
42	235	264.5	1186.5	1	WS528G_CD3_100_ER1 - 2015-10-29 08.36.31_x14590_y40200_class1	Lilija
43	235	236.5	1457.5	1	WS528G_CD3_100_ER1 - 2015-10-29 08.36.31_x14590_y40200_class1	Lilija
44	235	117.5	1535.5	1	WS528G_CD3_100_ER1 - 2015-10-29 08.36.31_x14590_y40200_class1	Lilija
45	235	81.5	1840.5	1	WS528G_CD3_100_ER1 - 2015-10-29 08.36.31_x14590_y40200_class1	Lilija
46	235	301.5	1762.5	1	WS528G_CD3_100_ER1 - 2015-10-29 08.36.31_x14590_y40200_class1	Lilija
48	235	220.5	1568.5	1	WS528G_CD3_100_ER1 - 2015-10-29 08.36.31_x14590_y40200_class1	Lilija
49	235	306.5	1796.5	1	WS528G_CD3_100_ER1 - 2015-10-29 08.36.31_x14590_y40200_class1	Lilija
50	235	231.5	1544.5	1	WS528G_CD3_100_ER1 - 2015-10-29 08.36.31_x14590_y40200_class1	Lilija
51	235	370.5	1485.5	1	WS528G_CD3_100_ER1 - 2015-10-29 08.36.31_x14590_y40200_class1	Lilija
52	235	394.5	1530.5	1	WS528G_CD3_100_ER1 - 2015-10-29 08.36.31_x14590_y40200_class1	Lilija
53	235	475.5	1751.5	1	WS528G_CD3_100_ER1 - 2015-10-29 08.36.31_x14590_y40200_class1	Lilija
54	235	498.5	1609.5	1	WS528G_CD3_100_ER1 - 2015-10-29 08.36.31_x14590_y40200_class1	Lilija
55	235	550.5	1540.5	1	WS528G_CD3_100_ER1 - 2015-10-29 08.36.31_x14590_y40200_class1	Lilija
56	235	639.5	1485.5	1	WS528G_CD3_100_ER1 - 2015-10-29 08.36.31_x14590_y40200_class1	Lilija
57	235	666.5	1729.5	1	WS528G_CD3_100_ER1 - 2015-10-29 08.36.31_x14590_y40200_class1	Lilija
59	235	509.5	1269.5	1	WS528G_CD3_100_ER1 - 2015-10-29 08.36.31_x14590_y40200_class1	Lilija
60	235	531.5	1216.5	1	WS528G_CD3_100_ER1 - 2015-10-29 08.36.31_x14590_y40200_class1	Lilija
61	235	503.5	1191.5	1	WS528G_CD3_100_ER1 - 2015-10-29 08.36.31_x14590_y40200_class1	Lilija
62	235	935.5	1441.5	1	WS528G_CD3_100_ER1 - 2015-10-29 08.36.31_x14590_y40200_class1	Lilija
63	235	903.5	1477.5	1	WS528G_CD3_100_ER1 - 2015-10-29 08.36.31_x14590_y40200_class1	Lilija
64	235	811.5	1422.5	1	WS528G_CD3_100_ER1 - 2015-10-29 08.36.31_x14590_y40200_class1	Lilija
65	235	872.5	1663.5	1	WS528G_CD3_100_ER1 - 2015-10-29 08.36.31_x14590_y40200_class1	Lilija
66	235	894.5	1690.5	1	WS528G_CD3_100_ER1 - 2015-10-29 08.36.31_x14590_y40200_class1	Lilija
67	235	966.5	1676.5	1	WS528G_CD3_100_ER1 - 2015-10-29 08.36.31_x14590_y40200_class1	Lilija
68	235	1024.5	1879.5	1	WS528G_CD3_100_ER1 - 2015-10-29 08.36.31_x14590_y40200_class1	Lilija
69	235	1050.5	1901.5	1	WS528G_CD3_100_ER1 - 2015-10-29 08.36.31_x14590_y40200_class1	Lilija
70	235	1116.5	1870.5	1	WS528G_CD3_100_ER1 - 2015-10-29 08.36.31_x14590_y40200_class1	Lilija
71	235	1200.5	1931.5	1	WS528G_CD3_100_ER1 - 2015-10-29 08.36.31_x14590_y40200_class1	Lilija
72	235	1182.5	1898.5	1	WS528G_CD3_100_ER1 - 2015-10-29 08.36.31_x14590_y40200_class1	Lilija
73	235	1194.5	1813.5	1	WS528G_CD3_100_ER1 - 2015-10-29 08.36.31_x14590_y40200_class1	Lilija
74	235	1240.5	1806.5	1	WS528G_CD3_100_ER1 - 2015-10-29 08.36.31_x14590_y40200_class1	Lilija
75	235	1455.5	1856.5	1	WS528G_CD3_100_ER1 - 2015-10-29 08.36.31_x14590_y40200_class1	Lilija
76	235	1534.5	1868.5	1	WS528G_CD3_100_ER1 - 2015-10-29 08.36.31_x14590_y40200_class1	Lilija
77	235	1476.5	1734.5	1	WS528G_CD3_100_ER1 - 2015-10-29 08.36.31_x14590_y40200_class1	Lilija
78	235	1534.5	1709.5	1	WS528G_CD3_100_ER1 - 2015-10-29 08.36.31_x14590_y40200_class1	Lilija
79	235	1582.5	1641.5	1	WS528G_CD3_100_ER1 - 2015-10-29 08.36.31_x14590_y40200_class1	Lilija
80	235	1543.5	1657.5	1	WS528G_CD3_100_ER1 - 2015-10-29 08.36.31_x14590_y40200_class1	Lilija
81	235	1604.5	1699.5	1	WS528G_CD3_100_ER1 - 2015-10-29 08.36.31_x14590_y40200_class1	Lilija
82	235	1687.5	1735.5	1	WS528G_CD3_100_ER1 - 2015-10-29 08.36.31_x14590_y40200_class1	Lilija
83	235	1792.5	1454.5	1	WS528G_CD3_100_ER1 - 2015-10-29 08.36.31_x14590_y40200_class1	Lilija
84	235	1798.5	1498.5	1	WS528G_CD3_100_ER1 - 2015-10-29 08.36.31_x14590_y40200_class1	Lilija
85	235	1870.5	1544.5	1	WS528G_CD3_100_ER1 - 2015-10-29 08.36.31_x14590_y40200_class1	Lilija
86	235	1651.5	1471.5	1	WS528G_CD3_100_ER1 - 2015-10-29 08.36.31_x14590_y40200_class1	Lilija
87	235	1569.5	1576.5	1	WS528G_CD3_100_ER1 - 2015-10-29 08.36.31_x14590_y40200_class1	Lilija
88	235	1482.5	1540.5	1	WS528G_CD3_100_ER1 - 2015-10-29 08.36.31_x14590_y40200_class1	Lilija
89	235	1415.5	1493.5	1	WS528G_CD3_100_ER1 - 2015-10-29 08.36.31_x14590_y40200_class1	Lilija
90	235	1343.5	1638.5	1	WS528G_CD3_100_ER1 - 2015-10-29 08.36.31_x14590_y40200_class1	Lilija
91	235	1372.5	1687.5	1	WS528G_CD3_100_ER1 - 2015-10-29 08.36.31_x14590_y40200_class1	Lilija
92	235	1310.5	1643.5	1	WS528G_CD3_100_ER1 - 2015-10-29 08.36.31_x14590_y40200_class1	Lilija
93	235	1233.5	1623.5	1	WS528G_CD3_100_ER1 - 2015-10-29 08.36.31_x14590_y40200_class1	Lilija
94	235	1194.5	1607.5	1	WS528G_CD3_100_ER1 - 2015-10-29 08.36.31_x14590_y40200_class1	Lilija
95	235	1185.5	1632.5	1	WS528G_CD3_100_ER1 - 2015-10-29 08.36.31_x14590_y40200_class1	Lilija
96	235	1149.5	1666.5	1	WS528G_CD3_100_ER1 - 2015-10-29 08.36.31_x14590_y40200_class1	Lilija
97	235	1158.5	1687.5	1	WS528G_CD3_100_ER1 - 2015-10-29 08.36.31_x14590_y40200_class1	Lilija
98	235	1118.5	1654.5	1	WS528G_CD3_100_ER1 - 2015-10-29 08.36.31_x14590_y40200_class1	Lilija
99	235	1152.5	1605.5	1	WS528G_CD3_100_ER1 - 2015-10-29 08.36.31_x14590_y40200_class1	Lilija
100	235	1132.5	1546.5	1	WS528G_CD3_100_ER1 - 2015-10-29 08.36.31_x14590_y40200_class1	Lilija
101	235	1193.5	1587.5	1	WS528G_CD3_100_ER1 - 2015-10-29 08.36.31_x14590_y40200_class1	Lilija
102	235	1211.5	1521.5	1	WS528G_CD3_100_ER1 - 2015-10-29 08.36.31_x14590_y40200_class1	Lilija
103	235	1272.5	1549.5	1	WS528G_CD3_100_ER1 - 2015-10-29 08.36.31_x14590_y40200_class1	Lilija
104	235	1016.5	1571.5	1	WS528G_CD3_100_ER1 - 2015-10-29 08.36.31_x14590_y40200_class1	Lilija
105	235	1033.5	1499.5	1	WS528G_CD3_100_ER1 - 2015-10-29 08.36.31_x14590_y40200_class1	Lilija
106	235	982.5	1438.5	1	WS528G_CD3_100_ER1 - 2015-10-29 08.36.31_x14590_y40200_class1	Lilija
107	235	1002.5	1408.5	1	WS528G_CD3_100_ER1 - 2015-10-29 08.36.31_x14590_y40200_class1	Lilija
108	235	1007.5	1343.5	1	WS528G_CD3_100_ER1 - 2015-10-29 08.36.31_x14590_y40200_class1	Lilija
109	235	1053.5	1355.5	1	WS528G_CD3_100_ER1 - 2015-10-29 08.36.31_x14590_y40200_class1	Lilija
110	235	1099.5	1379.5	1	WS528G_CD3_100_ER1 - 2015-10-29 08.36.31_x14590_y40200_class1	Lilija
111	235	1113.5	1419.5	1	WS528G_CD3_100_ER1 - 2015-10-29 08.36.31_x14590_y40200_class1	Lilija
112	235	1129.5	1476.5	1	WS528G_CD3_100_ER1 - 2015-10-29 08.36.31_x14590_y40200_class1	Lilija
113	235	1035.5	1310.5	1	WS528G_CD3_100_ER1 - 2015-10-29 08.36.31_x14590_y40200_class1	Lilija
114	235	1036.5	1272.5	1	WS528G_CD3_100_ER1 - 2015-10-29 08.36.31_x14590_y40200_class1	Lilija
115	235	1088.5	1265.5	1	WS528G_CD3_100_ER1 - 2015-10-29 08.36.31_x14590_y40200_class1	Lilija
116	235	1125.5	1164.5	1	WS528G_CD3_100_ER1 - 2015-10-29 08.36.31_x14590_y40200_class1	Lilija
117	235	956.5	1130.5	1	WS528G_CD3_100_ER1 - 2015-10-29 08.36.31_x14590_y40200_class1	Lilija
118	235	956.5	1044.5	1	WS528G_CD3_100_ER1 - 2015-10-29 08.36.31_x14590_y40200_class1	Lilija
119	235	927.5	997.5	1	WS528G_CD3_100_ER1 - 2015-10-29 08.36.31_x14590_y40200_class1	Lilija
120	235	982.5	655.5	1	WS528G_CD3_100_ER1 - 2015-10-29 08.36.31_x14590_y40200_class1	Lilija
121	235	1050.5	936.5	1	WS528G_CD3_100_ER1 - 2015-10-29 08.36.31_x14590_y40200_class1	Lilija
123	235	1064.5	913.5	1	WS528G_CD3_100_ER1 - 2015-10-29 08.36.31_x14590_y40200_class1	Lilija
124	235	1183.5	788.5	1	WS528G_CD3_100_ER1 - 2015-10-29 08.36.31_x14590_y40200_class1	Lilija
125	235	1243.5	398.5	1	WS528G_CD3_100_ER1 - 2015-10-29 08.36.31_x14590_y40200_class1	Lilija
126	235	1261.5	456.5	1	WS528G_CD3_100_ER1 - 2015-10-29 08.36.31_x14590_y40200_class1	Lilija
127	235	1299.5	336.5	1	WS528G_CD3_100_ER1 - 2015-10-29 08.36.31_x14590_y40200_class1	Lilija
128	235	1294.5	190.5	1	WS528G_CD3_100_ER1 - 2015-10-29 08.36.31_x14590_y40200_class1	Lilija
129	235	1421.5	279.5	1	WS528G_CD3_100_ER1 - 2015-10-29 08.36.31_x14590_y40200_class1	Lilija
130	235	1421.5	329.5	1	WS528G_CD3_100_ER1 - 2015-10-29 08.36.31_x14590_y40200_class1	Lilija
131	235	1448.5	359.5	1	WS528G_CD3_100_ER1 - 2015-10-29 08.36.31_x14590_y40200_class1	Lilija
132	235	1516.5	408.5	1	WS528G_CD3_100_ER1 - 2015-10-29 08.36.31_x14590_y40200_class1	Lilija
133	235	1538.5	362.5	1	WS528G_CD3_100_ER1 - 2015-10-29 08.36.31_x14590_y40200_class1	Lilija
134	235	1490.5	370.5	1	WS528G_CD3_100_ER1 - 2015-10-29 08.36.31_x14590_y40200_class1	Lilija
135	235	1591.5	340.5	1	WS528G_CD3_100_ER1 - 2015-10-29 08.36.31_x14590_y40200_class1	Lilija
136	235	1615.5	265.5	1	WS528G_CD3_100_ER1 - 2015-10-29 08.36.31_x14590_y40200_class1	Lilija
137	235	1596.5	232.5	1	WS528G_CD3_100_ER1 - 2015-10-29 08.36.31_x14590_y40200_class1	Lilija
138	235	1666.5	128.5	1	WS528G_CD3_100_ER1 - 2015-10-29 08.36.31_x14590_y40200_class1	Lilija
139	235	1673.5	161.5	1	WS528G_CD3_100_ER1 - 2015-10-29 08.36.31_x14590_y40200_class1	Lilija
140	235	1568.5	50.5	1	WS528G_CD3_100_ER1 - 2015-10-29 08.36.31_x14590_y40200_class1	Lilija
141	235	1494.5	106.5	1	WS528G_CD3_100_ER1 - 2015-10-29 08.36.31_x14590_y40200_class1	Lilija
142	235	1799.5	359.5	1	WS528G_CD3_100_ER1 - 2015-10-29 08.36.31_x14590_y40200_class1	Lilija
143	235	1727.5	384.5	1	WS528G_CD3_100_ER1 - 2015-10-29 08.36.31_x14590_y40200_class1	Lilija
144	235	1787.5	181.5	1	WS528G_CD3_100_ER1 - 2015-10-29 08.36.31_x14590_y40200_class1	Lilija
145	235	1915.5	348.5	1	WS528G_CD3_100_ER1 - 2015-10-29 08.36.31_x14590_y40200_class1	Lilija
146	235	1421.5	550.5	1	WS528G_CD3_100_ER1 - 2015-10-29 08.36.31_x14590_y40200_class1	Lilija
147	235	1441.5	591.5	1	WS528G_CD3_100_ER1 - 2015-10-29 08.36.31_x14590_y40200_class1	Lilija
148	235	1446.5	623.5	1	WS528G_CD3_100_ER1 - 2015-10-29 08.36.31_x14590_y40200_class1	Lilija
149	235	1433.5	670.5	1	WS528G_CD3_100_ER1 - 2015-10-29 08.36.31_x14590_y40200_class1	Lilija
150	235	1405.5	673.5	1	WS528G_CD3_100_ER1 - 2015-10-29 08.36.31_x14590_y40200_class1	Lilija
151	235	1338.5	631.5	1	WS528G_CD3_100_ER1 - 2015-10-29 08.36.31_x14590_y40200_class1	Lilija
152	235	1515.5	1985.5	1	WS528G_CD3_100_ER1 - 2015-10-29 08.36.31_x14590_y40200_class1	Lilija
153	235	1526.5	1466.5	1	WS528G_CD3_100_ER1 - 2015-10-29 08.36.31_x14590_y40200_class1	Lilija
154	235	1535.5	1324.5	1	WS528G_CD3_100_ER1 - 2015-10-29 08.36.31_x14590_y40200_class1	Lilija
155	235	1577.5	1352.5	1	WS528G_CD3_100_ER1 - 2015-10-29 08.36.31_x14590_y40200_class1	Lilija
156	235	1580.5	1269.5	1	WS528G_CD3_100_ER1 - 2015-10-29 08.36.31_x14590_y40200_class1	Lilija
157	235	1483.5	1346.5	1	WS528G_CD3_100_ER1 - 2015-10-29 08.36.31_x14590_y40200_class1	Lilija
158	235	1454.5	1301.5	1	WS528G_CD3_100_ER1 - 2015-10-29 08.36.31_x14590_y40200_class1	Lilija
159	235	1440.5	1261.5	1	WS528G_CD3_100_ER1 - 2015-10-29 08.36.31_x14590_y40200_class1	Lilija
160	235	1494.5	1258.5	1	WS528G_CD3_100_ER1 - 2015-10-29 08.36.31_x14590_y40200_class1	Lilija
161	235	1224.5	1161.5	1	WS528G_CD3_100_ER1 - 2015-10-29 08.36.31_x14590_y40200_class1	Lilija
162	235	1194.5	1032.5	1	WS528G_CD3_100_ER1 - 2015-10-29 08.36.31_x14590_y40200_class1	Lilija
163	235	1185.5	1005.5	1	WS528G_CD3_100_ER1 - 2015-10-29 08.36.31_x14590_y40200_class1	Lilija
164	235	1150.5	975.5	1	WS528G_CD3_100_ER1 - 2015-10-29 08.36.31_x14590_y40200_class1	Lilija
165	235	1315.5	1113.5	1	WS528G_CD3_100_ER1 - 2015-10-29 08.36.31_x14590_y40200_class1	Lilija
166	235	1241.5	1088.5	1	WS528G_CD3_100_ER1 - 2015-10-29 08.36.31_x14590_y40200_class1	Lilija
167	235	1351.5	1143.5	1	WS528G_CD3_100_ER1 - 2015-10-29 08.36.31_x14590_y40200_class1	Lilija
168	235	1363.5	1097.5	1	WS528G_CD3_100_ER1 - 2015-10-29 08.36.31_x14590_y40200_class1	Lilija
169	235	1410.5	1058.5	1	WS528G_CD3_100_ER1 - 2015-10-29 08.36.31_x14590_y40200_class1	Lilija
170	235	1419.5	1208.5	1	WS528G_CD3_100_ER1 - 2015-10-29 08.36.31_x14590_y40200_class1	Lilija
171	235	1462.5	1183.5	1	WS528G_CD3_100_ER1 - 2015-10-29 08.36.31_x14590_y40200_class1	Lilija
172	235	1510.5	1200.5	1	WS528G_CD3_100_ER1 - 2015-10-29 08.36.31_x14590_y40200_class1	Lilija
173	235	1523.5	1169.5	1	WS528G_CD3_100_ER1 - 2015-10-29 08.36.31_x14590_y40200_class1	Lilija
174	235	1512.5	1127.5	1	WS528G_CD3_100_ER1 - 2015-10-29 08.36.31_x14590_y40200_class1	Lilija
175	235	1513.5	1085.5	1	WS528G_CD3_100_ER1 - 2015-10-29 08.36.31_x14590_y40200_class1	Lilija
176	235	1476.5	1057.5	1	WS528G_CD3_100_ER1 - 2015-10-29 08.36.31_x14590_y40200_class1	Lilija
177	235	1455.5	431.5	1	WS528G_CD3_100_ER1 - 2015-10-29 08.36.31_x14590_y40200_class1	Lilija
178	235	1454.5	464.5	1	WS528G_CD3_100_ER1 - 2015-10-29 08.36.31_x14590_y40200_class1	Lilija
179	235	1387.5	455.5	1	WS528G_CD3_100_ER1 - 2015-10-29 08.36.31_x14590_y40200_class1	Lilija
180	235	1605.5	448.5	1	WS528G_CD3_100_ER1 - 2015-10-29 08.36.31_x14590_y40200_class1	Lilija
181	235	1731.5	50.5	1	WS528G_CD3_100_ER1 - 2015-10-29 08.36.31_x14590_y40200_class1	Lilija
182	235	1865.5	336.5	1	WS528G_CD3_100_ER1 - 2015-10-29 08.36.31_x14590_y40200_class1	Lilija
183	235	1946.5	333.5	1	WS528G_CD3_100_ER1 - 2015-10-29 08.36.31_x14590_y40200_class1	Lilija
184	235	1548.5	581.5	1	WS528G_CD3_100_ER1 - 2015-10-29 08.36.31_x14590_y40200_class1	Lilija
185	235	1590.5	614.5	1	WS528G_CD3_100_ER1 - 2015-10-29 08.36.31_x14590_y40200_class1	Lilija
186	235	1255.5	935.5	1	WS528G_CD3_100_ER1 - 2015-10-29 08.36.31_x14590_y40200_class1	Lilija
187	235	1290.5	980.5	1	WS528G_CD3_100_ER1 - 2015-10-29 08.36.31_x14590_y40200_class1	Lilija
188	235	1304.5	1039.5	1	WS528G_CD3_100_ER1 - 2015-10-29 08.36.31_x14590_y40200_class1	Lilija
189	235	1282.5	933.5	1	WS528G_CD3_100_ER1 - 2015-10-29 08.36.31_x14590_y40200_class1	Lilija
190	235	1288.5	899.5	1	WS528G_CD3_100_ER1 - 2015-10-29 08.36.31_x14590_y40200_class1	Lilija
191	235	1265.5	858.5	1	WS528G_CD3_100_ER1 - 2015-10-29 08.36.31_x14590_y40200_class1	Lilija
192	235	1293.5	858.5	1	WS528G_CD3_100_ER1 - 2015-10-29 08.36.31_x14590_y40200_class1	Lilija
193	235	1322.5	847.5	1	WS528G_CD3_100_ER1 - 2015-10-29 08.36.31_x14590_y40200_class1	Lilija
194	235	1341.5	830.5	1	WS528G_CD3_100_ER1 - 2015-10-29 08.36.31_x14590_y40200_class1	Lilija
195	235	1357.5	897.5	1	WS528G_CD3_100_ER1 - 2015-10-29 08.36.31_x14590_y40200_class1	Lilija
196	235	1382.5	872.5	1	WS528G_CD3_100_ER1 - 2015-10-29 08.36.31_x14590_y40200_class1	Lilija
197	235	1391.5	830.5	1	WS528G_CD3_100_ER1 - 2015-10-29 08.36.31_x14590_y40200_class1	Lilija
198	235	1480.5	805.5	1	WS528G_CD3_100_ER1 - 2015-10-29 08.36.31_x14590_y40200_class1	Lilija
199	235	1432.5	702.5	1	WS528G_CD3_100_ER1 - 2015-10-29 08.36.31_x14590_y40200_class1	Lilija
200	235	1338.5	673.5	1	WS528G_CD3_100_ER1 - 2015-10-29 08.36.31_x14590_y40200_class1	Lilija
201	235	1250.5	620.5	1	WS528G_CD3_100_ER1 - 2015-10-29 08.36.31_x14590_y40200_class1	Lilija
202	235	1483.5	673.5	1	WS528G_CD3_100_ER1 - 2015-10-29 08.36.31_x14590_y40200_class1	Lilija
203	235	1548.5	738.5	1	WS528G_CD3_100_ER1 - 2015-10-29 08.36.31_x14590_y40200_class1	Lilija
204	235	1574.5	717.5	1	WS528G_CD3_100_ER1 - 2015-10-29 08.36.31_x14590_y40200_class1	Lilija
205	235	1554.5	673.5	1	WS528G_CD3_100_ER1 - 2015-10-29 08.36.31_x14590_y40200_class1	Lilija
206	235	1521.5	697.5	1	WS528G_CD3_100_ER1 - 2015-10-29 08.36.31_x14590_y40200_class1	Lilija
207	235	1648.5	742.5	1	WS528G_CD3_100_ER1 - 2015-10-29 08.36.31_x14590_y40200_class1	Lilija
208	235	1632.5	791.5	1	WS528G_CD3_100_ER1 - 2015-10-29 08.36.31_x14590_y40200_class1	Lilija
209	235	1605.5	810.5	1	WS528G_CD3_100_ER1 - 2015-10-29 08.36.31_x14590_y40200_class1	Lilija
210	235	1577.5	841.5	1	WS528G_CD3_100_ER1 - 2015-10-29 08.36.31_x14590_y40200_class1	Lilija
211	235	1505.5	866.5	1	WS528G_CD3_100_ER1 - 2015-10-29 08.36.31_x14590_y40200_class1	Lilija
212	235	1524.5	831.5	1	WS528G_CD3_100_ER1 - 2015-10-29 08.36.31_x14590_y40200_class1	Lilija
213	235	1451.5	828.5	1	WS528G_CD3_100_ER1 - 2015-10-29 08.36.31_x14590_y40200_class1	Lilija
214	235	1427.5	752.5	1	WS528G_CD3_100_ER1 - 2015-10-29 08.36.31_x14590_y40200_class1	Lilija
215	235	1261.5	780.5	1	WS528G_CD3_100_ER1 - 2015-10-29 08.36.31_x14590_y40200_class1	Lilija
216	235	1246.5	831.5	1	WS528G_CD3_100_ER1 - 2015-10-29 08.36.31_x14590_y40200_class1	Lilija
217	235	1523.5	1053.5	1	WS528G_CD3_100_ER1 - 2015-10-29 08.36.31_x14590_y40200_class1	Lilija
218	235	1493.5	1028.5	1	WS528G_CD3_100_ER1 - 2015-10-29 08.36.31_x14590_y40200_class1	Lilija
219	235	1538.5	1011.5	1	WS528G_CD3_100_ER1 - 2015-10-29 08.36.31_x14590_y40200_class1	Lilija
220	235	1573.5	1063.5	1	WS528G_CD3_100_ER1 - 2015-10-29 08.36.31_x14590_y40200_class1	Lilija
221	235	1615.5	1021.5	1	WS528G_CD3_100_ER1 - 2015-10-29 08.36.31_x14590_y40200_class1	Lilija
222	235	1632.5	986.5	1	WS528G_CD3_100_ER1 - 2015-10-29 08.36.31_x14590_y40200_class1	Lilija
223	235	1687.5	999.5	1	WS528G_CD3_100_ER1 - 2015-10-29 08.36.31_x14590_y40200_class1	Lilija
224	235	1668.5	924.5	1	WS528G_CD3_100_ER1 - 2015-10-29 08.36.31_x14590_y40200_class1	Lilija
225	235	1745.5	967.5	1	WS528G_CD3_100_ER1 - 2015-10-29 08.36.31_x14590_y40200_class1	Lilija
226	235	1613.5	928.5	1	WS528G_CD3_100_ER1 - 2015-10-29 08.36.31_x14590_y40200_class1	Lilija
227	235	1554.5	897.5	1	WS528G_CD3_100_ER1 - 2015-10-29 08.36.31_x14590_y40200_class1	Lilija
228	235	1534.5	921.5	1	WS528G_CD3_100_ER1 - 2015-10-29 08.36.31_x14590_y40200_class1	Lilija
229	235	1523.5	955.5	1	WS528G_CD3_100_ER1 - 2015-10-29 08.36.31_x14590_y40200_class1	Lilija
230	235	1490.5	938.5	1	WS528G_CD3_100_ER1 - 2015-10-29 08.36.31_x14590_y40200_class1	Lilija
231	235	1466.5	942.5	1	WS528G_CD3_100_ER1 - 2015-10-29 08.36.31_x14590_y40200_class1	Lilija
232	235	1462.5	967.5	1	WS528G_CD3_100_ER1 - 2015-10-29 08.36.31_x14590_y40200_class1	Lilija
233	235	1494.5	960.5	1	WS528G_CD3_100_ER1 - 2015-10-29 08.36.31_x14590_y40200_class1	Lilija
234	235	1552.5	1290.5	1	WS528G_CD3_100_ER1 - 2015-10-29 08.36.31_x14590_y40200_class1	Lilija
236	235	462.5	1332.5	1	WS528G_CD3_100_ER1 - 2015-10-29 08.36.31_x14590_y40200_class1	Lilija
237	235	434.5	1321.5	1	WS528G_CD3_100_ER1 - 2015-10-29 08.36.31_x14590_y40200_class1	Lilija
238	235	245.5	218.5	1	WS528G_CD3_100_ER1 - 2015-10-29 08.36.31_x14590_y40200_class1	Lilija
239	235	286.5	156.5	1	WS528G_CD3_100_ER1 - 2015-10-29 08.36.31_x14590_y40200_class1	Lilija
