# Supplementary material for: Robust and accurate quantification of biomarkers of immune cells in lung cancer micro-environment using deep convolutional neural networks
Source: PeerJ. 2019 Apr 10;7:e6335. doi: 10.7717/peerj.6335 (PMC6462181; doi:10.7717/peerj.6335)
Supplement: Supplemental Information 2 — The positions of the positive cells were detected by four independent human observers on at least 64 different validation images. Each csv file stored in the zip archive represents the positive cell count and their position per person and validation image. [file peerj-07-6335-s002.zip › validation-observers/person3/WS528G_CD3_100_ER1 - 2015-10-29 08.36.31_x16188_y26597_class1.csv]

f_markerId	f_nrOfMarkers	f_x	f_y	l_GTR	i_imagefile	i_subfolder
1	76	231.5	306.5	1	WS528G_CD3_100_ER1 - 2015-10-29 08.36.31_x16188_y26597_class1	Lilija
2	76	132.5	445.5	1	WS528G_CD3_100_ER1 - 2015-10-29 08.36.31_x16188_y26597_class1	Lilija
3	76	465.5	383.5	1	WS528G_CD3_100_ER1 - 2015-10-29 08.36.31_x16188_y26597_class1	Lilija
4	76	462.5	519.5	1	WS528G_CD3_100_ER1 - 2015-10-29 08.36.31_x16188_y26597_class1	Lilija
5	76	558.5	492.5	1	WS528G_CD3_100_ER1 - 2015-10-29 08.36.31_x16188_y26597_class1	Lilija
6	76	623.5	583.5	1	WS528G_CD3_100_ER1 - 2015-10-29 08.36.31_x16188_y26597_class1	Lilija
7	76	556.5	609.5	1	WS528G_CD3_100_ER1 - 2015-10-29 08.36.31_x16188_y26597_class1	Lilija
8	76	170.5	1008.5	1	WS528G_CD3_100_ER1 - 2015-10-29 08.36.31_x16188_y26597_class1	Lilija
9	76	398.5	1013.5	1	WS528G_CD3_100_ER1 - 2015-10-29 08.36.31_x16188_y26597_class1	Lilija
10	76	220.5	1440.5	1	WS528G_CD3_100_ER1 - 2015-10-29 08.36.31_x16188_y26597_class1	Lilija
11	76	95.5	1615.5	1	WS528G_CD3_100_ER1 - 2015-10-29 08.36.31_x16188_y26597_class1	Lilija
12	76	93.5	1763.5	1	WS528G_CD3_100_ER1 - 2015-10-29 08.36.31_x16188_y26597_class1	Lilija
13	76	175.5	1662.5	1	WS528G_CD3_100_ER1 - 2015-10-29 08.36.31_x16188_y26597_class1	Lilija
14	76	295.5	1579.5	1	WS528G_CD3_100_ER1 - 2015-10-29 08.36.31_x16188_y26597_class1	Lilija
15	76	340.5	1613.5	1	WS528G_CD3_100_ER1 - 2015-10-29 08.36.31_x16188_y26597_class1	Lilija
16	76	658.5	1671.5	1	WS528G_CD3_100_ER1 - 2015-10-29 08.36.31_x16188_y26597_class1	Lilija
17	76	628.5	1623.5	1	WS528G_CD3_100_ER1 - 2015-10-29 08.36.31_x16188_y26597_class1	Lilija
18	76	589.5	1546.5	1	WS528G_CD3_100_ER1 - 2015-10-29 08.36.31_x16188_y26597_class1	Lilija
19	76	836.5	1169.5	1	WS528G_CD3_100_ER1 - 2015-10-29 08.36.31_x16188_y26597_class1	Lilija
20	76	894.5	1047.5	1	WS528G_CD3_100_ER1 - 2015-10-29 08.36.31_x16188_y26597_class1	Lilija
22	76	844.5	1143.5	1	WS528G_CD3_100_ER1 - 2015-10-29 08.36.31_x16188_y26597_class1	Lilija
23	76	1016.5	839.5	1	WS528G_CD3_100_ER1 - 2015-10-29 08.36.31_x16188_y26597_class1	Lilija
24	76	1016.5	897.5	1	WS528G_CD3_100_ER1 - 2015-10-29 08.36.31_x16188_y26597_class1	Lilija
26	76	1097.5	977.5	1	WS528G_CD3_100_ER1 - 2015-10-29 08.36.31_x16188_y26597_class1	Lilija
27	76	1099.5	738.5	1	WS528G_CD3_100_ER1 - 2015-10-29 08.36.31_x16188_y26597_class1	Lilija
28	76	1179.5	537.5	1	WS528G_CD3_100_ER1 - 2015-10-29 08.36.31_x16188_y26597_class1	Lilija
29	76	1005.5	1352.5	1	WS528G_CD3_100_ER1 - 2015-10-29 08.36.31_x16188_y26597_class1	Lilija
30	76	1149.5	1615.5	1	WS528G_CD3_100_ER1 - 2015-10-29 08.36.31_x16188_y26597_class1	Lilija
31	76	938.5	1448.5	1	WS528G_CD3_100_ER1 - 2015-10-29 08.36.31_x16188_y26597_class1	Lilija
32	76	906.5	1499.5	1	WS528G_CD3_100_ER1 - 2015-10-29 08.36.31_x16188_y26597_class1	Lilija
33	76	872.5	1413.5	1	WS528G_CD3_100_ER1 - 2015-10-29 08.36.31_x16188_y26597_class1	Lilija
34	76	894.5	1391.5	1	WS528G_CD3_100_ER1 - 2015-10-29 08.36.31_x16188_y26597_class1	Lilija
35	76	853.5	1329.5	1	WS528G_CD3_100_ER1 - 2015-10-29 08.36.31_x16188_y26597_class1	Lilija
36	76	872.5	1290.5	1	WS528G_CD3_100_ER1 - 2015-10-29 08.36.31_x16188_y26597_class1	Lilija
37	76	817.5	1114.5	1	WS528G_CD3_100_ER1 - 2015-10-29 08.36.31_x16188_y26597_class1	Lilija
38	76	1182.5	1654.5	1	WS528G_CD3_100_ER1 - 2015-10-29 08.36.31_x16188_y26597_class1	Lilija
39	76	1177.5	1760.5	1	WS528G_CD3_100_ER1 - 2015-10-29 08.36.31_x16188_y26597_class1	Lilija
40	76	975.5	1654.5	1	WS528G_CD3_100_ER1 - 2015-10-29 08.36.31_x16188_y26597_class1	Lilija
41	76	1003.5	1659.5	1	WS528G_CD3_100_ER1 - 2015-10-29 08.36.31_x16188_y26597_class1	Lilija
42	76	1458.5	1060.5	1	WS528G_CD3_100_ER1 - 2015-10-29 08.36.31_x16188_y26597_class1	Lilija
43	76	1374.5	1017.5	1	WS528G_CD3_100_ER1 - 2015-10-29 08.36.31_x16188_y26597_class1	Lilija
44	76	1487.5	1302.5	1	WS528G_CD3_100_ER1 - 2015-10-29 08.36.31_x16188_y26597_class1	Lilija
45	76	1568.5	1496.5	1	WS528G_CD3_100_ER1 - 2015-10-29 08.36.31_x16188_y26597_class1	Lilija
46	76	1521.5	1407.5	1	WS528G_CD3_100_ER1 - 2015-10-29 08.36.31_x16188_y26597_class1	Lilija
47	76	1587.5	1687.5	1	WS528G_CD3_100_ER1 - 2015-10-29 08.36.31_x16188_y26597_class1	Lilija
48	76	1654.5	1455.5	1	WS528G_CD3_100_ER1 - 2015-10-29 08.36.31_x16188_y26597_class1	Lilija
49	76	1677.5	1479.5	1	WS528G_CD3_100_ER1 - 2015-10-29 08.36.31_x16188_y26597_class1	Lilija
50	76	1599.5	1435.5	1	WS528G_CD3_100_ER1 - 2015-10-29 08.36.31_x16188_y26597_class1	Lilija
51	76	1615.5	1385.5	1	WS528G_CD3_100_ER1 - 2015-10-29 08.36.31_x16188_y26597_class1	Lilija
52	76	1649.5	1396.5	1	WS528G_CD3_100_ER1 - 2015-10-29 08.36.31_x16188_y26597_class1	Lilija
53	76	1727.5	1383.5	1	WS528G_CD3_100_ER1 - 2015-10-29 08.36.31_x16188_y26597_class1	Lilija
54	76	1735.5	1324.5	1	WS528G_CD3_100_ER1 - 2015-10-29 08.36.31_x16188_y26597_class1	Lilija
55	76	1612.5	1307.5	1	WS528G_CD3_100_ER1 - 2015-10-29 08.36.31_x16188_y26597_class1	Lilija
56	76	1571.5	1207.5	1	WS528G_CD3_100_ER1 - 2015-10-29 08.36.31_x16188_y26597_class1	Lilija
57	76	1571.5	1183.5	1	WS528G_CD3_100_ER1 - 2015-10-29 08.36.31_x16188_y26597_class1	Lilija
58	76	1549.5	1122.5	1	WS528G_CD3_100_ER1 - 2015-10-29 08.36.31_x16188_y26597_class1	Lilija
59	76	1573.5	956.5	1	WS528G_CD3_100_ER1 - 2015-10-29 08.36.31_x16188_y26597_class1	Lilija
60	76	1569.5	819.5	1	WS528G_CD3_100_ER1 - 2015-10-29 08.36.31_x16188_y26597_class1	Lilija
61	76	1560.5	791.5	1	WS528G_CD3_100_ER1 - 2015-10-29 08.36.31_x16188_y26597_class1	Lilija
62	76	1593.5	817.5	1	WS528G_CD3_100_ER1 - 2015-10-29 08.36.31_x16188_y26597_class1	Lilija
63	76	1505.5	709.5	1	WS528G_CD3_100_ER1 - 2015-10-29 08.36.31_x16188_y26597_class1	Lilija
64	76	1890.5	627.5	1	WS528G_CD3_100_ER1 - 2015-10-29 08.36.31_x16188_y26597_class1	Lilija
65	76	1895.5	491.5	1	WS528G_CD3_100_ER1 - 2015-10-29 08.36.31_x16188_y26597_class1	Lilija
66	76	1921.5	888.5	1	WS528G_CD3_100_ER1 - 2015-10-29 08.36.31_x16188_y26597_class1	Lilija
67	76	1962.5	1122.5	1	WS528G_CD3_100_ER1 - 2015-10-29 08.36.31_x16188_y26597_class1	Lilija
68	76	1946.5	1546.5	1	WS528G_CD3_100_ER1 - 2015-10-29 08.36.31_x16188_y26597_class1	Lilija
69	76	1913.5	1637.5	1	WS528G_CD3_100_ER1 - 2015-10-29 08.36.31_x16188_y26597_class1	Lilija
70	76	1885.5	1695.5	1	WS528G_CD3_100_ER1 - 2015-10-29 08.36.31_x16188_y26597_class1	Lilija
71	76	1881.5	1801.5	1	WS528G_CD3_100_ER1 - 2015-10-29 08.36.31_x16188_y26597_class1	Lilija
73	76	1562.5	1770.5	1	WS528G_CD3_100_ER1 - 2015-10-29 08.36.31_x16188_y26597_class1	Lilija
74	76	1910.5	1605.5	1	WS528G_CD3_100_ER1 - 2015-10-29 08.36.31_x16188_y26597_class1	Lilija
75	76	1978.5	1460.5	1	WS528G_CD3_100_ER1 - 2015-10-29 08.36.31_x16188_y26597_class1	Lilija
76	76	1568.5	1049.5	1	WS528G_CD3_100_ER1 - 2015-10-29 08.36.31_x16188_y26597_class1	Lilija
77	76	1125.5	919.5	1	WS528G_CD3_100_ER1 - 2015-10-29 08.36.31_x16188_y26597_class1	Lilija
78	76	1116.5	949.5	1	WS528G_CD3_100_ER1 - 2015-10-29 08.36.31_x16188_y26597_class1	Lilija
79	76	714.5	82.5	1	WS528G_CD3_100_ER1 - 2015-10-29 08.36.31_x16188_y26597_class1	Lilija
