# Supplementary material for: Robust and accurate quantification of biomarkers of immune cells in lung cancer micro-environment using deep convolutional neural networks
Source: PeerJ. 2019 Apr 10;7:e6335. doi: 10.7717/peerj.6335 (PMC6462181; doi:10.7717/peerj.6335)
Supplement: Supplemental Information 2 — The positions of the positive cells were detected by four independent human observers on at least 64 different validation images. Each csv file stored in the zip archive represents the positive cell count and their position per person and validation image. [file peerj-07-6335-s002.zip › validation-observers/person3/WS528G_CD3_100_ER1 - 2015-10-29 08.36.31_x16739_y26905_class1.csv]

f_markerId	f_nrOfMarkers	f_x	f_y	l_GTR	i_imagefile	i_subfolder
1	146	71.5	278.5	1	WS528G_CD3_100_ER1 - 2015-10-29 08.36.31_x16739_y26905_class1	Lilija
2	146	18.5	306.5	1	WS528G_CD3_100_ER1 - 2015-10-29 08.36.31_x16739_y26905_class1	Lilija
3	146	211.5	1788.5	1	WS528G_CD3_100_ER1 - 2015-10-29 08.36.31_x16739_y26905_class1	Lilija
4	146	48.5	1935.5	1	WS528G_CD3_100_ER1 - 2015-10-29 08.36.31_x16739_y26905_class1	Lilija
5	146	14.5	1967.5	1	WS528G_CD3_100_ER1 - 2015-10-29 08.36.31_x16739_y26905_class1	Lilija
6	146	12.5	1910.5	1	WS528G_CD3_100_ER1 - 2015-10-29 08.36.31_x16739_y26905_class1	Lilija
7	146	103.5	1363.5	1	WS528G_CD3_100_ER1 - 2015-10-29 08.36.31_x16739_y26905_class1	Lilija
8	146	73.5	1311.5	1	WS528G_CD3_100_ER1 - 2015-10-29 08.36.31_x16739_y26905_class1	Lilija
9	146	51.5	1232.5	1	WS528G_CD3_100_ER1 - 2015-10-29 08.36.31_x16739_y26905_class1	Lilija
10	146	342.5	733.5	1	WS528G_CD3_100_ER1 - 2015-10-29 08.36.31_x16739_y26905_class1	Lilija
11	146	337.5	764.5	1	WS528G_CD3_100_ER1 - 2015-10-29 08.36.31_x16739_y26905_class1	Lilija
12	146	292.5	842.5	1	WS528G_CD3_100_ER1 - 2015-10-29 08.36.31_x16739_y26905_class1	Lilija
13	146	256.5	833.5	1	WS528G_CD3_100_ER1 - 2015-10-29 08.36.31_x16739_y26905_class1	Lilija
14	146	270.5	808.5	1	WS528G_CD3_100_ER1 - 2015-10-29 08.36.31_x16739_y26905_class1	Lilija
15	146	322.5	986.5	1	WS528G_CD3_100_ER1 - 2015-10-29 08.36.31_x16739_y26905_class1	Lilija
16	146	300.5	1017.5	1	WS528G_CD3_100_ER1 - 2015-10-29 08.36.31_x16739_y26905_class1	Lilija
17	146	340.5	1078.5	1	WS528G_CD3_100_ER1 - 2015-10-29 08.36.31_x16739_y26905_class1	Lilija
18	146	325.5	1099.5	1	WS528G_CD3_100_ER1 - 2015-10-29 08.36.31_x16739_y26905_class1	Lilija
19	146	364.5	1133.5	1	WS528G_CD3_100_ER1 - 2015-10-29 08.36.31_x16739_y26905_class1	Lilija
20	146	386.5	1144.5	1	WS528G_CD3_100_ER1 - 2015-10-29 08.36.31_x16739_y26905_class1	Lilija
21	146	326.5	1136.5	1	WS528G_CD3_100_ER1 - 2015-10-29 08.36.31_x16739_y26905_class1	Lilija
22	146	362.5	1189.5	1	WS528G_CD3_100_ER1 - 2015-10-29 08.36.31_x16739_y26905_class1	Lilija
23	146	428.5	1346.5	1	WS528G_CD3_100_ER1 - 2015-10-29 08.36.31_x16739_y26905_class1	Lilija
24	146	448.5	1039.5	1	WS528G_CD3_100_ER1 - 2015-10-29 08.36.31_x16739_y26905_class1	Lilija
25	146	694.5	1063.5	1	WS528G_CD3_100_ER1 - 2015-10-29 08.36.31_x16739_y26905_class1	Lilija
26	146	600.5	1311.5	1	WS528G_CD3_100_ER1 - 2015-10-29 08.36.31_x16739_y26905_class1	Lilija
27	146	636.5	1344.5	1	WS528G_CD3_100_ER1 - 2015-10-29 08.36.31_x16739_y26905_class1	Lilija
28	146	534.5	1358.5	1	WS528G_CD3_100_ER1 - 2015-10-29 08.36.31_x16739_y26905_class1	Lilija
29	146	775.5	1810.5	1	WS528G_CD3_100_ER1 - 2015-10-29 08.36.31_x16739_y26905_class1	Lilija
30	146	637.5	1965.5	1	WS528G_CD3_100_ER1 - 2015-10-29 08.36.31_x16739_y26905_class1	Lilija
31	146	853.5	1953.5	1	WS528G_CD3_100_ER1 - 2015-10-29 08.36.31_x16739_y26905_class1	Lilija
32	146	1154.5	1835.5	1	WS528G_CD3_100_ER1 - 2015-10-29 08.36.31_x16739_y26905_class1	Lilija
33	146	1133.5	1856.5	1	WS528G_CD3_100_ER1 - 2015-10-29 08.36.31_x16739_y26905_class1	Lilija
34	146	1082.5	1935.5	1	WS528G_CD3_100_ER1 - 2015-10-29 08.36.31_x16739_y26905_class1	Lilija
35	146	1133.5	1934.5	1	WS528G_CD3_100_ER1 - 2015-10-29 08.36.31_x16739_y26905_class1	Lilija
36	146	1169.5	1957.5	1	WS528G_CD3_100_ER1 - 2015-10-29 08.36.31_x16739_y26905_class1	Lilija
37	146	1105.5	1978.5	1	WS528G_CD3_100_ER1 - 2015-10-29 08.36.31_x16739_y26905_class1	Lilija
38	146	1282.5	1892.5	1	WS528G_CD3_100_ER1 - 2015-10-29 08.36.31_x16739_y26905_class1	Lilija
39	146	1030.5	1618.5	1	WS528G_CD3_100_ER1 - 2015-10-29 08.36.31_x16739_y26905_class1	Lilija
40	146	1007.5	1460.5	1	WS528G_CD3_100_ER1 - 2015-10-29 08.36.31_x16739_y26905_class1	Lilija
41	146	1025.5	1380.5	1	WS528G_CD3_100_ER1 - 2015-10-29 08.36.31_x16739_y26905_class1	Lilija
42	146	550.5	673.5	1	WS528G_CD3_100_ER1 - 2015-10-29 08.36.31_x16739_y26905_class1	Lilija
43	146	570.5	636.5	1	WS528G_CD3_100_ER1 - 2015-10-29 08.36.31_x16739_y26905_class1	Lilija
44	146	458.5	597.5	1	WS528G_CD3_100_ER1 - 2015-10-29 08.36.31_x16739_y26905_class1	Lilija
45	146	467.5	533.5	1	WS528G_CD3_100_ER1 - 2015-10-29 08.36.31_x16739_y26905_class1	Lilija
46	146	503.5	498.5	1	WS528G_CD3_100_ER1 - 2015-10-29 08.36.31_x16739_y26905_class1	Lilija
47	146	556.5	428.5	1	WS528G_CD3_100_ER1 - 2015-10-29 08.36.31_x16739_y26905_class1	Lilija
48	146	550.5	401.5	1	WS528G_CD3_100_ER1 - 2015-10-29 08.36.31_x16739_y26905_class1	Lilija
49	146	616.5	248.5	1	WS528G_CD3_100_ER1 - 2015-10-29 08.36.31_x16739_y26905_class1	Lilija
50	146	960.5	405.5	1	WS528G_CD3_100_ER1 - 2015-10-29 08.36.31_x16739_y26905_class1	Lilija
51	146	1017.5	481.5	1	WS528G_CD3_100_ER1 - 2015-10-29 08.36.31_x16739_y26905_class1	Lilija
52	146	1017.5	514.5	1	WS528G_CD3_100_ER1 - 2015-10-29 08.36.31_x16739_y26905_class1	Lilija
53	146	1049.5	516.5	1	WS528G_CD3_100_ER1 - 2015-10-29 08.36.31_x16739_y26905_class1	Lilija
54	146	903.5	749.5	1	WS528G_CD3_100_ER1 - 2015-10-29 08.36.31_x16739_y26905_class1	Lilija
55	146	810.5	711.5	1	WS528G_CD3_100_ER1 - 2015-10-29 08.36.31_x16739_y26905_class1	Lilija
56	146	1019.5	663.5	1	WS528G_CD3_100_ER1 - 2015-10-29 08.36.31_x16739_y26905_class1	Lilija
57	146	991.5	822.5	1	WS528G_CD3_100_ER1 - 2015-10-29 08.36.31_x16739_y26905_class1	Lilija
58	146	1022.5	899.5	1	WS528G_CD3_100_ER1 - 2015-10-29 08.36.31_x16739_y26905_class1	Lilija
59	146	933.5	1003.5	1	WS528G_CD3_100_ER1 - 2015-10-29 08.36.31_x16739_y26905_class1	Lilija
60	146	956.5	1100.5	1	WS528G_CD3_100_ER1 - 2015-10-29 08.36.31_x16739_y26905_class1	Lilija
61	146	1008.5	1182.5	1	WS528G_CD3_100_ER1 - 2015-10-29 08.36.31_x16739_y26905_class1	Lilija
62	146	1071.5	1848.5	1	WS528G_CD3_100_ER1 - 2015-10-29 08.36.31_x16739_y26905_class1	Lilija
63	146	1422.5	1738.5	1	WS528G_CD3_100_ER1 - 2015-10-29 08.36.31_x16739_y26905_class1	Lilija
64	146	1446.5	1729.5	1	WS528G_CD3_100_ER1 - 2015-10-29 08.36.31_x16739_y26905_class1	Lilija
65	146	1473.5	1782.5	1	WS528G_CD3_100_ER1 - 2015-10-29 08.36.31_x16739_y26905_class1	Lilija
66	146	1601.5	1840.5	1	WS528G_CD3_100_ER1 - 2015-10-29 08.36.31_x16739_y26905_class1	Lilija
67	146	1322.5	1499.5	1	WS528G_CD3_100_ER1 - 2015-10-29 08.36.31_x16739_y26905_class1	Lilija
68	146	1333.5	1388.5	1	WS528G_CD3_100_ER1 - 2015-10-29 08.36.31_x16739_y26905_class1	Lilija
69	146	1352.5	1324.5	1	WS528G_CD3_100_ER1 - 2015-10-29 08.36.31_x16739_y26905_class1	Lilija
70	146	1412.5	1308.5	1	WS528G_CD3_100_ER1 - 2015-10-29 08.36.31_x16739_y26905_class1	Lilija
71	146	1397.5	1238.5	1	WS528G_CD3_100_ER1 - 2015-10-29 08.36.31_x16739_y26905_class1	Lilija
72	146	1446.5	1172.5	1	WS528G_CD3_100_ER1 - 2015-10-29 08.36.31_x16739_y26905_class1	Lilija
73	146	1421.5	1135.5	1	WS528G_CD3_100_ER1 - 2015-10-29 08.36.31_x16739_y26905_class1	Lilija
74	146	1516.5	1304.5	1	WS528G_CD3_100_ER1 - 2015-10-29 08.36.31_x16739_y26905_class1	Lilija
75	146	1565.5	1294.5	1	WS528G_CD3_100_ER1 - 2015-10-29 08.36.31_x16739_y26905_class1	Lilija
76	146	1102.5	1146.5	1	WS528G_CD3_100_ER1 - 2015-10-29 08.36.31_x16739_y26905_class1	Lilija
77	146	1053.5	1125.5	1	WS528G_CD3_100_ER1 - 2015-10-29 08.36.31_x16739_y26905_class1	Lilija
78	146	1071.5	1077.5	1	WS528G_CD3_100_ER1 - 2015-10-29 08.36.31_x16739_y26905_class1	Lilija
79	146	1183.5	1078.5	1	WS528G_CD3_100_ER1 - 2015-10-29 08.36.31_x16739_y26905_class1	Lilija
80	146	1130.5	1174.5	1	WS528G_CD3_100_ER1 - 2015-10-29 08.36.31_x16739_y26905_class1	Lilija
81	146	1061.5	1003.5	1	WS528G_CD3_100_ER1 - 2015-10-29 08.36.31_x16739_y26905_class1	Lilija
82	146	1180.5	1022.5	1	WS528G_CD3_100_ER1 - 2015-10-29 08.36.31_x16739_y26905_class1	Lilija
83	146	1021.5	741.5	1	WS528G_CD3_100_ER1 - 2015-10-29 08.36.31_x16739_y26905_class1	Lilija
84	146	1341.5	187.5	1	WS528G_CD3_100_ER1 - 2015-10-29 08.36.31_x16739_y26905_class1	Lilija
85	146	1332.5	318.5	1	WS528G_CD3_100_ER1 - 2015-10-29 08.36.31_x16739_y26905_class1	Lilija
86	146	1385.5	334.5	1	WS528G_CD3_100_ER1 - 2015-10-29 08.36.31_x16739_y26905_class1	Lilija
87	146	1349.5	370.5	1	WS528G_CD3_100_ER1 - 2015-10-29 08.36.31_x16739_y26905_class1	Lilija
88	146	1729.5	45.5	1	WS528G_CD3_100_ER1 - 2015-10-29 08.36.31_x16739_y26905_class1	Lilija
89	146	1754.5	46.5	1	WS528G_CD3_100_ER1 - 2015-10-29 08.36.31_x16739_y26905_class1	Lilija
90	146	1763.5	18.5	1	WS528G_CD3_100_ER1 - 2015-10-29 08.36.31_x16739_y26905_class1	Lilija
91	146	1738.5	12.5	1	WS528G_CD3_100_ER1 - 2015-10-29 08.36.31_x16739_y26905_class1	Lilija
92	146	1735.5	82.5	1	WS528G_CD3_100_ER1 - 2015-10-29 08.36.31_x16739_y26905_class1	Lilija
93	146	1534.5	636.5	1	WS528G_CD3_100_ER1 - 2015-10-29 08.36.31_x16739_y26905_class1	Lilija
94	146	1565.5	647.5	1	WS528G_CD3_100_ER1 - 2015-10-29 08.36.31_x16739_y26905_class1	Lilija
95	146	1599.5	669.5	1	WS528G_CD3_100_ER1 - 2015-10-29 08.36.31_x16739_y26905_class1	Lilija
96	146	1366.5	577.5	1	WS528G_CD3_100_ER1 - 2015-10-29 08.36.31_x16739_y26905_class1	Lilija
97	146	1407.5	820.5	1	WS528G_CD3_100_ER1 - 2015-10-29 08.36.31_x16739_y26905_class1	Lilija
98	146	1485.5	861.5	1	WS528G_CD3_100_ER1 - 2015-10-29 08.36.31_x16739_y26905_class1	Lilija
99	146	1479.5	783.5	1	WS528G_CD3_100_ER1 - 2015-10-29 08.36.31_x16739_y26905_class1	Lilija
100	146	1535.5	802.5	1	WS528G_CD3_100_ER1 - 2015-10-29 08.36.31_x16739_y26905_class1	Lilija
101	146	1613.5	830.5	1	WS528G_CD3_100_ER1 - 2015-10-29 08.36.31_x16739_y26905_class1	Lilija
102	146	1649.5	775.5	1	WS528G_CD3_100_ER1 - 2015-10-29 08.36.31_x16739_y26905_class1	Lilija
103	146	1662.5	916.5	1	WS528G_CD3_100_ER1 - 2015-10-29 08.36.31_x16739_y26905_class1	Lilija
104	146	1701.5	892.5	1	WS528G_CD3_100_ER1 - 2015-10-29 08.36.31_x16739_y26905_class1	Lilija
105	146	1699.5	960.5	1	WS528G_CD3_100_ER1 - 2015-10-29 08.36.31_x16739_y26905_class1	Lilija
106	146	1754.5	939.5	1	WS528G_CD3_100_ER1 - 2015-10-29 08.36.31_x16739_y26905_class1	Lilija
107	146	1815.5	899.5	1	WS528G_CD3_100_ER1 - 2015-10-29 08.36.31_x16739_y26905_class1	Lilija
108	146	1804.5	1057.5	1	WS528G_CD3_100_ER1 - 2015-10-29 08.36.31_x16739_y26905_class1	Lilija
109	146	1793.5	1086.5	1	WS528G_CD3_100_ER1 - 2015-10-29 08.36.31_x16739_y26905_class1	Lilija
110	146	1718.5	769.5	1	WS528G_CD3_100_ER1 - 2015-10-29 08.36.31_x16739_y26905_class1	Lilija
111	146	1759.5	550.5	1	WS528G_CD3_100_ER1 - 2015-10-29 08.36.31_x16739_y26905_class1	Lilija
112	146	1813.5	551.5	1	WS528G_CD3_100_ER1 - 2015-10-29 08.36.31_x16739_y26905_class1	Lilija
113	146	1835.5	531.5	1	WS528G_CD3_100_ER1 - 2015-10-29 08.36.31_x16739_y26905_class1	Lilija
115	146	1829.5	614.5	1	WS528G_CD3_100_ER1 - 2015-10-29 08.36.31_x16739_y26905_class1	Lilija
116	146	1860.5	686.5	1	WS528G_CD3_100_ER1 - 2015-10-29 08.36.31_x16739_y26905_class1	Lilija
117	146	1857.5	714.5	1	WS528G_CD3_100_ER1 - 2015-10-29 08.36.31_x16739_y26905_class1	Lilija
118	146	1854.5	759.5	1	WS528G_CD3_100_ER1 - 2015-10-29 08.36.31_x16739_y26905_class1	Lilija
119	146	1796.5	770.5	1	WS528G_CD3_100_ER1 - 2015-10-29 08.36.31_x16739_y26905_class1	Lilija
120	146	1924.5	620.5	1	WS528G_CD3_100_ER1 - 2015-10-29 08.36.31_x16739_y26905_class1	Lilija
121	146	1948.5	578.5	1	WS528G_CD3_100_ER1 - 2015-10-29 08.36.31_x16739_y26905_class1	Lilija
122	146	1923.5	509.5	1	WS528G_CD3_100_ER1 - 2015-10-29 08.36.31_x16739_y26905_class1	Lilija
123	146	1885.5	359.5	1	WS528G_CD3_100_ER1 - 2015-10-29 08.36.31_x16739_y26905_class1	Lilija
124	146	1964.5	415.5	1	WS528G_CD3_100_ER1 - 2015-10-29 08.36.31_x16739_y26905_class1	Lilija
125	146	1846.5	570.5	1	WS528G_CD3_100_ER1 - 2015-10-29 08.36.31_x16739_y26905_class1	Lilija
126	146	1874.5	569.5	1	WS528G_CD3_100_ER1 - 2015-10-29 08.36.31_x16739_y26905_class1	Lilija
127	146	1674.5	645.5	1	WS528G_CD3_100_ER1 - 2015-10-29 08.36.31_x16739_y26905_class1	Lilija
128	146	1978.5	1033.5	1	WS528G_CD3_100_ER1 - 2015-10-29 08.36.31_x16739_y26905_class1	Lilija
129	146	1979.5	1061.5	1	WS528G_CD3_100_ER1 - 2015-10-29 08.36.31_x16739_y26905_class1	Lilija
130	146	1915.5	894.5	1	WS528G_CD3_100_ER1 - 2015-10-29 08.36.31_x16739_y26905_class1	Lilija
131	146	1970.5	1285.5	1	WS528G_CD3_100_ER1 - 2015-10-29 08.36.31_x16739_y26905_class1	Lilija
132	146	1945.5	1327.5	1	WS528G_CD3_100_ER1 - 2015-10-29 08.36.31_x16739_y26905_class1	Lilija
133	146	1862.5	1188.5	1	WS528G_CD3_100_ER1 - 2015-10-29 08.36.31_x16739_y26905_class1	Lilija
134	146	1967.5	1407.5	1	WS528G_CD3_100_ER1 - 2015-10-29 08.36.31_x16739_y26905_class1	Lilija
135	146	1959.5	1354.5	1	WS528G_CD3_100_ER1 - 2015-10-29 08.36.31_x16739_y26905_class1	Lilija
136	146	1934.5	1451.5	1	WS528G_CD3_100_ER1 - 2015-10-29 08.36.31_x16739_y26905_class1	Lilija
137	146	1960.5	1437.5	1	WS528G_CD3_100_ER1 - 2015-10-29 08.36.31_x16739_y26905_class1	Lilija
138	146	1906.5	1523.5	1	WS528G_CD3_100_ER1 - 2015-10-29 08.36.31_x16739_y26905_class1	Lilija
139	146	1956.5	1571.5	1	WS528G_CD3_100_ER1 - 2015-10-29 08.36.31_x16739_y26905_class1	Lilija
140	146	1946.5	1691.5	1	WS528G_CD3_100_ER1 - 2015-10-29 08.36.31_x16739_y26905_class1	Lilija
141	146	1948.5	1729.5	1	WS528G_CD3_100_ER1 - 2015-10-29 08.36.31_x16739_y26905_class1	Lilija
142	146	1965.5	1752.5	1	WS528G_CD3_100_ER1 - 2015-10-29 08.36.31_x16739_y26905_class1	Lilija
143	146	1964.5	1782.5	1	WS528G_CD3_100_ER1 - 2015-10-29 08.36.31_x16739_y26905_class1	Lilija
144	146	1898.5	1768.5	1	WS528G_CD3_100_ER1 - 2015-10-29 08.36.31_x16739_y26905_class1	Lilija
145	146	1906.5	1715.5	1	WS528G_CD3_100_ER1 - 2015-10-29 08.36.31_x16739_y26905_class1	Lilija
146	146	1896.5	1740.5	1	WS528G_CD3_100_ER1 - 2015-10-29 08.36.31_x16739_y26905_class1	Lilija
147	146	1954.5	1863.5	1	WS528G_CD3_100_ER1 - 2015-10-29 08.36.31_x16739_y26905_class1	Lilija
