# Supplementary material for: Robust and accurate quantification of biomarkers of immune cells in lung cancer micro-environment using deep convolutional neural networks
Source: PeerJ. 2019 Apr 10;7:e6335. doi: 10.7717/peerj.6335 (PMC6462181; doi:10.7717/peerj.6335)
Supplement: Supplemental Information 2 — The positions of the positive cells were detected by four independent human observers on at least 64 different validation images. Each csv file stored in the zip archive represents the positive cell count and their position per person and validation image. [file peerj-07-6335-s002.zip › validation-observers/person3/WS528G_CD3_100_ER1 - 2015-10-29 08.36.31_x26203_y26740_class1.csv]

f_markerId	f_nrOfMarkers	f_x	f_y	l_GTR	i_imagefile	i_subfolder
1	44	234.5	317.5	1	WS528G_CD3_100_ER1 - 2015-10-29 08.36.31_x26203_y26740_class1	Lilija
2	44	1629.5	140.5	1	WS528G_CD3_100_ER1 - 2015-10-29 08.36.31_x26203_y26740_class1	Lilija
3	44	276.5	900.5	1	WS528G_CD3_100_ER1 - 2015-10-29 08.36.31_x26203_y26740_class1	Lilija
4	44	226.5	900.5	1	WS528G_CD3_100_ER1 - 2015-10-29 08.36.31_x26203_y26740_class1	Lilija
5	44	203.5	936.5	1	WS528G_CD3_100_ER1 - 2015-10-29 08.36.31_x26203_y26740_class1	Lilija
6	44	193.5	1027.5	1	WS528G_CD3_100_ER1 - 2015-10-29 08.36.31_x26203_y26740_class1	Lilija
7	44	250.5	1041.5	1	WS528G_CD3_100_ER1 - 2015-10-29 08.36.31_x26203_y26740_class1	Lilija
8	44	267.5	1002.5	1	WS528G_CD3_100_ER1 - 2015-10-29 08.36.31_x26203_y26740_class1	Lilija
9	44	306.5	975.5	1	WS528G_CD3_100_ER1 - 2015-10-29 08.36.31_x26203_y26740_class1	Lilija
10	44	306.5	1013.5	1	WS528G_CD3_100_ER1 - 2015-10-29 08.36.31_x26203_y26740_class1	Lilija
11	44	318.5	1049.5	1	WS528G_CD3_100_ER1 - 2015-10-29 08.36.31_x26203_y26740_class1	Lilija
12	44	320.5	1091.5	1	WS528G_CD3_100_ER1 - 2015-10-29 08.36.31_x26203_y26740_class1	Lilija
13	44	317.5	1136.5	1	WS528G_CD3_100_ER1 - 2015-10-29 08.36.31_x26203_y26740_class1	Lilija
14	44	293.5	1150.5	1	WS528G_CD3_100_ER1 - 2015-10-29 08.36.31_x26203_y26740_class1	Lilija
15	44	411.5	1347.5	1	WS528G_CD3_100_ER1 - 2015-10-29 08.36.31_x26203_y26740_class1	Lilija
16	44	358.5	1419.5	1	WS528G_CD3_100_ER1 - 2015-10-29 08.36.31_x26203_y26740_class1	Lilija
17	44	359.5	1465.5	1	WS528G_CD3_100_ER1 - 2015-10-29 08.36.31_x26203_y26740_class1	Lilija
18	44	254.5	1449.5	1	WS528G_CD3_100_ER1 - 2015-10-29 08.36.31_x26203_y26740_class1	Lilija
19	44	304.5	1405.5	1	WS528G_CD3_100_ER1 - 2015-10-29 08.36.31_x26203_y26740_class1	Lilija
20	44	308.5	1346.5	1	WS528G_CD3_100_ER1 - 2015-10-29 08.36.31_x26203_y26740_class1	Lilija
21	44	190.5	1391.5	1	WS528G_CD3_100_ER1 - 2015-10-29 08.36.31_x26203_y26740_class1	Lilija
22	44	139.5	1477.5	1	WS528G_CD3_100_ER1 - 2015-10-29 08.36.31_x26203_y26740_class1	Lilija
23	44	112.5	1448.5	1	WS528G_CD3_100_ER1 - 2015-10-29 08.36.31_x26203_y26740_class1	Lilija
24	44	46.5	1527.5	1	WS528G_CD3_100_ER1 - 2015-10-29 08.36.31_x26203_y26740_class1	Lilija
25	44	76.5	1537.5	1	WS528G_CD3_100_ER1 - 2015-10-29 08.36.31_x26203_y26740_class1	Lilija
26	44	26.5	1555.5	1	WS528G_CD3_100_ER1 - 2015-10-29 08.36.31_x26203_y26740_class1	Lilija
27	44	57.5	1590.5	1	WS528G_CD3_100_ER1 - 2015-10-29 08.36.31_x26203_y26740_class1	Lilija
28	44	89.5	1593.5	1	WS528G_CD3_100_ER1 - 2015-10-29 08.36.31_x26203_y26740_class1	Lilija
29	44	50.5	1626.5	1	WS528G_CD3_100_ER1 - 2015-10-29 08.36.31_x26203_y26740_class1	Lilija
30	44	86.5	1637.5	1	WS528G_CD3_100_ER1 - 2015-10-29 08.36.31_x26203_y26740_class1	Lilija
31	44	107.5	1566.5	1	WS528G_CD3_100_ER1 - 2015-10-29 08.36.31_x26203_y26740_class1	Lilija
32	44	50.5	1498.5	1	WS528G_CD3_100_ER1 - 2015-10-29 08.36.31_x26203_y26740_class1	Lilija
33	44	170.5	1615.5	1	WS528G_CD3_100_ER1 - 2015-10-29 08.36.31_x26203_y26740_class1	Lilija
34	44	214.5	1591.5	1	WS528G_CD3_100_ER1 - 2015-10-29 08.36.31_x26203_y26740_class1	Lilija
35	44	231.5	1505.5	1	WS528G_CD3_100_ER1 - 2015-10-29 08.36.31_x26203_y26740_class1	Lilija
36	44	289.5	1437.5	1	WS528G_CD3_100_ER1 - 2015-10-29 08.36.31_x26203_y26740_class1	Lilija
37	44	276.5	1113.5	1	WS528G_CD3_100_ER1 - 2015-10-29 08.36.31_x26203_y26740_class1	Lilija
38	44	1027.5	1179.5	1	WS528G_CD3_100_ER1 - 2015-10-29 08.36.31_x26203_y26740_class1	Lilija
39	44	927.5	1243.5	1	WS528G_CD3_100_ER1 - 2015-10-29 08.36.31_x26203_y26740_class1	Lilija
40	44	1057.5	1297.5	1	WS528G_CD3_100_ER1 - 2015-10-29 08.36.31_x26203_y26740_class1	Lilija
41	44	1171.5	1446.5	1	WS528G_CD3_100_ER1 - 2015-10-29 08.36.31_x26203_y26740_class1	Lilija
42	44	1221.5	1238.5	1	WS528G_CD3_100_ER1 - 2015-10-29 08.36.31_x26203_y26740_class1	Lilija
43	44	1319.5	1324.5	1	WS528G_CD3_100_ER1 - 2015-10-29 08.36.31_x26203_y26740_class1	Lilija
44	44	1074.5	1016.5	1	WS528G_CD3_100_ER1 - 2015-10-29 08.36.31_x26203_y26740_class1	Lilija
