# Supplementary material for: Robust and accurate quantification of biomarkers of immune cells in lung cancer micro-environment using deep convolutional neural networks
Source: PeerJ. 2019 Apr 10;7:e6335. doi: 10.7717/peerj.6335 (PMC6462181; doi:10.7717/peerj.6335)
Supplement: Supplemental Information 2 — The positions of the positive cells were detected by four independent human observers on at least 64 different validation images. Each csv file stored in the zip archive represents the positive cell count and their position per person and validation image. [file peerj-07-6335-s002.zip › validation-observers/person3/WS528G_CD3_100_ER1 - 2015-10-29 08.36.31_x46137_y33466_class1.csv]

f_markerId	f_nrOfMarkers	f_x	f_y	l_GTR	i_imagefile	i_subfolder
1	73	533.5	891.5	1	WS528G_CD3_100_ER1 - 2015-10-29 08.36.31_x46137_y33466_class1	Lilija
2	73	835.5	1856.5	1	WS528G_CD3_100_ER1 - 2015-10-29 08.36.31_x46137_y33466_class1	Lilija
3	73	1360.5	764.5	1	WS528G_CD3_100_ER1 - 2015-10-29 08.36.31_x46137_y33466_class1	Lilija
4	73	1513.5	731.5	1	WS528G_CD3_100_ER1 - 2015-10-29 08.36.31_x46137_y33466_class1	Lilija
5	73	539.5	17.5	1	WS528G_CD3_100_ER1 - 2015-10-29 08.36.31_x46137_y33466_class1	Lilija
6	73	531.5	65.5	1	WS528G_CD3_100_ER1 - 2015-10-29 08.36.31_x46137_y33466_class1	Lilija
7	73	619.5	82.5	1	WS528G_CD3_100_ER1 - 2015-10-29 08.36.31_x46137_y33466_class1	Lilija
8	73	569.5	35.5	1	WS528G_CD3_100_ER1 - 2015-10-29 08.36.31_x46137_y33466_class1	Lilija
9	73	470.5	53.5	1	WS528G_CD3_100_ER1 - 2015-10-29 08.36.31_x46137_y33466_class1	Lilija
10	73	706.5	15.5	1	WS528G_CD3_100_ER1 - 2015-10-29 08.36.31_x46137_y33466_class1	Lilija
11	73	1096.5	212.5	1	WS528G_CD3_100_ER1 - 2015-10-29 08.36.31_x46137_y33466_class1	Lilija
12	73	1168.5	278.5	1	WS528G_CD3_100_ER1 - 2015-10-29 08.36.31_x46137_y33466_class1	Lilija
13	73	1194.5	189.5	1	WS528G_CD3_100_ER1 - 2015-10-29 08.36.31_x46137_y33466_class1	Lilija
14	73	1249.5	314.5	1	WS528G_CD3_100_ER1 - 2015-10-29 08.36.31_x46137_y33466_class1	Lilija
15	73	1053.5	525.5	1	WS528G_CD3_100_ER1 - 2015-10-29 08.36.31_x46137_y33466_class1	Lilija
16	73	1313.5	334.5	1	WS528G_CD3_100_ER1 - 2015-10-29 08.36.31_x46137_y33466_class1	Lilija
17	73	1286.5	243.5	1	WS528G_CD3_100_ER1 - 2015-10-29 08.36.31_x46137_y33466_class1	Lilija
18	73	1333.5	215.5	1	WS528G_CD3_100_ER1 - 2015-10-29 08.36.31_x46137_y33466_class1	Lilija
19	73	1297.5	212.5	1	WS528G_CD3_100_ER1 - 2015-10-29 08.36.31_x46137_y33466_class1	Lilija
20	73	1283.5	142.5	1	WS528G_CD3_100_ER1 - 2015-10-29 08.36.31_x46137_y33466_class1	Lilija
21	73	1290.5	356.5	1	WS528G_CD3_100_ER1 - 2015-10-29 08.36.31_x46137_y33466_class1	Lilija
22	73	1416.5	361.5	1	WS528G_CD3_100_ER1 - 2015-10-29 08.36.31_x46137_y33466_class1	Lilija
23	73	1393.5	342.5	1	WS528G_CD3_100_ER1 - 2015-10-29 08.36.31_x46137_y33466_class1	Lilija
24	73	1427.5	223.5	1	WS528G_CD3_100_ER1 - 2015-10-29 08.36.31_x46137_y33466_class1	Lilija
25	73	1432.5	192.5	1	WS528G_CD3_100_ER1 - 2015-10-29 08.36.31_x46137_y33466_class1	Lilija
26	73	1402.5	189.5	1	WS528G_CD3_100_ER1 - 2015-10-29 08.36.31_x46137_y33466_class1	Lilija
27	73	1369.5	84.5	1	WS528G_CD3_100_ER1 - 2015-10-29 08.36.31_x46137_y33466_class1	Lilija
28	73	1393.5	86.5	1	WS528G_CD3_100_ER1 - 2015-10-29 08.36.31_x46137_y33466_class1	Lilija
29	73	1415.5	73.5	1	WS528G_CD3_100_ER1 - 2015-10-29 08.36.31_x46137_y33466_class1	Lilija
30	73	1393.5	51.5	1	WS528G_CD3_100_ER1 - 2015-10-29 08.36.31_x46137_y33466_class1	Lilija
31	73	1443.5	60.5	1	WS528G_CD3_100_ER1 - 2015-10-29 08.36.31_x46137_y33466_class1	Lilija
32	73	1440.5	21.5	1	WS528G_CD3_100_ER1 - 2015-10-29 08.36.31_x46137_y33466_class1	Lilija
33	73	1513.5	162.5	1	WS528G_CD3_100_ER1 - 2015-10-29 08.36.31_x46137_y33466_class1	Lilija
34	73	1474.5	178.5	1	WS528G_CD3_100_ER1 - 2015-10-29 08.36.31_x46137_y33466_class1	Lilija
35	73	1443.5	106.5	1	WS528G_CD3_100_ER1 - 2015-10-29 08.36.31_x46137_y33466_class1	Lilija
36	73	1516.5	197.5	1	WS528G_CD3_100_ER1 - 2015-10-29 08.36.31_x46137_y33466_class1	Lilija
37	73	1458.5	211.5	1	WS528G_CD3_100_ER1 - 2015-10-29 08.36.31_x46137_y33466_class1	Lilija
38	73	1638.5	211.5	1	WS528G_CD3_100_ER1 - 2015-10-29 08.36.31_x46137_y33466_class1	Lilija
39	73	1594.5	179.5	1	WS528G_CD3_100_ER1 - 2015-10-29 08.36.31_x46137_y33466_class1	Lilija
40	73	1607.5	197.5	1	WS528G_CD3_100_ER1 - 2015-10-29 08.36.31_x46137_y33466_class1	Lilija
41	73	1566.5	25.5	1	WS528G_CD3_100_ER1 - 2015-10-29 08.36.31_x46137_y33466_class1	Lilija
42	73	1591.5	51.5	1	WS528G_CD3_100_ER1 - 2015-10-29 08.36.31_x46137_y33466_class1	Lilija
43	73	1473.5	96.5	1	WS528G_CD3_100_ER1 - 2015-10-29 08.36.31_x46137_y33466_class1	Lilija
44	73	1418.5	125.5	1	WS528G_CD3_100_ER1 - 2015-10-29 08.36.31_x46137_y33466_class1	Lilija
45	73	1368.5	164.5	1	WS528G_CD3_100_ER1 - 2015-10-29 08.36.31_x46137_y33466_class1	Lilija
46	73	1699.5	204.5	1	WS528G_CD3_100_ER1 - 2015-10-29 08.36.31_x46137_y33466_class1	Lilija
47	73	1710.5	243.5	1	WS528G_CD3_100_ER1 - 2015-10-29 08.36.31_x46137_y33466_class1	Lilija
48	73	1737.5	237.5	1	WS528G_CD3_100_ER1 - 2015-10-29 08.36.31_x46137_y33466_class1	Lilija
49	73	1770.5	253.5	1	WS528G_CD3_100_ER1 - 2015-10-29 08.36.31_x46137_y33466_class1	Lilija
50	73	1643.5	286.5	1	WS528G_CD3_100_ER1 - 2015-10-29 08.36.31_x46137_y33466_class1	Lilija
51	73	1674.5	292.5	1	WS528G_CD3_100_ER1 - 2015-10-29 08.36.31_x46137_y33466_class1	Lilija
56	73	1621.5	464.5	1	WS528G_CD3_100_ER1 - 2015-10-29 08.36.31_x46137_y33466_class1	Lilija
57	73	1584.5	500.5	1	WS528G_CD3_100_ER1 - 2015-10-29 08.36.31_x46137_y33466_class1	Lilija
58	73	1635.5	503.5	1	WS528G_CD3_100_ER1 - 2015-10-29 08.36.31_x46137_y33466_class1	Lilija
59	73	1584.5	537.5	1	WS528G_CD3_100_ER1 - 2015-10-29 08.36.31_x46137_y33466_class1	Lilija
60	73	1526.5	475.5	1	WS528G_CD3_100_ER1 - 2015-10-29 08.36.31_x46137_y33466_class1	Lilija
61	73	1535.5	437.5	1	WS528G_CD3_100_ER1 - 2015-10-29 08.36.31_x46137_y33466_class1	Lilija
62	73	1513.5	405.5	1	WS528G_CD3_100_ER1 - 2015-10-29 08.36.31_x46137_y33466_class1	Lilija
63	73	1469.5	398.5	1	WS528G_CD3_100_ER1 - 2015-10-29 08.36.31_x46137_y33466_class1	Lilija
64	73	1449.5	473.5	1	WS528G_CD3_100_ER1 - 2015-10-29 08.36.31_x46137_y33466_class1	Lilija
65	73	1810.5	400.5	1	WS528G_CD3_100_ER1 - 2015-10-29 08.36.31_x46137_y33466_class1	Lilija
66	73	1878.5	578.5	1	WS528G_CD3_100_ER1 - 2015-10-29 08.36.31_x46137_y33466_class1	Lilija
67	73	1815.5	289.5	1	WS528G_CD3_100_ER1 - 2015-10-29 08.36.31_x46137_y33466_class1	Lilija
68	73	1964.5	232.5	1	WS528G_CD3_100_ER1 - 2015-10-29 08.36.31_x46137_y33466_class1	Lilija
69	73	1909.5	315.5	1	WS528G_CD3_100_ER1 - 2015-10-29 08.36.31_x46137_y33466_class1	Lilija
70	73	1632.5	387.5	1	WS528G_CD3_100_ER1 - 2015-10-29 08.36.31_x46137_y33466_class1	Lilija
71	73	1670.5	392.5	1	WS528G_CD3_100_ER1 - 2015-10-29 08.36.31_x46137_y33466_class1	Lilija
72	73	1690.5	359.5	1	WS528G_CD3_100_ER1 - 2015-10-29 08.36.31_x46137_y33466_class1	Lilija
73	73	1662.5	344.5	1	WS528G_CD3_100_ER1 - 2015-10-29 08.36.31_x46137_y33466_class1	Lilija
74	73	1623.5	365.5	1	WS528G_CD3_100_ER1 - 2015-10-29 08.36.31_x46137_y33466_class1	Lilija
75	73	1635.5	345.5	1	WS528G_CD3_100_ER1 - 2015-10-29 08.36.31_x46137_y33466_class1	Lilija
76	73	1613.5	555.5	1	WS528G_CD3_100_ER1 - 2015-10-29 08.36.31_x46137_y33466_class1	Lilija
77	73	828.5	733.5	1	WS528G_CD3_100_ER1 - 2015-10-29 08.36.31_x46137_y33466_class1	Lilija
