# Supplementary material for: Robust and accurate quantification of biomarkers of immune cells in lung cancer micro-environment using deep convolutional neural networks
Source: PeerJ. 2019 Apr 10;7:e6335. doi: 10.7717/peerj.6335 (PMC6462181; doi:10.7717/peerj.6335)
Supplement: Supplemental Information 2 — The positions of the positive cells were detected by four independent human observers on at least 64 different validation images. Each csv file stored in the zip archive represents the positive cell count and their position per person and validation image. [file peerj-07-6335-s002.zip › validation-observers/person3/WS528G_CD8_100_ER2 - 2015-10-29 09.02.20_x12514_y42864_class1.csv]

f_markerId	f_nrOfMarkers	f_x	f_y	l_GTR	i_imagefile	i_subfolder
1	27	84.5	201.5	1	WS528G_CD8_100_ER2 - 2015-10-29 09.02.20_x12514_y42864_class1	Lilija
2	27	215.5	95.5	1	WS528G_CD8_100_ER2 - 2015-10-29 09.02.20_x12514_y42864_class1	Lilija
3	27	211.5	301.5	1	WS528G_CD8_100_ER2 - 2015-10-29 09.02.20_x12514_y42864_class1	Lilija
4	27	179.5	633.5	1	WS528G_CD8_100_ER2 - 2015-10-29 09.02.20_x12514_y42864_class1	Lilija
5	27	115.5	1720.5	1	WS528G_CD8_100_ER2 - 2015-10-29 09.02.20_x12514_y42864_class1	Lilija
6	27	190.5	1856.5	1	WS528G_CD8_100_ER2 - 2015-10-29 09.02.20_x12514_y42864_class1	Lilija
7	27	539.5	1799.5	1	WS528G_CD8_100_ER2 - 2015-10-29 09.02.20_x12514_y42864_class1	Lilija
8	27	575.5	1796.5	1	WS528G_CD8_100_ER2 - 2015-10-29 09.02.20_x12514_y42864_class1	Lilija
9	27	528.5	1033.5	1	WS528G_CD8_100_ER2 - 2015-10-29 09.02.20_x12514_y42864_class1	Lilija
10	27	480.5	18.5	1	WS528G_CD8_100_ER2 - 2015-10-29 09.02.20_x12514_y42864_class1	Lilija
11	27	1021.5	64.5	1	WS528G_CD8_100_ER2 - 2015-10-29 09.02.20_x12514_y42864_class1	Lilija
13	27	1138.5	434.5	1	WS528G_CD8_100_ER2 - 2015-10-29 09.02.20_x12514_y42864_class1	Lilija
14	27	1368.5	211.5	1	WS528G_CD8_100_ER2 - 2015-10-29 09.02.20_x12514_y42864_class1	Lilija
15	27	989.5	358.5	1	WS528G_CD8_100_ER2 - 2015-10-29 09.02.20_x12514_y42864_class1	Lilija
16	27	1155.5	309.5	1	WS528G_CD8_100_ER2 - 2015-10-29 09.02.20_x12514_y42864_class1	Lilija
17	27	1333.5	738.5	1	WS528G_CD8_100_ER2 - 2015-10-29 09.02.20_x12514_y42864_class1	Lilija
18	27	1340.5	706.5	1	WS528G_CD8_100_ER2 - 2015-10-29 09.02.20_x12514_y42864_class1	Lilija
19	27	1302.5	464.5	1	WS528G_CD8_100_ER2 - 2015-10-29 09.02.20_x12514_y42864_class1	Lilija
21	27	1796.5	794.5	1	WS528G_CD8_100_ER2 - 2015-10-29 09.02.20_x12514_y42864_class1	Lilija
22	27	1651.5	1211.5	1	WS528G_CD8_100_ER2 - 2015-10-29 09.02.20_x12514_y42864_class1	Lilija
23	27	1843.5	1903.5	1	WS528G_CD8_100_ER2 - 2015-10-29 09.02.20_x12514_y42864_class1	Lilija
24	27	1630.5	1605.5	1	WS528G_CD8_100_ER2 - 2015-10-29 09.02.20_x12514_y42864_class1	Lilija
25	27	938.5	1756.5	1	WS528G_CD8_100_ER2 - 2015-10-29 09.02.20_x12514_y42864_class1	Lilija
26	27	972.5	1860.5	1	WS528G_CD8_100_ER2 - 2015-10-29 09.02.20_x12514_y42864_class1	Lilija
27	27	827.5	1964.5	1	WS528G_CD8_100_ER2 - 2015-10-29 09.02.20_x12514_y42864_class1	Lilija
28	27	1036.5	1310.5	1	WS528G_CD8_100_ER2 - 2015-10-29 09.02.20_x12514_y42864_class1	Lilija
29	27	1032.5	775.5	1	WS528G_CD8_100_ER2 - 2015-10-29 09.02.20_x12514_y42864_class1	Lilija
