# Supplementary material for: Robust and accurate quantification of biomarkers of immune cells in lung cancer micro-environment using deep convolutional neural networks
Source: PeerJ. 2019 Apr 10;7:e6335. doi: 10.7717/peerj.6335 (PMC6462181; doi:10.7717/peerj.6335)
Supplement: Supplemental Information 2 — The positions of the positive cells were detected by four independent human observers on at least 64 different validation images. Each csv file stored in the zip archive represents the positive cell count and their position per person and validation image. [file peerj-07-6335-s002.zip › validation-observers/person3/WS528G_CD8_100_ER2 - 2015-10-29 09.02.20_x16817_y38648_class1.csv]

f_markerId	f_nrOfMarkers	f_x	f_y	l_GTR	i_imagefile	i_subfolder
1	39	597.5	705.5	1	WS528G_CD8_100_ER2 - 2015-10-29 09.02.20_x16817_y38648_class1	Lilija
2	39	578.5	927.5	1	WS528G_CD8_100_ER2 - 2015-10-29 09.02.20_x16817_y38648_class1	Lilija
3	39	633.5	1028.5	1	WS528G_CD8_100_ER2 - 2015-10-29 09.02.20_x16817_y38648_class1	Lilija
4	39	709.5	1007.5	1	WS528G_CD8_100_ER2 - 2015-10-29 09.02.20_x16817_y38648_class1	Lilija
5	39	434.5	1163.5	1	WS528G_CD8_100_ER2 - 2015-10-29 09.02.20_x16817_y38648_class1	Lilija
6	39	248.5	1402.5	1	WS528G_CD8_100_ER2 - 2015-10-29 09.02.20_x16817_y38648_class1	Lilija
7	39	333.5	1480.5	1	WS528G_CD8_100_ER2 - 2015-10-29 09.02.20_x16817_y38648_class1	Lilija
8	39	192.5	1477.5	1	WS528G_CD8_100_ER2 - 2015-10-29 09.02.20_x16817_y38648_class1	Lilija
10	39	489.5	1440.5	1	WS528G_CD8_100_ER2 - 2015-10-29 09.02.20_x16817_y38648_class1	Lilija
11	39	426.5	1448.5	1	WS528G_CD8_100_ER2 - 2015-10-29 09.02.20_x16817_y38648_class1	Lilija
12	39	689.5	1388.5	1	WS528G_CD8_100_ER2 - 2015-10-29 09.02.20_x16817_y38648_class1	Lilija
13	39	556.5	1257.5	1	WS528G_CD8_100_ER2 - 2015-10-29 09.02.20_x16817_y38648_class1	Lilija
14	39	864.5	1144.5	1	WS528G_CD8_100_ER2 - 2015-10-29 09.02.20_x16817_y38648_class1	Lilija
15	39	938.5	1069.5	1	WS528G_CD8_100_ER2 - 2015-10-29 09.02.20_x16817_y38648_class1	Lilija
16	39	964.5	1102.5	1	WS528G_CD8_100_ER2 - 2015-10-29 09.02.20_x16817_y38648_class1	Lilija
17	39	1003.5	1038.5	1	WS528G_CD8_100_ER2 - 2015-10-29 09.02.20_x16817_y38648_class1	Lilija
18	39	1068.5	1055.5	1	WS528G_CD8_100_ER2 - 2015-10-29 09.02.20_x16817_y38648_class1	Lilija
19	39	1025.5	894.5	1	WS528G_CD8_100_ER2 - 2015-10-29 09.02.20_x16817_y38648_class1	Lilija
20	39	1227.5	1047.5	1	WS528G_CD8_100_ER2 - 2015-10-29 09.02.20_x16817_y38648_class1	Lilija
21	39	1103.5	1207.5	1	WS528G_CD8_100_ER2 - 2015-10-29 09.02.20_x16817_y38648_class1	Lilija
22	39	1110.5	1238.5	1	WS528G_CD8_100_ER2 - 2015-10-29 09.02.20_x16817_y38648_class1	Lilija
23	39	1024.5	1227.5	1	WS528G_CD8_100_ER2 - 2015-10-29 09.02.20_x16817_y38648_class1	Lilija
24	39	1327.5	1179.5	1	WS528G_CD8_100_ER2 - 2015-10-29 09.02.20_x16817_y38648_class1	Lilija
25	39	1394.5	1127.5	1	WS528G_CD8_100_ER2 - 2015-10-29 09.02.20_x16817_y38648_class1	Lilija
26	39	1454.5	1169.5	1	WS528G_CD8_100_ER2 - 2015-10-29 09.02.20_x16817_y38648_class1	Lilija
27	39	1444.5	1283.5	1	WS528G_CD8_100_ER2 - 2015-10-29 09.02.20_x16817_y38648_class1	Lilija
28	39	1326.5	1266.5	1	WS528G_CD8_100_ER2 - 2015-10-29 09.02.20_x16817_y38648_class1	Lilija
29	39	974.5	1487.5	1	WS528G_CD8_100_ER2 - 2015-10-29 09.02.20_x16817_y38648_class1	Lilija
30	39	878.5	1546.5	1	WS528G_CD8_100_ER2 - 2015-10-29 09.02.20_x16817_y38648_class1	Lilija
31	39	806.5	1918.5	1	WS528G_CD8_100_ER2 - 2015-10-29 09.02.20_x16817_y38648_class1	Lilija
32	39	1025.5	1928.5	1	WS528G_CD8_100_ER2 - 2015-10-29 09.02.20_x16817_y38648_class1	Lilija
33	39	1479.5	1890.5	1	WS528G_CD8_100_ER2 - 2015-10-29 09.02.20_x16817_y38648_class1	Lilija
34	39	1379.5	1882.5	1	WS528G_CD8_100_ER2 - 2015-10-29 09.02.20_x16817_y38648_class1	Lilija
35	39	1318.5	1685.5	1	WS528G_CD8_100_ER2 - 2015-10-29 09.02.20_x16817_y38648_class1	Lilija
36	39	1485.5	1585.5	1	WS528G_CD8_100_ER2 - 2015-10-29 09.02.20_x16817_y38648_class1	Lilija
37	39	875.5	1741.5	1	WS528G_CD8_100_ER2 - 2015-10-29 09.02.20_x16817_y38648_class1	Lilija
38	39	1751.5	1795.5	1	WS528G_CD8_100_ER2 - 2015-10-29 09.02.20_x16817_y38648_class1	Lilija
39	39	1141.5	1246.5	1	WS528G_CD8_100_ER2 - 2015-10-29 09.02.20_x16817_y38648_class1	Lilija
40	39	835.5	1075.5	1	WS528G_CD8_100_ER2 - 2015-10-29 09.02.20_x16817_y38648_class1	Lilija
