# Supplementary material for: Robust and accurate quantification of biomarkers of immune cells in lung cancer micro-environment using deep convolutional neural networks
Source: PeerJ. 2019 Apr 10;7:e6335. doi: 10.7717/peerj.6335 (PMC6462181; doi:10.7717/peerj.6335)
Supplement: Supplemental Information 2 — The positions of the positive cells were detected by four independent human observers on at least 64 different validation images. Each csv file stored in the zip archive represents the positive cell count and their position per person and validation image. [file peerj-07-6335-s002.zip › validation-observers/person3/WS528G_CD8_100_ER2 - 2015-10-29 09.02.20_x18440_y25827_class1.csv]

f_markerId	f_nrOfMarkers	f_x	f_y	l_GTR	i_imagefile	i_subfolder
1	102	98.5	145.5	1	WS528G_CD8_100_ER2 - 2015-10-29 09.02.20_x18440_y25827_class1	Lilija
2	102	128.5	189.5	1	WS528G_CD8_100_ER2 - 2015-10-29 09.02.20_x18440_y25827_class1	Lilija
3	102	168.5	48.5	1	WS528G_CD8_100_ER2 - 2015-10-29 09.02.20_x18440_y25827_class1	Lilija
4	102	195.5	90.5	1	WS528G_CD8_100_ER2 - 2015-10-29 09.02.20_x18440_y25827_class1	Lilija
5	102	389.5	182.5	1	WS528G_CD8_100_ER2 - 2015-10-29 09.02.20_x18440_y25827_class1	Lilija
6	102	84.5	445.5	1	WS528G_CD8_100_ER2 - 2015-10-29 09.02.20_x18440_y25827_class1	Lilija
7	102	28.5	803.5	1	WS528G_CD8_100_ER2 - 2015-10-29 09.02.20_x18440_y25827_class1	Lilija
8	102	376.5	267.5	1	WS528G_CD8_100_ER2 - 2015-10-29 09.02.20_x18440_y25827_class1	Lilija
9	102	492.5	334.5	1	WS528G_CD8_100_ER2 - 2015-10-29 09.02.20_x18440_y25827_class1	Lilija
10	102	506.5	187.5	1	WS528G_CD8_100_ER2 - 2015-10-29 09.02.20_x18440_y25827_class1	Lilija
11	102	545.5	207.5	1	WS528G_CD8_100_ER2 - 2015-10-29 09.02.20_x18440_y25827_class1	Lilija
12	102	536.5	168.5	1	WS528G_CD8_100_ER2 - 2015-10-29 09.02.20_x18440_y25827_class1	Lilija
13	102	444.5	462.5	1	WS528G_CD8_100_ER2 - 2015-10-29 09.02.20_x18440_y25827_class1	Lilija
14	102	401.5	564.5	1	WS528G_CD8_100_ER2 - 2015-10-29 09.02.20_x18440_y25827_class1	Lilija
15	102	347.5	788.5	1	WS528G_CD8_100_ER2 - 2015-10-29 09.02.20_x18440_y25827_class1	Lilija
16	102	362.5	838.5	1	WS528G_CD8_100_ER2 - 2015-10-29 09.02.20_x18440_y25827_class1	Lilija
17	102	258.5	820.5	1	WS528G_CD8_100_ER2 - 2015-10-29 09.02.20_x18440_y25827_class1	Lilija
18	102	181.5	1010.5	1	WS528G_CD8_100_ER2 - 2015-10-29 09.02.20_x18440_y25827_class1	Lilija
19	102	139.5	924.5	1	WS528G_CD8_100_ER2 - 2015-10-29 09.02.20_x18440_y25827_class1	Lilija
20	102	272.5	980.5	1	WS528G_CD8_100_ER2 - 2015-10-29 09.02.20_x18440_y25827_class1	Lilija
21	102	262.5	1133.5	1	WS528G_CD8_100_ER2 - 2015-10-29 09.02.20_x18440_y25827_class1	Lilija
22	102	342.5	1075.5	1	WS528G_CD8_100_ER2 - 2015-10-29 09.02.20_x18440_y25827_class1	Lilija
23	102	240.5	1225.5	1	WS528G_CD8_100_ER2 - 2015-10-29 09.02.20_x18440_y25827_class1	Lilija
24	102	206.5	1250.5	1	WS528G_CD8_100_ER2 - 2015-10-29 09.02.20_x18440_y25827_class1	Lilija
25	102	150.5	1225.5	1	WS528G_CD8_100_ER2 - 2015-10-29 09.02.20_x18440_y25827_class1	Lilija
26	102	606.5	924.5	1	WS528G_CD8_100_ER2 - 2015-10-29 09.02.20_x18440_y25827_class1	Lilija
27	102	392.5	852.5	1	WS528G_CD8_100_ER2 - 2015-10-29 09.02.20_x18440_y25827_class1	Lilija
28	102	386.5	814.5	1	WS528G_CD8_100_ER2 - 2015-10-29 09.02.20_x18440_y25827_class1	Lilija
29	102	292.5	1412.5	1	WS528G_CD8_100_ER2 - 2015-10-29 09.02.20_x18440_y25827_class1	Lilija
30	102	464.5	1310.5	1	WS528G_CD8_100_ER2 - 2015-10-29 09.02.20_x18440_y25827_class1	Lilija
31	102	470.5	1085.5	1	WS528G_CD8_100_ER2 - 2015-10-29 09.02.20_x18440_y25827_class1	Lilija
32	102	458.5	1124.5	1	WS528G_CD8_100_ER2 - 2015-10-29 09.02.20_x18440_y25827_class1	Lilija
33	102	317.5	1710.5	1	WS528G_CD8_100_ER2 - 2015-10-29 09.02.20_x18440_y25827_class1	Lilija
34	102	92.5	1784.5	1	WS528G_CD8_100_ER2 - 2015-10-29 09.02.20_x18440_y25827_class1	Lilija
35	102	403.5	1890.5	1	WS528G_CD8_100_ER2 - 2015-10-29 09.02.20_x18440_y25827_class1	Lilija
36	102	306.5	1965.5	1	WS528G_CD8_100_ER2 - 2015-10-29 09.02.20_x18440_y25827_class1	Lilija
37	102	232.5	1609.5	1	WS528G_CD8_100_ER2 - 2015-10-29 09.02.20_x18440_y25827_class1	Lilija
38	102	614.5	1846.5	1	WS528G_CD8_100_ER2 - 2015-10-29 09.02.20_x18440_y25827_class1	Lilija
39	102	645.5	1881.5	1	WS528G_CD8_100_ER2 - 2015-10-29 09.02.20_x18440_y25827_class1	Lilija
40	102	636.5	1792.5	1	WS528G_CD8_100_ER2 - 2015-10-29 09.02.20_x18440_y25827_class1	Lilija
41	102	727.5	1810.5	1	WS528G_CD8_100_ER2 - 2015-10-29 09.02.20_x18440_y25827_class1	Lilija
42	102	738.5	1940.5	1	WS528G_CD8_100_ER2 - 2015-10-29 09.02.20_x18440_y25827_class1	Lilija
43	102	844.5	1959.5	1	WS528G_CD8_100_ER2 - 2015-10-29 09.02.20_x18440_y25827_class1	Lilija
44	102	891.5	1926.5	1	WS528G_CD8_100_ER2 - 2015-10-29 09.02.20_x18440_y25827_class1	Lilija
45	102	961.5	1638.5	1	WS528G_CD8_100_ER2 - 2015-10-29 09.02.20_x18440_y25827_class1	Lilija
46	102	919.5	1615.5	1	WS528G_CD8_100_ER2 - 2015-10-29 09.02.20_x18440_y25827_class1	Lilija
47	102	752.5	1609.5	1	WS528G_CD8_100_ER2 - 2015-10-29 09.02.20_x18440_y25827_class1	Lilija
48	102	947.5	248.5	1	WS528G_CD8_100_ER2 - 2015-10-29 09.02.20_x18440_y25827_class1	Lilija
49	102	1180.5	439.5	1	WS528G_CD8_100_ER2 - 2015-10-29 09.02.20_x18440_y25827_class1	Lilija
50	102	1215.5	434.5	1	WS528G_CD8_100_ER2 - 2015-10-29 09.02.20_x18440_y25827_class1	Lilija
51	102	1379.5	475.5	1	WS528G_CD8_100_ER2 - 2015-10-29 09.02.20_x18440_y25827_class1	Lilija
52	102	1535.5	320.5	1	WS528G_CD8_100_ER2 - 2015-10-29 09.02.20_x18440_y25827_class1	Lilija
53	102	1726.5	351.5	1	WS528G_CD8_100_ER2 - 2015-10-29 09.02.20_x18440_y25827_class1	Lilija
54	102	1677.5	420.5	1	WS528G_CD8_100_ER2 - 2015-10-29 09.02.20_x18440_y25827_class1	Lilija
55	102	1573.5	497.5	1	WS528G_CD8_100_ER2 - 2015-10-29 09.02.20_x18440_y25827_class1	Lilija
56	102	1721.5	492.5	1	WS528G_CD8_100_ER2 - 2015-10-29 09.02.20_x18440_y25827_class1	Lilija
57	102	1806.5	451.5	1	WS528G_CD8_100_ER2 - 2015-10-29 09.02.20_x18440_y25827_class1	Lilija
58	102	1921.5	397.5	1	WS528G_CD8_100_ER2 - 2015-10-29 09.02.20_x18440_y25827_class1	Lilija
59	102	1898.5	475.5	1	WS528G_CD8_100_ER2 - 2015-10-29 09.02.20_x18440_y25827_class1	Lilija
60	102	1887.5	512.5	1	WS528G_CD8_100_ER2 - 2015-10-29 09.02.20_x18440_y25827_class1	Lilija
61	102	1860.5	520.5	1	WS528G_CD8_100_ER2 - 2015-10-29 09.02.20_x18440_y25827_class1	Lilija
62	102	1888.5	541.5	1	WS528G_CD8_100_ER2 - 2015-10-29 09.02.20_x18440_y25827_class1	Lilija
63	102	1815.5	608.5	1	WS528G_CD8_100_ER2 - 2015-10-29 09.02.20_x18440_y25827_class1	Lilija
64	102	1834.5	577.5	1	WS528G_CD8_100_ER2 - 2015-10-29 09.02.20_x18440_y25827_class1	Lilija
65	102	1779.5	673.5	1	WS528G_CD8_100_ER2 - 2015-10-29 09.02.20_x18440_y25827_class1	Lilija
66	102	1649.5	617.5	1	WS528G_CD8_100_ER2 - 2015-10-29 09.02.20_x18440_y25827_class1	Lilija
67	102	1554.5	656.5	1	WS528G_CD8_100_ER2 - 2015-10-29 09.02.20_x18440_y25827_class1	Lilija
68	102	1774.5	742.5	1	WS528G_CD8_100_ER2 - 2015-10-29 09.02.20_x18440_y25827_class1	Lilija
69	102	1523.5	786.5	1	WS528G_CD8_100_ER2 - 2015-10-29 09.02.20_x18440_y25827_class1	Lilija
70	102	1521.5	839.5	1	WS528G_CD8_100_ER2 - 2015-10-29 09.02.20_x18440_y25827_class1	Lilija
71	102	1488.5	877.5	1	WS528G_CD8_100_ER2 - 2015-10-29 09.02.20_x18440_y25827_class1	Lilija
72	102	1527.5	939.5	1	WS528G_CD8_100_ER2 - 2015-10-29 09.02.20_x18440_y25827_class1	Lilija
73	102	1573.5	938.5	1	WS528G_CD8_100_ER2 - 2015-10-29 09.02.20_x18440_y25827_class1	Lilija
74	102	1543.5	991.5	1	WS528G_CD8_100_ER2 - 2015-10-29 09.02.20_x18440_y25827_class1	Lilija
75	102	1594.5	741.5	1	WS528G_CD8_100_ER2 - 2015-10-29 09.02.20_x18440_y25827_class1	Lilija
76	102	1646.5	953.5	1	WS528G_CD8_100_ER2 - 2015-10-29 09.02.20_x18440_y25827_class1	Lilija
77	102	1691.5	982.5	1	WS528G_CD8_100_ER2 - 2015-10-29 09.02.20_x18440_y25827_class1	Lilija
78	102	1709.5	1010.5	1	WS528G_CD8_100_ER2 - 2015-10-29 09.02.20_x18440_y25827_class1	Lilija
79	102	1738.5	972.5	1	WS528G_CD8_100_ER2 - 2015-10-29 09.02.20_x18440_y25827_class1	Lilija
80	102	1762.5	941.5	1	WS528G_CD8_100_ER2 - 2015-10-29 09.02.20_x18440_y25827_class1	Lilija
81	102	1809.5	917.5	1	WS528G_CD8_100_ER2 - 2015-10-29 09.02.20_x18440_y25827_class1	Lilija
82	102	1884.5	852.5	1	WS528G_CD8_100_ER2 - 2015-10-29 09.02.20_x18440_y25827_class1	Lilija
83	102	1718.5	866.5	1	WS528G_CD8_100_ER2 - 2015-10-29 09.02.20_x18440_y25827_class1	Lilija
84	102	1677.5	844.5	1	WS528G_CD8_100_ER2 - 2015-10-29 09.02.20_x18440_y25827_class1	Lilija
85	102	1684.5	1102.5	1	WS528G_CD8_100_ER2 - 2015-10-29 09.02.20_x18440_y25827_class1	Lilija
86	102	1716.5	1132.5	1	WS528G_CD8_100_ER2 - 2015-10-29 09.02.20_x18440_y25827_class1	Lilija
87	102	1610.5	1144.5	1	WS528G_CD8_100_ER2 - 2015-10-29 09.02.20_x18440_y25827_class1	Lilija
88	102	1612.5	1099.5	1	WS528G_CD8_100_ER2 - 2015-10-29 09.02.20_x18440_y25827_class1	Lilija
89	102	1324.5	1066.5	1	WS528G_CD8_100_ER2 - 2015-10-29 09.02.20_x18440_y25827_class1	Lilija
90	102	1124.5	1024.5	1	WS528G_CD8_100_ER2 - 2015-10-29 09.02.20_x18440_y25827_class1	Lilija
91	102	1016.5	1346.5	1	WS528G_CD8_100_ER2 - 2015-10-29 09.02.20_x18440_y25827_class1	Lilija
92	102	1061.5	1330.5	1	WS528G_CD8_100_ER2 - 2015-10-29 09.02.20_x18440_y25827_class1	Lilija
93	102	1721.5	678.5	1	WS528G_CD8_100_ER2 - 2015-10-29 09.02.20_x18440_y25827_class1	Lilija
94	102	1035.5	1565.5	1	WS528G_CD8_100_ER2 - 2015-10-29 09.02.20_x18440_y25827_class1	Lilija
95	102	1354.5	1974.5	1	WS528G_CD8_100_ER2 - 2015-10-29 09.02.20_x18440_y25827_class1	Lilija
96	102	1448.5	1862.5	1	WS528G_CD8_100_ER2 - 2015-10-29 09.02.20_x18440_y25827_class1	Lilija
97	102	1604.5	1818.5	1	WS528G_CD8_100_ER2 - 2015-10-29 09.02.20_x18440_y25827_class1	Lilija
99	102	1715.5	1907.5	1	WS528G_CD8_100_ER2 - 2015-10-29 09.02.20_x18440_y25827_class1	Lilija
100	102	1677.5	1924.5	1	WS528G_CD8_100_ER2 - 2015-10-29 09.02.20_x18440_y25827_class1	Lilija
101	102	1837.5	1662.5	1	WS528G_CD8_100_ER2 - 2015-10-29 09.02.20_x18440_y25827_class1	Lilija
102	102	1979.5	1715.5	1	WS528G_CD8_100_ER2 - 2015-10-29 09.02.20_x18440_y25827_class1	Lilija
103	102	1496.5	1860.5	1	WS528G_CD8_100_ER2 - 2015-10-29 09.02.20_x18440_y25827_class1	Lilija
