# Supplementary material for: Robust and accurate quantification of biomarkers of immune cells in lung cancer micro-environment using deep convolutional neural networks
Source: PeerJ. 2019 Apr 10;7:e6335. doi: 10.7717/peerj.6335 (PMC6462181; doi:10.7717/peerj.6335)
Supplement: Supplemental Information 2 — The positions of the positive cells were detected by four independent human observers on at least 64 different validation images. Each csv file stored in the zip archive represents the positive cell count and their position per person and validation image. [file peerj-07-6335-s002.zip › validation-observers/person3/WS528G_CD8_100_ER2 - 2015-10-29 09.02.20_x20630_y29798_class1.csv]

f_markerId	f_nrOfMarkers	f_x	f_y	l_GTR	i_imagefile	i_subfolder
1	28	81.5	1662.5	1	WS528G_CD8_100_ER2 - 2015-10-29 09.02.20_x20630_y29798_class1	Lilija
2	28	387.5	1071.5	1	WS528G_CD8_100_ER2 - 2015-10-29 09.02.20_x20630_y29798_class1	Lilija
3	28	470.5	1207.5	1	WS528G_CD8_100_ER2 - 2015-10-29 09.02.20_x20630_y29798_class1	Lilija
4	28	448.5	988.5	1	WS528G_CD8_100_ER2 - 2015-10-29 09.02.20_x20630_y29798_class1	Lilija
5	28	501.5	935.5	1	WS528G_CD8_100_ER2 - 2015-10-29 09.02.20_x20630_y29798_class1	Lilija
6	28	555.5	1166.5	1	WS528G_CD8_100_ER2 - 2015-10-29 09.02.20_x20630_y29798_class1	Lilija
7	28	600.5	1213.5	1	WS528G_CD8_100_ER2 - 2015-10-29 09.02.20_x20630_y29798_class1	Lilija
8	28	686.5	1182.5	1	WS528G_CD8_100_ER2 - 2015-10-29 09.02.20_x20630_y29798_class1	Lilija
9	28	925.5	824.5	1	WS528G_CD8_100_ER2 - 2015-10-29 09.02.20_x20630_y29798_class1	Lilija
10	28	961.5	789.5	1	WS528G_CD8_100_ER2 - 2015-10-29 09.02.20_x20630_y29798_class1	Lilija
11	28	950.5	678.5	1	WS528G_CD8_100_ER2 - 2015-10-29 09.02.20_x20630_y29798_class1	Lilija
12	28	889.5	592.5	1	WS528G_CD8_100_ER2 - 2015-10-29 09.02.20_x20630_y29798_class1	Lilija
13	28	1116.5	73.5	1	WS528G_CD8_100_ER2 - 2015-10-29 09.02.20_x20630_y29798_class1	Lilija
14	28	1396.5	115.5	1	WS528G_CD8_100_ER2 - 2015-10-29 09.02.20_x20630_y29798_class1	Lilija
15	28	1354.5	663.5	1	WS528G_CD8_100_ER2 - 2015-10-29 09.02.20_x20630_y29798_class1	Lilija
16	28	1338.5	727.5	1	WS528G_CD8_100_ER2 - 2015-10-29 09.02.20_x20630_y29798_class1	Lilija
17	28	1333.5	874.5	1	WS528G_CD8_100_ER2 - 2015-10-29 09.02.20_x20630_y29798_class1	Lilija
18	28	1468.5	612.5	1	WS528G_CD8_100_ER2 - 2015-10-29 09.02.20_x20630_y29798_class1	Lilija
19	28	1437.5	339.5	1	WS528G_CD8_100_ER2 - 2015-10-29 09.02.20_x20630_y29798_class1	Lilija
20	28	1327.5	306.5	1	WS528G_CD8_100_ER2 - 2015-10-29 09.02.20_x20630_y29798_class1	Lilija
21	28	1687.5	501.5	1	WS528G_CD8_100_ER2 - 2015-10-29 09.02.20_x20630_y29798_class1	Lilija
22	28	1740.5	539.5	1	WS528G_CD8_100_ER2 - 2015-10-29 09.02.20_x20630_y29798_class1	Lilija
23	28	608.5	1116.5	1	WS528G_CD8_100_ER2 - 2015-10-29 09.02.20_x20630_y29798_class1	Lilija
24	28	758.5	1358.5	1	WS528G_CD8_100_ER2 - 2015-10-29 09.02.20_x20630_y29798_class1	Lilija
25	28	688.5	1563.5	1	WS528G_CD8_100_ER2 - 2015-10-29 09.02.20_x20630_y29798_class1	Lilija
26	28	831.5	1526.5	1	WS528G_CD8_100_ER2 - 2015-10-29 09.02.20_x20630_y29798_class1	Lilija
27	28	936.5	1637.5	1	WS528G_CD8_100_ER2 - 2015-10-29 09.02.20_x20630_y29798_class1	Lilija
28	28	1010.5	1598.5	1	WS528G_CD8_100_ER2 - 2015-10-29 09.02.20_x20630_y29798_class1	Lilija
