# Supplementary material for: Robust and accurate quantification of biomarkers of immune cells in lung cancer micro-environment using deep convolutional neural networks
Source: PeerJ. 2019 Apr 10;7:e6335. doi: 10.7717/peerj.6335 (PMC6462181; doi:10.7717/peerj.6335)
Supplement: Supplemental Information 2 — The positions of the positive cells were detected by four independent human observers on at least 64 different validation images. Each csv file stored in the zip archive represents the positive cell count and their position per person and validation image. [file peerj-07-6335-s002.zip › validation-observers/person3/WV30NH_CD20_100_ER1 - 2015-11-16 17.26.56_x30331_y48648_class1.csv]

f_markerId	f_nrOfMarkers	f_x	f_y	l_GTR	i_imagefile	i_subfolder
1	44	309.5	121.5	1	WV30NH_CD20_100_ER1 - 2015-11-16 17.26.56_x30331_y48648_class1	Lilija
2	44	381.5	28.5	1	WV30NH_CD20_100_ER1 - 2015-11-16 17.26.56_x30331_y48648_class1	Lilija
3	44	465.5	45.5	1	WV30NH_CD20_100_ER1 - 2015-11-16 17.26.56_x30331_y48648_class1	Lilija
4	44	491.5	151.5	1	WV30NH_CD20_100_ER1 - 2015-11-16 17.26.56_x30331_y48648_class1	Lilija
5	44	570.5	117.5	1	WV30NH_CD20_100_ER1 - 2015-11-16 17.26.56_x30331_y48648_class1	Lilija
6	44	583.5	59.5	1	WV30NH_CD20_100_ER1 - 2015-11-16 17.26.56_x30331_y48648_class1	Lilija
8	44	739.5	101.5	1	WV30NH_CD20_100_ER1 - 2015-11-16 17.26.56_x30331_y48648_class1	Lilija
9	44	755.5	154.5	1	WV30NH_CD20_100_ER1 - 2015-11-16 17.26.56_x30331_y48648_class1	Lilija
10	44	852.5	81.5	1	WV30NH_CD20_100_ER1 - 2015-11-16 17.26.56_x30331_y48648_class1	Lilija
11	44	875.5	258.5	1	WV30NH_CD20_100_ER1 - 2015-11-16 17.26.56_x30331_y48648_class1	Lilija
12	44	688.5	350.5	1	WV30NH_CD20_100_ER1 - 2015-11-16 17.26.56_x30331_y48648_class1	Lilija
13	44	752.5	534.5	1	WV30NH_CD20_100_ER1 - 2015-11-16 17.26.56_x30331_y48648_class1	Lilija
14	44	623.5	811.5	1	WV30NH_CD20_100_ER1 - 2015-11-16 17.26.56_x30331_y48648_class1	Lilija
15	44	512.5	780.5	1	WV30NH_CD20_100_ER1 - 2015-11-16 17.26.56_x30331_y48648_class1	Lilija
16	44	522.5	969.5	1	WV30NH_CD20_100_ER1 - 2015-11-16 17.26.56_x30331_y48648_class1	Lilija
17	44	167.5	819.5	1	WV30NH_CD20_100_ER1 - 2015-11-16 17.26.56_x30331_y48648_class1	Lilija
18	44	564.5	1840.5	1	WV30NH_CD20_100_ER1 - 2015-11-16 17.26.56_x30331_y48648_class1	Lilija
19	44	467.5	1817.5	1	WV30NH_CD20_100_ER1 - 2015-11-16 17.26.56_x30331_y48648_class1	Lilija
20	44	742.5	839.5	1	WV30NH_CD20_100_ER1 - 2015-11-16 17.26.56_x30331_y48648_class1	Lilija
21	44	877.5	625.5	1	WV30NH_CD20_100_ER1 - 2015-11-16 17.26.56_x30331_y48648_class1	Lilija
22	44	903.5	564.5	1	WV30NH_CD20_100_ER1 - 2015-11-16 17.26.56_x30331_y48648_class1	Lilija
23	44	991.5	248.5	1	WV30NH_CD20_100_ER1 - 2015-11-16 17.26.56_x30331_y48648_class1	Lilija
24	44	964.5	165.5	1	WV30NH_CD20_100_ER1 - 2015-11-16 17.26.56_x30331_y48648_class1	Lilija
25	44	1019.5	409.5	1	WV30NH_CD20_100_ER1 - 2015-11-16 17.26.56_x30331_y48648_class1	Lilija
26	44	1133.5	201.5	1	WV30NH_CD20_100_ER1 - 2015-11-16 17.26.56_x30331_y48648_class1	Lilija
27	44	1191.5	405.5	1	WV30NH_CD20_100_ER1 - 2015-11-16 17.26.56_x30331_y48648_class1	Lilija
28	44	1241.5	406.5	1	WV30NH_CD20_100_ER1 - 2015-11-16 17.26.56_x30331_y48648_class1	Lilija
29	44	1172.5	311.5	1	WV30NH_CD20_100_ER1 - 2015-11-16 17.26.56_x30331_y48648_class1	Lilija
30	44	1127.5	286.5	1	WV30NH_CD20_100_ER1 - 2015-11-16 17.26.56_x30331_y48648_class1	Lilija
31	44	1279.5	168.5	1	WV30NH_CD20_100_ER1 - 2015-11-16 17.26.56_x30331_y48648_class1	Lilija
32	44	1194.5	76.5	1	WV30NH_CD20_100_ER1 - 2015-11-16 17.26.56_x30331_y48648_class1	Lilija
33	44	1219.5	223.5	1	WV30NH_CD20_100_ER1 - 2015-11-16 17.26.56_x30331_y48648_class1	Lilija
34	44	1530.5	206.5	1	WV30NH_CD20_100_ER1 - 2015-11-16 17.26.56_x30331_y48648_class1	Lilija
35	44	1498.5	653.5	1	WV30NH_CD20_100_ER1 - 2015-11-16 17.26.56_x30331_y48648_class1	Lilija
36	44	1498.5	697.5	1	WV30NH_CD20_100_ER1 - 2015-11-16 17.26.56_x30331_y48648_class1	Lilija
37	44	1274.5	558.5	1	WV30NH_CD20_100_ER1 - 2015-11-16 17.26.56_x30331_y48648_class1	Lilija
38	44	1691.5	570.5	1	WV30NH_CD20_100_ER1 - 2015-11-16 17.26.56_x30331_y48648_class1	Lilija
39	44	1946.5	591.5	1	WV30NH_CD20_100_ER1 - 2015-11-16 17.26.56_x30331_y48648_class1	Lilija
40	44	1485.5	933.5	1	WV30NH_CD20_100_ER1 - 2015-11-16 17.26.56_x30331_y48648_class1	Lilija
41	44	1362.5	928.5	1	WV30NH_CD20_100_ER1 - 2015-11-16 17.26.56_x30331_y48648_class1	Lilija
42	44	1219.5	1258.5	1	WV30NH_CD20_100_ER1 - 2015-11-16 17.26.56_x30331_y48648_class1	Lilija
43	44	1746.5	1623.5	1	WV30NH_CD20_100_ER1 - 2015-11-16 17.26.56_x30331_y48648_class1	Lilija
44	44	1807.5	1756.5	1	WV30NH_CD20_100_ER1 - 2015-11-16 17.26.56_x30331_y48648_class1	Lilija
45	44	556.5	1984.5	1	WV30NH_CD20_100_ER1 - 2015-11-16 17.26.56_x30331_y48648_class1	Lilija
