# Supplementary material for: Robust and accurate quantification of biomarkers of immune cells in lung cancer micro-environment using deep convolutional neural networks
Source: PeerJ. 2019 Apr 10;7:e6335. doi: 10.7717/peerj.6335 (PMC6462181; doi:10.7717/peerj.6335)
Supplement: Supplemental Information 2 — The positions of the positive cells were detected by four independent human observers on at least 64 different validation images. Each csv file stored in the zip archive represents the positive cell count and their position per person and validation image. [file peerj-07-6335-s002.zip › validation-observers/person3/WV30NH_CD20_100_ER1 - 2015-11-16 17.26.56_x33330_y58666_class1.csv]

f_markerId	f_nrOfMarkers	f_x	f_y	l_GTR	i_imagefile	i_subfolder
2	231	18.5	1138.5	1	WV30NH_CD20_100_ER1 - 2015-11-16 17.26.56_x33330_y58666_class1	Lilija
3	231	14.5	1200.5	1	WV30NH_CD20_100_ER1 - 2015-11-16 17.26.56_x33330_y58666_class1	Lilija
4	231	18.5	1265.5	1	WV30NH_CD20_100_ER1 - 2015-11-16 17.26.56_x33330_y58666_class1	Lilija
5	231	4.5	1315.5	1	WV30NH_CD20_100_ER1 - 2015-11-16 17.26.56_x33330_y58666_class1	Lilija
6	231	164.5	1146.5	1	WV30NH_CD20_100_ER1 - 2015-11-16 17.26.56_x33330_y58666_class1	Lilija
7	231	190.5	1085.5	1	WV30NH_CD20_100_ER1 - 2015-11-16 17.26.56_x33330_y58666_class1	Lilija
8	231	248.5	1053.5	1	WV30NH_CD20_100_ER1 - 2015-11-16 17.26.56_x33330_y58666_class1	Lilija
9	231	270.5	863.5	1	WV30NH_CD20_100_ER1 - 2015-11-16 17.26.56_x33330_y58666_class1	Lilija
10	231	126.5	569.5	1	WV30NH_CD20_100_ER1 - 2015-11-16 17.26.56_x33330_y58666_class1	Lilija
11	231	162.5	567.5	1	WV30NH_CD20_100_ER1 - 2015-11-16 17.26.56_x33330_y58666_class1	Lilija
12	231	120.5	644.5	1	WV30NH_CD20_100_ER1 - 2015-11-16 17.26.56_x33330_y58666_class1	Lilija
13	231	206.5	525.5	1	WV30NH_CD20_100_ER1 - 2015-11-16 17.26.56_x33330_y58666_class1	Lilija
14	231	145.5	475.5	1	WV30NH_CD20_100_ER1 - 2015-11-16 17.26.56_x33330_y58666_class1	Lilija
15	231	262.5	509.5	1	WV30NH_CD20_100_ER1 - 2015-11-16 17.26.56_x33330_y58666_class1	Lilija
16	231	184.5	308.5	1	WV30NH_CD20_100_ER1 - 2015-11-16 17.26.56_x33330_y58666_class1	Lilija
17	231	157.5	225.5	1	WV30NH_CD20_100_ER1 - 2015-11-16 17.26.56_x33330_y58666_class1	Lilija
18	231	207.5	204.5	1	WV30NH_CD20_100_ER1 - 2015-11-16 17.26.56_x33330_y58666_class1	Lilija
19	231	212.5	254.5	1	WV30NH_CD20_100_ER1 - 2015-11-16 17.26.56_x33330_y58666_class1	Lilija
20	231	240.5	197.5	1	WV30NH_CD20_100_ER1 - 2015-11-16 17.26.56_x33330_y58666_class1	Lilija
21	231	179.5	172.5	1	WV30NH_CD20_100_ER1 - 2015-11-16 17.26.56_x33330_y58666_class1	Lilija
22	231	293.5	251.5	1	WV30NH_CD20_100_ER1 - 2015-11-16 17.26.56_x33330_y58666_class1	Lilija
23	231	278.5	290.5	1	WV30NH_CD20_100_ER1 - 2015-11-16 17.26.56_x33330_y58666_class1	Lilija
24	231	248.5	309.5	1	WV30NH_CD20_100_ER1 - 2015-11-16 17.26.56_x33330_y58666_class1	Lilija
25	231	211.5	348.5	1	WV30NH_CD20_100_ER1 - 2015-11-16 17.26.56_x33330_y58666_class1	Lilija
26	231	276.5	373.5	1	WV30NH_CD20_100_ER1 - 2015-11-16 17.26.56_x33330_y58666_class1	Lilija
27	231	312.5	322.5	1	WV30NH_CD20_100_ER1 - 2015-11-16 17.26.56_x33330_y58666_class1	Lilija
28	231	325.5	422.5	1	WV30NH_CD20_100_ER1 - 2015-11-16 17.26.56_x33330_y58666_class1	Lilija
29	231	397.5	376.5	1	WV30NH_CD20_100_ER1 - 2015-11-16 17.26.56_x33330_y58666_class1	Lilija
30	231	400.5	545.5	1	WV30NH_CD20_100_ER1 - 2015-11-16 17.26.56_x33330_y58666_class1	Lilija
31	231	398.5	625.5	1	WV30NH_CD20_100_ER1 - 2015-11-16 17.26.56_x33330_y58666_class1	Lilija
32	231	451.5	556.5	1	WV30NH_CD20_100_ER1 - 2015-11-16 17.26.56_x33330_y58666_class1	Lilija
33	231	434.5	688.5	1	WV30NH_CD20_100_ER1 - 2015-11-16 17.26.56_x33330_y58666_class1	Lilija
34	231	397.5	692.5	1	WV30NH_CD20_100_ER1 - 2015-11-16 17.26.56_x33330_y58666_class1	Lilija
35	231	340.5	697.5	1	WV30NH_CD20_100_ER1 - 2015-11-16 17.26.56_x33330_y58666_class1	Lilija
36	231	293.5	702.5	1	WV30NH_CD20_100_ER1 - 2015-11-16 17.26.56_x33330_y58666_class1	Lilija
37	231	337.5	759.5	1	WV30NH_CD20_100_ER1 - 2015-11-16 17.26.56_x33330_y58666_class1	Lilija
38	231	342.5	806.5	1	WV30NH_CD20_100_ER1 - 2015-11-16 17.26.56_x33330_y58666_class1	Lilija
39	231	394.5	967.5	1	WV30NH_CD20_100_ER1 - 2015-11-16 17.26.56_x33330_y58666_class1	Lilija
40	231	373.5	1107.5	1	WV30NH_CD20_100_ER1 - 2015-11-16 17.26.56_x33330_y58666_class1	Lilija
41	231	365.5	1057.5	1	WV30NH_CD20_100_ER1 - 2015-11-16 17.26.56_x33330_y58666_class1	Lilija
42	231	501.5	1279.5	1	WV30NH_CD20_100_ER1 - 2015-11-16 17.26.56_x33330_y58666_class1	Lilija
43	231	561.5	1257.5	1	WV30NH_CD20_100_ER1 - 2015-11-16 17.26.56_x33330_y58666_class1	Lilija
44	231	583.5	1283.5	1	WV30NH_CD20_100_ER1 - 2015-11-16 17.26.56_x33330_y58666_class1	Lilija
45	231	619.5	1243.5	1	WV30NH_CD20_100_ER1 - 2015-11-16 17.26.56_x33330_y58666_class1	Lilija
46	231	572.5	1397.5	1	WV30NH_CD20_100_ER1 - 2015-11-16 17.26.56_x33330_y58666_class1	Lilija
47	231	694.5	1244.5	1	WV30NH_CD20_100_ER1 - 2015-11-16 17.26.56_x33330_y58666_class1	Lilija
48	231	759.5	1268.5	1	WV30NH_CD20_100_ER1 - 2015-11-16 17.26.56_x33330_y58666_class1	Lilija
49	231	808.5	1238.5	1	WV30NH_CD20_100_ER1 - 2015-11-16 17.26.56_x33330_y58666_class1	Lilija
50	231	739.5	1416.5	1	WV30NH_CD20_100_ER1 - 2015-11-16 17.26.56_x33330_y58666_class1	Lilija
51	231	852.5	1476.5	1	WV30NH_CD20_100_ER1 - 2015-11-16 17.26.56_x33330_y58666_class1	Lilija
52	231	897.5	1632.5	1	WV30NH_CD20_100_ER1 - 2015-11-16 17.26.56_x33330_y58666_class1	Lilija
53	231	878.5	1773.5	1	WV30NH_CD20_100_ER1 - 2015-11-16 17.26.56_x33330_y58666_class1	Lilija
54	231	960.5	1674.5	1	WV30NH_CD20_100_ER1 - 2015-11-16 17.26.56_x33330_y58666_class1	Lilija
55	231	982.5	1613.5	1	WV30NH_CD20_100_ER1 - 2015-11-16 17.26.56_x33330_y58666_class1	Lilija
56	231	1010.5	1806.5	1	WV30NH_CD20_100_ER1 - 2015-11-16 17.26.56_x33330_y58666_class1	Lilija
57	231	1010.5	1870.5	1	WV30NH_CD20_100_ER1 - 2015-11-16 17.26.56_x33330_y58666_class1	Lilija
58	231	1107.5	1665.5	1	WV30NH_CD20_100_ER1 - 2015-11-16 17.26.56_x33330_y58666_class1	Lilija
59	231	1089.5	1582.5	1	WV30NH_CD20_100_ER1 - 2015-11-16 17.26.56_x33330_y58666_class1	Lilija
60	231	1224.5	1640.5	1	WV30NH_CD20_100_ER1 - 2015-11-16 17.26.56_x33330_y58666_class1	Lilija
61	231	1255.5	1673.5	1	WV30NH_CD20_100_ER1 - 2015-11-16 17.26.56_x33330_y58666_class1	Lilija
62	231	1255.5	1584.5	1	WV30NH_CD20_100_ER1 - 2015-11-16 17.26.56_x33330_y58666_class1	Lilija
63	231	1268.5	1548.5	1	WV30NH_CD20_100_ER1 - 2015-11-16 17.26.56_x33330_y58666_class1	Lilija
64	231	1191.5	1587.5	1	WV30NH_CD20_100_ER1 - 2015-11-16 17.26.56_x33330_y58666_class1	Lilija
66	231	1216.5	1508.5	1	WV30NH_CD20_100_ER1 - 2015-11-16 17.26.56_x33330_y58666_class1	Lilija
67	231	1172.5	1551.5	1	WV30NH_CD20_100_ER1 - 2015-11-16 17.26.56_x33330_y58666_class1	Lilija
68	231	1415.5	1842.5	1	WV30NH_CD20_100_ER1 - 2015-11-16 17.26.56_x33330_y58666_class1	Lilija
69	231	1474.5	1735.5	1	WV30NH_CD20_100_ER1 - 2015-11-16 17.26.56_x33330_y58666_class1	Lilija
70	231	1519.5	1801.5	1	WV30NH_CD20_100_ER1 - 2015-11-16 17.26.56_x33330_y58666_class1	Lilija
71	231	1366.5	1802.5	1	WV30NH_CD20_100_ER1 - 2015-11-16 17.26.56_x33330_y58666_class1	Lilija
72	231	1518.5	1624.5	1	WV30NH_CD20_100_ER1 - 2015-11-16 17.26.56_x33330_y58666_class1	Lilija
73	231	1473.5	1620.5	1	WV30NH_CD20_100_ER1 - 2015-11-16 17.26.56_x33330_y58666_class1	Lilija
74	231	1510.5	1585.5	1	WV30NH_CD20_100_ER1 - 2015-11-16 17.26.56_x33330_y58666_class1	Lilija
75	231	1438.5	1563.5	1	WV30NH_CD20_100_ER1 - 2015-11-16 17.26.56_x33330_y58666_class1	Lilija
76	231	1394.5	1530.5	1	WV30NH_CD20_100_ER1 - 2015-11-16 17.26.56_x33330_y58666_class1	Lilija
77	231	1684.5	1787.5	1	WV30NH_CD20_100_ER1 - 2015-11-16 17.26.56_x33330_y58666_class1	Lilija
78	231	1677.5	1696.5	1	WV30NH_CD20_100_ER1 - 2015-11-16 17.26.56_x33330_y58666_class1	Lilija
79	231	1649.5	1598.5	1	WV30NH_CD20_100_ER1 - 2015-11-16 17.26.56_x33330_y58666_class1	Lilija
80	231	1616.5	1529.5	1	WV30NH_CD20_100_ER1 - 2015-11-16 17.26.56_x33330_y58666_class1	Lilija
81	231	1584.5	1460.5	1	WV30NH_CD20_100_ER1 - 2015-11-16 17.26.56_x33330_y58666_class1	Lilija
82	231	1659.5	1508.5	1	WV30NH_CD20_100_ER1 - 2015-11-16 17.26.56_x33330_y58666_class1	Lilija
83	231	1724.5	1466.5	1	WV30NH_CD20_100_ER1 - 2015-11-16 17.26.56_x33330_y58666_class1	Lilija
84	231	1677.5	1437.5	1	WV30NH_CD20_100_ER1 - 2015-11-16 17.26.56_x33330_y58666_class1	Lilija
85	231	1654.5	1402.5	1	WV30NH_CD20_100_ER1 - 2015-11-16 17.26.56_x33330_y58666_class1	Lilija
86	231	1809.5	1160.5	1	WV30NH_CD20_100_ER1 - 2015-11-16 17.26.56_x33330_y58666_class1	Lilija
87	231	1845.5	1379.5	1	WV30NH_CD20_100_ER1 - 2015-11-16 17.26.56_x33330_y58666_class1	Lilija
88	231	1906.5	1408.5	1	WV30NH_CD20_100_ER1 - 2015-11-16 17.26.56_x33330_y58666_class1	Lilija
89	231	1954.5	1349.5	1	WV30NH_CD20_100_ER1 - 2015-11-16 17.26.56_x33330_y58666_class1	Lilija
90	231	1882.5	1609.5	1	WV30NH_CD20_100_ER1 - 2015-11-16 17.26.56_x33330_y58666_class1	Lilija
91	231	1929.5	1652.5	1	WV30NH_CD20_100_ER1 - 2015-11-16 17.26.56_x33330_y58666_class1	Lilija
92	231	1818.5	1540.5	1	WV30NH_CD20_100_ER1 - 2015-11-16 17.26.56_x33330_y58666_class1	Lilija
93	231	1763.5	1609.5	1	WV30NH_CD20_100_ER1 - 2015-11-16 17.26.56_x33330_y58666_class1	Lilija
94	231	1821.5	1688.5	1	WV30NH_CD20_100_ER1 - 2015-11-16 17.26.56_x33330_y58666_class1	Lilija
95	231	1842.5	1738.5	1	WV30NH_CD20_100_ER1 - 2015-11-16 17.26.56_x33330_y58666_class1	Lilija
96	231	1809.5	1840.5	1	WV30NH_CD20_100_ER1 - 2015-11-16 17.26.56_x33330_y58666_class1	Lilija
97	231	1934.5	1785.5	1	WV30NH_CD20_100_ER1 - 2015-11-16 17.26.56_x33330_y58666_class1	Lilija
98	231	1885.5	1812.5	1	WV30NH_CD20_100_ER1 - 2015-11-16 17.26.56_x33330_y58666_class1	Lilija
99	231	1804.5	1968.5	1	WV30NH_CD20_100_ER1 - 2015-11-16 17.26.56_x33330_y58666_class1	Lilija
100	231	1945.5	1949.5	1	WV30NH_CD20_100_ER1 - 2015-11-16 17.26.56_x33330_y58666_class1	Lilija
101	231	1665.5	971.5	1	WV30NH_CD20_100_ER1 - 2015-11-16 17.26.56_x33330_y58666_class1	Lilija
102	231	1568.5	917.5	1	WV30NH_CD20_100_ER1 - 2015-11-16 17.26.56_x33330_y58666_class1	Lilija
103	231	1544.5	813.5	1	WV30NH_CD20_100_ER1 - 2015-11-16 17.26.56_x33330_y58666_class1	Lilija
104	231	1605.5	788.5	1	WV30NH_CD20_100_ER1 - 2015-11-16 17.26.56_x33330_y58666_class1	Lilija
105	231	1695.5	867.5	1	WV30NH_CD20_100_ER1 - 2015-11-16 17.26.56_x33330_y58666_class1	Lilija
106	231	1838.5	969.5	1	WV30NH_CD20_100_ER1 - 2015-11-16 17.26.56_x33330_y58666_class1	Lilija
107	231	1804.5	1074.5	1	WV30NH_CD20_100_ER1 - 2015-11-16 17.26.56_x33330_y58666_class1	Lilija
108	231	1785.5	731.5	1	WV30NH_CD20_100_ER1 - 2015-11-16 17.26.56_x33330_y58666_class1	Lilija
109	231	1551.5	703.5	1	WV30NH_CD20_100_ER1 - 2015-11-16 17.26.56_x33330_y58666_class1	Lilija
110	231	1585.5	645.5	1	WV30NH_CD20_100_ER1 - 2015-11-16 17.26.56_x33330_y58666_class1	Lilija
111	231	1482.5	587.5	1	WV30NH_CD20_100_ER1 - 2015-11-16 17.26.56_x33330_y58666_class1	Lilija
112	231	1576.5	555.5	1	WV30NH_CD20_100_ER1 - 2015-11-16 17.26.56_x33330_y58666_class1	Lilija
113	231	1842.5	373.5	1	WV30NH_CD20_100_ER1 - 2015-11-16 17.26.56_x33330_y58666_class1	Lilija
114	231	1890.5	347.5	1	WV30NH_CD20_100_ER1 - 2015-11-16 17.26.56_x33330_y58666_class1	Lilija
115	231	1802.5	243.5	1	WV30NH_CD20_100_ER1 - 2015-11-16 17.26.56_x33330_y58666_class1	Lilija
116	231	1740.5	62.5	1	WV30NH_CD20_100_ER1 - 2015-11-16 17.26.56_x33330_y58666_class1	Lilija
117	231	1882.5	70.5	1	WV30NH_CD20_100_ER1 - 2015-11-16 17.26.56_x33330_y58666_class1	Lilija
118	231	1358.5	231.5	1	WV30NH_CD20_100_ER1 - 2015-11-16 17.26.56_x33330_y58666_class1	Lilija
119	231	1174.5	139.5	1	WV30NH_CD20_100_ER1 - 2015-11-16 17.26.56_x33330_y58666_class1	Lilija
120	231	1169.5	329.5	1	WV30NH_CD20_100_ER1 - 2015-11-16 17.26.56_x33330_y58666_class1	Lilija
121	231	1224.5	389.5	1	WV30NH_CD20_100_ER1 - 2015-11-16 17.26.56_x33330_y58666_class1	Lilija
122	231	1274.5	467.5	1	WV30NH_CD20_100_ER1 - 2015-11-16 17.26.56_x33330_y58666_class1	Lilija
123	231	1296.5	531.5	1	WV30NH_CD20_100_ER1 - 2015-11-16 17.26.56_x33330_y58666_class1	Lilija
124	231	1301.5	581.5	1	WV30NH_CD20_100_ER1 - 2015-11-16 17.26.56_x33330_y58666_class1	Lilija
125	231	1263.5	578.5	1	WV30NH_CD20_100_ER1 - 2015-11-16 17.26.56_x33330_y58666_class1	Lilija
126	231	1308.5	678.5	1	WV30NH_CD20_100_ER1 - 2015-11-16 17.26.56_x33330_y58666_class1	Lilija
127	231	1282.5	755.5	1	WV30NH_CD20_100_ER1 - 2015-11-16 17.26.56_x33330_y58666_class1	Lilija
128	231	1332.5	741.5	1	WV30NH_CD20_100_ER1 - 2015-11-16 17.26.56_x33330_y58666_class1	Lilija
129	231	1219.5	619.5	1	WV30NH_CD20_100_ER1 - 2015-11-16 17.26.56_x33330_y58666_class1	Lilija
130	231	1193.5	673.5	1	WV30NH_CD20_100_ER1 - 2015-11-16 17.26.56_x33330_y58666_class1	Lilija
131	231	1136.5	720.5	1	WV30NH_CD20_100_ER1 - 2015-11-16 17.26.56_x33330_y58666_class1	Lilija
132	231	1099.5	641.5	1	WV30NH_CD20_100_ER1 - 2015-11-16 17.26.56_x33330_y58666_class1	Lilija
133	231	1097.5	551.5	1	WV30NH_CD20_100_ER1 - 2015-11-16 17.26.56_x33330_y58666_class1	Lilija
134	231	1080.5	491.5	1	WV30NH_CD20_100_ER1 - 2015-11-16 17.26.56_x33330_y58666_class1	Lilija
135	231	1105.5	436.5	1	WV30NH_CD20_100_ER1 - 2015-11-16 17.26.56_x33330_y58666_class1	Lilija
136	231	999.5	530.5	1	WV30NH_CD20_100_ER1 - 2015-11-16 17.26.56_x33330_y58666_class1	Lilija
137	231	1028.5	519.5	1	WV30NH_CD20_100_ER1 - 2015-11-16 17.26.56_x33330_y58666_class1	Lilija
138	231	1021.5	411.5	1	WV30NH_CD20_100_ER1 - 2015-11-16 17.26.56_x33330_y58666_class1	Lilija
139	231	966.5	491.5	1	WV30NH_CD20_100_ER1 - 2015-11-16 17.26.56_x33330_y58666_class1	Lilija
140	231	906.5	475.5	1	WV30NH_CD20_100_ER1 - 2015-11-16 17.26.56_x33330_y58666_class1	Lilija
141	231	938.5	448.5	1	WV30NH_CD20_100_ER1 - 2015-11-16 17.26.56_x33330_y58666_class1	Lilija
142	231	956.5	412.5	1	WV30NH_CD20_100_ER1 - 2015-11-16 17.26.56_x33330_y58666_class1	Lilija
143	231	930.5	334.5	1	WV30NH_CD20_100_ER1 - 2015-11-16 17.26.56_x33330_y58666_class1	Lilija
144	231	910.5	259.5	1	WV30NH_CD20_100_ER1 - 2015-11-16 17.26.56_x33330_y58666_class1	Lilija
145	231	924.5	186.5	1	WV30NH_CD20_100_ER1 - 2015-11-16 17.26.56_x33330_y58666_class1	Lilija
146	231	983.5	217.5	1	WV30NH_CD20_100_ER1 - 2015-11-16 17.26.56_x33330_y58666_class1	Lilija
147	231	344.5	23.5	1	WV30NH_CD20_100_ER1 - 2015-11-16 17.26.56_x33330_y58666_class1	Lilija
148	231	381.5	82.5	1	WV30NH_CD20_100_ER1 - 2015-11-16 17.26.56_x33330_y58666_class1	Lilija
149	231	483.5	142.5	1	WV30NH_CD20_100_ER1 - 2015-11-16 17.26.56_x33330_y58666_class1	Lilija
150	231	487.5	43.5	1	WV30NH_CD20_100_ER1 - 2015-11-16 17.26.56_x33330_y58666_class1	Lilija
151	231	555.5	184.5	1	WV30NH_CD20_100_ER1 - 2015-11-16 17.26.56_x33330_y58666_class1	Lilija
152	231	584.5	107.5	1	WV30NH_CD20_100_ER1 - 2015-11-16 17.26.56_x33330_y58666_class1	Lilija
153	231	663.5	173.5	1	WV30NH_CD20_100_ER1 - 2015-11-16 17.26.56_x33330_y58666_class1	Lilija
154	231	702.5	189.5	1	WV30NH_CD20_100_ER1 - 2015-11-16 17.26.56_x33330_y58666_class1	Lilija
155	231	711.5	131.5	1	WV30NH_CD20_100_ER1 - 2015-11-16 17.26.56_x33330_y58666_class1	Lilija
156	231	667.5	35.5	1	WV30NH_CD20_100_ER1 - 2015-11-16 17.26.56_x33330_y58666_class1	Lilija
157	231	684.5	236.5	1	WV30NH_CD20_100_ER1 - 2015-11-16 17.26.56_x33330_y58666_class1	Lilija
158	231	677.5	331.5	1	WV30NH_CD20_100_ER1 - 2015-11-16 17.26.56_x33330_y58666_class1	Lilija
159	231	633.5	364.5	1	WV30NH_CD20_100_ER1 - 2015-11-16 17.26.56_x33330_y58666_class1	Lilija
160	231	706.5	387.5	1	WV30NH_CD20_100_ER1 - 2015-11-16 17.26.56_x33330_y58666_class1	Lilija
161	231	558.5	375.5	1	WV30NH_CD20_100_ER1 - 2015-11-16 17.26.56_x33330_y58666_class1	Lilija
162	231	455.5	645.5	1	WV30NH_CD20_100_ER1 - 2015-11-16 17.26.56_x33330_y58666_class1	Lilija
163	231	501.5	650.5	1	WV30NH_CD20_100_ER1 - 2015-11-16 17.26.56_x33330_y58666_class1	Lilija
164	231	561.5	719.5	1	WV30NH_CD20_100_ER1 - 2015-11-16 17.26.56_x33330_y58666_class1	Lilija
165	231	648.5	791.5	1	WV30NH_CD20_100_ER1 - 2015-11-16 17.26.56_x33330_y58666_class1	Lilija
166	231	745.5	667.5	1	WV30NH_CD20_100_ER1 - 2015-11-16 17.26.56_x33330_y58666_class1	Lilija
167	231	752.5	622.5	1	WV30NH_CD20_100_ER1 - 2015-11-16 17.26.56_x33330_y58666_class1	Lilija
168	231	791.5	672.5	1	WV30NH_CD20_100_ER1 - 2015-11-16 17.26.56_x33330_y58666_class1	Lilija
169	231	541.5	556.5	1	WV30NH_CD20_100_ER1 - 2015-11-16 17.26.56_x33330_y58666_class1	Lilija
170	231	592.5	634.5	1	WV30NH_CD20_100_ER1 - 2015-11-16 17.26.56_x33330_y58666_class1	Lilija
171	231	609.5	681.5	1	WV30NH_CD20_100_ER1 - 2015-11-16 17.26.56_x33330_y58666_class1	Lilija
172	231	667.5	652.5	1	WV30NH_CD20_100_ER1 - 2015-11-16 17.26.56_x33330_y58666_class1	Lilija
173	231	497.5	1008.5	1	WV30NH_CD20_100_ER1 - 2015-11-16 17.26.56_x33330_y58666_class1	Lilija
174	231	478.5	955.5	1	WV30NH_CD20_100_ER1 - 2015-11-16 17.26.56_x33330_y58666_class1	Lilija
175	231	528.5	958.5	1	WV30NH_CD20_100_ER1 - 2015-11-16 17.26.56_x33330_y58666_class1	Lilija
176	231	539.5	994.5	1	WV30NH_CD20_100_ER1 - 2015-11-16 17.26.56_x33330_y58666_class1	Lilija
177	231	545.5	1154.5	1	WV30NH_CD20_100_ER1 - 2015-11-16 17.26.56_x33330_y58666_class1	Lilija
178	231	575.5	1135.5	1	WV30NH_CD20_100_ER1 - 2015-11-16 17.26.56_x33330_y58666_class1	Lilija
179	231	587.5	1177.5	1	WV30NH_CD20_100_ER1 - 2015-11-16 17.26.56_x33330_y58666_class1	Lilija
180	231	600.5	1355.5	1	WV30NH_CD20_100_ER1 - 2015-11-16 17.26.56_x33330_y58666_class1	Lilija
181	231	647.5	1169.5	1	WV30NH_CD20_100_ER1 - 2015-11-16 17.26.56_x33330_y58666_class1	Lilija
182	231	620.5	1100.5	1	WV30NH_CD20_100_ER1 - 2015-11-16 17.26.56_x33330_y58666_class1	Lilija
183	231	612.5	1011.5	1	WV30NH_CD20_100_ER1 - 2015-11-16 17.26.56_x33330_y58666_class1	Lilija
184	231	423.5	881.5	1	WV30NH_CD20_100_ER1 - 2015-11-16 17.26.56_x33330_y58666_class1	Lilija
185	231	905.5	1013.5	1	WV30NH_CD20_100_ER1 - 2015-11-16 17.26.56_x33330_y58666_class1	Lilija
186	231	861.5	983.5	1	WV30NH_CD20_100_ER1 - 2015-11-16 17.26.56_x33330_y58666_class1	Lilija
187	231	800.5	913.5	1	WV30NH_CD20_100_ER1 - 2015-11-16 17.26.56_x33330_y58666_class1	Lilija
188	231	853.5	899.5	1	WV30NH_CD20_100_ER1 - 2015-11-16 17.26.56_x33330_y58666_class1	Lilija
189	231	872.5	878.5	1	WV30NH_CD20_100_ER1 - 2015-11-16 17.26.56_x33330_y58666_class1	Lilija
190	231	899.5	764.5	1	WV30NH_CD20_100_ER1 - 2015-11-16 17.26.56_x33330_y58666_class1	Lilija
191	231	931.5	836.5	1	WV30NH_CD20_100_ER1 - 2015-11-16 17.26.56_x33330_y58666_class1	Lilija
192	231	964.5	847.5	1	WV30NH_CD20_100_ER1 - 2015-11-16 17.26.56_x33330_y58666_class1	Lilija
193	231	403.5	464.5	1	WV30NH_CD20_100_ER1 - 2015-11-16 17.26.56_x33330_y58666_class1	Lilija
194	231	365.5	517.5	1	WV30NH_CD20_100_ER1 - 2015-11-16 17.26.56_x33330_y58666_class1	Lilija
195	231	301.5	528.5	1	WV30NH_CD20_100_ER1 - 2015-11-16 17.26.56_x33330_y58666_class1	Lilija
196	231	678.5	442.5	1	WV30NH_CD20_100_ER1 - 2015-11-16 17.26.56_x33330_y58666_class1	Lilija
197	231	906.5	1344.5	1	WV30NH_CD20_100_ER1 - 2015-11-16 17.26.56_x33330_y58666_class1	Lilija
198	231	816.5	1329.5	1	WV30NH_CD20_100_ER1 - 2015-11-16 17.26.56_x33330_y58666_class1	Lilija
199	231	971.5	1399.5	1	WV30NH_CD20_100_ER1 - 2015-11-16 17.26.56_x33330_y58666_class1	Lilija
200	231	992.5	1305.5	1	WV30NH_CD20_100_ER1 - 2015-11-16 17.26.56_x33330_y58666_class1	Lilija
201	231	1041.5	1377.5	1	WV30NH_CD20_100_ER1 - 2015-11-16 17.26.56_x33330_y58666_class1	Lilija
202	231	1046.5	1280.5	1	WV30NH_CD20_100_ER1 - 2015-11-16 17.26.56_x33330_y58666_class1	Lilija
203	231	1158.5	1343.5	1	WV30NH_CD20_100_ER1 - 2015-11-16 17.26.56_x33330_y58666_class1	Lilija
204	231	1315.5	1363.5	1	WV30NH_CD20_100_ER1 - 2015-11-16 17.26.56_x33330_y58666_class1	Lilija
205	231	1347.5	1304.5	1	WV30NH_CD20_100_ER1 - 2015-11-16 17.26.56_x33330_y58666_class1	Lilija
206	231	1233.5	1244.5	1	WV30NH_CD20_100_ER1 - 2015-11-16 17.26.56_x33330_y58666_class1	Lilija
207	231	1260.5	1202.5	1	WV30NH_CD20_100_ER1 - 2015-11-16 17.26.56_x33330_y58666_class1	Lilija
208	231	1365.5	1155.5	1	WV30NH_CD20_100_ER1 - 2015-11-16 17.26.56_x33330_y58666_class1	Lilija
209	231	1412.5	1250.5	1	WV30NH_CD20_100_ER1 - 2015-11-16 17.26.56_x33330_y58666_class1	Lilija
210	231	1479.5	1355.5	1	WV30NH_CD20_100_ER1 - 2015-11-16 17.26.56_x33330_y58666_class1	Lilija
211	231	1473.5	1457.5	1	WV30NH_CD20_100_ER1 - 2015-11-16 17.26.56_x33330_y58666_class1	Lilija
212	231	1119.5	1216.5	1	WV30NH_CD20_100_ER1 - 2015-11-16 17.26.56_x33330_y58666_class1	Lilija
213	231	1071.5	1164.5	1	WV30NH_CD20_100_ER1 - 2015-11-16 17.26.56_x33330_y58666_class1	Lilija
214	231	1110.5	1163.5	1	WV30NH_CD20_100_ER1 - 2015-11-16 17.26.56_x33330_y58666_class1	Lilija
216	231	1025.5	1022.5	1	WV30NH_CD20_100_ER1 - 2015-11-16 17.26.56_x33330_y58666_class1	Lilija
217	231	972.5	988.5	1	WV30NH_CD20_100_ER1 - 2015-11-16 17.26.56_x33330_y58666_class1	Lilija
218	231	1114.5	899.5	1	WV30NH_CD20_100_ER1 - 2015-11-16 17.26.56_x33330_y58666_class1	Lilija
219	231	1186.5	955.5	1	WV30NH_CD20_100_ER1 - 2015-11-16 17.26.56_x33330_y58666_class1	Lilija
220	231	1222.5	939.5	1	WV30NH_CD20_100_ER1 - 2015-11-16 17.26.56_x33330_y58666_class1	Lilija
221	231	1272.5	972.5	1	WV30NH_CD20_100_ER1 - 2015-11-16 17.26.56_x33330_y58666_class1	Lilija
222	231	1301.5	1027.5	1	WV30NH_CD20_100_ER1 - 2015-11-16 17.26.56_x33330_y58666_class1	Lilija
223	231	1197.5	983.5	1	WV30NH_CD20_100_ER1 - 2015-11-16 17.26.56_x33330_y58666_class1	Lilija
224	231	1157.5	1044.5	1	WV30NH_CD20_100_ER1 - 2015-11-16 17.26.56_x33330_y58666_class1	Lilija
225	231	1116.5	944.5	1	WV30NH_CD20_100_ER1 - 2015-11-16 17.26.56_x33330_y58666_class1	Lilija
226	231	292.5	1391.5	1	WV30NH_CD20_100_ER1 - 2015-11-16 17.26.56_x33330_y58666_class1	Lilija
227	231	606.5	1579.5	1	WV30NH_CD20_100_ER1 - 2015-11-16 17.26.56_x33330_y58666_class1	Lilija
228	231	1180.5	1751.5	1	WV30NH_CD20_100_ER1 - 2015-11-16 17.26.56_x33330_y58666_class1	Lilija
229	231	1438.5	1782.5	1	WV30NH_CD20_100_ER1 - 2015-11-16 17.26.56_x33330_y58666_class1	Lilija
230	231	1745.5	1712.5	1	WV30NH_CD20_100_ER1 - 2015-11-16 17.26.56_x33330_y58666_class1	Lilija
231	231	663.5	747.5	1	WV30NH_CD20_100_ER1 - 2015-11-16 17.26.56_x33330_y58666_class1	Lilija
232	231	698.5	797.5	1	WV30NH_CD20_100_ER1 - 2015-11-16 17.26.56_x33330_y58666_class1	Lilija
233	231	1024.5	559.5	1	WV30NH_CD20_100_ER1 - 2015-11-16 17.26.56_x33330_y58666_class1	Lilija
234	231	936.5	598.5	1	WV30NH_CD20_100_ER1 - 2015-11-16 17.26.56_x33330_y58666_class1	Lilija
