# Supplementary material for: Robust and accurate quantification of biomarkers of immune cells in lung cancer micro-environment using deep convolutional neural networks
Source: PeerJ. 2019 Apr 10;7:e6335. doi: 10.7717/peerj.6335 (PMC6462181; doi:10.7717/peerj.6335)
Supplement: Supplemental Information 2 — The positions of the positive cells were detected by four independent human observers on at least 64 different validation images. Each csv file stored in the zip archive represents the positive cell count and their position per person and validation image. [file peerj-07-6335-s002.zip › validation-observers/person3/WV30NH_CD20_100_ER1 - 2015-11-16 17.26.56_x46925_y66772_class1.csv]

f_markerId	f_nrOfMarkers	f_x	f_y	l_GTR	i_imagefile	i_subfolder
2	104	725.5	1340.5	1	WV30NH_CD20_100_ER1 - 2015-11-16 17.26.56_x46925_y66772_class1	Lilija
3	104	996.5	1585.5	1	WV30NH_CD20_100_ER1 - 2015-11-16 17.26.56_x46925_y66772_class1	Lilija
4	104	942.5	1604.5	1	WV30NH_CD20_100_ER1 - 2015-11-16 17.26.56_x46925_y66772_class1	Lilija
5	104	946.5	1652.5	1	WV30NH_CD20_100_ER1 - 2015-11-16 17.26.56_x46925_y66772_class1	Lilija
6	104	1064.5	1779.5	1	WV30NH_CD20_100_ER1 - 2015-11-16 17.26.56_x46925_y66772_class1	Lilija
7	104	1060.5	1871.5	1	WV30NH_CD20_100_ER1 - 2015-11-16 17.26.56_x46925_y66772_class1	Lilija
8	104	1105.5	1848.5	1	WV30NH_CD20_100_ER1 - 2015-11-16 17.26.56_x46925_y66772_class1	Lilija
9	104	1114.5	1904.5	1	WV30NH_CD20_100_ER1 - 2015-11-16 17.26.56_x46925_y66772_class1	Lilija
10	104	1136.5	1859.5	1	WV30NH_CD20_100_ER1 - 2015-11-16 17.26.56_x46925_y66772_class1	Lilija
11	104	1205.5	1857.5	1	WV30NH_CD20_100_ER1 - 2015-11-16 17.26.56_x46925_y66772_class1	Lilija
12	104	1204.5	1917.5	1	WV30NH_CD20_100_ER1 - 2015-11-16 17.26.56_x46925_y66772_class1	Lilija
13	104	1183.5	1959.5	1	WV30NH_CD20_100_ER1 - 2015-11-16 17.26.56_x46925_y66772_class1	Lilija
14	104	1191.5	1796.5	1	WV30NH_CD20_100_ER1 - 2015-11-16 17.26.56_x46925_y66772_class1	Lilija
15	104	1246.5	1810.5	1	WV30NH_CD20_100_ER1 - 2015-11-16 17.26.56_x46925_y66772_class1	Lilija
16	104	1136.5	1732.5	1	WV30NH_CD20_100_ER1 - 2015-11-16 17.26.56_x46925_y66772_class1	Lilija
17	104	1043.5	1584.5	1	WV30NH_CD20_100_ER1 - 2015-11-16 17.26.56_x46925_y66772_class1	Lilija
18	104	899.5	1537.5	1	WV30NH_CD20_100_ER1 - 2015-11-16 17.26.56_x46925_y66772_class1	Lilija
19	104	822.5	1504.5	1	WV30NH_CD20_100_ER1 - 2015-11-16 17.26.56_x46925_y66772_class1	Lilija
20	104	855.5	1430.5	1	WV30NH_CD20_100_ER1 - 2015-11-16 17.26.56_x46925_y66772_class1	Lilija
21	104	994.5	1299.5	1	WV30NH_CD20_100_ER1 - 2015-11-16 17.26.56_x46925_y66772_class1	Lilija
22	104	1041.5	1326.5	1	WV30NH_CD20_100_ER1 - 2015-11-16 17.26.56_x46925_y66772_class1	Lilija
23	104	1021.5	1077.5	1	WV30NH_CD20_100_ER1 - 2015-11-16 17.26.56_x46925_y66772_class1	Lilija
24	104	1057.5	1103.5	1	WV30NH_CD20_100_ER1 - 2015-11-16 17.26.56_x46925_y66772_class1	Lilija
25	104	1086.5	1096.5	1	WV30NH_CD20_100_ER1 - 2015-11-16 17.26.56_x46925_y66772_class1	Lilija
26	104	1121.5	1114.5	1	WV30NH_CD20_100_ER1 - 2015-11-16 17.26.56_x46925_y66772_class1	Lilija
27	104	1019.5	1032.5	1	WV30NH_CD20_100_ER1 - 2015-11-16 17.26.56_x46925_y66772_class1	Lilija
28	104	988.5	967.5	1	WV30NH_CD20_100_ER1 - 2015-11-16 17.26.56_x46925_y66772_class1	Lilija
29	104	963.5	852.5	1	WV30NH_CD20_100_ER1 - 2015-11-16 17.26.56_x46925_y66772_class1	Lilija
30	104	928.5	811.5	1	WV30NH_CD20_100_ER1 - 2015-11-16 17.26.56_x46925_y66772_class1	Lilija
31	104	1060.5	950.5	1	WV30NH_CD20_100_ER1 - 2015-11-16 17.26.56_x46925_y66772_class1	Lilija
32	104	1058.5	861.5	1	WV30NH_CD20_100_ER1 - 2015-11-16 17.26.56_x46925_y66772_class1	Lilija
33	104	1089.5	864.5	1	WV30NH_CD20_100_ER1 - 2015-11-16 17.26.56_x46925_y66772_class1	Lilija
34	104	1113.5	902.5	1	WV30NH_CD20_100_ER1 - 2015-11-16 17.26.56_x46925_y66772_class1	Lilija
35	104	1172.5	866.5	1	WV30NH_CD20_100_ER1 - 2015-11-16 17.26.56_x46925_y66772_class1	Lilija
36	104	1161.5	838.5	1	WV30NH_CD20_100_ER1 - 2015-11-16 17.26.56_x46925_y66772_class1	Lilija
37	104	1222.5	828.5	1	WV30NH_CD20_100_ER1 - 2015-11-16 17.26.56_x46925_y66772_class1	Lilija
38	104	1200.5	795.5	1	WV30NH_CD20_100_ER1 - 2015-11-16 17.26.56_x46925_y66772_class1	Lilija
39	104	1258.5	758.5	1	WV30NH_CD20_100_ER1 - 2015-11-16 17.26.56_x46925_y66772_class1	Lilija
40	104	1301.5	786.5	1	WV30NH_CD20_100_ER1 - 2015-11-16 17.26.56_x46925_y66772_class1	Lilija
41	104	1318.5	728.5	1	WV30NH_CD20_100_ER1 - 2015-11-16 17.26.56_x46925_y66772_class1	Lilija
42	104	1530.5	849.5	1	WV30NH_CD20_100_ER1 - 2015-11-16 17.26.56_x46925_y66772_class1	Lilija
43	104	1024.5	883.5	1	WV30NH_CD20_100_ER1 - 2015-11-16 17.26.56_x46925_y66772_class1	Lilija
44	104	1016.5	842.5	1	WV30NH_CD20_100_ER1 - 2015-11-16 17.26.56_x46925_y66772_class1	Lilija
45	104	966.5	780.5	1	WV30NH_CD20_100_ER1 - 2015-11-16 17.26.56_x46925_y66772_class1	Lilija
46	104	996.5	774.5	1	WV30NH_CD20_100_ER1 - 2015-11-16 17.26.56_x46925_y66772_class1	Lilija
47	104	985.5	738.5	1	WV30NH_CD20_100_ER1 - 2015-11-16 17.26.56_x46925_y66772_class1	Lilija
48	104	967.5	677.5	1	WV30NH_CD20_100_ER1 - 2015-11-16 17.26.56_x46925_y66772_class1	Lilija
49	104	1013.5	694.5	1	WV30NH_CD20_100_ER1 - 2015-11-16 17.26.56_x46925_y66772_class1	Lilija
50	104	1043.5	691.5	1	WV30NH_CD20_100_ER1 - 2015-11-16 17.26.56_x46925_y66772_class1	Lilija
51	104	1007.5	653.5	1	WV30NH_CD20_100_ER1 - 2015-11-16 17.26.56_x46925_y66772_class1	Lilija
52	104	975.5	628.5	1	WV30NH_CD20_100_ER1 - 2015-11-16 17.26.56_x46925_y66772_class1	Lilija
53	104	1005.5	605.5	1	WV30NH_CD20_100_ER1 - 2015-11-16 17.26.56_x46925_y66772_class1	Lilija
54	104	955.5	539.5	1	WV30NH_CD20_100_ER1 - 2015-11-16 17.26.56_x46925_y66772_class1	Lilija
55	104	978.5	473.5	1	WV30NH_CD20_100_ER1 - 2015-11-16 17.26.56_x46925_y66772_class1	Lilija
56	104	1008.5	519.5	1	WV30NH_CD20_100_ER1 - 2015-11-16 17.26.56_x46925_y66772_class1	Lilija
57	104	1078.5	680.5	1	WV30NH_CD20_100_ER1 - 2015-11-16 17.26.56_x46925_y66772_class1	Lilija
58	104	1078.5	641.5	1	WV30NH_CD20_100_ER1 - 2015-11-16 17.26.56_x46925_y66772_class1	Lilija
59	104	1068.5	603.5	1	WV30NH_CD20_100_ER1 - 2015-11-16 17.26.56_x46925_y66772_class1	Lilija
60	104	1077.5	562.5	1	WV30NH_CD20_100_ER1 - 2015-11-16 17.26.56_x46925_y66772_class1	Lilija
61	104	1066.5	492.5	1	WV30NH_CD20_100_ER1 - 2015-11-16 17.26.56_x46925_y66772_class1	Lilija
62	104	1064.5	395.5	1	WV30NH_CD20_100_ER1 - 2015-11-16 17.26.56_x46925_y66772_class1	Lilija
63	104	1044.5	359.5	1	WV30NH_CD20_100_ER1 - 2015-11-16 17.26.56_x46925_y66772_class1	Lilija
64	104	1088.5	323.5	1	WV30NH_CD20_100_ER1 - 2015-11-16 17.26.56_x46925_y66772_class1	Lilija
65	104	1055.5	265.5	1	WV30NH_CD20_100_ER1 - 2015-11-16 17.26.56_x46925_y66772_class1	Lilija
66	104	991.5	154.5	1	WV30NH_CD20_100_ER1 - 2015-11-16 17.26.56_x46925_y66772_class1	Lilija
67	104	1032.5	87.5	1	WV30NH_CD20_100_ER1 - 2015-11-16 17.26.56_x46925_y66772_class1	Lilija
68	104	1002.5	34.5	1	WV30NH_CD20_100_ER1 - 2015-11-16 17.26.56_x46925_y66772_class1	Lilija
69	104	1108.5	168.5	1	WV30NH_CD20_100_ER1 - 2015-11-16 17.26.56_x46925_y66772_class1	Lilija
70	104	1222.5	53.5	1	WV30NH_CD20_100_ER1 - 2015-11-16 17.26.56_x46925_y66772_class1	Lilija
71	104	1229.5	197.5	1	WV30NH_CD20_100_ER1 - 2015-11-16 17.26.56_x46925_y66772_class1	Lilija
72	104	1330.5	156.5	1	WV30NH_CD20_100_ER1 - 2015-11-16 17.26.56_x46925_y66772_class1	Lilija
73	104	1301.5	60.5	1	WV30NH_CD20_100_ER1 - 2015-11-16 17.26.56_x46925_y66772_class1	Lilija
74	104	1335.5	42.5	1	WV30NH_CD20_100_ER1 - 2015-11-16 17.26.56_x46925_y66772_class1	Lilija
75	104	1221.5	268.5	1	WV30NH_CD20_100_ER1 - 2015-11-16 17.26.56_x46925_y66772_class1	Lilija
76	104	1327.5	272.5	1	WV30NH_CD20_100_ER1 - 2015-11-16 17.26.56_x46925_y66772_class1	Lilija
78	104	1429.5	278.5	1	WV30NH_CD20_100_ER1 - 2015-11-16 17.26.56_x46925_y66772_class1	Lilija
79	104	1365.5	229.5	1	WV30NH_CD20_100_ER1 - 2015-11-16 17.26.56_x46925_y66772_class1	Lilija
80	104	1465.5	276.5	1	WV30NH_CD20_100_ER1 - 2015-11-16 17.26.56_x46925_y66772_class1	Lilija
81	104	1526.5	293.5	1	WV30NH_CD20_100_ER1 - 2015-11-16 17.26.56_x46925_y66772_class1	Lilija
82	104	1795.5	334.5	1	WV30NH_CD20_100_ER1 - 2015-11-16 17.26.56_x46925_y66772_class1	Lilija
83	104	1860.5	408.5	1	WV30NH_CD20_100_ER1 - 2015-11-16 17.26.56_x46925_y66772_class1	Lilija
84	104	1815.5	415.5	1	WV30NH_CD20_100_ER1 - 2015-11-16 17.26.56_x46925_y66772_class1	Lilija
85	104	1912.5	18.5	1	WV30NH_CD20_100_ER1 - 2015-11-16 17.26.56_x46925_y66772_class1	Lilija
86	104	1926.5	581.5	1	WV30NH_CD20_100_ER1 - 2015-11-16 17.26.56_x46925_y66772_class1	Lilija
87	104	1388.5	451.5	1	WV30NH_CD20_100_ER1 - 2015-11-16 17.26.56_x46925_y66772_class1	Lilija
88	104	1362.5	484.5	1	WV30NH_CD20_100_ER1 - 2015-11-16 17.26.56_x46925_y66772_class1	Lilija
89	104	1335.5	412.5	1	WV30NH_CD20_100_ER1 - 2015-11-16 17.26.56_x46925_y66772_class1	Lilija
90	104	1286.5	381.5	1	WV30NH_CD20_100_ER1 - 2015-11-16 17.26.56_x46925_y66772_class1	Lilija
91	104	1268.5	455.5	1	WV30NH_CD20_100_ER1 - 2015-11-16 17.26.56_x46925_y66772_class1	Lilija
92	104	1244.5	406.5	1	WV30NH_CD20_100_ER1 - 2015-11-16 17.26.56_x46925_y66772_class1	Lilija
93	104	1186.5	417.5	1	WV30NH_CD20_100_ER1 - 2015-11-16 17.26.56_x46925_y66772_class1	Lilija
94	104	1179.5	445.5	1	WV30NH_CD20_100_ER1 - 2015-11-16 17.26.56_x46925_y66772_class1	Lilija
95	104	1158.5	483.5	1	WV30NH_CD20_100_ER1 - 2015-11-16 17.26.56_x46925_y66772_class1	Lilija
96	104	1193.5	526.5	1	WV30NH_CD20_100_ER1 - 2015-11-16 17.26.56_x46925_y66772_class1	Lilija
97	104	1233.5	501.5	1	WV30NH_CD20_100_ER1 - 2015-11-16 17.26.56_x46925_y66772_class1	Lilija
98	104	1257.5	542.5	1	WV30NH_CD20_100_ER1 - 2015-11-16 17.26.56_x46925_y66772_class1	Lilija
99	104	1236.5	573.5	1	WV30NH_CD20_100_ER1 - 2015-11-16 17.26.56_x46925_y66772_class1	Lilija
100	104	1160.5	537.5	1	WV30NH_CD20_100_ER1 - 2015-11-16 17.26.56_x46925_y66772_class1	Lilija
101	104	1139.5	567.5	1	WV30NH_CD20_100_ER1 - 2015-11-16 17.26.56_x46925_y66772_class1	Lilija
102	104	1133.5	617.5	1	WV30NH_CD20_100_ER1 - 2015-11-16 17.26.56_x46925_y66772_class1	Lilija
103	104	1168.5	609.5	1	WV30NH_CD20_100_ER1 - 2015-11-16 17.26.56_x46925_y66772_class1	Lilija
104	104	120.5	1535.5	1	WV30NH_CD20_100_ER1 - 2015-11-16 17.26.56_x46925_y66772_class1	Lilija
105	104	270.5	1649.5	1	WV30NH_CD20_100_ER1 - 2015-11-16 17.26.56_x46925_y66772_class1	Lilija
106	104	1593.5	1266.5	1	WV30NH_CD20_100_ER1 - 2015-11-16 17.26.56_x46925_y66772_class1	Lilija
