# Supplementary material for: Robust and accurate quantification of biomarkers of immune cells in lung cancer micro-environment using deep convolutional neural networks
Source: PeerJ. 2019 Apr 10;7:e6335. doi: 10.7717/peerj.6335 (PMC6462181; doi:10.7717/peerj.6335)
Supplement: Supplemental Information 2 — The positions of the positive cells were detected by four independent human observers on at least 64 different validation images. Each csv file stored in the zip archive represents the positive cell count and their position per person and validation image. [file peerj-07-6335-s002.zip › validation-observers/person3/WV30NH_CD20_100_ER1 - 2015-11-16 17.26.56_x62523_y40199_class1.csv]

f_markerId	f_nrOfMarkers	f_x	f_y	l_GTR	i_imagefile	i_subfolder
1	128	204.5	419.5	1	WV30NH_CD20_100_ER1 - 2015-11-16 17.26.56_x62523_y40199_class1	Lilija
2	128	268.5	342.5	1	WV30NH_CD20_100_ER1 - 2015-11-16 17.26.56_x62523_y40199_class1	Lilija
3	128	204.5	298.5	1	WV30NH_CD20_100_ER1 - 2015-11-16 17.26.56_x62523_y40199_class1	Lilija
4	128	161.5	584.5	1	WV30NH_CD20_100_ER1 - 2015-11-16 17.26.56_x62523_y40199_class1	Lilija
5	128	333.5	453.5	1	WV30NH_CD20_100_ER1 - 2015-11-16 17.26.56_x62523_y40199_class1	Lilija
6	128	98.5	1452.5	1	WV30NH_CD20_100_ER1 - 2015-11-16 17.26.56_x62523_y40199_class1	Lilija
7	128	182.5	1771.5	1	WV30NH_CD20_100_ER1 - 2015-11-16 17.26.56_x62523_y40199_class1	Lilija
8	128	136.5	1838.5	1	WV30NH_CD20_100_ER1 - 2015-11-16 17.26.56_x62523_y40199_class1	Lilija
9	128	741.5	1627.5	1	WV30NH_CD20_100_ER1 - 2015-11-16 17.26.56_x62523_y40199_class1	Lilija
10	128	924.5	1681.5	1	WV30NH_CD20_100_ER1 - 2015-11-16 17.26.56_x62523_y40199_class1	Lilija
11	128	992.5	1959.5	1	WV30NH_CD20_100_ER1 - 2015-11-16 17.26.56_x62523_y40199_class1	Lilija
12	128	1161.5	1923.5	1	WV30NH_CD20_100_ER1 - 2015-11-16 17.26.56_x62523_y40199_class1	Lilija
13	128	1222.5	1610.5	1	WV30NH_CD20_100_ER1 - 2015-11-16 17.26.56_x62523_y40199_class1	Lilija
14	128	1250.5	1585.5	1	WV30NH_CD20_100_ER1 - 2015-11-16 17.26.56_x62523_y40199_class1	Lilija
15	128	1452.5	1573.5	1	WV30NH_CD20_100_ER1 - 2015-11-16 17.26.56_x62523_y40199_class1	Lilija
16	128	1746.5	1706.5	1	WV30NH_CD20_100_ER1 - 2015-11-16 17.26.56_x62523_y40199_class1	Lilija
17	128	1871.5	1641.5	1	WV30NH_CD20_100_ER1 - 2015-11-16 17.26.56_x62523_y40199_class1	Lilija
18	128	1904.5	1540.5	1	WV30NH_CD20_100_ER1 - 2015-11-16 17.26.56_x62523_y40199_class1	Lilija
19	128	1923.5	1856.5	1	WV30NH_CD20_100_ER1 - 2015-11-16 17.26.56_x62523_y40199_class1	Lilija
20	128	1970.5	1885.5	1	WV30NH_CD20_100_ER1 - 2015-11-16 17.26.56_x62523_y40199_class1	Lilija
21	128	1857.5	1940.5	1	WV30NH_CD20_100_ER1 - 2015-11-16 17.26.56_x62523_y40199_class1	Lilija
22	128	1806.5	1929.5	1	WV30NH_CD20_100_ER1 - 2015-11-16 17.26.56_x62523_y40199_class1	Lilija
23	128	1793.5	1885.5	1	WV30NH_CD20_100_ER1 - 2015-11-16 17.26.56_x62523_y40199_class1	Lilija
24	128	1659.5	1959.5	1	WV30NH_CD20_100_ER1 - 2015-11-16 17.26.56_x62523_y40199_class1	Lilija
25	128	1712.5	1981.5	1	WV30NH_CD20_100_ER1 - 2015-11-16 17.26.56_x62523_y40199_class1	Lilija
26	128	1655.5	1899.5	1	WV30NH_CD20_100_ER1 - 2015-11-16 17.26.56_x62523_y40199_class1	Lilija
27	128	76.5	1867.5	1	WV30NH_CD20_100_ER1 - 2015-11-16 17.26.56_x62523_y40199_class1	Lilija
28	128	709.5	1380.5	1	WV30NH_CD20_100_ER1 - 2015-11-16 17.26.56_x62523_y40199_class1	Lilija
29	128	706.5	1438.5	1	WV30NH_CD20_100_ER1 - 2015-11-16 17.26.56_x62523_y40199_class1	Lilija
30	128	780.5	1394.5	1	WV30NH_CD20_100_ER1 - 2015-11-16 17.26.56_x62523_y40199_class1	Lilija
31	128	673.5	1028.5	1	WV30NH_CD20_100_ER1 - 2015-11-16 17.26.56_x62523_y40199_class1	Lilija
32	128	802.5	1103.5	1	WV30NH_CD20_100_ER1 - 2015-11-16 17.26.56_x62523_y40199_class1	Lilija
35	128	897.5	1089.5	1	WV30NH_CD20_100_ER1 - 2015-11-16 17.26.56_x62523_y40199_class1	Lilija
36	128	861.5	1057.5	1	WV30NH_CD20_100_ER1 - 2015-11-16 17.26.56_x62523_y40199_class1	Lilija
37	128	919.5	1149.5	1	WV30NH_CD20_100_ER1 - 2015-11-16 17.26.56_x62523_y40199_class1	Lilija
38	128	364.5	9.5	1	WV30NH_CD20_100_ER1 - 2015-11-16 17.26.56_x62523_y40199_class1	Lilija
39	128	398.5	50.5	1	WV30NH_CD20_100_ER1 - 2015-11-16 17.26.56_x62523_y40199_class1	Lilija
40	128	698.5	78.5	1	WV30NH_CD20_100_ER1 - 2015-11-16 17.26.56_x62523_y40199_class1	Lilija
41	128	820.5	125.5	1	WV30NH_CD20_100_ER1 - 2015-11-16 17.26.56_x62523_y40199_class1	Lilija
42	128	867.5	25.5	1	WV30NH_CD20_100_ER1 - 2015-11-16 17.26.56_x62523_y40199_class1	Lilija
43	128	950.5	39.5	1	WV30NH_CD20_100_ER1 - 2015-11-16 17.26.56_x62523_y40199_class1	Lilija
44	128	875.5	245.5	1	WV30NH_CD20_100_ER1 - 2015-11-16 17.26.56_x62523_y40199_class1	Lilija
45	128	1014.5	214.5	1	WV30NH_CD20_100_ER1 - 2015-11-16 17.26.56_x62523_y40199_class1	Lilija
46	128	1019.5	243.5	1	WV30NH_CD20_100_ER1 - 2015-11-16 17.26.56_x62523_y40199_class1	Lilija
47	128	1033.5	179.5	1	WV30NH_CD20_100_ER1 - 2015-11-16 17.26.56_x62523_y40199_class1	Lilija
48	128	1093.5	170.5	1	WV30NH_CD20_100_ER1 - 2015-11-16 17.26.56_x62523_y40199_class1	Lilija
49	128	1105.5	193.5	1	WV30NH_CD20_100_ER1 - 2015-11-16 17.26.56_x62523_y40199_class1	Lilija
50	128	1154.5	222.5	1	WV30NH_CD20_100_ER1 - 2015-11-16 17.26.56_x62523_y40199_class1	Lilija
51	128	1110.5	111.5	1	WV30NH_CD20_100_ER1 - 2015-11-16 17.26.56_x62523_y40199_class1	Lilija
52	128	1058.5	111.5	1	WV30NH_CD20_100_ER1 - 2015-11-16 17.26.56_x62523_y40199_class1	Lilija
53	128	1091.5	42.5	1	WV30NH_CD20_100_ER1 - 2015-11-16 17.26.56_x62523_y40199_class1	Lilija
54	128	1158.5	104.5	1	WV30NH_CD20_100_ER1 - 2015-11-16 17.26.56_x62523_y40199_class1	Lilija
55	128	1177.5	126.5	1	WV30NH_CD20_100_ER1 - 2015-11-16 17.26.56_x62523_y40199_class1	Lilija
56	128	1189.5	151.5	1	WV30NH_CD20_100_ER1 - 2015-11-16 17.26.56_x62523_y40199_class1	Lilija
57	128	1185.5	176.5	1	WV30NH_CD20_100_ER1 - 2015-11-16 17.26.56_x62523_y40199_class1	Lilija
58	128	1232.5	111.5	1	WV30NH_CD20_100_ER1 - 2015-11-16 17.26.56_x62523_y40199_class1	Lilija
59	128	1249.5	131.5	1	WV30NH_CD20_100_ER1 - 2015-11-16 17.26.56_x62523_y40199_class1	Lilija
60	128	1265.5	65.5	1	WV30NH_CD20_100_ER1 - 2015-11-16 17.26.56_x62523_y40199_class1	Lilija
61	128	1327.5	76.5	1	WV30NH_CD20_100_ER1 - 2015-11-16 17.26.56_x62523_y40199_class1	Lilija
62	128	1313.5	134.5	1	WV30NH_CD20_100_ER1 - 2015-11-16 17.26.56_x62523_y40199_class1	Lilija
63	128	1315.5	184.5	1	WV30NH_CD20_100_ER1 - 2015-11-16 17.26.56_x62523_y40199_class1	Lilija
64	128	1285.5	239.5	1	WV30NH_CD20_100_ER1 - 2015-11-16 17.26.56_x62523_y40199_class1	Lilija
65	128	1232.5	248.5	1	WV30NH_CD20_100_ER1 - 2015-11-16 17.26.56_x62523_y40199_class1	Lilija
66	128	1344.5	231.5	1	WV30NH_CD20_100_ER1 - 2015-11-16 17.26.56_x62523_y40199_class1	Lilija
67	128	1390.5	225.5	1	WV30NH_CD20_100_ER1 - 2015-11-16 17.26.56_x62523_y40199_class1	Lilija
68	128	1432.5	212.5	1	WV30NH_CD20_100_ER1 - 2015-11-16 17.26.56_x62523_y40199_class1	Lilija
69	128	1407.5	179.5	1	WV30NH_CD20_100_ER1 - 2015-11-16 17.26.56_x62523_y40199_class1	Lilija
70	128	1441.5	170.5	1	WV30NH_CD20_100_ER1 - 2015-11-16 17.26.56_x62523_y40199_class1	Lilija
71	128	1390.5	131.5	1	WV30NH_CD20_100_ER1 - 2015-11-16 17.26.56_x62523_y40199_class1	Lilija
72	128	1372.5	39.5	1	WV30NH_CD20_100_ER1 - 2015-11-16 17.26.56_x62523_y40199_class1	Lilija
73	128	924.5	1731.5	1	WV30NH_CD20_100_ER1 - 2015-11-16 17.26.56_x62523_y40199_class1	Lilija
74	128	1358.5	1244.5	1	WV30NH_CD20_100_ER1 - 2015-11-16 17.26.56_x62523_y40199_class1	Lilija
75	128	1413.5	1279.5	1	WV30NH_CD20_100_ER1 - 2015-11-16 17.26.56_x62523_y40199_class1	Lilija
76	128	1235.5	1113.5	1	WV30NH_CD20_100_ER1 - 2015-11-16 17.26.56_x62523_y40199_class1	Lilija
77	128	1299.5	1055.5	1	WV30NH_CD20_100_ER1 - 2015-11-16 17.26.56_x62523_y40199_class1	Lilija
78	128	1302.5	878.5	1	WV30NH_CD20_100_ER1 - 2015-11-16 17.26.56_x62523_y40199_class1	Lilija
79	128	1297.5	741.5	1	WV30NH_CD20_100_ER1 - 2015-11-16 17.26.56_x62523_y40199_class1	Lilija
80	128	1382.5	942.5	1	WV30NH_CD20_100_ER1 - 2015-11-16 17.26.56_x62523_y40199_class1	Lilija
81	128	1376.5	972.5	1	WV30NH_CD20_100_ER1 - 2015-11-16 17.26.56_x62523_y40199_class1	Lilija
82	128	1397.5	997.5	1	WV30NH_CD20_100_ER1 - 2015-11-16 17.26.56_x62523_y40199_class1	Lilija
83	128	1402.5	1108.5	1	WV30NH_CD20_100_ER1 - 2015-11-16 17.26.56_x62523_y40199_class1	Lilija
84	128	1410.5	1141.5	1	WV30NH_CD20_100_ER1 - 2015-11-16 17.26.56_x62523_y40199_class1	Lilija
85	128	1519.5	1007.5	1	WV30NH_CD20_100_ER1 - 2015-11-16 17.26.56_x62523_y40199_class1	Lilija
86	128	1490.5	972.5	1	WV30NH_CD20_100_ER1 - 2015-11-16 17.26.56_x62523_y40199_class1	Lilija
87	128	1518.5	941.5	1	WV30NH_CD20_100_ER1 - 2015-11-16 17.26.56_x62523_y40199_class1	Lilija
88	128	1446.5	880.5	1	WV30NH_CD20_100_ER1 - 2015-11-16 17.26.56_x62523_y40199_class1	Lilija
89	128	1482.5	730.5	1	WV30NH_CD20_100_ER1 - 2015-11-16 17.26.56_x62523_y40199_class1	Lilija
90	128	1560.5	780.5	1	WV30NH_CD20_100_ER1 - 2015-11-16 17.26.56_x62523_y40199_class1	Lilija
91	128	1574.5	802.5	1	WV30NH_CD20_100_ER1 - 2015-11-16 17.26.56_x62523_y40199_class1	Lilija
92	128	1482.5	841.5	1	WV30NH_CD20_100_ER1 - 2015-11-16 17.26.56_x62523_y40199_class1	Lilija
93	128	1538.5	692.5	1	WV30NH_CD20_100_ER1 - 2015-11-16 17.26.56_x62523_y40199_class1	Lilija
94	128	1582.5	694.5	1	WV30NH_CD20_100_ER1 - 2015-11-16 17.26.56_x62523_y40199_class1	Lilija
95	128	1463.5	786.5	1	WV30NH_CD20_100_ER1 - 2015-11-16 17.26.56_x62523_y40199_class1	Lilija
96	128	1458.5	650.5	1	WV30NH_CD20_100_ER1 - 2015-11-16 17.26.56_x62523_y40199_class1	Lilija
97	128	1540.5	634.5	1	WV30NH_CD20_100_ER1 - 2015-11-16 17.26.56_x62523_y40199_class1	Lilija
98	128	1580.5	616.5	1	WV30NH_CD20_100_ER1 - 2015-11-16 17.26.56_x62523_y40199_class1	Lilija
99	128	1424.5	531.5	1	WV30NH_CD20_100_ER1 - 2015-11-16 17.26.56_x62523_y40199_class1	Lilija
100	128	1455.5	497.5	1	WV30NH_CD20_100_ER1 - 2015-11-16 17.26.56_x62523_y40199_class1	Lilija
101	128	1602.5	489.5	1	WV30NH_CD20_100_ER1 - 2015-11-16 17.26.56_x62523_y40199_class1	Lilija
102	128	1648.5	470.5	1	WV30NH_CD20_100_ER1 - 2015-11-16 17.26.56_x62523_y40199_class1	Lilija
103	128	1646.5	501.5	1	WV30NH_CD20_100_ER1 - 2015-11-16 17.26.56_x62523_y40199_class1	Lilija
104	128	1638.5	545.5	1	WV30NH_CD20_100_ER1 - 2015-11-16 17.26.56_x62523_y40199_class1	Lilija
105	128	1674.5	559.5	1	WV30NH_CD20_100_ER1 - 2015-11-16 17.26.56_x62523_y40199_class1	Lilija
106	128	1751.5	526.5	1	WV30NH_CD20_100_ER1 - 2015-11-16 17.26.56_x62523_y40199_class1	Lilija
107	128	1718.5	503.5	1	WV30NH_CD20_100_ER1 - 2015-11-16 17.26.56_x62523_y40199_class1	Lilija
108	128	1971.5	389.5	1	WV30NH_CD20_100_ER1 - 2015-11-16 17.26.56_x62523_y40199_class1	Lilija
109	128	1624.5	351.5	1	WV30NH_CD20_100_ER1 - 2015-11-16 17.26.56_x62523_y40199_class1	Lilija
110	128	1563.5	476.5	1	WV30NH_CD20_100_ER1 - 2015-11-16 17.26.56_x62523_y40199_class1	Lilija
111	128	1532.5	423.5	1	WV30NH_CD20_100_ER1 - 2015-11-16 17.26.56_x62523_y40199_class1	Lilija
112	128	1507.5	387.5	1	WV30NH_CD20_100_ER1 - 2015-11-16 17.26.56_x62523_y40199_class1	Lilija
113	128	1548.5	390.5	1	WV30NH_CD20_100_ER1 - 2015-11-16 17.26.56_x62523_y40199_class1	Lilija
114	128	1535.5	328.5	1	WV30NH_CD20_100_ER1 - 2015-11-16 17.26.56_x62523_y40199_class1	Lilija
115	128	1584.5	264.5	1	WV30NH_CD20_100_ER1 - 2015-11-16 17.26.56_x62523_y40199_class1	Lilija
116	128	1618.5	281.5	1	WV30NH_CD20_100_ER1 - 2015-11-16 17.26.56_x62523_y40199_class1	Lilija
117	128	1634.5	242.5	1	WV30NH_CD20_100_ER1 - 2015-11-16 17.26.56_x62523_y40199_class1	Lilija
118	128	1701.5	254.5	1	WV30NH_CD20_100_ER1 - 2015-11-16 17.26.56_x62523_y40199_class1	Lilija
119	128	1637.5	206.5	1	WV30NH_CD20_100_ER1 - 2015-11-16 17.26.56_x62523_y40199_class1	Lilija
120	128	1618.5	173.5	1	WV30NH_CD20_100_ER1 - 2015-11-16 17.26.56_x62523_y40199_class1	Lilija
121	128	1448.5	251.5	1	WV30NH_CD20_100_ER1 - 2015-11-16 17.26.56_x62523_y40199_class1	Lilija
122	128	1419.5	270.5	1	WV30NH_CD20_100_ER1 - 2015-11-16 17.26.56_x62523_y40199_class1	Lilija
123	128	1523.5	75.5	1	WV30NH_CD20_100_ER1 - 2015-11-16 17.26.56_x62523_y40199_class1	Lilija
124	128	1554.5	100.5	1	WV30NH_CD20_100_ER1 - 2015-11-16 17.26.56_x62523_y40199_class1	Lilija
125	128	1560.5	46.5	1	WV30NH_CD20_100_ER1 - 2015-11-16 17.26.56_x62523_y40199_class1	Lilija
126	128	1499.5	153.5	1	WV30NH_CD20_100_ER1 - 2015-11-16 17.26.56_x62523_y40199_class1	Lilija
127	128	1474.5	118.5	1	WV30NH_CD20_100_ER1 - 2015-11-16 17.26.56_x62523_y40199_class1	Lilija
128	128	1505.5	234.5	1	WV30NH_CD20_100_ER1 - 2015-11-16 17.26.56_x62523_y40199_class1	Lilija
129	128	1480.5	284.5	1	WV30NH_CD20_100_ER1 - 2015-11-16 17.26.56_x62523_y40199_class1	Lilija
130	128	1455.5	320.5	1	WV30NH_CD20_100_ER1 - 2015-11-16 17.26.56_x62523_y40199_class1	Lilija
