# Supplementary material for: Robust and accurate quantification of biomarkers of immune cells in lung cancer micro-environment using deep convolutional neural networks
Source: PeerJ. 2019 Apr 10;7:e6335. doi: 10.7717/peerj.6335 (PMC6462181; doi:10.7717/peerj.6335)
Supplement: Supplemental Information 2 — The positions of the positive cells were detected by four independent human observers on at least 64 different validation images. Each csv file stored in the zip archive represents the positive cell count and their position per person and validation image. [file peerj-07-6335-s002.zip › validation-observers/person3/WV30NH_CD20_100_ER1 - 2015-11-16 17.26.56_x80702_y18282_class1.csv]

f_markerId	f_nrOfMarkers	f_x	f_y	l_GTR	i_imagefile	i_subfolder
1	136	315.5	405.5	1	WV30NH_CD20_100_ER1 - 2015-11-16 17.26.56_x80702_y18282_class1	Lilija
2	136	658.5	145.5	1	WV30NH_CD20_100_ER1 - 2015-11-16 17.26.56_x80702_y18282_class1	Lilija
3	136	1100.5	86.5	1	WV30NH_CD20_100_ER1 - 2015-11-16 17.26.56_x80702_y18282_class1	Lilija
4	136	1074.5	59.5	1	WV30NH_CD20_100_ER1 - 2015-11-16 17.26.56_x80702_y18282_class1	Lilija
5	136	1168.5	65.5	1	WV30NH_CD20_100_ER1 - 2015-11-16 17.26.56_x80702_y18282_class1	Lilija
6	136	1169.5	128.5	1	WV30NH_CD20_100_ER1 - 2015-11-16 17.26.56_x80702_y18282_class1	Lilija
7	136	1189.5	164.5	1	WV30NH_CD20_100_ER1 - 2015-11-16 17.26.56_x80702_y18282_class1	Lilija
8	136	1246.5	253.5	1	WV30NH_CD20_100_ER1 - 2015-11-16 17.26.56_x80702_y18282_class1	Lilija
9	136	1268.5	286.5	1	WV30NH_CD20_100_ER1 - 2015-11-16 17.26.56_x80702_y18282_class1	Lilija
10	136	1211.5	315.5	1	WV30NH_CD20_100_ER1 - 2015-11-16 17.26.56_x80702_y18282_class1	Lilija
11	136	1271.5	434.5	1	WV30NH_CD20_100_ER1 - 2015-11-16 17.26.56_x80702_y18282_class1	Lilija
12	136	1318.5	376.5	1	WV30NH_CD20_100_ER1 - 2015-11-16 17.26.56_x80702_y18282_class1	Lilija
13	136	1358.5	437.5	1	WV30NH_CD20_100_ER1 - 2015-11-16 17.26.56_x80702_y18282_class1	Lilija
14	136	1322.5	600.5	1	WV30NH_CD20_100_ER1 - 2015-11-16 17.26.56_x80702_y18282_class1	Lilija
15	136	1354.5	594.5	1	WV30NH_CD20_100_ER1 - 2015-11-16 17.26.56_x80702_y18282_class1	Lilija
16	136	1401.5	609.5	1	WV30NH_CD20_100_ER1 - 2015-11-16 17.26.56_x80702_y18282_class1	Lilija
17	136	1391.5	553.5	1	WV30NH_CD20_100_ER1 - 2015-11-16 17.26.56_x80702_y18282_class1	Lilija
18	136	1369.5	514.5	1	WV30NH_CD20_100_ER1 - 2015-11-16 17.26.56_x80702_y18282_class1	Lilija
19	136	1286.5	709.5	1	WV30NH_CD20_100_ER1 - 2015-11-16 17.26.56_x80702_y18282_class1	Lilija
20	136	1301.5	747.5	1	WV30NH_CD20_100_ER1 - 2015-11-16 17.26.56_x80702_y18282_class1	Lilija
21	136	1324.5	786.5	1	WV30NH_CD20_100_ER1 - 2015-11-16 17.26.56_x80702_y18282_class1	Lilija
22	136	1390.5	731.5	1	WV30NH_CD20_100_ER1 - 2015-11-16 17.26.56_x80702_y18282_class1	Lilija
23	136	1424.5	709.5	1	WV30NH_CD20_100_ER1 - 2015-11-16 17.26.56_x80702_y18282_class1	Lilija
24	136	1468.5	727.5	1	WV30NH_CD20_100_ER1 - 2015-11-16 17.26.56_x80702_y18282_class1	Lilija
25	136	1477.5	758.5	1	WV30NH_CD20_100_ER1 - 2015-11-16 17.26.56_x80702_y18282_class1	Lilija
27	136	1422.5	764.5	1	WV30NH_CD20_100_ER1 - 2015-11-16 17.26.56_x80702_y18282_class1	Lilija
28	136	1515.5	683.5	1	WV30NH_CD20_100_ER1 - 2015-11-16 17.26.56_x80702_y18282_class1	Lilija
29	136	1485.5	630.5	1	WV30NH_CD20_100_ER1 - 2015-11-16 17.26.56_x80702_y18282_class1	Lilija
30	136	1485.5	547.5	1	WV30NH_CD20_100_ER1 - 2015-11-16 17.26.56_x80702_y18282_class1	Lilija
31	136	1502.5	437.5	1	WV30NH_CD20_100_ER1 - 2015-11-16 17.26.56_x80702_y18282_class1	Lilija
32	136	1430.5	370.5	1	WV30NH_CD20_100_ER1 - 2015-11-16 17.26.56_x80702_y18282_class1	Lilija
33	136	1430.5	988.5	1	WV30NH_CD20_100_ER1 - 2015-11-16 17.26.56_x80702_y18282_class1	Lilija
34	136	1473.5	972.5	1	WV30NH_CD20_100_ER1 - 2015-11-16 17.26.56_x80702_y18282_class1	Lilija
35	136	1498.5	992.5	1	WV30NH_CD20_100_ER1 - 2015-11-16 17.26.56_x80702_y18282_class1	Lilija
36	136	1537.5	946.5	1	WV30NH_CD20_100_ER1 - 2015-11-16 17.26.56_x80702_y18282_class1	Lilija
37	136	1488.5	924.5	1	WV30NH_CD20_100_ER1 - 2015-11-16 17.26.56_x80702_y18282_class1	Lilija
38	136	1466.5	877.5	1	WV30NH_CD20_100_ER1 - 2015-11-16 17.26.56_x80702_y18282_class1	Lilija
39	136	1427.5	831.5	1	WV30NH_CD20_100_ER1 - 2015-11-16 17.26.56_x80702_y18282_class1	Lilija
40	136	1598.5	985.5	1	WV30NH_CD20_100_ER1 - 2015-11-16 17.26.56_x80702_y18282_class1	Lilija
41	136	1565.5	1052.5	1	WV30NH_CD20_100_ER1 - 2015-11-16 17.26.56_x80702_y18282_class1	Lilija
42	136	1574.5	1069.5	1	WV30NH_CD20_100_ER1 - 2015-11-16 17.26.56_x80702_y18282_class1	Lilija
43	136	1504.5	1102.5	1	WV30NH_CD20_100_ER1 - 2015-11-16 17.26.56_x80702_y18282_class1	Lilija
44	136	1468.5	1111.5	1	WV30NH_CD20_100_ER1 - 2015-11-16 17.26.56_x80702_y18282_class1	Lilija
45	136	1444.5	1064.5	1	WV30NH_CD20_100_ER1 - 2015-11-16 17.26.56_x80702_y18282_class1	Lilija
46	136	1501.5	1161.5	1	WV30NH_CD20_100_ER1 - 2015-11-16 17.26.56_x80702_y18282_class1	Lilija
47	136	1594.5	1160.5	1	WV30NH_CD20_100_ER1 - 2015-11-16 17.26.56_x80702_y18282_class1	Lilija
48	136	1651.5	1208.5	1	WV30NH_CD20_100_ER1 - 2015-11-16 17.26.56_x80702_y18282_class1	Lilija
49	136	1654.5	1147.5	1	WV30NH_CD20_100_ER1 - 2015-11-16 17.26.56_x80702_y18282_class1	Lilija
50	136	1677.5	1160.5	1	WV30NH_CD20_100_ER1 - 2015-11-16 17.26.56_x80702_y18282_class1	Lilija
51	136	1630.5	1269.5	1	WV30NH_CD20_100_ER1 - 2015-11-16 17.26.56_x80702_y18282_class1	Lilija
52	136	1652.5	1418.5	1	WV30NH_CD20_100_ER1 - 2015-11-16 17.26.56_x80702_y18282_class1	Lilija
53	136	1588.5	1391.5	1	WV30NH_CD20_100_ER1 - 2015-11-16 17.26.56_x80702_y18282_class1	Lilija
54	136	1695.5	1443.5	1	WV30NH_CD20_100_ER1 - 2015-11-16 17.26.56_x80702_y18282_class1	Lilija
55	136	1707.5	1385.5	1	WV30NH_CD20_100_ER1 - 2015-11-16 17.26.56_x80702_y18282_class1	Lilija
56	136	1698.5	1341.5	1	WV30NH_CD20_100_ER1 - 2015-11-16 17.26.56_x80702_y18282_class1	Lilija
57	136	1756.5	1757.5	1	WV30NH_CD20_100_ER1 - 2015-11-16 17.26.56_x80702_y18282_class1	Lilija
58	136	1741.5	1624.5	1	WV30NH_CD20_100_ER1 - 2015-11-16 17.26.56_x80702_y18282_class1	Lilija
59	136	1818.5	1646.5	1	WV30NH_CD20_100_ER1 - 2015-11-16 17.26.56_x80702_y18282_class1	Lilija
60	136	1881.5	1648.5	1	WV30NH_CD20_100_ER1 - 2015-11-16 17.26.56_x80702_y18282_class1	Lilija
61	136	1893.5	1693.5	1	WV30NH_CD20_100_ER1 - 2015-11-16 17.26.56_x80702_y18282_class1	Lilija
62	136	1951.5	1688.5	1	WV30NH_CD20_100_ER1 - 2015-11-16 17.26.56_x80702_y18282_class1	Lilija
63	136	1913.5	1804.5	1	WV30NH_CD20_100_ER1 - 2015-11-16 17.26.56_x80702_y18282_class1	Lilija
64	136	1874.5	1579.5	1	WV30NH_CD20_100_ER1 - 2015-11-16 17.26.56_x80702_y18282_class1	Lilija
65	136	1845.5	1554.5	1	WV30NH_CD20_100_ER1 - 2015-11-16 17.26.56_x80702_y18282_class1	Lilija
66	136	1882.5	1548.5	1	WV30NH_CD20_100_ER1 - 2015-11-16 17.26.56_x80702_y18282_class1	Lilija
67	136	1867.5	1498.5	1	WV30NH_CD20_100_ER1 - 2015-11-16 17.26.56_x80702_y18282_class1	Lilija
68	136	1734.5	1427.5	1	WV30NH_CD20_100_ER1 - 2015-11-16 17.26.56_x80702_y18282_class1	Lilija
70	136	1788.5	1449.5	1	WV30NH_CD20_100_ER1 - 2015-11-16 17.26.56_x80702_y18282_class1	Lilija
71	136	1845.5	1421.5	1	WV30NH_CD20_100_ER1 - 2015-11-16 17.26.56_x80702_y18282_class1	Lilija
72	136	1823.5	1391.5	1	WV30NH_CD20_100_ER1 - 2015-11-16 17.26.56_x80702_y18282_class1	Lilija
73	136	1776.5	1296.5	1	WV30NH_CD20_100_ER1 - 2015-11-16 17.26.56_x80702_y18282_class1	Lilija
74	136	1760.5	1250.5	1	WV30NH_CD20_100_ER1 - 2015-11-16 17.26.56_x80702_y18282_class1	Lilija
75	136	1707.5	1241.5	1	WV30NH_CD20_100_ER1 - 2015-11-16 17.26.56_x80702_y18282_class1	Lilija
76	136	1743.5	1172.5	1	WV30NH_CD20_100_ER1 - 2015-11-16 17.26.56_x80702_y18282_class1	Lilija
77	136	1829.5	1157.5	1	WV30NH_CD20_100_ER1 - 2015-11-16 17.26.56_x80702_y18282_class1	Lilija
78	136	1837.5	1200.5	1	WV30NH_CD20_100_ER1 - 2015-11-16 17.26.56_x80702_y18282_class1	Lilija
79	136	1845.5	1255.5	1	WV30NH_CD20_100_ER1 - 2015-11-16 17.26.56_x80702_y18282_class1	Lilija
80	136	1871.5	1277.5	1	WV30NH_CD20_100_ER1 - 2015-11-16 17.26.56_x80702_y18282_class1	Lilija
81	136	1682.5	1097.5	1	WV30NH_CD20_100_ER1 - 2015-11-16 17.26.56_x80702_y18282_class1	Lilija
82	136	1638.5	1030.5	1	WV30NH_CD20_100_ER1 - 2015-11-16 17.26.56_x80702_y18282_class1	Lilija
83	136	1665.5	781.5	1	WV30NH_CD20_100_ER1 - 2015-11-16 17.26.56_x80702_y18282_class1	Lilija
84	136	1737.5	594.5	1	WV30NH_CD20_100_ER1 - 2015-11-16 17.26.56_x80702_y18282_class1	Lilija
85	136	1754.5	622.5	1	WV30NH_CD20_100_ER1 - 2015-11-16 17.26.56_x80702_y18282_class1	Lilija
86	136	1748.5	686.5	1	WV30NH_CD20_100_ER1 - 2015-11-16 17.26.56_x80702_y18282_class1	Lilija
87	136	1341.5	68.5	1	WV30NH_CD20_100_ER1 - 2015-11-16 17.26.56_x80702_y18282_class1	Lilija
88	136	1322.5	120.5	1	WV30NH_CD20_100_ER1 - 2015-11-16 17.26.56_x80702_y18282_class1	Lilija
89	136	1290.5	134.5	1	WV30NH_CD20_100_ER1 - 2015-11-16 17.26.56_x80702_y18282_class1	Lilija
90	136	1282.5	190.5	1	WV30NH_CD20_100_ER1 - 2015-11-16 17.26.56_x80702_y18282_class1	Lilija
91	136	1315.5	176.5	1	WV30NH_CD20_100_ER1 - 2015-11-16 17.26.56_x80702_y18282_class1	Lilija
92	136	1302.5	236.5	1	WV30NH_CD20_100_ER1 - 2015-11-16 17.26.56_x80702_y18282_class1	Lilija
93	136	1372.5	261.5	1	WV30NH_CD20_100_ER1 - 2015-11-16 17.26.56_x80702_y18282_class1	Lilija
94	136	1363.5	300.5	1	WV30NH_CD20_100_ER1 - 2015-11-16 17.26.56_x80702_y18282_class1	Lilija
95	136	1437.5	325.5	1	WV30NH_CD20_100_ER1 - 2015-11-16 17.26.56_x80702_y18282_class1	Lilija
96	136	1502.5	270.5	1	WV30NH_CD20_100_ER1 - 2015-11-16 17.26.56_x80702_y18282_class1	Lilija
97	136	1380.5	214.5	1	WV30NH_CD20_100_ER1 - 2015-11-16 17.26.56_x80702_y18282_class1	Lilija
98	136	1416.5	178.5	1	WV30NH_CD20_100_ER1 - 2015-11-16 17.26.56_x80702_y18282_class1	Lilija
99	136	1463.5	192.5	1	WV30NH_CD20_100_ER1 - 2015-11-16 17.26.56_x80702_y18282_class1	Lilija
100	136	1448.5	161.5	1	WV30NH_CD20_100_ER1 - 2015-11-16 17.26.56_x80702_y18282_class1	Lilija
101	136	1479.5	76.5	1	WV30NH_CD20_100_ER1 - 2015-11-16 17.26.56_x80702_y18282_class1	Lilija
102	136	1560.5	176.5	1	WV30NH_CD20_100_ER1 - 2015-11-16 17.26.56_x80702_y18282_class1	Lilija
103	136	1544.5	140.5	1	WV30NH_CD20_100_ER1 - 2015-11-16 17.26.56_x80702_y18282_class1	Lilija
104	136	1618.5	137.5	1	WV30NH_CD20_100_ER1 - 2015-11-16 17.26.56_x80702_y18282_class1	Lilija
105	136	1596.5	112.5	1	WV30NH_CD20_100_ER1 - 2015-11-16 17.26.56_x80702_y18282_class1	Lilija
106	136	1548.5	73.5	1	WV30NH_CD20_100_ER1 - 2015-11-16 17.26.56_x80702_y18282_class1	Lilija
107	136	1648.5	118.5	1	WV30NH_CD20_100_ER1 - 2015-11-16 17.26.56_x80702_y18282_class1	Lilija
108	136	1626.5	81.5	1	WV30NH_CD20_100_ER1 - 2015-11-16 17.26.56_x80702_y18282_class1	Lilija
109	136	1593.5	222.5	1	WV30NH_CD20_100_ER1 - 2015-11-16 17.26.56_x80702_y18282_class1	Lilija
110	136	1607.5	253.5	1	WV30NH_CD20_100_ER1 - 2015-11-16 17.26.56_x80702_y18282_class1	Lilija
111	136	1565.5	281.5	1	WV30NH_CD20_100_ER1 - 2015-11-16 17.26.56_x80702_y18282_class1	Lilija
112	136	1612.5	293.5	1	WV30NH_CD20_100_ER1 - 2015-11-16 17.26.56_x80702_y18282_class1	Lilija
113	136	1634.5	334.5	1	WV30NH_CD20_100_ER1 - 2015-11-16 17.26.56_x80702_y18282_class1	Lilija
114	136	1663.5	347.5	1	WV30NH_CD20_100_ER1 - 2015-11-16 17.26.56_x80702_y18282_class1	Lilija
115	136	1641.5	287.5	1	WV30NH_CD20_100_ER1 - 2015-11-16 17.26.56_x80702_y18282_class1	Lilija
116	136	1676.5	261.5	1	WV30NH_CD20_100_ER1 - 2015-11-16 17.26.56_x80702_y18282_class1	Lilija
117	136	1710.5	336.5	1	WV30NH_CD20_100_ER1 - 2015-11-16 17.26.56_x80702_y18282_class1	Lilija
118	136	1724.5	381.5	1	WV30NH_CD20_100_ER1 - 2015-11-16 17.26.56_x80702_y18282_class1	Lilija
119	136	1707.5	187.5	1	WV30NH_CD20_100_ER1 - 2015-11-16 17.26.56_x80702_y18282_class1	Lilija
120	136	1865.5	383.5	1	WV30NH_CD20_100_ER1 - 2015-11-16 17.26.56_x80702_y18282_class1	Lilija
121	136	1893.5	428.5	1	WV30NH_CD20_100_ER1 - 2015-11-16 17.26.56_x80702_y18282_class1	Lilija
122	136	1876.5	480.5	1	WV30NH_CD20_100_ER1 - 2015-11-16 17.26.56_x80702_y18282_class1	Lilija
123	136	1926.5	505.5	1	WV30NH_CD20_100_ER1 - 2015-11-16 17.26.56_x80702_y18282_class1	Lilija
124	136	1777.5	430.5	1	WV30NH_CD20_100_ER1 - 2015-11-16 17.26.56_x80702_y18282_class1	Lilija
125	136	1849.5	614.5	1	WV30NH_CD20_100_ER1 - 2015-11-16 17.26.56_x80702_y18282_class1	Lilija
126	136	1957.5	630.5	1	WV30NH_CD20_100_ER1 - 2015-11-16 17.26.56_x80702_y18282_class1	Lilija
127	136	1893.5	672.5	1	WV30NH_CD20_100_ER1 - 2015-11-16 17.26.56_x80702_y18282_class1	Lilija
128	136	1882.5	777.5	1	WV30NH_CD20_100_ER1 - 2015-11-16 17.26.56_x80702_y18282_class1	Lilija
129	136	1968.5	830.5	1	WV30NH_CD20_100_ER1 - 2015-11-16 17.26.56_x80702_y18282_class1	Lilija
130	136	1865.5	892.5	1	WV30NH_CD20_100_ER1 - 2015-11-16 17.26.56_x80702_y18282_class1	Lilija
131	136	1865.5	841.5	1	WV30NH_CD20_100_ER1 - 2015-11-16 17.26.56_x80702_y18282_class1	Lilija
132	136	1801.5	849.5	1	WV30NH_CD20_100_ER1 - 2015-11-16 17.26.56_x80702_y18282_class1	Lilija
133	136	1871.5	989.5	1	WV30NH_CD20_100_ER1 - 2015-11-16 17.26.56_x80702_y18282_class1	Lilija
134	136	1923.5	1019.5	1	WV30NH_CD20_100_ER1 - 2015-11-16 17.26.56_x80702_y18282_class1	Lilija
135	136	1915.5	1094.5	1	WV30NH_CD20_100_ER1 - 2015-11-16 17.26.56_x80702_y18282_class1	Lilija
136	136	1881.5	1144.5	1	WV30NH_CD20_100_ER1 - 2015-11-16 17.26.56_x80702_y18282_class1	Lilija
137	136	1857.5	1096.5	1	WV30NH_CD20_100_ER1 - 2015-11-16 17.26.56_x80702_y18282_class1	Lilija
138	136	1985.5	1211.5	1	WV30NH_CD20_100_ER1 - 2015-11-16 17.26.56_x80702_y18282_class1	Lilija
