# Supplementary material for: Robust and accurate quantification of biomarkers of immune cells in lung cancer micro-environment using deep convolutional neural networks
Source: PeerJ. 2019 Apr 10;7:e6335. doi: 10.7717/peerj.6335 (PMC6462181; doi:10.7717/peerj.6335)
Supplement: Supplemental Information 2 — The positions of the positive cells were detected by four independent human observers on at least 64 different validation images. Each csv file stored in the zip archive represents the positive cell count and their position per person and validation image. [file peerj-07-6335-s002.zip › validation-observers/person3/WV30NH_CD20_100_ER1 - 2015-11-16 17.26.56_x90604_y55011_class1.csv]

f_markerId	f_nrOfMarkers	f_x	f_y	l_GTR	i_imagefile	i_subfolder
2	69	1189.5	304.5	1	WV30NH_CD20_100_ER1 - 2015-11-16 17.26.56_x90604_y55011_class1	Lilija
3	69	925.5	154.5	1	WV30NH_CD20_100_ER1 - 2015-11-16 17.26.56_x90604_y55011_class1	Lilija
4	69	243.5	372.5	1	WV30NH_CD20_100_ER1 - 2015-11-16 17.26.56_x90604_y55011_class1	Lilija
5	69	60.5	935.5	1	WV30NH_CD20_100_ER1 - 2015-11-16 17.26.56_x90604_y55011_class1	Lilija
6	69	7.5	1257.5	1	WV30NH_CD20_100_ER1 - 2015-11-16 17.26.56_x90604_y55011_class1	Lilija
7	69	378.5	1047.5	1	WV30NH_CD20_100_ER1 - 2015-11-16 17.26.56_x90604_y55011_class1	Lilija
8	69	409.5	1017.5	1	WV30NH_CD20_100_ER1 - 2015-11-16 17.26.56_x90604_y55011_class1	Lilija
9	69	344.5	1188.5	1	WV30NH_CD20_100_ER1 - 2015-11-16 17.26.56_x90604_y55011_class1	Lilija
10	69	447.5	1277.5	1	WV30NH_CD20_100_ER1 - 2015-11-16 17.26.56_x90604_y55011_class1	Lilija
11	69	447.5	1341.5	1	WV30NH_CD20_100_ER1 - 2015-11-16 17.26.56_x90604_y55011_class1	Lilija
12	69	514.5	1330.5	1	WV30NH_CD20_100_ER1 - 2015-11-16 17.26.56_x90604_y55011_class1	Lilija
13	69	551.5	1285.5	1	WV30NH_CD20_100_ER1 - 2015-11-16 17.26.56_x90604_y55011_class1	Lilija
14	69	630.5	1407.5	1	WV30NH_CD20_100_ER1 - 2015-11-16 17.26.56_x90604_y55011_class1	Lilija
15	69	672.5	1640.5	1	WV30NH_CD20_100_ER1 - 2015-11-16 17.26.56_x90604_y55011_class1	Lilija
17	69	960.5	1771.5	1	WV30NH_CD20_100_ER1 - 2015-11-16 17.26.56_x90604_y55011_class1	Lilija
18	69	931.5	1706.5	1	WV30NH_CD20_100_ER1 - 2015-11-16 17.26.56_x90604_y55011_class1	Lilija
19	69	1093.5	1684.5	1	WV30NH_CD20_100_ER1 - 2015-11-16 17.26.56_x90604_y55011_class1	Lilija
20	69	1346.5	1923.5	1	WV30NH_CD20_100_ER1 - 2015-11-16 17.26.56_x90604_y55011_class1	Lilija
21	69	1002.5	1546.5	1	WV30NH_CD20_100_ER1 - 2015-11-16 17.26.56_x90604_y55011_class1	Lilija
22	69	1000.5	1310.5	1	WV30NH_CD20_100_ER1 - 2015-11-16 17.26.56_x90604_y55011_class1	Lilija
23	69	913.5	1188.5	1	WV30NH_CD20_100_ER1 - 2015-11-16 17.26.56_x90604_y55011_class1	Lilija
24	69	742.5	1179.5	1	WV30NH_CD20_100_ER1 - 2015-11-16 17.26.56_x90604_y55011_class1	Lilija
25	69	708.5	1155.5	1	WV30NH_CD20_100_ER1 - 2015-11-16 17.26.56_x90604_y55011_class1	Lilija
26	69	702.5	1107.5	1	WV30NH_CD20_100_ER1 - 2015-11-16 17.26.56_x90604_y55011_class1	Lilija
27	69	630.5	1043.5	1	WV30NH_CD20_100_ER1 - 2015-11-16 17.26.56_x90604_y55011_class1	Lilija
28	69	575.5	1010.5	1	WV30NH_CD20_100_ER1 - 2015-11-16 17.26.56_x90604_y55011_class1	Lilija
29	69	678.5	1055.5	1	WV30NH_CD20_100_ER1 - 2015-11-16 17.26.56_x90604_y55011_class1	Lilija
30	69	666.5	1016.5	1	WV30NH_CD20_100_ER1 - 2015-11-16 17.26.56_x90604_y55011_class1	Lilija
31	69	695.5	964.5	1	WV30NH_CD20_100_ER1 - 2015-11-16 17.26.56_x90604_y55011_class1	Lilija
32	69	850.5	991.5	1	WV30NH_CD20_100_ER1 - 2015-11-16 17.26.56_x90604_y55011_class1	Lilija
33	69	913.5	1154.5	1	WV30NH_CD20_100_ER1 - 2015-11-16 17.26.56_x90604_y55011_class1	Lilija
34	69	1399.5	1110.5	1	WV30NH_CD20_100_ER1 - 2015-11-16 17.26.56_x90604_y55011_class1	Lilija
35	69	1549.5	1286.5	1	WV30NH_CD20_100_ER1 - 2015-11-16 17.26.56_x90604_y55011_class1	Lilija
36	69	1795.5	1444.5	1	WV30NH_CD20_100_ER1 - 2015-11-16 17.26.56_x90604_y55011_class1	Lilija
37	69	1924.5	1607.5	1	WV30NH_CD20_100_ER1 - 2015-11-16 17.26.56_x90604_y55011_class1	Lilija
38	69	1979.5	1463.5	1	WV30NH_CD20_100_ER1 - 2015-11-16 17.26.56_x90604_y55011_class1	Lilija
39	69	1968.5	1197.5	1	WV30NH_CD20_100_ER1 - 2015-11-16 17.26.56_x90604_y55011_class1	Lilija
40	69	1699.5	963.5	1	WV30NH_CD20_100_ER1 - 2015-11-16 17.26.56_x90604_y55011_class1	Lilija
41	69	1632.5	864.5	1	WV30NH_CD20_100_ER1 - 2015-11-16 17.26.56_x90604_y55011_class1	Lilija
42	69	1754.5	656.5	1	WV30NH_CD20_100_ER1 - 2015-11-16 17.26.56_x90604_y55011_class1	Lilija
43	69	1763.5	688.5	1	WV30NH_CD20_100_ER1 - 2015-11-16 17.26.56_x90604_y55011_class1	Lilija
44	69	1649.5	193.5	1	WV30NH_CD20_100_ER1 - 2015-11-16 17.26.56_x90604_y55011_class1	Lilija
45	69	905.5	516.5	1	WV30NH_CD20_100_ER1 - 2015-11-16 17.26.56_x90604_y55011_class1	Lilija
46	69	850.5	550.5	1	WV30NH_CD20_100_ER1 - 2015-11-16 17.26.56_x90604_y55011_class1	Lilija
47	69	897.5	634.5	1	WV30NH_CD20_100_ER1 - 2015-11-16 17.26.56_x90604_y55011_class1	Lilija
48	69	881.5	666.5	1	WV30NH_CD20_100_ER1 - 2015-11-16 17.26.56_x90604_y55011_class1	Lilija
49	69	881.5	705.5	1	WV30NH_CD20_100_ER1 - 2015-11-16 17.26.56_x90604_y55011_class1	Lilija
50	69	833.5	706.5	1	WV30NH_CD20_100_ER1 - 2015-11-16 17.26.56_x90604_y55011_class1	Lilija
51	69	913.5	742.5	1	WV30NH_CD20_100_ER1 - 2015-11-16 17.26.56_x90604_y55011_class1	Lilija
52	69	767.5	724.5	1	WV30NH_CD20_100_ER1 - 2015-11-16 17.26.56_x90604_y55011_class1	Lilija
53	69	753.5	745.5	1	WV30NH_CD20_100_ER1 - 2015-11-16 17.26.56_x90604_y55011_class1	Lilija
54	69	700.5	816.5	1	WV30NH_CD20_100_ER1 - 2015-11-16 17.26.56_x90604_y55011_class1	Lilija
55	69	637.5	844.5	1	WV30NH_CD20_100_ER1 - 2015-11-16 17.26.56_x90604_y55011_class1	Lilija
56	69	644.5	742.5	1	WV30NH_CD20_100_ER1 - 2015-11-16 17.26.56_x90604_y55011_class1	Lilija
57	69	577.5	720.5	1	WV30NH_CD20_100_ER1 - 2015-11-16 17.26.56_x90604_y55011_class1	Lilija
58	69	537.5	691.5	1	WV30NH_CD20_100_ER1 - 2015-11-16 17.26.56_x90604_y55011_class1	Lilija
59	69	478.5	688.5	1	WV30NH_CD20_100_ER1 - 2015-11-16 17.26.56_x90604_y55011_class1	Lilija
60	69	555.5	658.5	1	WV30NH_CD20_100_ER1 - 2015-11-16 17.26.56_x90604_y55011_class1	Lilija
61	69	606.5	537.5	1	WV30NH_CD20_100_ER1 - 2015-11-16 17.26.56_x90604_y55011_class1	Lilija
62	69	658.5	553.5	1	WV30NH_CD20_100_ER1 - 2015-11-16 17.26.56_x90604_y55011_class1	Lilija
63	69	683.5	578.5	1	WV30NH_CD20_100_ER1 - 2015-11-16 17.26.56_x90604_y55011_class1	Lilija
64	69	745.5	595.5	1	WV30NH_CD20_100_ER1 - 2015-11-16 17.26.56_x90604_y55011_class1	Lilija
65	69	738.5	650.5	1	WV30NH_CD20_100_ER1 - 2015-11-16 17.26.56_x90604_y55011_class1	Lilija
66	69	608.5	669.5	1	WV30NH_CD20_100_ER1 - 2015-11-16 17.26.56_x90604_y55011_class1	Lilija
67	69	708.5	1842.5	1	WV30NH_CD20_100_ER1 - 2015-11-16 17.26.56_x90604_y55011_class1	Lilija
68	69	1396.5	1540.5	1	WV30NH_CD20_100_ER1 - 2015-11-16 17.26.56_x90604_y55011_class1	Lilija
69	69	1468.5	1534.5	1	WV30NH_CD20_100_ER1 - 2015-11-16 17.26.56_x90604_y55011_class1	Lilija
70	69	950.5	503.5	1	WV30NH_CD20_100_ER1 - 2015-11-16 17.26.56_x90604_y55011_class1	Lilija
71	69	616.5	766.5	1	WV30NH_CD20_100_ER1 - 2015-11-16 17.26.56_x90604_y55011_class1	Lilija
