# Supplementary material for: Robust and accurate quantification of biomarkers of immune cells in lung cancer micro-environment using deep convolutional neural networks
Source: PeerJ. 2019 Apr 10;7:e6335. doi: 10.7717/peerj.6335 (PMC6462181; doi:10.7717/peerj.6335)
Supplement: Supplemental Information 2 — The positions of the positive cells were detected by four independent human observers on at least 64 different validation images. Each csv file stored in the zip archive represents the positive cell count and their position per person and validation image. [file peerj-07-6335-s002.zip › validation-observers/person3/WV30NH_CD20_100_ER1 - 2015-11-16 17.26.56_x92184_y56560_class1.csv]

f_markerId	f_nrOfMarkers	f_x	f_y	l_GTR	i_imagefile	i_subfolder
1	70	953.5	803.5	1	WV30NH_CD20_100_ER1 - 2015-11-16 17.26.56_x92184_y56560_class1	Lilija
2	70	1016.5	791.5	1	WV30NH_CD20_100_ER1 - 2015-11-16 17.26.56_x92184_y56560_class1	Lilija
3	70	1017.5	844.5	1	WV30NH_CD20_100_ER1 - 2015-11-16 17.26.56_x92184_y56560_class1	Lilija
4	70	347.5	67.5	1	WV30NH_CD20_100_ER1 - 2015-11-16 17.26.56_x92184_y56560_class1	Lilija
5	70	1474.5	172.5	1	WV30NH_CD20_100_ER1 - 2015-11-16 17.26.56_x92184_y56560_class1	Lilija
6	70	1599.5	436.5	1	WV30NH_CD20_100_ER1 - 2015-11-16 17.26.56_x92184_y56560_class1	Lilija
7	70	1557.5	734.5	1	WV30NH_CD20_100_ER1 - 2015-11-16 17.26.56_x92184_y56560_class1	Lilija
8	70	1501.5	698.5	1	WV30NH_CD20_100_ER1 - 2015-11-16 17.26.56_x92184_y56560_class1	Lilija
9	70	1455.5	758.5	1	WV30NH_CD20_100_ER1 - 2015-11-16 17.26.56_x92184_y56560_class1	Lilija
10	70	1416.5	749.5	1	WV30NH_CD20_100_ER1 - 2015-11-16 17.26.56_x92184_y56560_class1	Lilija
11	70	1763.5	583.5	1	WV30NH_CD20_100_ER1 - 2015-11-16 17.26.56_x92184_y56560_class1	Lilija
12	70	1920.5	1014.5	1	WV30NH_CD20_100_ER1 - 2015-11-16 17.26.56_x92184_y56560_class1	Lilija
13	70	655.5	1590.5	1	WV30NH_CD20_100_ER1 - 2015-11-16 17.26.56_x92184_y56560_class1	Lilija
14	70	641.5	1559.5	1	WV30NH_CD20_100_ER1 - 2015-11-16 17.26.56_x92184_y56560_class1	Lilija
16	70	820.5	1657.5	1	WV30NH_CD20_100_ER1 - 2015-11-16 17.26.56_x92184_y56560_class1	Lilija
17	70	827.5	1679.5	1	WV30NH_CD20_100_ER1 - 2015-11-16 17.26.56_x92184_y56560_class1	Lilija
18	70	847.5	1632.5	1	WV30NH_CD20_100_ER1 - 2015-11-16 17.26.56_x92184_y56560_class1	Lilija
19	70	906.5	1740.5	1	WV30NH_CD20_100_ER1 - 2015-11-16 17.26.56_x92184_y56560_class1	Lilija
20	70	1032.5	1616.5	1	WV30NH_CD20_100_ER1 - 2015-11-16 17.26.56_x92184_y56560_class1	Lilija
21	70	1000.5	1632.5	1	WV30NH_CD20_100_ER1 - 2015-11-16 17.26.56_x92184_y56560_class1	Lilija
22	70	803.5	1609.5	1	WV30NH_CD20_100_ER1 - 2015-11-16 17.26.56_x92184_y56560_class1	Lilija
23	70	608.5	1584.5	1	WV30NH_CD20_100_ER1 - 2015-11-16 17.26.56_x92184_y56560_class1	Lilija
24	70	827.5	1566.5	1	WV30NH_CD20_100_ER1 - 2015-11-16 17.26.56_x92184_y56560_class1	Lilija
25	70	872.5	1534.5	1	WV30NH_CD20_100_ER1 - 2015-11-16 17.26.56_x92184_y56560_class1	Lilija
26	70	864.5	1504.5	1	WV30NH_CD20_100_ER1 - 2015-11-16 17.26.56_x92184_y56560_class1	Lilija
27	70	777.5	1496.5	1	WV30NH_CD20_100_ER1 - 2015-11-16 17.26.56_x92184_y56560_class1	Lilija
28	70	820.5	1430.5	1	WV30NH_CD20_100_ER1 - 2015-11-16 17.26.56_x92184_y56560_class1	Lilija
29	70	861.5	1449.5	1	WV30NH_CD20_100_ER1 - 2015-11-16 17.26.56_x92184_y56560_class1	Lilija
30	70	953.5	1466.5	1	WV30NH_CD20_100_ER1 - 2015-11-16 17.26.56_x92184_y56560_class1	Lilija
31	70	1011.5	1390.5	1	WV30NH_CD20_100_ER1 - 2015-11-16 17.26.56_x92184_y56560_class1	Lilija
32	70	1030.5	1551.5	1	WV30NH_CD20_100_ER1 - 2015-11-16 17.26.56_x92184_y56560_class1	Lilija
33	70	1083.5	1538.5	1	WV30NH_CD20_100_ER1 - 2015-11-16 17.26.56_x92184_y56560_class1	Lilija
34	70	1111.5	1554.5	1	WV30NH_CD20_100_ER1 - 2015-11-16 17.26.56_x92184_y56560_class1	Lilija
35	70	1130.5	1596.5	1	WV30NH_CD20_100_ER1 - 2015-11-16 17.26.56_x92184_y56560_class1	Lilija
36	70	1068.5	1566.5	1	WV30NH_CD20_100_ER1 - 2015-11-16 17.26.56_x92184_y56560_class1	Lilija
37	70	1210.5	1571.5	1	WV30NH_CD20_100_ER1 - 2015-11-16 17.26.56_x92184_y56560_class1	Lilija
38	70	1275.5	1666.5	1	WV30NH_CD20_100_ER1 - 2015-11-16 17.26.56_x92184_y56560_class1	Lilija
39	70	1344.5	1712.5	1	WV30NH_CD20_100_ER1 - 2015-11-16 17.26.56_x92184_y56560_class1	Lilija
40	70	1424.5	1573.5	1	WV30NH_CD20_100_ER1 - 2015-11-16 17.26.56_x92184_y56560_class1	Lilija
41	70	1265.5	1299.5	1	WV30NH_CD20_100_ER1 - 2015-11-16 17.26.56_x92184_y56560_class1	Lilija
42	70	969.5	1258.5	1	WV30NH_CD20_100_ER1 - 2015-11-16 17.26.56_x92184_y56560_class1	Lilija
43	70	886.5	1291.5	1	WV30NH_CD20_100_ER1 - 2015-11-16 17.26.56_x92184_y56560_class1	Lilija
44	70	1246.5	1147.5	1	WV30NH_CD20_100_ER1 - 2015-11-16 17.26.56_x92184_y56560_class1	Lilija
45	70	1305.5	1263.5	1	WV30NH_CD20_100_ER1 - 2015-11-16 17.26.56_x92184_y56560_class1	Lilija
46	70	1236.5	941.5	1	WV30NH_CD20_100_ER1 - 2015-11-16 17.26.56_x92184_y56560_class1	Lilija
47	70	1313.5	1063.5	1	WV30NH_CD20_100_ER1 - 2015-11-16 17.26.56_x92184_y56560_class1	Lilija
49	70	1319.5	835.5	1	WV30NH_CD20_100_ER1 - 2015-11-16 17.26.56_x92184_y56560_class1	Lilija
50	70	1349.5	1021.5	1	WV30NH_CD20_100_ER1 - 2015-11-16 17.26.56_x92184_y56560_class1	Lilija
51	70	1537.5	1205.5	1	WV30NH_CD20_100_ER1 - 2015-11-16 17.26.56_x92184_y56560_class1	Lilija
52	70	1649.5	1218.5	1	WV30NH_CD20_100_ER1 - 2015-11-16 17.26.56_x92184_y56560_class1	Lilija
53	70	1635.5	1293.5	1	WV30NH_CD20_100_ER1 - 2015-11-16 17.26.56_x92184_y56560_class1	Lilija
54	70	1681.5	1519.5	1	WV30NH_CD20_100_ER1 - 2015-11-16 17.26.56_x92184_y56560_class1	Lilija
55	70	1815.5	1327.5	1	WV30NH_CD20_100_ER1 - 2015-11-16 17.26.56_x92184_y56560_class1	Lilija
56	70	1993.5	1376.5	1	WV30NH_CD20_100_ER1 - 2015-11-16 17.26.56_x92184_y56560_class1	Lilija
57	70	1863.5	1216.5	1	WV30NH_CD20_100_ER1 - 2015-11-16 17.26.56_x92184_y56560_class1	Lilija
58	70	1802.5	1135.5	1	WV30NH_CD20_100_ER1 - 2015-11-16 17.26.56_x92184_y56560_class1	Lilija
59	70	1945.5	977.5	1	WV30NH_CD20_100_ER1 - 2015-11-16 17.26.56_x92184_y56560_class1	Lilija
60	70	1457.5	805.5	1	WV30NH_CD20_100_ER1 - 2015-11-16 17.26.56_x92184_y56560_class1	Lilija
61	70	1893.5	1881.5	1	WV30NH_CD20_100_ER1 - 2015-11-16 17.26.56_x92184_y56560_class1	Lilija
62	70	1917.5	1923.5	1	WV30NH_CD20_100_ER1 - 2015-11-16 17.26.56_x92184_y56560_class1	Lilija
63	70	1946.5	1842.5	1	WV30NH_CD20_100_ER1 - 2015-11-16 17.26.56_x92184_y56560_class1	Lilija
64	70	1937.5	1779.5	1	WV30NH_CD20_100_ER1 - 2015-11-16 17.26.56_x92184_y56560_class1	Lilija
65	70	1945.5	1964.5	1	WV30NH_CD20_100_ER1 - 2015-11-16 17.26.56_x92184_y56560_class1	Lilija
66	70	1924.5	1984.5	1	WV30NH_CD20_100_ER1 - 2015-11-16 17.26.56_x92184_y56560_class1	Lilija
67	70	1860.5	1974.5	1	WV30NH_CD20_100_ER1 - 2015-11-16 17.26.56_x92184_y56560_class1	Lilija
68	70	1838.5	1934.5	1	WV30NH_CD20_100_ER1 - 2015-11-16 17.26.56_x92184_y56560_class1	Lilija
69	70	1781.5	1935.5	1	WV30NH_CD20_100_ER1 - 2015-11-16 17.26.56_x92184_y56560_class1	Lilija
70	70	1799.5	1895.5	1	WV30NH_CD20_100_ER1 - 2015-11-16 17.26.56_x92184_y56560_class1	Lilija
71	70	1784.5	1851.5	1	WV30NH_CD20_100_ER1 - 2015-11-16 17.26.56_x92184_y56560_class1	Lilija
72	70	1843.5	1859.5	1	WV30NH_CD20_100_ER1 - 2015-11-16 17.26.56_x92184_y56560_class1	Lilija
