# Supplementary material for: Robust and accurate quantification of biomarkers of immune cells in lung cancer micro-environment using deep convolutional neural networks
Source: PeerJ. 2019 Apr 10;7:e6335. doi: 10.7717/peerj.6335 (PMC6462181; doi:10.7717/peerj.6335)
Supplement: Supplemental Information 2 — The positions of the positive cells were detected by four independent human observers on at least 64 different validation images. Each csv file stored in the zip archive represents the positive cell count and their position per person and validation image. [file peerj-07-6335-s002.zip › validation-observers/person3/WV30NH_CD20_100_ER1 - 2015-11-16 17.26.56_x94960_y20485_class1.csv]

f_markerId	f_nrOfMarkers	f_x	f_y	l_GTR	i_imagefile	i_subfolder
1	151	320.5	464.5	1	WV30NH_CD20_100_ER1 - 2015-11-16 17.26.56_x94960_y20485_class1	Lilija
2	151	603.5	480.5	1	WV30NH_CD20_100_ER1 - 2015-11-16 17.26.56_x94960_y20485_class1	Lilija
3	151	369.5	695.5	1	WV30NH_CD20_100_ER1 - 2015-11-16 17.26.56_x94960_y20485_class1	Lilija
4	151	395.5	745.5	1	WV30NH_CD20_100_ER1 - 2015-11-16 17.26.56_x94960_y20485_class1	Lilija
5	151	561.5	128.5	1	WV30NH_CD20_100_ER1 - 2015-11-16 17.26.56_x94960_y20485_class1	Lilija
6	151	803.5	115.5	1	WV30NH_CD20_100_ER1 - 2015-11-16 17.26.56_x94960_y20485_class1	Lilija
7	151	813.5	34.5	1	WV30NH_CD20_100_ER1 - 2015-11-16 17.26.56_x94960_y20485_class1	Lilija
8	151	835.5	73.5	1	WV30NH_CD20_100_ER1 - 2015-11-16 17.26.56_x94960_y20485_class1	Lilija
10	151	824.5	644.5	1	WV30NH_CD20_100_ER1 - 2015-11-16 17.26.56_x94960_y20485_class1	Lilija
11	151	501.5	756.5	1	WV30NH_CD20_100_ER1 - 2015-11-16 17.26.56_x94960_y20485_class1	Lilija
12	151	567.5	753.5	1	WV30NH_CD20_100_ER1 - 2015-11-16 17.26.56_x94960_y20485_class1	Lilija
13	151	487.5	874.5	1	WV30NH_CD20_100_ER1 - 2015-11-16 17.26.56_x94960_y20485_class1	Lilija
14	151	619.5	1022.5	1	WV30NH_CD20_100_ER1 - 2015-11-16 17.26.56_x94960_y20485_class1	Lilija
15	151	630.5	1060.5	1	WV30NH_CD20_100_ER1 - 2015-11-16 17.26.56_x94960_y20485_class1	Lilija
16	151	90.5	1344.5	1	WV30NH_CD20_100_ER1 - 2015-11-16 17.26.56_x94960_y20485_class1	Lilija
17	151	21.5	1421.5	1	WV30NH_CD20_100_ER1 - 2015-11-16 17.26.56_x94960_y20485_class1	Lilija
19	151	333.5	1508.5	1	WV30NH_CD20_100_ER1 - 2015-11-16 17.26.56_x94960_y20485_class1	Lilija
20	151	334.5	1432.5	1	WV30NH_CD20_100_ER1 - 2015-11-16 17.26.56_x94960_y20485_class1	Lilija
21	151	458.5	1616.5	1	WV30NH_CD20_100_ER1 - 2015-11-16 17.26.56_x94960_y20485_class1	Lilija
22	151	440.5	1679.5	1	WV30NH_CD20_100_ER1 - 2015-11-16 17.26.56_x94960_y20485_class1	Lilija
23	151	369.5	1685.5	1	WV30NH_CD20_100_ER1 - 2015-11-16 17.26.56_x94960_y20485_class1	Lilija
24	151	414.5	1792.5	1	WV30NH_CD20_100_ER1 - 2015-11-16 17.26.56_x94960_y20485_class1	Lilija
25	151	481.5	1807.5	1	WV30NH_CD20_100_ER1 - 2015-11-16 17.26.56_x94960_y20485_class1	Lilija
26	151	389.5	1945.5	1	WV30NH_CD20_100_ER1 - 2015-11-16 17.26.56_x94960_y20485_class1	Lilija
27	151	763.5	1843.5	1	WV30NH_CD20_100_ER1 - 2015-11-16 17.26.56_x94960_y20485_class1	Lilija
28	151	825.5	1787.5	1	WV30NH_CD20_100_ER1 - 2015-11-16 17.26.56_x94960_y20485_class1	Lilija
29	151	795.5	1746.5	1	WV30NH_CD20_100_ER1 - 2015-11-16 17.26.56_x94960_y20485_class1	Lilija
30	151	967.5	1817.5	1	WV30NH_CD20_100_ER1 - 2015-11-16 17.26.56_x94960_y20485_class1	Lilija
31	151	1221.5	1924.5	1	WV30NH_CD20_100_ER1 - 2015-11-16 17.26.56_x94960_y20485_class1	Lilija
32	151	1146.5	1979.5	1	WV30NH_CD20_100_ER1 - 2015-11-16 17.26.56_x94960_y20485_class1	Lilija
33	151	1093.5	1781.5	1	WV30NH_CD20_100_ER1 - 2015-11-16 17.26.56_x94960_y20485_class1	Lilija
34	151	1118.5	1635.5	1	WV30NH_CD20_100_ER1 - 2015-11-16 17.26.56_x94960_y20485_class1	Lilija
35	151	1064.5	1610.5	1	WV30NH_CD20_100_ER1 - 2015-11-16 17.26.56_x94960_y20485_class1	Lilija
36	151	1021.5	1574.5	1	WV30NH_CD20_100_ER1 - 2015-11-16 17.26.56_x94960_y20485_class1	Lilija
37	151	1297.5	1591.5	1	WV30NH_CD20_100_ER1 - 2015-11-16 17.26.56_x94960_y20485_class1	Lilija
38	151	1260.5	1702.5	1	WV30NH_CD20_100_ER1 - 2015-11-16 17.26.56_x94960_y20485_class1	Lilija
39	151	1271.5	1799.5	1	WV30NH_CD20_100_ER1 - 2015-11-16 17.26.56_x94960_y20485_class1	Lilija
40	151	731.5	880.5	1	WV30NH_CD20_100_ER1 - 2015-11-16 17.26.56_x94960_y20485_class1	Lilija
41	151	731.5	1141.5	1	WV30NH_CD20_100_ER1 - 2015-11-16 17.26.56_x94960_y20485_class1	Lilija
42	151	645.5	1275.5	1	WV30NH_CD20_100_ER1 - 2015-11-16 17.26.56_x94960_y20485_class1	Lilija
43	151	1347.5	1968.5	1	WV30NH_CD20_100_ER1 - 2015-11-16 17.26.56_x94960_y20485_class1	Lilija
44	151	1371.5	1881.5	1	WV30NH_CD20_100_ER1 - 2015-11-16 17.26.56_x94960_y20485_class1	Lilija
45	151	1340.5	1909.5	1	WV30NH_CD20_100_ER1 - 2015-11-16 17.26.56_x94960_y20485_class1	Lilija
46	151	1407.5	1926.5	1	WV30NH_CD20_100_ER1 - 2015-11-16 17.26.56_x94960_y20485_class1	Lilija
47	151	1452.5	1948.5	1	WV30NH_CD20_100_ER1 - 2015-11-16 17.26.56_x94960_y20485_class1	Lilija
48	151	1433.5	1890.5	1	WV30NH_CD20_100_ER1 - 2015-11-16 17.26.56_x94960_y20485_class1	Lilija
49	151	1422.5	1799.5	1	WV30NH_CD20_100_ER1 - 2015-11-16 17.26.56_x94960_y20485_class1	Lilija
50	151	1408.5	1767.5	1	WV30NH_CD20_100_ER1 - 2015-11-16 17.26.56_x94960_y20485_class1	Lilija
51	151	1311.5	1715.5	1	WV30NH_CD20_100_ER1 - 2015-11-16 17.26.56_x94960_y20485_class1	Lilija
52	151	1372.5	1706.5	1	WV30NH_CD20_100_ER1 - 2015-11-16 17.26.56_x94960_y20485_class1	Lilija
53	151	1463.5	1704.5	1	WV30NH_CD20_100_ER1 - 2015-11-16 17.26.56_x94960_y20485_class1	Lilija
54	151	1457.5	1752.5	1	WV30NH_CD20_100_ER1 - 2015-11-16 17.26.56_x94960_y20485_class1	Lilija
55	151	1543.5	1774.5	1	WV30NH_CD20_100_ER1 - 2015-11-16 17.26.56_x94960_y20485_class1	Lilija
56	151	1598.5	1909.5	1	WV30NH_CD20_100_ER1 - 2015-11-16 17.26.56_x94960_y20485_class1	Lilija
57	151	1599.5	1954.5	1	WV30NH_CD20_100_ER1 - 2015-11-16 17.26.56_x94960_y20485_class1	Lilija
58	151	1645.5	1935.5	1	WV30NH_CD20_100_ER1 - 2015-11-16 17.26.56_x94960_y20485_class1	Lilija
60	151	1674.5	1862.5	1	WV30NH_CD20_100_ER1 - 2015-11-16 17.26.56_x94960_y20485_class1	Lilija
61	151	1630.5	1859.5	1	WV30NH_CD20_100_ER1 - 2015-11-16 17.26.56_x94960_y20485_class1	Lilija
62	151	1629.5	1706.5	1	WV30NH_CD20_100_ER1 - 2015-11-16 17.26.56_x94960_y20485_class1	Lilija
63	151	1724.5	1871.5	1	WV30NH_CD20_100_ER1 - 2015-11-16 17.26.56_x94960_y20485_class1	Lilija
64	151	1715.5	1909.5	1	WV30NH_CD20_100_ER1 - 2015-11-16 17.26.56_x94960_y20485_class1	Lilija
65	151	1771.5	1932.5	1	WV30NH_CD20_100_ER1 - 2015-11-16 17.26.56_x94960_y20485_class1	Lilija
66	151	1840.5	1929.5	1	WV30NH_CD20_100_ER1 - 2015-11-16 17.26.56_x94960_y20485_class1	Lilija
67	151	1915.5	1907.5	1	WV30NH_CD20_100_ER1 - 2015-11-16 17.26.56_x94960_y20485_class1	Lilija
68	151	1932.5	1856.5	1	WV30NH_CD20_100_ER1 - 2015-11-16 17.26.56_x94960_y20485_class1	Lilija
69	151	1964.5	1840.5	1	WV30NH_CD20_100_ER1 - 2015-11-16 17.26.56_x94960_y20485_class1	Lilija
70	151	1968.5	1881.5	1	WV30NH_CD20_100_ER1 - 2015-11-16 17.26.56_x94960_y20485_class1	Lilija
71	151	1939.5	1793.5	1	WV30NH_CD20_100_ER1 - 2015-11-16 17.26.56_x94960_y20485_class1	Lilija
72	151	1881.5	1848.5	1	WV30NH_CD20_100_ER1 - 2015-11-16 17.26.56_x94960_y20485_class1	Lilija
73	151	1826.5	1806.5	1	WV30NH_CD20_100_ER1 - 2015-11-16 17.26.56_x94960_y20485_class1	Lilija
74	151	1856.5	1726.5	1	WV30NH_CD20_100_ER1 - 2015-11-16 17.26.56_x94960_y20485_class1	Lilija
75	151	1743.5	1713.5	1	WV30NH_CD20_100_ER1 - 2015-11-16 17.26.56_x94960_y20485_class1	Lilija
76	151	1773.5	1676.5	1	WV30NH_CD20_100_ER1 - 2015-11-16 17.26.56_x94960_y20485_class1	Lilija
77	151	1724.5	1607.5	1	WV30NH_CD20_100_ER1 - 2015-11-16 17.26.56_x94960_y20485_class1	Lilija
78	151	1842.5	1580.5	1	WV30NH_CD20_100_ER1 - 2015-11-16 17.26.56_x94960_y20485_class1	Lilija
79	151	1787.5	1510.5	1	WV30NH_CD20_100_ER1 - 2015-11-16 17.26.56_x94960_y20485_class1	Lilija
80	151	1870.5	1516.5	1	WV30NH_CD20_100_ER1 - 2015-11-16 17.26.56_x94960_y20485_class1	Lilija
81	151	1319.5	1485.5	1	WV30NH_CD20_100_ER1 - 2015-11-16 17.26.56_x94960_y20485_class1	Lilija
82	151	997.5	1427.5	1	WV30NH_CD20_100_ER1 - 2015-11-16 17.26.56_x94960_y20485_class1	Lilija
83	151	1017.5	905.5	1	WV30NH_CD20_100_ER1 - 2015-11-16 17.26.56_x94960_y20485_class1	Lilija
84	151	1102.5	830.5	1	WV30NH_CD20_100_ER1 - 2015-11-16 17.26.56_x94960_y20485_class1	Lilija
85	151	1205.5	906.5	1	WV30NH_CD20_100_ER1 - 2015-11-16 17.26.56_x94960_y20485_class1	Lilija
86	151	484.5	575.5	1	WV30NH_CD20_100_ER1 - 2015-11-16 17.26.56_x94960_y20485_class1	Lilija
87	151	831.5	259.5	1	WV30NH_CD20_100_ER1 - 2015-11-16 17.26.56_x94960_y20485_class1	Lilija
88	151	23.5	564.5	1	WV30NH_CD20_100_ER1 - 2015-11-16 17.26.56_x94960_y20485_class1	Lilija
89	151	1044.5	314.5	1	WV30NH_CD20_100_ER1 - 2015-11-16 17.26.56_x94960_y20485_class1	Lilija
90	151	1232.5	526.5	1	WV30NH_CD20_100_ER1 - 2015-11-16 17.26.56_x94960_y20485_class1	Lilija
91	151	1255.5	612.5	1	WV30NH_CD20_100_ER1 - 2015-11-16 17.26.56_x94960_y20485_class1	Lilija
92	151	1346.5	544.5	1	WV30NH_CD20_100_ER1 - 2015-11-16 17.26.56_x94960_y20485_class1	Lilija
93	151	1229.5	337.5	1	WV30NH_CD20_100_ER1 - 2015-11-16 17.26.56_x94960_y20485_class1	Lilija
94	151	1477.5	458.5	1	WV30NH_CD20_100_ER1 - 2015-11-16 17.26.56_x94960_y20485_class1	Lilija
95	151	1462.5	594.5	1	WV30NH_CD20_100_ER1 - 2015-11-16 17.26.56_x94960_y20485_class1	Lilija
96	151	1435.5	689.5	1	WV30NH_CD20_100_ER1 - 2015-11-16 17.26.56_x94960_y20485_class1	Lilija
97	151	1363.5	672.5	1	WV30NH_CD20_100_ER1 - 2015-11-16 17.26.56_x94960_y20485_class1	Lilija
98	151	1324.5	630.5	1	WV30NH_CD20_100_ER1 - 2015-11-16 17.26.56_x94960_y20485_class1	Lilija
99	151	1143.5	516.5	1	WV30NH_CD20_100_ER1 - 2015-11-16 17.26.56_x94960_y20485_class1	Lilija
100	151	1569.5	627.5	1	WV30NH_CD20_100_ER1 - 2015-11-16 17.26.56_x94960_y20485_class1	Lilija
101	151	1620.5	614.5	1	WV30NH_CD20_100_ER1 - 2015-11-16 17.26.56_x94960_y20485_class1	Lilija
102	151	1655.5	592.5	1	WV30NH_CD20_100_ER1 - 2015-11-16 17.26.56_x94960_y20485_class1	Lilija
103	151	1652.5	652.5	1	WV30NH_CD20_100_ER1 - 2015-11-16 17.26.56_x94960_y20485_class1	Lilija
104	151	1616.5	725.5	1	WV30NH_CD20_100_ER1 - 2015-11-16 17.26.56_x94960_y20485_class1	Lilija
105	151	1535.5	736.5	1	WV30NH_CD20_100_ER1 - 2015-11-16 17.26.56_x94960_y20485_class1	Lilija
106	151	1648.5	747.5	1	WV30NH_CD20_100_ER1 - 2015-11-16 17.26.56_x94960_y20485_class1	Lilija
107	151	1630.5	856.5	1	WV30NH_CD20_100_ER1 - 2015-11-16 17.26.56_x94960_y20485_class1	Lilija
108	151	1460.5	1030.5	1	WV30NH_CD20_100_ER1 - 2015-11-16 17.26.56_x94960_y20485_class1	Lilija
109	151	1402.5	1286.5	1	WV30NH_CD20_100_ER1 - 2015-11-16 17.26.56_x94960_y20485_class1	Lilija
110	151	1394.5	1247.5	1	WV30NH_CD20_100_ER1 - 2015-11-16 17.26.56_x94960_y20485_class1	Lilija
111	151	1301.5	1160.5	1	WV30NH_CD20_100_ER1 - 2015-11-16 17.26.56_x94960_y20485_class1	Lilija
112	151	1424.5	1311.5	1	WV30NH_CD20_100_ER1 - 2015-11-16 17.26.56_x94960_y20485_class1	Lilija
113	151	1457.5	1343.5	1	WV30NH_CD20_100_ER1 - 2015-11-16 17.26.56_x94960_y20485_class1	Lilija
114	151	1440.5	1393.5	1	WV30NH_CD20_100_ER1 - 2015-11-16 17.26.56_x94960_y20485_class1	Lilija
115	151	1629.5	1405.5	1	WV30NH_CD20_100_ER1 - 2015-11-16 17.26.56_x94960_y20485_class1	Lilija
116	151	1770.5	1416.5	1	WV30NH_CD20_100_ER1 - 2015-11-16 17.26.56_x94960_y20485_class1	Lilija
117	151	1746.5	1482.5	1	WV30NH_CD20_100_ER1 - 2015-11-16 17.26.56_x94960_y20485_class1	Lilija
118	151	1807.5	1427.5	1	WV30NH_CD20_100_ER1 - 2015-11-16 17.26.56_x94960_y20485_class1	Lilija
119	151	1849.5	1460.5	1	WV30NH_CD20_100_ER1 - 2015-11-16 17.26.56_x94960_y20485_class1	Lilija
120	151	1820.5	1382.5	1	WV30NH_CD20_100_ER1 - 2015-11-16 17.26.56_x94960_y20485_class1	Lilija
121	151	1788.5	1357.5	1	WV30NH_CD20_100_ER1 - 2015-11-16 17.26.56_x94960_y20485_class1	Lilija
122	151	1838.5	1279.5	1	WV30NH_CD20_100_ER1 - 2015-11-16 17.26.56_x94960_y20485_class1	Lilija
123	151	1885.5	1272.5	1	WV30NH_CD20_100_ER1 - 2015-11-16 17.26.56_x94960_y20485_class1	Lilija
124	151	1920.5	1299.5	1	WV30NH_CD20_100_ER1 - 2015-11-16 17.26.56_x94960_y20485_class1	Lilija
126	151	1989.5	1412.5	1	WV30NH_CD20_100_ER1 - 2015-11-16 17.26.56_x94960_y20485_class1	Lilija
127	151	1962.5	1354.5	1	WV30NH_CD20_100_ER1 - 2015-11-16 17.26.56_x94960_y20485_class1	Lilija
128	151	1691.5	1229.5	1	WV30NH_CD20_100_ER1 - 2015-11-16 17.26.56_x94960_y20485_class1	Lilija
129	151	1621.5	1189.5	1	WV30NH_CD20_100_ER1 - 2015-11-16 17.26.56_x94960_y20485_class1	Lilija
130	151	1604.5	1290.5	1	WV30NH_CD20_100_ER1 - 2015-11-16 17.26.56_x94960_y20485_class1	Lilija
131	151	1928.5	1168.5	1	WV30NH_CD20_100_ER1 - 2015-11-16 17.26.56_x94960_y20485_class1	Lilija
132	151	1929.5	1075.5	1	WV30NH_CD20_100_ER1 - 2015-11-16 17.26.56_x94960_y20485_class1	Lilija
133	151	1837.5	1155.5	1	WV30NH_CD20_100_ER1 - 2015-11-16 17.26.56_x94960_y20485_class1	Lilija
134	151	1815.5	1125.5	1	WV30NH_CD20_100_ER1 - 2015-11-16 17.26.56_x94960_y20485_class1	Lilija
135	151	1765.5	1107.5	1	WV30NH_CD20_100_ER1 - 2015-11-16 17.26.56_x94960_y20485_class1	Lilija
136	151	1768.5	1014.5	1	WV30NH_CD20_100_ER1 - 2015-11-16 17.26.56_x94960_y20485_class1	Lilija
137	151	1751.5	960.5	1	WV30NH_CD20_100_ER1 - 2015-11-16 17.26.56_x94960_y20485_class1	Lilija
138	151	1901.5	953.5	1	WV30NH_CD20_100_ER1 - 2015-11-16 17.26.56_x94960_y20485_class1	Lilija
139	151	1960.5	877.5	1	WV30NH_CD20_100_ER1 - 2015-11-16 17.26.56_x94960_y20485_class1	Lilija
140	151	1928.5	600.5	1	WV30NH_CD20_100_ER1 - 2015-11-16 17.26.56_x94960_y20485_class1	Lilija
141	151	1915.5	561.5	1	WV30NH_CD20_100_ER1 - 2015-11-16 17.26.56_x94960_y20485_class1	Lilija
142	151	1901.5	517.5	1	WV30NH_CD20_100_ER1 - 2015-11-16 17.26.56_x94960_y20485_class1	Lilija
143	151	1878.5	642.5	1	WV30NH_CD20_100_ER1 - 2015-11-16 17.26.56_x94960_y20485_class1	Lilija
144	151	1737.5	592.5	1	WV30NH_CD20_100_ER1 - 2015-11-16 17.26.56_x94960_y20485_class1	Lilija
145	151	1605.5	300.5	1	WV30NH_CD20_100_ER1 - 2015-11-16 17.26.56_x94960_y20485_class1	Lilija
146	151	1854.5	315.5	1	WV30NH_CD20_100_ER1 - 2015-11-16 17.26.56_x94960_y20485_class1	Lilija
147	151	1884.5	258.5	1	WV30NH_CD20_100_ER1 - 2015-11-16 17.26.56_x94960_y20485_class1	Lilija
148	151	1964.5	197.5	1	WV30NH_CD20_100_ER1 - 2015-11-16 17.26.56_x94960_y20485_class1	Lilija
149	151	1870.5	131.5	1	WV30NH_CD20_100_ER1 - 2015-11-16 17.26.56_x94960_y20485_class1	Lilija
150	151	1804.5	67.5	1	WV30NH_CD20_100_ER1 - 2015-11-16 17.26.56_x94960_y20485_class1	Lilija
151	151	1749.5	51.5	1	WV30NH_CD20_100_ER1 - 2015-11-16 17.26.56_x94960_y20485_class1	Lilija
152	151	1607.5	64.5	1	WV30NH_CD20_100_ER1 - 2015-11-16 17.26.56_x94960_y20485_class1	Lilija
153	151	1804.5	117.5	1	WV30NH_CD20_100_ER1 - 2015-11-16 17.26.56_x94960_y20485_class1	Lilija
154	151	1884.5	31.5	1	WV30NH_CD20_100_ER1 - 2015-11-16 17.26.56_x94960_y20485_class1	Lilija
155	151	836.5	1058.5	1	WV30NH_CD20_100_ER1 - 2015-11-16 17.26.56_x94960_y20485_class1	Lilija
