# Supplementary material for: Robust and accurate quantification of biomarkers of immune cells in lung cancer micro-environment using deep convolutional neural networks
Source: PeerJ. 2019 Apr 10;7:e6335. doi: 10.7717/peerj.6335 (PMC6462181; doi:10.7717/peerj.6335)
Supplement: Supplemental Information 2 — The positions of the positive cells were detected by four independent human observers on at least 64 different validation images. Each csv file stored in the zip archive represents the positive cell count and their position per person and validation image. [file peerj-07-6335-s002.zip › validation-observers/person3/WV30NH_CD3_100_ER1 - 2015-11-16 14.22.30_x33413_y50476_class1.csv]

f_markerId	f_nrOfMarkers	f_x	f_y	l_GTR	i_imagefile	i_subfolder
1	179	106.5	71.5	1	WV30NH_CD3_100_ER1 - 2015-11-16 14.22.30_x33413_y50476_class1	Lilija
2	179	17.5	448.5	1	WV30NH_CD3_100_ER1 - 2015-11-16 14.22.30_x33413_y50476_class1	Lilija
3	179	37.5	636.5	1	WV30NH_CD3_100_ER1 - 2015-11-16 14.22.30_x33413_y50476_class1	Lilija
4	179	128.5	774.5	1	WV30NH_CD3_100_ER1 - 2015-11-16 14.22.30_x33413_y50476_class1	Lilija
5	179	197.5	727.5	1	WV30NH_CD3_100_ER1 - 2015-11-16 14.22.30_x33413_y50476_class1	Lilija
6	179	229.5	609.5	1	WV30NH_CD3_100_ER1 - 2015-11-16 14.22.30_x33413_y50476_class1	Lilija
7	179	161.5	533.5	1	WV30NH_CD3_100_ER1 - 2015-11-16 14.22.30_x33413_y50476_class1	Lilija
8	179	195.5	470.5	1	WV30NH_CD3_100_ER1 - 2015-11-16 14.22.30_x33413_y50476_class1	Lilija
9	179	217.5	497.5	1	WV30NH_CD3_100_ER1 - 2015-11-16 14.22.30_x33413_y50476_class1	Lilija
10	179	164.5	362.5	1	WV30NH_CD3_100_ER1 - 2015-11-16 14.22.30_x33413_y50476_class1	Lilija
11	179	328.5	591.5	1	WV30NH_CD3_100_ER1 - 2015-11-16 14.22.30_x33413_y50476_class1	Lilija
12	179	204.5	977.5	1	WV30NH_CD3_100_ER1 - 2015-11-16 14.22.30_x33413_y50476_class1	Lilija
13	179	198.5	950.5	1	WV30NH_CD3_100_ER1 - 2015-11-16 14.22.30_x33413_y50476_class1	Lilija
14	179	148.5	964.5	1	WV30NH_CD3_100_ER1 - 2015-11-16 14.22.30_x33413_y50476_class1	Lilija
15	179	178.5	1024.5	1	WV30NH_CD3_100_ER1 - 2015-11-16 14.22.30_x33413_y50476_class1	Lilija
16	179	222.5	1032.5	1	WV30NH_CD3_100_ER1 - 2015-11-16 14.22.30_x33413_y50476_class1	Lilija
17	179	90.5	1050.5	1	WV30NH_CD3_100_ER1 - 2015-11-16 14.22.30_x33413_y50476_class1	Lilija
18	179	115.5	1136.5	1	WV30NH_CD3_100_ER1 - 2015-11-16 14.22.30_x33413_y50476_class1	Lilija
19	179	308.5	1078.5	1	WV30NH_CD3_100_ER1 - 2015-11-16 14.22.30_x33413_y50476_class1	Lilija
20	179	43.5	1541.5	1	WV30NH_CD3_100_ER1 - 2015-11-16 14.22.30_x33413_y50476_class1	Lilija
21	179	3.5	1485.5	1	WV30NH_CD3_100_ER1 - 2015-11-16 14.22.30_x33413_y50476_class1	Lilija
22	179	243.5	1463.5	1	WV30NH_CD3_100_ER1 - 2015-11-16 14.22.30_x33413_y50476_class1	Lilija
23	179	248.5	1351.5	1	WV30NH_CD3_100_ER1 - 2015-11-16 14.22.30_x33413_y50476_class1	Lilija
24	179	204.5	1741.5	1	WV30NH_CD3_100_ER1 - 2015-11-16 14.22.30_x33413_y50476_class1	Lilija
25	179	254.5	1693.5	1	WV30NH_CD3_100_ER1 - 2015-11-16 14.22.30_x33413_y50476_class1	Lilija
26	179	76.5	1920.5	1	WV30NH_CD3_100_ER1 - 2015-11-16 14.22.30_x33413_y50476_class1	Lilija
27	179	197.5	1817.5	1	WV30NH_CD3_100_ER1 - 2015-11-16 14.22.30_x33413_y50476_class1	Lilija
28	179	586.5	1626.5	1	WV30NH_CD3_100_ER1 - 2015-11-16 14.22.30_x33413_y50476_class1	Lilija
29	179	551.5	1698.5	1	WV30NH_CD3_100_ER1 - 2015-11-16 14.22.30_x33413_y50476_class1	Lilija
30	179	511.5	1374.5	1	WV30NH_CD3_100_ER1 - 2015-11-16 14.22.30_x33413_y50476_class1	Lilija
31	179	442.5	1377.5	1	WV30NH_CD3_100_ER1 - 2015-11-16 14.22.30_x33413_y50476_class1	Lilija
32	179	467.5	1329.5	1	WV30NH_CD3_100_ER1 - 2015-11-16 14.22.30_x33413_y50476_class1	Lilija
33	179	480.5	1268.5	1	WV30NH_CD3_100_ER1 - 2015-11-16 14.22.30_x33413_y50476_class1	Lilija
34	179	539.5	1082.5	1	WV30NH_CD3_100_ER1 - 2015-11-16 14.22.30_x33413_y50476_class1	Lilija
35	179	650.5	1255.5	1	WV30NH_CD3_100_ER1 - 2015-11-16 14.22.30_x33413_y50476_class1	Lilija
36	179	630.5	1307.5	1	WV30NH_CD3_100_ER1 - 2015-11-16 14.22.30_x33413_y50476_class1	Lilija
37	179	634.5	1338.5	1	WV30NH_CD3_100_ER1 - 2015-11-16 14.22.30_x33413_y50476_class1	Lilija
38	179	541.5	783.5	1	WV30NH_CD3_100_ER1 - 2015-11-16 14.22.30_x33413_y50476_class1	Lilija
39	179	516.5	556.5	1	WV30NH_CD3_100_ER1 - 2015-11-16 14.22.30_x33413_y50476_class1	Lilija
40	179	492.5	71.5	1	WV30NH_CD3_100_ER1 - 2015-11-16 14.22.30_x33413_y50476_class1	Lilija
41	179	875.5	35.5	1	WV30NH_CD3_100_ER1 - 2015-11-16 14.22.30_x33413_y50476_class1	Lilija
42	179	897.5	461.5	1	WV30NH_CD3_100_ER1 - 2015-11-16 14.22.30_x33413_y50476_class1	Lilija
43	179	903.5	509.5	1	WV30NH_CD3_100_ER1 - 2015-11-16 14.22.30_x33413_y50476_class1	Lilija
44	179	1063.5	308.5	1	WV30NH_CD3_100_ER1 - 2015-11-16 14.22.30_x33413_y50476_class1	Lilija
45	179	1207.5	331.5	1	WV30NH_CD3_100_ER1 - 2015-11-16 14.22.30_x33413_y50476_class1	Lilija
46	179	1175.5	86.5	1	WV30NH_CD3_100_ER1 - 2015-11-16 14.22.30_x33413_y50476_class1	Lilija
47	179	1315.5	56.5	1	WV30NH_CD3_100_ER1 - 2015-11-16 14.22.30_x33413_y50476_class1	Lilija
48	179	1326.5	167.5	1	WV30NH_CD3_100_ER1 - 2015-11-16 14.22.30_x33413_y50476_class1	Lilija
49	179	886.5	681.5	1	WV30NH_CD3_100_ER1 - 2015-11-16 14.22.30_x33413_y50476_class1	Lilija
50	179	908.5	683.5	1	WV30NH_CD3_100_ER1 - 2015-11-16 14.22.30_x33413_y50476_class1	Lilija
51	179	774.5	1046.5	1	WV30NH_CD3_100_ER1 - 2015-11-16 14.22.30_x33413_y50476_class1	Lilija
52	179	800.5	1405.5	1	WV30NH_CD3_100_ER1 - 2015-11-16 14.22.30_x33413_y50476_class1	Lilija
53	179	886.5	1327.5	1	WV30NH_CD3_100_ER1 - 2015-11-16 14.22.30_x33413_y50476_class1	Lilija
54	179	902.5	1380.5	1	WV30NH_CD3_100_ER1 - 2015-11-16 14.22.30_x33413_y50476_class1	Lilija
55	179	925.5	1252.5	1	WV30NH_CD3_100_ER1 - 2015-11-16 14.22.30_x33413_y50476_class1	Lilija
56	179	961.5	1268.5	1	WV30NH_CD3_100_ER1 - 2015-11-16 14.22.30_x33413_y50476_class1	Lilija
57	179	1019.5	1241.5	1	WV30NH_CD3_100_ER1 - 2015-11-16 14.22.30_x33413_y50476_class1	Lilija
58	179	1102.5	1238.5	1	WV30NH_CD3_100_ER1 - 2015-11-16 14.22.30_x33413_y50476_class1	Lilija
59	179	1036.5	1100.5	1	WV30NH_CD3_100_ER1 - 2015-11-16 14.22.30_x33413_y50476_class1	Lilija
60	179	1013.5	1091.5	1	WV30NH_CD3_100_ER1 - 2015-11-16 14.22.30_x33413_y50476_class1	Lilija
61	179	1021.5	1016.5	1	WV30NH_CD3_100_ER1 - 2015-11-16 14.22.30_x33413_y50476_class1	Lilija
62	179	1139.5	1354.5	1	WV30NH_CD3_100_ER1 - 2015-11-16 14.22.30_x33413_y50476_class1	Lilija
63	179	1028.5	1360.5	1	WV30NH_CD3_100_ER1 - 2015-11-16 14.22.30_x33413_y50476_class1	Lilija
64	179	1028.5	1687.5	1	WV30NH_CD3_100_ER1 - 2015-11-16 14.22.30_x33413_y50476_class1	Lilija
65	179	1133.5	1666.5	1	WV30NH_CD3_100_ER1 - 2015-11-16 14.22.30_x33413_y50476_class1	Lilija
66	179	1166.5	1770.5	1	WV30NH_CD3_100_ER1 - 2015-11-16 14.22.30_x33413_y50476_class1	Lilija
67	179	1210.5	1868.5	1	WV30NH_CD3_100_ER1 - 2015-11-16 14.22.30_x33413_y50476_class1	Lilija
68	179	1324.5	1741.5	1	WV30NH_CD3_100_ER1 - 2015-11-16 14.22.30_x33413_y50476_class1	Lilija
69	179	1363.5	1862.5	1	WV30NH_CD3_100_ER1 - 2015-11-16 14.22.30_x33413_y50476_class1	Lilija
70	179	1268.5	1659.5	1	WV30NH_CD3_100_ER1 - 2015-11-16 14.22.30_x33413_y50476_class1	Lilija
71	179	1476.5	1720.5	1	WV30NH_CD3_100_ER1 - 2015-11-16 14.22.30_x33413_y50476_class1	Lilija
72	179	1513.5	1737.5	1	WV30NH_CD3_100_ER1 - 2015-11-16 14.22.30_x33413_y50476_class1	Lilija
73	179	1543.5	1768.5	1	WV30NH_CD3_100_ER1 - 2015-11-16 14.22.30_x33413_y50476_class1	Lilija
74	179	1824.5	1904.5	1	WV30NH_CD3_100_ER1 - 2015-11-16 14.22.30_x33413_y50476_class1	Lilija
75	179	1754.5	1834.5	1	WV30NH_CD3_100_ER1 - 2015-11-16 14.22.30_x33413_y50476_class1	Lilija
76	179	1762.5	1931.5	1	WV30NH_CD3_100_ER1 - 2015-11-16 14.22.30_x33413_y50476_class1	Lilija
77	179	1824.5	1962.5	1	WV30NH_CD3_100_ER1 - 2015-11-16 14.22.30_x33413_y50476_class1	Lilija
78	179	1884.5	1888.5	1	WV30NH_CD3_100_ER1 - 2015-11-16 14.22.30_x33413_y50476_class1	Lilija
79	179	1965.5	1971.5	1	WV30NH_CD3_100_ER1 - 2015-11-16 14.22.30_x33413_y50476_class1	Lilija
80	179	1978.5	1895.5	1	WV30NH_CD3_100_ER1 - 2015-11-16 14.22.30_x33413_y50476_class1	Lilija
81	179	1848.5	1790.5	1	WV30NH_CD3_100_ER1 - 2015-11-16 14.22.30_x33413_y50476_class1	Lilija
82	179	1579.5	106.5	1	WV30NH_CD3_100_ER1 - 2015-11-16 14.22.30_x33413_y50476_class1	Lilija
83	179	1532.5	284.5	1	WV30NH_CD3_100_ER1 - 2015-11-16 14.22.30_x33413_y50476_class1	Lilija
84	179	1499.5	351.5	1	WV30NH_CD3_100_ER1 - 2015-11-16 14.22.30_x33413_y50476_class1	Lilija
85	179	1443.5	318.5	1	WV30NH_CD3_100_ER1 - 2015-11-16 14.22.30_x33413_y50476_class1	Lilija
86	179	1404.5	295.5	1	WV30NH_CD3_100_ER1 - 2015-11-16 14.22.30_x33413_y50476_class1	Lilija
87	179	1346.5	345.5	1	WV30NH_CD3_100_ER1 - 2015-11-16 14.22.30_x33413_y50476_class1	Lilija
88	179	1438.5	472.5	1	WV30NH_CD3_100_ER1 - 2015-11-16 14.22.30_x33413_y50476_class1	Lilija
89	179	1463.5	456.5	1	WV30NH_CD3_100_ER1 - 2015-11-16 14.22.30_x33413_y50476_class1	Lilija
90	179	1476.5	480.5	1	WV30NH_CD3_100_ER1 - 2015-11-16 14.22.30_x33413_y50476_class1	Lilija
91	179	1412.5	526.5	1	WV30NH_CD3_100_ER1 - 2015-11-16 14.22.30_x33413_y50476_class1	Lilija
92	179	1421.5	551.5	1	WV30NH_CD3_100_ER1 - 2015-11-16 14.22.30_x33413_y50476_class1	Lilija
93	179	1354.5	522.5	1	WV30NH_CD3_100_ER1 - 2015-11-16 14.22.30_x33413_y50476_class1	Lilija
94	179	1376.5	505.5	1	WV30NH_CD3_100_ER1 - 2015-11-16 14.22.30_x33413_y50476_class1	Lilija
95	179	1388.5	708.5	1	WV30NH_CD3_100_ER1 - 2015-11-16 14.22.30_x33413_y50476_class1	Lilija
96	179	1455.5	803.5	1	WV30NH_CD3_100_ER1 - 2015-11-16 14.22.30_x33413_y50476_class1	Lilija
97	179	1471.5	863.5	1	WV30NH_CD3_100_ER1 - 2015-11-16 14.22.30_x33413_y50476_class1	Lilija
98	179	1491.5	913.5	1	WV30NH_CD3_100_ER1 - 2015-11-16 14.22.30_x33413_y50476_class1	Lilija
99	179	1374.5	853.5	1	WV30NH_CD3_100_ER1 - 2015-11-16 14.22.30_x33413_y50476_class1	Lilija
100	179	1215.5	881.5	1	WV30NH_CD3_100_ER1 - 2015-11-16 14.22.30_x33413_y50476_class1	Lilija
101	179	1311.5	1102.5	1	WV30NH_CD3_100_ER1 - 2015-11-16 14.22.30_x33413_y50476_class1	Lilija
102	179	1321.5	1050.5	1	WV30NH_CD3_100_ER1 - 2015-11-16 14.22.30_x33413_y50476_class1	Lilija
103	179	1390.5	1033.5	1	WV30NH_CD3_100_ER1 - 2015-11-16 14.22.30_x33413_y50476_class1	Lilija
104	179	1394.5	985.5	1	WV30NH_CD3_100_ER1 - 2015-11-16 14.22.30_x33413_y50476_class1	Lilija
105	179	1418.5	1102.5	1	WV30NH_CD3_100_ER1 - 2015-11-16 14.22.30_x33413_y50476_class1	Lilija
106	179	1412.5	1163.5	1	WV30NH_CD3_100_ER1 - 2015-11-16 14.22.30_x33413_y50476_class1	Lilija
107	179	1366.5	1197.5	1	WV30NH_CD3_100_ER1 - 2015-11-16 14.22.30_x33413_y50476_class1	Lilija
108	179	1338.5	1189.5	1	WV30NH_CD3_100_ER1 - 2015-11-16 14.22.30_x33413_y50476_class1	Lilija
109	179	1250.5	1308.5	1	WV30NH_CD3_100_ER1 - 2015-11-16 14.22.30_x33413_y50476_class1	Lilija
110	179	1230.5	1338.5	1	WV30NH_CD3_100_ER1 - 2015-11-16 14.22.30_x33413_y50476_class1	Lilija
111	179	1371.5	1430.5	1	WV30NH_CD3_100_ER1 - 2015-11-16 14.22.30_x33413_y50476_class1	Lilija
112	179	1404.5	1443.5	1	WV30NH_CD3_100_ER1 - 2015-11-16 14.22.30_x33413_y50476_class1	Lilija
113	179	1387.5	1247.5	1	WV30NH_CD3_100_ER1 - 2015-11-16 14.22.30_x33413_y50476_class1	Lilija
114	179	1426.5	1285.5	1	WV30NH_CD3_100_ER1 - 2015-11-16 14.22.30_x33413_y50476_class1	Lilija
115	179	1491.5	1260.5	1	WV30NH_CD3_100_ER1 - 2015-11-16 14.22.30_x33413_y50476_class1	Lilija
116	179	1538.5	1358.5	1	WV30NH_CD3_100_ER1 - 2015-11-16 14.22.30_x33413_y50476_class1	Lilija
117	179	1566.5	1438.5	1	WV30NH_CD3_100_ER1 - 2015-11-16 14.22.30_x33413_y50476_class1	Lilija
118	179	1593.5	1401.5	1	WV30NH_CD3_100_ER1 - 2015-11-16 14.22.30_x33413_y50476_class1	Lilija
119	179	1635.5	1427.5	1	WV30NH_CD3_100_ER1 - 2015-11-16 14.22.30_x33413_y50476_class1	Lilija
120	179	1637.5	1457.5	1	WV30NH_CD3_100_ER1 - 2015-11-16 14.22.30_x33413_y50476_class1	Lilija
121	179	1679.5	1452.5	1	WV30NH_CD3_100_ER1 - 2015-11-16 14.22.30_x33413_y50476_class1	Lilija
122	179	1698.5	1488.5	1	WV30NH_CD3_100_ER1 - 2015-11-16 14.22.30_x33413_y50476_class1	Lilija
123	179	1696.5	1524.5	1	WV30NH_CD3_100_ER1 - 2015-11-16 14.22.30_x33413_y50476_class1	Lilija
124	179	1634.5	1518.5	1	WV30NH_CD3_100_ER1 - 2015-11-16 14.22.30_x33413_y50476_class1	Lilija
125	179	1632.5	1627.5	1	WV30NH_CD3_100_ER1 - 2015-11-16 14.22.30_x33413_y50476_class1	Lilija
126	179	1577.5	1674.5	1	WV30NH_CD3_100_ER1 - 2015-11-16 14.22.30_x33413_y50476_class1	Lilija
127	179	1510.5	1534.5	1	WV30NH_CD3_100_ER1 - 2015-11-16 14.22.30_x33413_y50476_class1	Lilija
128	179	1654.5	1716.5	1	WV30NH_CD3_100_ER1 - 2015-11-16 14.22.30_x33413_y50476_class1	Lilija
129	179	1740.5	1771.5	1	WV30NH_CD3_100_ER1 - 2015-11-16 14.22.30_x33413_y50476_class1	Lilija
130	179	1731.5	1740.5	1	WV30NH_CD3_100_ER1 - 2015-11-16 14.22.30_x33413_y50476_class1	Lilija
131	179	1702.5	1410.5	1	WV30NH_CD3_100_ER1 - 2015-11-16 14.22.30_x33413_y50476_class1	Lilija
132	179	1741.5	1382.5	1	WV30NH_CD3_100_ER1 - 2015-11-16 14.22.30_x33413_y50476_class1	Lilija
133	179	1732.5	1343.5	1	WV30NH_CD3_100_ER1 - 2015-11-16 14.22.30_x33413_y50476_class1	Lilija
134	179	1687.5	1362.5	1	WV30NH_CD3_100_ER1 - 2015-11-16 14.22.30_x33413_y50476_class1	Lilija
135	179	1665.5	1341.5	1	WV30NH_CD3_100_ER1 - 2015-11-16 14.22.30_x33413_y50476_class1	Lilija
136	179	1641.5	1296.5	1	WV30NH_CD3_100_ER1 - 2015-11-16 14.22.30_x33413_y50476_class1	Lilija
137	179	1646.5	1258.5	1	WV30NH_CD3_100_ER1 - 2015-11-16 14.22.30_x33413_y50476_class1	Lilija
138	179	1691.5	1243.5	1	WV30NH_CD3_100_ER1 - 2015-11-16 14.22.30_x33413_y50476_class1	Lilija
139	179	1590.5	1263.5	1	WV30NH_CD3_100_ER1 - 2015-11-16 14.22.30_x33413_y50476_class1	Lilija
140	179	1580.5	1152.5	1	WV30NH_CD3_100_ER1 - 2015-11-16 14.22.30_x33413_y50476_class1	Lilija
141	179	1513.5	1005.5	1	WV30NH_CD3_100_ER1 - 2015-11-16 14.22.30_x33413_y50476_class1	Lilija
142	179	1432.5	1007.5	1	WV30NH_CD3_100_ER1 - 2015-11-16 14.22.30_x33413_y50476_class1	Lilija
143	179	1688.5	1055.5	1	WV30NH_CD3_100_ER1 - 2015-11-16 14.22.30_x33413_y50476_class1	Lilija
144	179	1709.5	1021.5	1	WV30NH_CD3_100_ER1 - 2015-11-16 14.22.30_x33413_y50476_class1	Lilija
145	179	1746.5	982.5	1	WV30NH_CD3_100_ER1 - 2015-11-16 14.22.30_x33413_y50476_class1	Lilija
146	179	1846.5	1160.5	1	WV30NH_CD3_100_ER1 - 2015-11-16 14.22.30_x33413_y50476_class1	Lilija
147	179	1879.5	1135.5	1	WV30NH_CD3_100_ER1 - 2015-11-16 14.22.30_x33413_y50476_class1	Lilija
148	179	1870.5	1021.5	1	WV30NH_CD3_100_ER1 - 2015-11-16 14.22.30_x33413_y50476_class1	Lilija
149	179	1863.5	960.5	1	WV30NH_CD3_100_ER1 - 2015-11-16 14.22.30_x33413_y50476_class1	Lilija
150	179	1870.5	897.5	1	WV30NH_CD3_100_ER1 - 2015-11-16 14.22.30_x33413_y50476_class1	Lilija
151	179	1657.5	892.5	1	WV30NH_CD3_100_ER1 - 2015-11-16 14.22.30_x33413_y50476_class1	Lilija
152	179	1587.5	919.5	1	WV30NH_CD3_100_ER1 - 2015-11-16 14.22.30_x33413_y50476_class1	Lilija
153	179	1588.5	390.5	1	WV30NH_CD3_100_ER1 - 2015-11-16 14.22.30_x33413_y50476_class1	Lilija
154	179	1598.5	356.5	1	WV30NH_CD3_100_ER1 - 2015-11-16 14.22.30_x33413_y50476_class1	Lilija
155	179	1551.5	423.5	1	WV30NH_CD3_100_ER1 - 2015-11-16 14.22.30_x33413_y50476_class1	Lilija
156	179	1516.5	447.5	1	WV30NH_CD3_100_ER1 - 2015-11-16 14.22.30_x33413_y50476_class1	Lilija
157	179	1599.5	483.5	1	WV30NH_CD3_100_ER1 - 2015-11-16 14.22.30_x33413_y50476_class1	Lilija
158	179	1637.5	434.5	1	WV30NH_CD3_100_ER1 - 2015-11-16 14.22.30_x33413_y50476_class1	Lilija
159	179	1648.5	491.5	1	WV30NH_CD3_100_ER1 - 2015-11-16 14.22.30_x33413_y50476_class1	Lilija
160	179	1621.5	522.5	1	WV30NH_CD3_100_ER1 - 2015-11-16 14.22.30_x33413_y50476_class1	Lilija
161	179	1691.5	562.5	1	WV30NH_CD3_100_ER1 - 2015-11-16 14.22.30_x33413_y50476_class1	Lilija
162	179	1601.5	595.5	1	WV30NH_CD3_100_ER1 - 2015-11-16 14.22.30_x33413_y50476_class1	Lilija
163	179	1552.5	672.5	1	WV30NH_CD3_100_ER1 - 2015-11-16 14.22.30_x33413_y50476_class1	Lilija
164	179	1618.5	759.5	1	WV30NH_CD3_100_ER1 - 2015-11-16 14.22.30_x33413_y50476_class1	Lilija
165	179	1641.5	713.5	1	WV30NH_CD3_100_ER1 - 2015-11-16 14.22.30_x33413_y50476_class1	Lilija
166	179	1454.5	592.5	1	WV30NH_CD3_100_ER1 - 2015-11-16 14.22.30_x33413_y50476_class1	Lilija
167	179	1718.5	836.5	1	WV30NH_CD3_100_ER1 - 2015-11-16 14.22.30_x33413_y50476_class1	Lilija
168	179	1765.5	794.5	1	WV30NH_CD3_100_ER1 - 2015-11-16 14.22.30_x33413_y50476_class1	Lilija
169	179	1741.5	686.5	1	WV30NH_CD3_100_ER1 - 2015-11-16 14.22.30_x33413_y50476_class1	Lilija
170	179	1771.5	677.5	1	WV30NH_CD3_100_ER1 - 2015-11-16 14.22.30_x33413_y50476_class1	Lilija
171	179	1718.5	641.5	1	WV30NH_CD3_100_ER1 - 2015-11-16 14.22.30_x33413_y50476_class1	Lilija
172	179	1790.5	600.5	1	WV30NH_CD3_100_ER1 - 2015-11-16 14.22.30_x33413_y50476_class1	Lilija
173	179	1715.5	495.5	1	WV30NH_CD3_100_ER1 - 2015-11-16 14.22.30_x33413_y50476_class1	Lilija
174	179	1715.5	417.5	1	WV30NH_CD3_100_ER1 - 2015-11-16 14.22.30_x33413_y50476_class1	Lilija
175	179	1666.5	270.5	1	WV30NH_CD3_100_ER1 - 2015-11-16 14.22.30_x33413_y50476_class1	Lilija
176	179	1860.5	304.5	1	WV30NH_CD3_100_ER1 - 2015-11-16 14.22.30_x33413_y50476_class1	Lilija
177	179	1878.5	467.5	1	WV30NH_CD3_100_ER1 - 2015-11-16 14.22.30_x33413_y50476_class1	Lilija
178	179	1923.5	508.5	1	WV30NH_CD3_100_ER1 - 2015-11-16 14.22.30_x33413_y50476_class1	Lilija
179	179	1920.5	978.5	1	WV30NH_CD3_100_ER1 - 2015-11-16 14.22.30_x33413_y50476_class1	Lilija
