# Supplementary material for: Robust and accurate quantification of biomarkers of immune cells in lung cancer micro-environment using deep convolutional neural networks
Source: PeerJ. 2019 Apr 10;7:e6335. doi: 10.7717/peerj.6335 (PMC6462181; doi:10.7717/peerj.6335)
Supplement: Supplemental Information 2 — The positions of the positive cells were detected by four independent human observers on at least 64 different validation images. Each csv file stored in the zip archive represents the positive cell count and their position per person and validation image. [file peerj-07-6335-s002.zip › validation-observers/person3/WV30NH_CD3_100_ER1 - 2015-11-16 14.22.30_x40213_y66231_class1.csv]

f_markerId	f_nrOfMarkers	f_x	f_y	l_GTR	i_imagefile	i_subfolder
1	288	18.5	153.5	1	WV30NH_CD3_100_ER1 - 2015-11-16 14.22.30_x40213_y66231_class1	Lilija
2	288	12.5	50.5	1	WV30NH_CD3_100_ER1 - 2015-11-16 14.22.30_x40213_y66231_class1	Lilija
3	288	48.5	562.5	1	WV30NH_CD3_100_ER1 - 2015-11-16 14.22.30_x40213_y66231_class1	Lilija
5	288	115.5	484.5	1	WV30NH_CD3_100_ER1 - 2015-11-16 14.22.30_x40213_y66231_class1	Lilija
6	288	79.5	631.5	1	WV30NH_CD3_100_ER1 - 2015-11-16 14.22.30_x40213_y66231_class1	Lilija
7	288	201.5	753.5	1	WV30NH_CD3_100_ER1 - 2015-11-16 14.22.30_x40213_y66231_class1	Lilija
8	288	125.5	906.5	1	WV30NH_CD3_100_ER1 - 2015-11-16 14.22.30_x40213_y66231_class1	Lilija
9	288	232.5	930.5	1	WV30NH_CD3_100_ER1 - 2015-11-16 14.22.30_x40213_y66231_class1	Lilija
10	288	738.5	1798.5	1	WV30NH_CD3_100_ER1 - 2015-11-16 14.22.30_x40213_y66231_class1	Lilija
11	288	625.5	1629.5	1	WV30NH_CD3_100_ER1 - 2015-11-16 14.22.30_x40213_y66231_class1	Lilija
12	288	631.5	1491.5	1	WV30NH_CD3_100_ER1 - 2015-11-16 14.22.30_x40213_y66231_class1	Lilija
13	288	652.5	1454.5	1	WV30NH_CD3_100_ER1 - 2015-11-16 14.22.30_x40213_y66231_class1	Lilija
14	288	655.5	1415.5	1	WV30NH_CD3_100_ER1 - 2015-11-16 14.22.30_x40213_y66231_class1	Lilija
15	288	689.5	1357.5	1	WV30NH_CD3_100_ER1 - 2015-11-16 14.22.30_x40213_y66231_class1	Lilija
16	288	308.5	1383.5	1	WV30NH_CD3_100_ER1 - 2015-11-16 14.22.30_x40213_y66231_class1	Lilija
17	288	561.5	1746.5	1	WV30NH_CD3_100_ER1 - 2015-11-16 14.22.30_x40213_y66231_class1	Lilija
18	288	214.5	637.5	1	WV30NH_CD3_100_ER1 - 2015-11-16 14.22.30_x40213_y66231_class1	Lilija
19	288	253.5	717.5	1	WV30NH_CD3_100_ER1 - 2015-11-16 14.22.30_x40213_y66231_class1	Lilija
20	288	373.5	777.5	1	WV30NH_CD3_100_ER1 - 2015-11-16 14.22.30_x40213_y66231_class1	Lilija
21	288	379.5	724.5	1	WV30NH_CD3_100_ER1 - 2015-11-16 14.22.30_x40213_y66231_class1	Lilija
22	288	340.5	440.5	1	WV30NH_CD3_100_ER1 - 2015-11-16 14.22.30_x40213_y66231_class1	Lilija
23	288	440.5	375.5	1	WV30NH_CD3_100_ER1 - 2015-11-16 14.22.30_x40213_y66231_class1	Lilija
24	288	448.5	15.5	1	WV30NH_CD3_100_ER1 - 2015-11-16 14.22.30_x40213_y66231_class1	Lilija
25	288	434.5	95.5	1	WV30NH_CD3_100_ER1 - 2015-11-16 14.22.30_x40213_y66231_class1	Lilija
26	288	434.5	167.5	1	WV30NH_CD3_100_ER1 - 2015-11-16 14.22.30_x40213_y66231_class1	Lilija
27	288	606.5	78.5	1	WV30NH_CD3_100_ER1 - 2015-11-16 14.22.30_x40213_y66231_class1	Lilija
28	288	533.5	21.5	1	WV30NH_CD3_100_ER1 - 2015-11-16 14.22.30_x40213_y66231_class1	Lilija
29	288	494.5	547.5	1	WV30NH_CD3_100_ER1 - 2015-11-16 14.22.30_x40213_y66231_class1	Lilija
30	288	608.5	666.5	1	WV30NH_CD3_100_ER1 - 2015-11-16 14.22.30_x40213_y66231_class1	Lilija
31	288	569.5	692.5	1	WV30NH_CD3_100_ER1 - 2015-11-16 14.22.30_x40213_y66231_class1	Lilija
32	288	592.5	736.5	1	WV30NH_CD3_100_ER1 - 2015-11-16 14.22.30_x40213_y66231_class1	Lilija
33	288	431.5	741.5	1	WV30NH_CD3_100_ER1 - 2015-11-16 14.22.30_x40213_y66231_class1	Lilija
34	288	534.5	800.5	1	WV30NH_CD3_100_ER1 - 2015-11-16 14.22.30_x40213_y66231_class1	Lilija
35	288	548.5	836.5	1	WV30NH_CD3_100_ER1 - 2015-11-16 14.22.30_x40213_y66231_class1	Lilija
36	288	562.5	956.5	1	WV30NH_CD3_100_ER1 - 2015-11-16 14.22.30_x40213_y66231_class1	Lilija
37	288	591.5	833.5	1	WV30NH_CD3_100_ER1 - 2015-11-16 14.22.30_x40213_y66231_class1	Lilija
38	288	633.5	905.5	1	WV30NH_CD3_100_ER1 - 2015-11-16 14.22.30_x40213_y66231_class1	Lilija
39	288	678.5	985.5	1	WV30NH_CD3_100_ER1 - 2015-11-16 14.22.30_x40213_y66231_class1	Lilija
40	288	724.5	933.5	1	WV30NH_CD3_100_ER1 - 2015-11-16 14.22.30_x40213_y66231_class1	Lilija
41	288	650.5	849.5	1	WV30NH_CD3_100_ER1 - 2015-11-16 14.22.30_x40213_y66231_class1	Lilija
43	288	653.5	752.5	1	WV30NH_CD3_100_ER1 - 2015-11-16 14.22.30_x40213_y66231_class1	Lilija
45	288	641.5	783.5	1	WV30NH_CD3_100_ER1 - 2015-11-16 14.22.30_x40213_y66231_class1	Lilija
46	288	711.5	774.5	1	WV30NH_CD3_100_ER1 - 2015-11-16 14.22.30_x40213_y66231_class1	Lilija
47	288	869.5	1388.5	1	WV30NH_CD3_100_ER1 - 2015-11-16 14.22.30_x40213_y66231_class1	Lilija
48	288	844.5	1352.5	1	WV30NH_CD3_100_ER1 - 2015-11-16 14.22.30_x40213_y66231_class1	Lilija
49	288	778.5	1321.5	1	WV30NH_CD3_100_ER1 - 2015-11-16 14.22.30_x40213_y66231_class1	Lilija
50	288	827.5	1308.5	1	WV30NH_CD3_100_ER1 - 2015-11-16 14.22.30_x40213_y66231_class1	Lilija
51	288	831.5	1271.5	1	WV30NH_CD3_100_ER1 - 2015-11-16 14.22.30_x40213_y66231_class1	Lilija
52	288	842.5	1233.5	1	WV30NH_CD3_100_ER1 - 2015-11-16 14.22.30_x40213_y66231_class1	Lilija
53	288	841.5	1191.5	1	WV30NH_CD3_100_ER1 - 2015-11-16 14.22.30_x40213_y66231_class1	Lilija
54	288	814.5	1147.5	1	WV30NH_CD3_100_ER1 - 2015-11-16 14.22.30_x40213_y66231_class1	Lilija
55	288	839.5	1105.5	1	WV30NH_CD3_100_ER1 - 2015-11-16 14.22.30_x40213_y66231_class1	Lilija
56	288	833.5	1061.5	1	WV30NH_CD3_100_ER1 - 2015-11-16 14.22.30_x40213_y66231_class1	Lilija
57	288	831.5	1008.5	1	WV30NH_CD3_100_ER1 - 2015-11-16 14.22.30_x40213_y66231_class1	Lilija
58	288	827.5	967.5	1	WV30NH_CD3_100_ER1 - 2015-11-16 14.22.30_x40213_y66231_class1	Lilija
59	288	847.5	878.5	1	WV30NH_CD3_100_ER1 - 2015-11-16 14.22.30_x40213_y66231_class1	Lilija
60	288	911.5	784.5	1	WV30NH_CD3_100_ER1 - 2015-11-16 14.22.30_x40213_y66231_class1	Lilija
61	288	805.5	594.5	1	WV30NH_CD3_100_ER1 - 2015-11-16 14.22.30_x40213_y66231_class1	Lilija
62	288	689.5	500.5	1	WV30NH_CD3_100_ER1 - 2015-11-16 14.22.30_x40213_y66231_class1	Lilija
63	288	573.5	566.5	1	WV30NH_CD3_100_ER1 - 2015-11-16 14.22.30_x40213_y66231_class1	Lilija
64	288	810.5	461.5	1	WV30NH_CD3_100_ER1 - 2015-11-16 14.22.30_x40213_y66231_class1	Lilija
65	288	916.5	395.5	1	WV30NH_CD3_100_ER1 - 2015-11-16 14.22.30_x40213_y66231_class1	Lilija
66	288	1013.5	394.5	1	WV30NH_CD3_100_ER1 - 2015-11-16 14.22.30_x40213_y66231_class1	Lilija
67	288	1150.5	281.5	1	WV30NH_CD3_100_ER1 - 2015-11-16 14.22.30_x40213_y66231_class1	Lilija
68	288	1146.5	467.5	1	WV30NH_CD3_100_ER1 - 2015-11-16 14.22.30_x40213_y66231_class1	Lilija
69	288	1075.5	577.5	1	WV30NH_CD3_100_ER1 - 2015-11-16 14.22.30_x40213_y66231_class1	Lilija
70	288	800.5	1948.5	1	WV30NH_CD3_100_ER1 - 2015-11-16 14.22.30_x40213_y66231_class1	Lilija
71	288	996.5	1982.5	1	WV30NH_CD3_100_ER1 - 2015-11-16 14.22.30_x40213_y66231_class1	Lilija
72	288	1053.5	1979.5	1	WV30NH_CD3_100_ER1 - 2015-11-16 14.22.30_x40213_y66231_class1	Lilija
73	288	925.5	1802.5	1	WV30NH_CD3_100_ER1 - 2015-11-16 14.22.30_x40213_y66231_class1	Lilija
74	288	960.5	1751.5	1	WV30NH_CD3_100_ER1 - 2015-11-16 14.22.30_x40213_y66231_class1	Lilija
75	288	924.5	1659.5	1	WV30NH_CD3_100_ER1 - 2015-11-16 14.22.30_x40213_y66231_class1	Lilija
76	288	902.5	1548.5	1	WV30NH_CD3_100_ER1 - 2015-11-16 14.22.30_x40213_y66231_class1	Lilija
77	288	935.5	1571.5	1	WV30NH_CD3_100_ER1 - 2015-11-16 14.22.30_x40213_y66231_class1	Lilija
78	288	991.5	1596.5	1	WV30NH_CD3_100_ER1 - 2015-11-16 14.22.30_x40213_y66231_class1	Lilija
79	288	1039.5	1602.5	1	WV30NH_CD3_100_ER1 - 2015-11-16 14.22.30_x40213_y66231_class1	Lilija
80	288	1061.5	1637.5	1	WV30NH_CD3_100_ER1 - 2015-11-16 14.22.30_x40213_y66231_class1	Lilija
81	288	1007.5	1679.5	1	WV30NH_CD3_100_ER1 - 2015-11-16 14.22.30_x40213_y66231_class1	Lilija
82	288	1038.5	1671.5	1	WV30NH_CD3_100_ER1 - 2015-11-16 14.22.30_x40213_y66231_class1	Lilija
83	288	1052.5	1713.5	1	WV30NH_CD3_100_ER1 - 2015-11-16 14.22.30_x40213_y66231_class1	Lilija
84	288	1116.5	1729.5	1	WV30NH_CD3_100_ER1 - 2015-11-16 14.22.30_x40213_y66231_class1	Lilija
85	288	1108.5	1696.5	1	WV30NH_CD3_100_ER1 - 2015-11-16 14.22.30_x40213_y66231_class1	Lilija
86	288	1060.5	1799.5	1	WV30NH_CD3_100_ER1 - 2015-11-16 14.22.30_x40213_y66231_class1	Lilija
87	288	1088.5	1813.5	1	WV30NH_CD3_100_ER1 - 2015-11-16 14.22.30_x40213_y66231_class1	Lilija
88	288	1207.5	1962.5	1	WV30NH_CD3_100_ER1 - 2015-11-16 14.22.30_x40213_y66231_class1	Lilija
89	288	1058.5	1923.5	1	WV30NH_CD3_100_ER1 - 2015-11-16 14.22.30_x40213_y66231_class1	Lilija
90	288	1280.5	1813.5	1	WV30NH_CD3_100_ER1 - 2015-11-16 14.22.30_x40213_y66231_class1	Lilija
91	288	1241.5	1768.5	1	WV30NH_CD3_100_ER1 - 2015-11-16 14.22.30_x40213_y66231_class1	Lilija
92	288	1360.5	1793.5	1	WV30NH_CD3_100_ER1 - 2015-11-16 14.22.30_x40213_y66231_class1	Lilija
93	288	1307.5	1871.5	1	WV30NH_CD3_100_ER1 - 2015-11-16 14.22.30_x40213_y66231_class1	Lilija
94	288	1385.5	1881.5	1	WV30NH_CD3_100_ER1 - 2015-11-16 14.22.30_x40213_y66231_class1	Lilija
95	288	1413.5	1763.5	1	WV30NH_CD3_100_ER1 - 2015-11-16 14.22.30_x40213_y66231_class1	Lilija
96	288	1480.5	1954.5	1	WV30NH_CD3_100_ER1 - 2015-11-16 14.22.30_x40213_y66231_class1	Lilija
97	288	1512.5	1931.5	1	WV30NH_CD3_100_ER1 - 2015-11-16 14.22.30_x40213_y66231_class1	Lilija
98	288	1674.5	1954.5	1	WV30NH_CD3_100_ER1 - 2015-11-16 14.22.30_x40213_y66231_class1	Lilija
99	288	1712.5	1979.5	1	WV30NH_CD3_100_ER1 - 2015-11-16 14.22.30_x40213_y66231_class1	Lilija
100	288	1799.5	1974.5	1	WV30NH_CD3_100_ER1 - 2015-11-16 14.22.30_x40213_y66231_class1	Lilija
101	288	1917.5	1865.5	1	WV30NH_CD3_100_ER1 - 2015-11-16 14.22.30_x40213_y66231_class1	Lilija
103	288	1781.5	1870.5	1	WV30NH_CD3_100_ER1 - 2015-11-16 14.22.30_x40213_y66231_class1	Lilija
104	288	1949.5	1904.5	1	WV30NH_CD3_100_ER1 - 2015-11-16 14.22.30_x40213_y66231_class1	Lilija
105	288	1890.5	1860.5	1	WV30NH_CD3_100_ER1 - 2015-11-16 14.22.30_x40213_y66231_class1	Lilija
106	288	1949.5	1848.5	1	WV30NH_CD3_100_ER1 - 2015-11-16 14.22.30_x40213_y66231_class1	Lilija
107	288	1909.5	1918.5	1	WV30NH_CD3_100_ER1 - 2015-11-16 14.22.30_x40213_y66231_class1	Lilija
108	288	1878.5	1965.5	1	WV30NH_CD3_100_ER1 - 2015-11-16 14.22.30_x40213_y66231_class1	Lilija
109	288	1906.5	1962.5	1	WV30NH_CD3_100_ER1 - 2015-11-16 14.22.30_x40213_y66231_class1	Lilija
110	288	1956.5	1751.5	1	WV30NH_CD3_100_ER1 - 2015-11-16 14.22.30_x40213_y66231_class1	Lilija
111	288	1876.5	1721.5	1	WV30NH_CD3_100_ER1 - 2015-11-16 14.22.30_x40213_y66231_class1	Lilija
112	288	1893.5	1660.5	1	WV30NH_CD3_100_ER1 - 2015-11-16 14.22.30_x40213_y66231_class1	Lilija
113	288	1934.5	1620.5	1	WV30NH_CD3_100_ER1 - 2015-11-16 14.22.30_x40213_y66231_class1	Lilija
114	288	1967.5	1677.5	1	WV30NH_CD3_100_ER1 - 2015-11-16 14.22.30_x40213_y66231_class1	Lilija
115	288	1982.5	1613.5	1	WV30NH_CD3_100_ER1 - 2015-11-16 14.22.30_x40213_y66231_class1	Lilija
116	288	1931.5	1543.5	1	WV30NH_CD3_100_ER1 - 2015-11-16 14.22.30_x40213_y66231_class1	Lilija
117	288	1970.5	1498.5	1	WV30NH_CD3_100_ER1 - 2015-11-16 14.22.30_x40213_y66231_class1	Lilija
118	288	1974.5	1438.5	1	WV30NH_CD3_100_ER1 - 2015-11-16 14.22.30_x40213_y66231_class1	Lilija
119	288	1878.5	1480.5	1	WV30NH_CD3_100_ER1 - 2015-11-16 14.22.30_x40213_y66231_class1	Lilija
120	288	1823.5	1432.5	1	WV30NH_CD3_100_ER1 - 2015-11-16 14.22.30_x40213_y66231_class1	Lilija
121	288	1892.5	1418.5	1	WV30NH_CD3_100_ER1 - 2015-11-16 14.22.30_x40213_y66231_class1	Lilija
122	288	1838.5	1380.5	1	WV30NH_CD3_100_ER1 - 2015-11-16 14.22.30_x40213_y66231_class1	Lilija
123	288	1781.5	1369.5	1	WV30NH_CD3_100_ER1 - 2015-11-16 14.22.30_x40213_y66231_class1	Lilija
124	288	1865.5	1293.5	1	WV30NH_CD3_100_ER1 - 2015-11-16 14.22.30_x40213_y66231_class1	Lilija
125	288	1901.5	1282.5	1	WV30NH_CD3_100_ER1 - 2015-11-16 14.22.30_x40213_y66231_class1	Lilija
126	288	1913.5	1327.5	1	WV30NH_CD3_100_ER1 - 2015-11-16 14.22.30_x40213_y66231_class1	Lilija
127	288	1949.5	1099.5	1	WV30NH_CD3_100_ER1 - 2015-11-16 14.22.30_x40213_y66231_class1	Lilija
128	288	1949.5	1057.5	1	WV30NH_CD3_100_ER1 - 2015-11-16 14.22.30_x40213_y66231_class1	Lilija
129	288	1796.5	863.5	1	WV30NH_CD3_100_ER1 - 2015-11-16 14.22.30_x40213_y66231_class1	Lilija
130	288	1787.5	656.5	1	WV30NH_CD3_100_ER1 - 2015-11-16 14.22.30_x40213_y66231_class1	Lilija
131	288	1937.5	578.5	1	WV30NH_CD3_100_ER1 - 2015-11-16 14.22.30_x40213_y66231_class1	Lilija
132	288	1968.5	727.5	1	WV30NH_CD3_100_ER1 - 2015-11-16 14.22.30_x40213_y66231_class1	Lilija
133	288	1834.5	420.5	1	WV30NH_CD3_100_ER1 - 2015-11-16 14.22.30_x40213_y66231_class1	Lilija
134	288	1871.5	444.5	1	WV30NH_CD3_100_ER1 - 2015-11-16 14.22.30_x40213_y66231_class1	Lilija
135	288	1529.5	318.5	1	WV30NH_CD3_100_ER1 - 2015-11-16 14.22.30_x40213_y66231_class1	Lilija
136	288	1343.5	29.5	1	WV30NH_CD3_100_ER1 - 2015-11-16 14.22.30_x40213_y66231_class1	Lilija
138	288	1460.5	70.5	1	WV30NH_CD3_100_ER1 - 2015-11-16 14.22.30_x40213_y66231_class1	Lilija
139	288	1390.5	50.5	1	WV30NH_CD3_100_ER1 - 2015-11-16 14.22.30_x40213_y66231_class1	Lilija
140	288	1565.5	50.5	1	WV30NH_CD3_100_ER1 - 2015-11-16 14.22.30_x40213_y66231_class1	Lilija
141	288	1746.5	142.5	1	WV30NH_CD3_100_ER1 - 2015-11-16 14.22.30_x40213_y66231_class1	Lilija
142	288	1832.5	140.5	1	WV30NH_CD3_100_ER1 - 2015-11-16 14.22.30_x40213_y66231_class1	Lilija
143	288	1904.5	115.5	1	WV30NH_CD3_100_ER1 - 2015-11-16 14.22.30_x40213_y66231_class1	Lilija
144	288	1846.5	60.5	1	WV30NH_CD3_100_ER1 - 2015-11-16 14.22.30_x40213_y66231_class1	Lilija
145	288	1862.5	20.5	1	WV30NH_CD3_100_ER1 - 2015-11-16 14.22.30_x40213_y66231_class1	Lilija
146	288	1574.5	695.5	1	WV30NH_CD3_100_ER1 - 2015-11-16 14.22.30_x40213_y66231_class1	Lilija
147	288	1591.5	741.5	1	WV30NH_CD3_100_ER1 - 2015-11-16 14.22.30_x40213_y66231_class1	Lilija
148	288	1630.5	744.5	1	WV30NH_CD3_100_ER1 - 2015-11-16 14.22.30_x40213_y66231_class1	Lilija
149	288	1534.5	838.5	1	WV30NH_CD3_100_ER1 - 2015-11-16 14.22.30_x40213_y66231_class1	Lilija
150	288	1427.5	836.5	1	WV30NH_CD3_100_ER1 - 2015-11-16 14.22.30_x40213_y66231_class1	Lilija
151	288	1393.5	813.5	1	WV30NH_CD3_100_ER1 - 2015-11-16 14.22.30_x40213_y66231_class1	Lilija
152	288	1407.5	786.5	1	WV30NH_CD3_100_ER1 - 2015-11-16 14.22.30_x40213_y66231_class1	Lilija
153	288	1305.5	825.5	1	WV30NH_CD3_100_ER1 - 2015-11-16 14.22.30_x40213_y66231_class1	Lilija
154	288	1327.5	611.5	1	WV30NH_CD3_100_ER1 - 2015-11-16 14.22.30_x40213_y66231_class1	Lilija
155	288	1222.5	627.5	1	WV30NH_CD3_100_ER1 - 2015-11-16 14.22.30_x40213_y66231_class1	Lilija
156	288	1150.5	637.5	1	WV30NH_CD3_100_ER1 - 2015-11-16 14.22.30_x40213_y66231_class1	Lilija
157	288	974.5	770.5	1	WV30NH_CD3_100_ER1 - 2015-11-16 14.22.30_x40213_y66231_class1	Lilija
159	288	975.5	731.5	1	WV30NH_CD3_100_ER1 - 2015-11-16 14.22.30_x40213_y66231_class1	Lilija
160	288	1011.5	724.5	1	WV30NH_CD3_100_ER1 - 2015-11-16 14.22.30_x40213_y66231_class1	Lilija
161	288	1016.5	764.5	1	WV30NH_CD3_100_ER1 - 2015-11-16 14.22.30_x40213_y66231_class1	Lilija
162	288	899.5	656.5	1	WV30NH_CD3_100_ER1 - 2015-11-16 14.22.30_x40213_y66231_class1	Lilija
163	288	1094.5	789.5	1	WV30NH_CD3_100_ER1 - 2015-11-16 14.22.30_x40213_y66231_class1	Lilija
164	288	978.5	894.5	1	WV30NH_CD3_100_ER1 - 2015-11-16 14.22.30_x40213_y66231_class1	Lilija
165	288	1024.5	900.5	1	WV30NH_CD3_100_ER1 - 2015-11-16 14.22.30_x40213_y66231_class1	Lilija
166	288	902.5	908.5	1	WV30NH_CD3_100_ER1 - 2015-11-16 14.22.30_x40213_y66231_class1	Lilija
167	288	883.5	867.5	1	WV30NH_CD3_100_ER1 - 2015-11-16 14.22.30_x40213_y66231_class1	Lilija
168	288	877.5	985.5	1	WV30NH_CD3_100_ER1 - 2015-11-16 14.22.30_x40213_y66231_class1	Lilija
169	288	911.5	974.5	1	WV30NH_CD3_100_ER1 - 2015-11-16 14.22.30_x40213_y66231_class1	Lilija
170	288	941.5	974.5	1	WV30NH_CD3_100_ER1 - 2015-11-16 14.22.30_x40213_y66231_class1	Lilija
171	288	999.5	1011.5	1	WV30NH_CD3_100_ER1 - 2015-11-16 14.22.30_x40213_y66231_class1	Lilija
172	288	961.5	1028.5	1	WV30NH_CD3_100_ER1 - 2015-11-16 14.22.30_x40213_y66231_class1	Lilija
173	288	916.5	1072.5	1	WV30NH_CD3_100_ER1 - 2015-11-16 14.22.30_x40213_y66231_class1	Lilija
174	288	1050.5	1022.5	1	WV30NH_CD3_100_ER1 - 2015-11-16 14.22.30_x40213_y66231_class1	Lilija
175	288	872.5	1047.5	1	WV30NH_CD3_100_ER1 - 2015-11-16 14.22.30_x40213_y66231_class1	Lilija
176	288	914.5	1107.5	1	WV30NH_CD3_100_ER1 - 2015-11-16 14.22.30_x40213_y66231_class1	Lilija
177	288	916.5	1154.5	1	WV30NH_CD3_100_ER1 - 2015-11-16 14.22.30_x40213_y66231_class1	Lilija
178	288	891.5	1183.5	1	WV30NH_CD3_100_ER1 - 2015-11-16 14.22.30_x40213_y66231_class1	Lilija
179	288	953.5	1168.5	1	WV30NH_CD3_100_ER1 - 2015-11-16 14.22.30_x40213_y66231_class1	Lilija
180	288	914.5	1211.5	1	WV30NH_CD3_100_ER1 - 2015-11-16 14.22.30_x40213_y66231_class1	Lilija
181	288	924.5	1235.5	1	WV30NH_CD3_100_ER1 - 2015-11-16 14.22.30_x40213_y66231_class1	Lilija
182	288	883.5	1351.5	1	WV30NH_CD3_100_ER1 - 2015-11-16 14.22.30_x40213_y66231_class1	Lilija
183	288	942.5	1391.5	1	WV30NH_CD3_100_ER1 - 2015-11-16 14.22.30_x40213_y66231_class1	Lilija
184	288	1021.5	1408.5	1	WV30NH_CD3_100_ER1 - 2015-11-16 14.22.30_x40213_y66231_class1	Lilija
185	288	974.5	1308.5	1	WV30NH_CD3_100_ER1 - 2015-11-16 14.22.30_x40213_y66231_class1	Lilija
186	288	1016.5	1225.5	1	WV30NH_CD3_100_ER1 - 2015-11-16 14.22.30_x40213_y66231_class1	Lilija
187	288	1043.5	1191.5	1	WV30NH_CD3_100_ER1 - 2015-11-16 14.22.30_x40213_y66231_class1	Lilija
188	288	1008.5	1163.5	1	WV30NH_CD3_100_ER1 - 2015-11-16 14.22.30_x40213_y66231_class1	Lilija
189	288	1028.5	1116.5	1	WV30NH_CD3_100_ER1 - 2015-11-16 14.22.30_x40213_y66231_class1	Lilija
190	288	1097.5	1164.5	1	WV30NH_CD3_100_ER1 - 2015-11-16 14.22.30_x40213_y66231_class1	Lilija
191	288	1141.5	1160.5	1	WV30NH_CD3_100_ER1 - 2015-11-16 14.22.30_x40213_y66231_class1	Lilija
192	288	1114.5	1224.5	1	WV30NH_CD3_100_ER1 - 2015-11-16 14.22.30_x40213_y66231_class1	Lilija
193	288	1163.5	1215.5	1	WV30NH_CD3_100_ER1 - 2015-11-16 14.22.30_x40213_y66231_class1	Lilija
194	288	1129.5	1260.5	1	WV30NH_CD3_100_ER1 - 2015-11-16 14.22.30_x40213_y66231_class1	Lilija
195	288	1103.5	1280.5	1	WV30NH_CD3_100_ER1 - 2015-11-16 14.22.30_x40213_y66231_class1	Lilija
196	288	1050.5	1316.5	1	WV30NH_CD3_100_ER1 - 2015-11-16 14.22.30_x40213_y66231_class1	Lilija
197	288	1078.5	1388.5	1	WV30NH_CD3_100_ER1 - 2015-11-16 14.22.30_x40213_y66231_class1	Lilija
198	288	1118.5	1380.5	1	WV30NH_CD3_100_ER1 - 2015-11-16 14.22.30_x40213_y66231_class1	Lilija
199	288	1082.5	1430.5	1	WV30NH_CD3_100_ER1 - 2015-11-16 14.22.30_x40213_y66231_class1	Lilija
200	288	1121.5	1458.5	1	WV30NH_CD3_100_ER1 - 2015-11-16 14.22.30_x40213_y66231_class1	Lilija
201	288	1055.5	1488.5	1	WV30NH_CD3_100_ER1 - 2015-11-16 14.22.30_x40213_y66231_class1	Lilija
202	288	999.5	1562.5	1	WV30NH_CD3_100_ER1 - 2015-11-16 14.22.30_x40213_y66231_class1	Lilija
203	288	1166.5	1451.5	1	WV30NH_CD3_100_ER1 - 2015-11-16 14.22.30_x40213_y66231_class1	Lilija
204	288	1191.5	1357.5	1	WV30NH_CD3_100_ER1 - 2015-11-16 14.22.30_x40213_y66231_class1	Lilija
205	288	1208.5	1512.5	1	WV30NH_CD3_100_ER1 - 2015-11-16 14.22.30_x40213_y66231_class1	Lilija
206	288	1330.5	1440.5	1	WV30NH_CD3_100_ER1 - 2015-11-16 14.22.30_x40213_y66231_class1	Lilija
207	288	1329.5	1471.5	1	WV30NH_CD3_100_ER1 - 2015-11-16 14.22.30_x40213_y66231_class1	Lilija
208	288	1296.5	1568.5	1	WV30NH_CD3_100_ER1 - 2015-11-16 14.22.30_x40213_y66231_class1	Lilija
209	288	1297.5	1615.5	1	WV30NH_CD3_100_ER1 - 2015-11-16 14.22.30_x40213_y66231_class1	Lilija
210	288	1358.5	1609.5	1	WV30NH_CD3_100_ER1 - 2015-11-16 14.22.30_x40213_y66231_class1	Lilija
211	288	1388.5	1698.5	1	WV30NH_CD3_100_ER1 - 2015-11-16 14.22.30_x40213_y66231_class1	Lilija
212	288	1429.5	1601.5	1	WV30NH_CD3_100_ER1 - 2015-11-16 14.22.30_x40213_y66231_class1	Lilija
213	288	1482.5	1635.5	1	WV30NH_CD3_100_ER1 - 2015-11-16 14.22.30_x40213_y66231_class1	Lilija
214	288	1502.5	1693.5	1	WV30NH_CD3_100_ER1 - 2015-11-16 14.22.30_x40213_y66231_class1	Lilija
215	288	1466.5	1599.5	1	WV30NH_CD3_100_ER1 - 2015-11-16 14.22.30_x40213_y66231_class1	Lilija
216	288	1524.5	1549.5	1	WV30NH_CD3_100_ER1 - 2015-11-16 14.22.30_x40213_y66231_class1	Lilija
217	288	1543.5	1534.5	1	WV30NH_CD3_100_ER1 - 2015-11-16 14.22.30_x40213_y66231_class1	Lilija
218	288	1580.5	1587.5	1	WV30NH_CD3_100_ER1 - 2015-11-16 14.22.30_x40213_y66231_class1	Lilija
219	288	1596.5	1538.5	1	WV30NH_CD3_100_ER1 - 2015-11-16 14.22.30_x40213_y66231_class1	Lilija
222	288	1643.5	1532.5	1	WV30NH_CD3_100_ER1 - 2015-11-16 14.22.30_x40213_y66231_class1	Lilija
223	288	1626.5	1587.5	1	WV30NH_CD3_100_ER1 - 2015-11-16 14.22.30_x40213_y66231_class1	Lilija
224	288	1757.5	1585.5	1	WV30NH_CD3_100_ER1 - 2015-11-16 14.22.30_x40213_y66231_class1	Lilija
225	288	1771.5	1513.5	1	WV30NH_CD3_100_ER1 - 2015-11-16 14.22.30_x40213_y66231_class1	Lilija
226	288	1698.5	1462.5	1	WV30NH_CD3_100_ER1 - 2015-11-16 14.22.30_x40213_y66231_class1	Lilija
227	288	1727.5	1448.5	1	WV30NH_CD3_100_ER1 - 2015-11-16 14.22.30_x40213_y66231_class1	Lilija
228	288	1141.5	910.5	1	WV30NH_CD3_100_ER1 - 2015-11-16 14.22.30_x40213_y66231_class1	Lilija
229	288	1133.5	942.5	1	WV30NH_CD3_100_ER1 - 2015-11-16 14.22.30_x40213_y66231_class1	Lilija
230	288	1118.5	964.5	1	WV30NH_CD3_100_ER1 - 2015-11-16 14.22.30_x40213_y66231_class1	Lilija
231	288	1183.5	911.5	1	WV30NH_CD3_100_ER1 - 2015-11-16 14.22.30_x40213_y66231_class1	Lilija
232	288	1193.5	974.5	1	WV30NH_CD3_100_ER1 - 2015-11-16 14.22.30_x40213_y66231_class1	Lilija
233	288	1139.5	1017.5	1	WV30NH_CD3_100_ER1 - 2015-11-16 14.22.30_x40213_y66231_class1	Lilija
234	288	1160.5	1043.5	1	WV30NH_CD3_100_ER1 - 2015-11-16 14.22.30_x40213_y66231_class1	Lilija
235	288	1204.5	1052.5	1	WV30NH_CD3_100_ER1 - 2015-11-16 14.22.30_x40213_y66231_class1	Lilija
236	288	1150.5	1074.5	1	WV30NH_CD3_100_ER1 - 2015-11-16 14.22.30_x40213_y66231_class1	Lilija
237	288	1133.5	1050.5	1	WV30NH_CD3_100_ER1 - 2015-11-16 14.22.30_x40213_y66231_class1	Lilija
238	288	1154.5	1111.5	1	WV30NH_CD3_100_ER1 - 2015-11-16 14.22.30_x40213_y66231_class1	Lilija
239	288	1233.5	1122.5	1	WV30NH_CD3_100_ER1 - 2015-11-16 14.22.30_x40213_y66231_class1	Lilija
240	288	1232.5	1078.5	1	WV30NH_CD3_100_ER1 - 2015-11-16 14.22.30_x40213_y66231_class1	Lilija
241	288	1268.5	1080.5	1	WV30NH_CD3_100_ER1 - 2015-11-16 14.22.30_x40213_y66231_class1	Lilija
243	288	1232.5	955.5	1	WV30NH_CD3_100_ER1 - 2015-11-16 14.22.30_x40213_y66231_class1	Lilija
244	288	1244.5	1000.5	1	WV30NH_CD3_100_ER1 - 2015-11-16 14.22.30_x40213_y66231_class1	Lilija
245	288	1235.5	930.5	1	WV30NH_CD3_100_ER1 - 2015-11-16 14.22.30_x40213_y66231_class1	Lilija
246	288	1286.5	935.5	1	WV30NH_CD3_100_ER1 - 2015-11-16 14.22.30_x40213_y66231_class1	Lilija
247	288	1257.5	1215.5	1	WV30NH_CD3_100_ER1 - 2015-11-16 14.22.30_x40213_y66231_class1	Lilija
250	288	1307.5	1016.5	1	WV30NH_CD3_100_ER1 - 2015-11-16 14.22.30_x40213_y66231_class1	Lilija
252	288	1412.5	1033.5	1	WV30NH_CD3_100_ER1 - 2015-11-16 14.22.30_x40213_y66231_class1	Lilija
253	288	1437.5	1013.5	1	WV30NH_CD3_100_ER1 - 2015-11-16 14.22.30_x40213_y66231_class1	Lilija
254	288	1485.5	1024.5	1	WV30NH_CD3_100_ER1 - 2015-11-16 14.22.30_x40213_y66231_class1	Lilija
255	288	1476.5	969.5	1	WV30NH_CD3_100_ER1 - 2015-11-16 14.22.30_x40213_y66231_class1	Lilija
256	288	1466.5	938.5	1	WV30NH_CD3_100_ER1 - 2015-11-16 14.22.30_x40213_y66231_class1	Lilija
257	288	1393.5	889.5	1	WV30NH_CD3_100_ER1 - 2015-11-16 14.22.30_x40213_y66231_class1	Lilija
258	288	1382.5	961.5	1	WV30NH_CD3_100_ER1 - 2015-11-16 14.22.30_x40213_y66231_class1	Lilija
259	288	1335.5	1053.5	1	WV30NH_CD3_100_ER1 - 2015-11-16 14.22.30_x40213_y66231_class1	Lilija
260	288	1343.5	1019.5	1	WV30NH_CD3_100_ER1 - 2015-11-16 14.22.30_x40213_y66231_class1	Lilija
261	288	1326.5	994.5	1	WV30NH_CD3_100_ER1 - 2015-11-16 14.22.30_x40213_y66231_class1	Lilija
262	288	1322.5	1163.5	1	WV30NH_CD3_100_ER1 - 2015-11-16 14.22.30_x40213_y66231_class1	Lilija
263	288	1330.5	1202.5	1	WV30NH_CD3_100_ER1 - 2015-11-16 14.22.30_x40213_y66231_class1	Lilija
264	288	1360.5	1154.5	1	WV30NH_CD3_100_ER1 - 2015-11-16 14.22.30_x40213_y66231_class1	Lilija
265	288	1371.5	1216.5	1	WV30NH_CD3_100_ER1 - 2015-11-16 14.22.30_x40213_y66231_class1	Lilija
266	288	1285.5	1204.5	1	WV30NH_CD3_100_ER1 - 2015-11-16 14.22.30_x40213_y66231_class1	Lilija
267	288	1257.5	1183.5	1	WV30NH_CD3_100_ER1 - 2015-11-16 14.22.30_x40213_y66231_class1	Lilija
268	288	1236.5	1230.5	1	WV30NH_CD3_100_ER1 - 2015-11-16 14.22.30_x40213_y66231_class1	Lilija
269	288	1240.5	1266.5	1	WV30NH_CD3_100_ER1 - 2015-11-16 14.22.30_x40213_y66231_class1	Lilija
270	288	1254.5	1316.5	1	WV30NH_CD3_100_ER1 - 2015-11-16 14.22.30_x40213_y66231_class1	Lilija
271	288	1307.5	1316.5	1	WV30NH_CD3_100_ER1 - 2015-11-16 14.22.30_x40213_y66231_class1	Lilija
272	288	1268.5	1347.5	1	WV30NH_CD3_100_ER1 - 2015-11-16 14.22.30_x40213_y66231_class1	Lilija
273	288	1302.5	1362.5	1	WV30NH_CD3_100_ER1 - 2015-11-16 14.22.30_x40213_y66231_class1	Lilija
274	288	1341.5	1346.5	1	WV30NH_CD3_100_ER1 - 2015-11-16 14.22.30_x40213_y66231_class1	Lilija
275	288	1385.5	1365.5	1	WV30NH_CD3_100_ER1 - 2015-11-16 14.22.30_x40213_y66231_class1	Lilija
276	288	1166.5	1271.5	1	WV30NH_CD3_100_ER1 - 2015-11-16 14.22.30_x40213_y66231_class1	Lilija
277	288	1458.5	1465.5	1	WV30NH_CD3_100_ER1 - 2015-11-16 14.22.30_x40213_y66231_class1	Lilija
278	288	1502.5	1429.5	1	WV30NH_CD3_100_ER1 - 2015-11-16 14.22.30_x40213_y66231_class1	Lilija
279	288	1538.5	1435.5	1	WV30NH_CD3_100_ER1 - 2015-11-16 14.22.30_x40213_y66231_class1	Lilija
280	288	1573.5	1446.5	1	WV30NH_CD3_100_ER1 - 2015-11-16 14.22.30_x40213_y66231_class1	Lilija
281	288	1468.5	1332.5	1	WV30NH_CD3_100_ER1 - 2015-11-16 14.22.30_x40213_y66231_class1	Lilija
282	288	1418.5	1332.5	1	WV30NH_CD3_100_ER1 - 2015-11-16 14.22.30_x40213_y66231_class1	Lilija
283	288	1429.5	1302.5	1	WV30NH_CD3_100_ER1 - 2015-11-16 14.22.30_x40213_y66231_class1	Lilija
284	288	1469.5	1274.5	1	WV30NH_CD3_100_ER1 - 2015-11-16 14.22.30_x40213_y66231_class1	Lilija
285	288	1426.5	1250.5	1	WV30NH_CD3_100_ER1 - 2015-11-16 14.22.30_x40213_y66231_class1	Lilija
286	288	1401.5	1229.5	1	WV30NH_CD3_100_ER1 - 2015-11-16 14.22.30_x40213_y66231_class1	Lilija
287	288	1416.5	1111.5	1	WV30NH_CD3_100_ER1 - 2015-11-16 14.22.30_x40213_y66231_class1	Lilija
288	288	1513.5	1108.5	1	WV30NH_CD3_100_ER1 - 2015-11-16 14.22.30_x40213_y66231_class1	Lilija
289	288	1508.5	1191.5	1	WV30NH_CD3_100_ER1 - 2015-11-16 14.22.30_x40213_y66231_class1	Lilija
290	288	1537.5	1172.5	1	WV30NH_CD3_100_ER1 - 2015-11-16 14.22.30_x40213_y66231_class1	Lilija
291	288	1576.5	1194.5	1	WV30NH_CD3_100_ER1 - 2015-11-16 14.22.30_x40213_y66231_class1	Lilija
293	288	1605.5	1135.5	1	WV30NH_CD3_100_ER1 - 2015-11-16 14.22.30_x40213_y66231_class1	Lilija
294	288	1702.5	1133.5	1	WV30NH_CD3_100_ER1 - 2015-11-16 14.22.30_x40213_y66231_class1	Lilija
295	288	1640.5	1194.5	1	WV30NH_CD3_100_ER1 - 2015-11-16 14.22.30_x40213_y66231_class1	Lilija
297	288	1752.5	1252.5	1	WV30NH_CD3_100_ER1 - 2015-11-16 14.22.30_x40213_y66231_class1	Lilija
298	288	1759.5	1291.5	1	WV30NH_CD3_100_ER1 - 2015-11-16 14.22.30_x40213_y66231_class1	Lilija
299	288	1746.5	1221.5	1	WV30NH_CD3_100_ER1 - 2015-11-16 14.22.30_x40213_y66231_class1	Lilija
300	288	1688.5	1427.5	1	WV30NH_CD3_100_ER1 - 2015-11-16 14.22.30_x40213_y66231_class1	Lilija
301	288	1599.5	1383.5	1	WV30NH_CD3_100_ER1 - 2015-11-16 14.22.30_x40213_y66231_class1	Lilija
302	288	631.5	492.5	1	WV30NH_CD3_100_ER1 - 2015-11-16 14.22.30_x40213_y66231_class1	Lilija
