# Supplementary material for: Robust and accurate quantification of biomarkers of immune cells in lung cancer micro-environment using deep convolutional neural networks
Source: PeerJ. 2019 Apr 10;7:e6335. doi: 10.7717/peerj.6335 (PMC6462181; doi:10.7717/peerj.6335)
Supplement: Supplemental Information 2 — The positions of the positive cells were detected by four independent human observers on at least 64 different validation images. Each csv file stored in the zip archive represents the positive cell count and their position per person and validation image. [file peerj-07-6335-s002.zip › validation-observers/person3/WV30NH_CD3_100_ER1 - 2015-11-16 14.22.30_x45840_y62487_class1.csv]

f_markerId	f_nrOfMarkers	f_x	f_y	l_GTR	i_imagefile	i_subfolder
1	206	92.5	39.5	1	WV30NH_CD3_100_ER1 - 2015-11-16 14.22.30_x45840_y62487_class1	Lilija
2	206	120.5	153.5	1	WV30NH_CD3_100_ER1 - 2015-11-16 14.22.30_x45840_y62487_class1	Lilija
3	206	104.5	306.5	1	WV30NH_CD3_100_ER1 - 2015-11-16 14.22.30_x45840_y62487_class1	Lilija
4	206	79.5	445.5	1	WV30NH_CD3_100_ER1 - 2015-11-16 14.22.30_x45840_y62487_class1	Lilija
5	206	150.5	525.5	1	WV30NH_CD3_100_ER1 - 2015-11-16 14.22.30_x45840_y62487_class1	Lilija
6	206	225.5	627.5	1	WV30NH_CD3_100_ER1 - 2015-11-16 14.22.30_x45840_y62487_class1	Lilija
7	206	176.5	698.5	1	WV30NH_CD3_100_ER1 - 2015-11-16 14.22.30_x45840_y62487_class1	Lilija
8	206	290.5	623.5	1	WV30NH_CD3_100_ER1 - 2015-11-16 14.22.30_x45840_y62487_class1	Lilija
9	206	200.5	894.5	1	WV30NH_CD3_100_ER1 - 2015-11-16 14.22.30_x45840_y62487_class1	Lilija
10	206	298.5	911.5	1	WV30NH_CD3_100_ER1 - 2015-11-16 14.22.30_x45840_y62487_class1	Lilija
11	206	320.5	939.5	1	WV30NH_CD3_100_ER1 - 2015-11-16 14.22.30_x45840_y62487_class1	Lilija
12	206	483.5	663.5	1	WV30NH_CD3_100_ER1 - 2015-11-16 14.22.30_x45840_y62487_class1	Lilija
13	206	589.5	591.5	1	WV30NH_CD3_100_ER1 - 2015-11-16 14.22.30_x45840_y62487_class1	Lilija
14	206	344.5	369.5	1	WV30NH_CD3_100_ER1 - 2015-11-16 14.22.30_x45840_y62487_class1	Lilija
15	206	218.5	300.5	1	WV30NH_CD3_100_ER1 - 2015-11-16 14.22.30_x45840_y62487_class1	Lilija
17	206	414.5	76.5	1	WV30NH_CD3_100_ER1 - 2015-11-16 14.22.30_x45840_y62487_class1	Lilija
18	206	698.5	268.5	1	WV30NH_CD3_100_ER1 - 2015-11-16 14.22.30_x45840_y62487_class1	Lilija
19	206	784.5	262.5	1	WV30NH_CD3_100_ER1 - 2015-11-16 14.22.30_x45840_y62487_class1	Lilija
20	206	1091.5	423.5	1	WV30NH_CD3_100_ER1 - 2015-11-16 14.22.30_x45840_y62487_class1	Lilija
21	206	1075.5	628.5	1	WV30NH_CD3_100_ER1 - 2015-11-16 14.22.30_x45840_y62487_class1	Lilija
23	206	250.5	1127.5	1	WV30NH_CD3_100_ER1 - 2015-11-16 14.22.30_x45840_y62487_class1	Lilija
24	206	7.5	1241.5	1	WV30NH_CD3_100_ER1 - 2015-11-16 14.22.30_x45840_y62487_class1	Lilija
25	206	17.5	1660.5	1	WV30NH_CD3_100_ER1 - 2015-11-16 14.22.30_x45840_y62487_class1	Lilija
26	206	129.5	1735.5	1	WV30NH_CD3_100_ER1 - 2015-11-16 14.22.30_x45840_y62487_class1	Lilija
27	206	143.5	1784.5	1	WV30NH_CD3_100_ER1 - 2015-11-16 14.22.30_x45840_y62487_class1	Lilija
28	206	131.5	1912.5	1	WV30NH_CD3_100_ER1 - 2015-11-16 14.22.30_x45840_y62487_class1	Lilija
29	206	154.5	1939.5	1	WV30NH_CD3_100_ER1 - 2015-11-16 14.22.30_x45840_y62487_class1	Lilija
30	206	40.5	1970.5	1	WV30NH_CD3_100_ER1 - 2015-11-16 14.22.30_x45840_y62487_class1	Lilija
31	206	301.5	1985.5	1	WV30NH_CD3_100_ER1 - 2015-11-16 14.22.30_x45840_y62487_class1	Lilija
32	206	381.5	1915.5	1	WV30NH_CD3_100_ER1 - 2015-11-16 14.22.30_x45840_y62487_class1	Lilija
33	206	211.5	1827.5	1	WV30NH_CD3_100_ER1 - 2015-11-16 14.22.30_x45840_y62487_class1	Lilija
34	206	239.5	1788.5	1	WV30NH_CD3_100_ER1 - 2015-11-16 14.22.30_x45840_y62487_class1	Lilija
35	206	264.5	1732.5	1	WV30NH_CD3_100_ER1 - 2015-11-16 14.22.30_x45840_y62487_class1	Lilija
36	206	231.5	1671.5	1	WV30NH_CD3_100_ER1 - 2015-11-16 14.22.30_x45840_y62487_class1	Lilija
37	206	184.5	1677.5	1	WV30NH_CD3_100_ER1 - 2015-11-16 14.22.30_x45840_y62487_class1	Lilija
38	206	151.5	1505.5	1	WV30NH_CD3_100_ER1 - 2015-11-16 14.22.30_x45840_y62487_class1	Lilija
39	206	318.5	1485.5	1	WV30NH_CD3_100_ER1 - 2015-11-16 14.22.30_x45840_y62487_class1	Lilija
40	206	340.5	1476.5	1	WV30NH_CD3_100_ER1 - 2015-11-16 14.22.30_x45840_y62487_class1	Lilija
41	206	298.5	1524.5	1	WV30NH_CD3_100_ER1 - 2015-11-16 14.22.30_x45840_y62487_class1	Lilija
42	206	340.5	1535.5	1	WV30NH_CD3_100_ER1 - 2015-11-16 14.22.30_x45840_y62487_class1	Lilija
43	206	345.5	1555.5	1	WV30NH_CD3_100_ER1 - 2015-11-16 14.22.30_x45840_y62487_class1	Lilija
44	206	395.5	1573.5	1	WV30NH_CD3_100_ER1 - 2015-11-16 14.22.30_x45840_y62487_class1	Lilija
45	206	426.5	1569.5	1	WV30NH_CD3_100_ER1 - 2015-11-16 14.22.30_x45840_y62487_class1	Lilija
46	206	419.5	1618.5	1	WV30NH_CD3_100_ER1 - 2015-11-16 14.22.30_x45840_y62487_class1	Lilija
47	206	293.5	1651.5	1	WV30NH_CD3_100_ER1 - 2015-11-16 14.22.30_x45840_y62487_class1	Lilija
48	206	295.5	1687.5	1	WV30NH_CD3_100_ER1 - 2015-11-16 14.22.30_x45840_y62487_class1	Lilija
49	206	306.5	1715.5	1	WV30NH_CD3_100_ER1 - 2015-11-16 14.22.30_x45840_y62487_class1	Lilija
50	206	336.5	1729.5	1	WV30NH_CD3_100_ER1 - 2015-11-16 14.22.30_x45840_y62487_class1	Lilija
51	206	390.5	1754.5	1	WV30NH_CD3_100_ER1 - 2015-11-16 14.22.30_x45840_y62487_class1	Lilija
52	206	444.5	1723.5	1	WV30NH_CD3_100_ER1 - 2015-11-16 14.22.30_x45840_y62487_class1	Lilija
53	206	362.5	1810.5	1	WV30NH_CD3_100_ER1 - 2015-11-16 14.22.30_x45840_y62487_class1	Lilija
54	206	405.5	1823.5	1	WV30NH_CD3_100_ER1 - 2015-11-16 14.22.30_x45840_y62487_class1	Lilija
55	206	437.5	1818.5	1	WV30NH_CD3_100_ER1 - 2015-11-16 14.22.30_x45840_y62487_class1	Lilija
56	206	509.5	1851.5	1	WV30NH_CD3_100_ER1 - 2015-11-16 14.22.30_x45840_y62487_class1	Lilija
57	206	561.5	1870.5	1	WV30NH_CD3_100_ER1 - 2015-11-16 14.22.30_x45840_y62487_class1	Lilija
58	206	594.5	1798.5	1	WV30NH_CD3_100_ER1 - 2015-11-16 14.22.30_x45840_y62487_class1	Lilija
59	206	572.5	1967.5	1	WV30NH_CD3_100_ER1 - 2015-11-16 14.22.30_x45840_y62487_class1	Lilija
60	206	658.5	1923.5	1	WV30NH_CD3_100_ER1 - 2015-11-16 14.22.30_x45840_y62487_class1	Lilija
61	206	689.5	1701.5	1	WV30NH_CD3_100_ER1 - 2015-11-16 14.22.30_x45840_y62487_class1	Lilija
62	206	573.5	1684.5	1	WV30NH_CD3_100_ER1 - 2015-11-16 14.22.30_x45840_y62487_class1	Lilija
63	206	458.5	1557.5	1	WV30NH_CD3_100_ER1 - 2015-11-16 14.22.30_x45840_y62487_class1	Lilija
64	206	512.5	1552.5	1	WV30NH_CD3_100_ER1 - 2015-11-16 14.22.30_x45840_y62487_class1	Lilija
65	206	575.5	1555.5	1	WV30NH_CD3_100_ER1 - 2015-11-16 14.22.30_x45840_y62487_class1	Lilija
66	206	656.5	1612.5	1	WV30NH_CD3_100_ER1 - 2015-11-16 14.22.30_x45840_y62487_class1	Lilija
67	206	383.5	1433.5	1	WV30NH_CD3_100_ER1 - 2015-11-16 14.22.30_x45840_y62487_class1	Lilija
68	206	522.5	1596.5	1	WV30NH_CD3_100_ER1 - 2015-11-16 14.22.30_x45840_y62487_class1	Lilija
69	206	891.5	1918.5	1	WV30NH_CD3_100_ER1 - 2015-11-16 14.22.30_x45840_y62487_class1	Lilija
70	206	866.5	1802.5	1	WV30NH_CD3_100_ER1 - 2015-11-16 14.22.30_x45840_y62487_class1	Lilija
71	206	947.5	1716.5	1	WV30NH_CD3_100_ER1 - 2015-11-16 14.22.30_x45840_y62487_class1	Lilija
72	206	1086.5	1635.5	1	WV30NH_CD3_100_ER1 - 2015-11-16 14.22.30_x45840_y62487_class1	Lilija
73	206	663.5	1498.5	1	WV30NH_CD3_100_ER1 - 2015-11-16 14.22.30_x45840_y62487_class1	Lilija
74	206	702.5	1513.5	1	WV30NH_CD3_100_ER1 - 2015-11-16 14.22.30_x45840_y62487_class1	Lilija
75	206	705.5	1471.5	1	WV30NH_CD3_100_ER1 - 2015-11-16 14.22.30_x45840_y62487_class1	Lilija
76	206	628.5	1448.5	1	WV30NH_CD3_100_ER1 - 2015-11-16 14.22.30_x45840_y62487_class1	Lilija
77	206	636.5	1427.5	1	WV30NH_CD3_100_ER1 - 2015-11-16 14.22.30_x45840_y62487_class1	Lilija
78	206	653.5	1388.5	1	WV30NH_CD3_100_ER1 - 2015-11-16 14.22.30_x45840_y62487_class1	Lilija
79	206	595.5	1435.5	1	WV30NH_CD3_100_ER1 - 2015-11-16 14.22.30_x45840_y62487_class1	Lilija
80	206	614.5	1368.5	1	WV30NH_CD3_100_ER1 - 2015-11-16 14.22.30_x45840_y62487_class1	Lilija
81	206	584.5	1358.5	1	WV30NH_CD3_100_ER1 - 2015-11-16 14.22.30_x45840_y62487_class1	Lilija
82	206	542.5	1340.5	1	WV30NH_CD3_100_ER1 - 2015-11-16 14.22.30_x45840_y62487_class1	Lilija
83	206	534.5	1286.5	1	WV30NH_CD3_100_ER1 - 2015-11-16 14.22.30_x45840_y62487_class1	Lilija
84	206	508.5	1249.5	1	WV30NH_CD3_100_ER1 - 2015-11-16 14.22.30_x45840_y62487_class1	Lilija
85	206	386.5	1261.5	1	WV30NH_CD3_100_ER1 - 2015-11-16 14.22.30_x45840_y62487_class1	Lilija
86	206	361.5	1283.5	1	WV30NH_CD3_100_ER1 - 2015-11-16 14.22.30_x45840_y62487_class1	Lilija
87	206	318.5	1302.5	1	WV30NH_CD3_100_ER1 - 2015-11-16 14.22.30_x45840_y62487_class1	Lilija
88	206	228.5	1260.5	1	WV30NH_CD3_100_ER1 - 2015-11-16 14.22.30_x45840_y62487_class1	Lilija
89	206	267.5	1207.5	1	WV30NH_CD3_100_ER1 - 2015-11-16 14.22.30_x45840_y62487_class1	Lilija
90	206	284.5	1180.5	1	WV30NH_CD3_100_ER1 - 2015-11-16 14.22.30_x45840_y62487_class1	Lilija
91	206	354.5	1235.5	1	WV30NH_CD3_100_ER1 - 2015-11-16 14.22.30_x45840_y62487_class1	Lilija
92	206	373.5	1196.5	1	WV30NH_CD3_100_ER1 - 2015-11-16 14.22.30_x45840_y62487_class1	Lilija
93	206	434.5	1204.5	1	WV30NH_CD3_100_ER1 - 2015-11-16 14.22.30_x45840_y62487_class1	Lilija
94	206	744.5	1429.5	1	WV30NH_CD3_100_ER1 - 2015-11-16 14.22.30_x45840_y62487_class1	Lilija
95	206	752.5	1372.5	1	WV30NH_CD3_100_ER1 - 2015-11-16 14.22.30_x45840_y62487_class1	Lilija
96	206	695.5	1382.5	1	WV30NH_CD3_100_ER1 - 2015-11-16 14.22.30_x45840_y62487_class1	Lilija
97	206	708.5	1346.5	1	WV30NH_CD3_100_ER1 - 2015-11-16 14.22.30_x45840_y62487_class1	Lilija
98	206	680.5	1282.5	1	WV30NH_CD3_100_ER1 - 2015-11-16 14.22.30_x45840_y62487_class1	Lilija
99	206	702.5	1243.5	1	WV30NH_CD3_100_ER1 - 2015-11-16 14.22.30_x45840_y62487_class1	Lilija
100	206	703.5	1211.5	1	WV30NH_CD3_100_ER1 - 2015-11-16 14.22.30_x45840_y62487_class1	Lilija
101	206	659.5	1207.5	1	WV30NH_CD3_100_ER1 - 2015-11-16 14.22.30_x45840_y62487_class1	Lilija
102	206	652.5	1163.5	1	WV30NH_CD3_100_ER1 - 2015-11-16 14.22.30_x45840_y62487_class1	Lilija
103	206	608.5	1179.5	1	WV30NH_CD3_100_ER1 - 2015-11-16 14.22.30_x45840_y62487_class1	Lilija
104	206	550.5	1175.5	1	WV30NH_CD3_100_ER1 - 2015-11-16 14.22.30_x45840_y62487_class1	Lilija
105	206	428.5	1074.5	1	WV30NH_CD3_100_ER1 - 2015-11-16 14.22.30_x45840_y62487_class1	Lilija
106	206	365.5	1063.5	1	WV30NH_CD3_100_ER1 - 2015-11-16 14.22.30_x45840_y62487_class1	Lilija
107	206	278.5	1038.5	1	WV30NH_CD3_100_ER1 - 2015-11-16 14.22.30_x45840_y62487_class1	Lilija
108	206	509.5	1080.5	1	WV30NH_CD3_100_ER1 - 2015-11-16 14.22.30_x45840_y62487_class1	Lilija
109	206	523.5	1047.5	1	WV30NH_CD3_100_ER1 - 2015-11-16 14.22.30_x45840_y62487_class1	Lilija
110	206	567.5	1058.5	1	WV30NH_CD3_100_ER1 - 2015-11-16 14.22.30_x45840_y62487_class1	Lilija
111	206	666.5	1041.5	1	WV30NH_CD3_100_ER1 - 2015-11-16 14.22.30_x45840_y62487_class1	Lilija
112	206	669.5	1249.5	1	WV30NH_CD3_100_ER1 - 2015-11-16 14.22.30_x45840_y62487_class1	Lilija
113	206	847.5	1057.5	1	WV30NH_CD3_100_ER1 - 2015-11-16 14.22.30_x45840_y62487_class1	Lilija
114	206	938.5	1207.5	1	WV30NH_CD3_100_ER1 - 2015-11-16 14.22.30_x45840_y62487_class1	Lilija
115	206	752.5	1546.5	1	WV30NH_CD3_100_ER1 - 2015-11-16 14.22.30_x45840_y62487_class1	Lilija
116	206	810.5	1487.5	1	WV30NH_CD3_100_ER1 - 2015-11-16 14.22.30_x45840_y62487_class1	Lilija
117	206	1154.5	1729.5	1	WV30NH_CD3_100_ER1 - 2015-11-16 14.22.30_x45840_y62487_class1	Lilija
118	206	1091.5	1756.5	1	WV30NH_CD3_100_ER1 - 2015-11-16 14.22.30_x45840_y62487_class1	Lilija
119	206	1119.5	1890.5	1	WV30NH_CD3_100_ER1 - 2015-11-16 14.22.30_x45840_y62487_class1	Lilija
120	206	1105.5	1970.5	1	WV30NH_CD3_100_ER1 - 2015-11-16 14.22.30_x45840_y62487_class1	Lilija
121	206	1199.5	1826.5	1	WV30NH_CD3_100_ER1 - 2015-11-16 14.22.30_x45840_y62487_class1	Lilija
122	206	1346.5	1970.5	1	WV30NH_CD3_100_ER1 - 2015-11-16 14.22.30_x45840_y62487_class1	Lilija
123	206	1599.5	1863.5	1	WV30NH_CD3_100_ER1 - 2015-11-16 14.22.30_x45840_y62487_class1	Lilija
124	206	1246.5	1548.5	1	WV30NH_CD3_100_ER1 - 2015-11-16 14.22.30_x45840_y62487_class1	Lilija
125	206	1194.5	1590.5	1	WV30NH_CD3_100_ER1 - 2015-11-16 14.22.30_x45840_y62487_class1	Lilija
126	206	1202.5	1620.5	1	WV30NH_CD3_100_ER1 - 2015-11-16 14.22.30_x45840_y62487_class1	Lilija
127	206	1222.5	1632.5	1	WV30NH_CD3_100_ER1 - 2015-11-16 14.22.30_x45840_y62487_class1	Lilija
128	206	1094.5	1469.5	1	WV30NH_CD3_100_ER1 - 2015-11-16 14.22.30_x45840_y62487_class1	Lilija
129	206	896.5	1454.5	1	WV30NH_CD3_100_ER1 - 2015-11-16 14.22.30_x45840_y62487_class1	Lilija
130	206	952.5	1473.5	1	WV30NH_CD3_100_ER1 - 2015-11-16 14.22.30_x45840_y62487_class1	Lilija
131	206	1108.5	1365.5	1	WV30NH_CD3_100_ER1 - 2015-11-16 14.22.30_x45840_y62487_class1	Lilija
132	206	1149.5	1249.5	1	WV30NH_CD3_100_ER1 - 2015-11-16 14.22.30_x45840_y62487_class1	Lilija
133	206	1199.5	1235.5	1	WV30NH_CD3_100_ER1 - 2015-11-16 14.22.30_x45840_y62487_class1	Lilija
134	206	1261.5	1258.5	1	WV30NH_CD3_100_ER1 - 2015-11-16 14.22.30_x45840_y62487_class1	Lilija
135	206	1466.5	1519.5	1	WV30NH_CD3_100_ER1 - 2015-11-16 14.22.30_x45840_y62487_class1	Lilija
136	206	1166.5	1064.5	1	WV30NH_CD3_100_ER1 - 2015-11-16 14.22.30_x45840_y62487_class1	Lilija
137	206	1111.5	1121.5	1	WV30NH_CD3_100_ER1 - 2015-11-16 14.22.30_x45840_y62487_class1	Lilija
138	206	1141.5	1017.5	1	WV30NH_CD3_100_ER1 - 2015-11-16 14.22.30_x45840_y62487_class1	Lilija
139	206	1257.5	941.5	1	WV30NH_CD3_100_ER1 - 2015-11-16 14.22.30_x45840_y62487_class1	Lilija
140	206	1274.5	1121.5	1	WV30NH_CD3_100_ER1 - 2015-11-16 14.22.30_x45840_y62487_class1	Lilija
141	206	983.5	772.5	1	WV30NH_CD3_100_ER1 - 2015-11-16 14.22.30_x45840_y62487_class1	Lilija
142	206	1149.5	741.5	1	WV30NH_CD3_100_ER1 - 2015-11-16 14.22.30_x45840_y62487_class1	Lilija
143	206	1254.5	850.5	1	WV30NH_CD3_100_ER1 - 2015-11-16 14.22.30_x45840_y62487_class1	Lilija
144	206	1307.5	448.5	1	WV30NH_CD3_100_ER1 - 2015-11-16 14.22.30_x45840_y62487_class1	Lilija
145	206	1327.5	414.5	1	WV30NH_CD3_100_ER1 - 2015-11-16 14.22.30_x45840_y62487_class1	Lilija
146	206	1620.5	450.5	1	WV30NH_CD3_100_ER1 - 2015-11-16 14.22.30_x45840_y62487_class1	Lilija
147	206	1648.5	398.5	1	WV30NH_CD3_100_ER1 - 2015-11-16 14.22.30_x45840_y62487_class1	Lilija
148	206	1649.5	367.5	1	WV30NH_CD3_100_ER1 - 2015-11-16 14.22.30_x45840_y62487_class1	Lilija
149	206	1707.5	461.5	1	WV30NH_CD3_100_ER1 - 2015-11-16 14.22.30_x45840_y62487_class1	Lilija
150	206	1662.5	653.5	1	WV30NH_CD3_100_ER1 - 2015-11-16 14.22.30_x45840_y62487_class1	Lilija
151	206	1731.5	678.5	1	WV30NH_CD3_100_ER1 - 2015-11-16 14.22.30_x45840_y62487_class1	Lilija
152	206	1637.5	792.5	1	WV30NH_CD3_100_ER1 - 2015-11-16 14.22.30_x45840_y62487_class1	Lilija
153	206	1460.5	881.5	1	WV30NH_CD3_100_ER1 - 2015-11-16 14.22.30_x45840_y62487_class1	Lilija
154	206	1360.5	892.5	1	WV30NH_CD3_100_ER1 - 2015-11-16 14.22.30_x45840_y62487_class1	Lilija
155	206	1390.5	1005.5	1	WV30NH_CD3_100_ER1 - 2015-11-16 14.22.30_x45840_y62487_class1	Lilija
156	206	1507.5	1007.5	1	WV30NH_CD3_100_ER1 - 2015-11-16 14.22.30_x45840_y62487_class1	Lilija
157	206	1457.5	1254.5	1	WV30NH_CD3_100_ER1 - 2015-11-16 14.22.30_x45840_y62487_class1	Lilija
158	206	1510.5	1241.5	1	WV30NH_CD3_100_ER1 - 2015-11-16 14.22.30_x45840_y62487_class1	Lilija
159	206	1487.5	1352.5	1	WV30NH_CD3_100_ER1 - 2015-11-16 14.22.30_x45840_y62487_class1	Lilija
160	206	1546.5	1383.5	1	WV30NH_CD3_100_ER1 - 2015-11-16 14.22.30_x45840_y62487_class1	Lilija
161	206	1637.5	1390.5	1	WV30NH_CD3_100_ER1 - 2015-11-16 14.22.30_x45840_y62487_class1	Lilija
162	206	1698.5	1291.5	1	WV30NH_CD3_100_ER1 - 2015-11-16 14.22.30_x45840_y62487_class1	Lilija
163	206	1738.5	1297.5	1	WV30NH_CD3_100_ER1 - 2015-11-16 14.22.30_x45840_y62487_class1	Lilija
164	206	1429.5	1854.5	1	WV30NH_CD3_100_ER1 - 2015-11-16 14.22.30_x45840_y62487_class1	Lilija
165	206	1479.5	1752.5	1	WV30NH_CD3_100_ER1 - 2015-11-16 14.22.30_x45840_y62487_class1	Lilija
166	206	1978.5	1868.5	1	WV30NH_CD3_100_ER1 - 2015-11-16 14.22.30_x45840_y62487_class1	Lilija
167	206	1737.5	283.5	1	WV30NH_CD3_100_ER1 - 2015-11-16 14.22.30_x45840_y62487_class1	Lilija
168	206	1779.5	292.5	1	WV30NH_CD3_100_ER1 - 2015-11-16 14.22.30_x45840_y62487_class1	Lilija
169	206	1840.5	248.5	1	WV30NH_CD3_100_ER1 - 2015-11-16 14.22.30_x45840_y62487_class1	Lilija
170	206	1882.5	222.5	1	WV30NH_CD3_100_ER1 - 2015-11-16 14.22.30_x45840_y62487_class1	Lilija
171	206	1832.5	84.5	1	WV30NH_CD3_100_ER1 - 2015-11-16 14.22.30_x45840_y62487_class1	Lilija
172	206	1867.5	395.5	1	WV30NH_CD3_100_ER1 - 2015-11-16 14.22.30_x45840_y62487_class1	Lilija
173	206	1968.5	372.5	1	WV30NH_CD3_100_ER1 - 2015-11-16 14.22.30_x45840_y62487_class1	Lilija
174	206	1926.5	472.5	1	WV30NH_CD3_100_ER1 - 2015-11-16 14.22.30_x45840_y62487_class1	Lilija
175	206	1879.5	523.5	1	WV30NH_CD3_100_ER1 - 2015-11-16 14.22.30_x45840_y62487_class1	Lilija
176	206	1956.5	561.5	1	WV30NH_CD3_100_ER1 - 2015-11-16 14.22.30_x45840_y62487_class1	Lilija
177	206	1796.5	566.5	1	WV30NH_CD3_100_ER1 - 2015-11-16 14.22.30_x45840_y62487_class1	Lilija
178	206	1801.5	664.5	1	WV30NH_CD3_100_ER1 - 2015-11-16 14.22.30_x45840_y62487_class1	Lilija
179	206	1834.5	702.5	1	WV30NH_CD3_100_ER1 - 2015-11-16 14.22.30_x45840_y62487_class1	Lilija
182	206	1895.5	717.5	1	WV30NH_CD3_100_ER1 - 2015-11-16 14.22.30_x45840_y62487_class1	Lilija
183	206	1985.5	724.5	1	WV30NH_CD3_100_ER1 - 2015-11-16 14.22.30_x45840_y62487_class1	Lilija
184	206	1973.5	669.5	1	WV30NH_CD3_100_ER1 - 2015-11-16 14.22.30_x45840_y62487_class1	Lilija
185	206	1920.5	639.5	1	WV30NH_CD3_100_ER1 - 2015-11-16 14.22.30_x45840_y62487_class1	Lilija
186	206	1896.5	752.5	1	WV30NH_CD3_100_ER1 - 2015-11-16 14.22.30_x45840_y62487_class1	Lilija
187	206	1741.5	741.5	1	WV30NH_CD3_100_ER1 - 2015-11-16 14.22.30_x45840_y62487_class1	Lilija
188	206	1763.5	982.5	1	WV30NH_CD3_100_ER1 - 2015-11-16 14.22.30_x45840_y62487_class1	Lilija
189	206	1670.5	1007.5	1	WV30NH_CD3_100_ER1 - 2015-11-16 14.22.30_x45840_y62487_class1	Lilija
190	206	1695.5	1068.5	1	WV30NH_CD3_100_ER1 - 2015-11-16 14.22.30_x45840_y62487_class1	Lilija
191	206	1671.5	1161.5	1	WV30NH_CD3_100_ER1 - 2015-11-16 14.22.30_x45840_y62487_class1	Lilija
192	206	1630.5	1160.5	1	WV30NH_CD3_100_ER1 - 2015-11-16 14.22.30_x45840_y62487_class1	Lilija
193	206	1698.5	1238.5	1	WV30NH_CD3_100_ER1 - 2015-11-16 14.22.30_x45840_y62487_class1	Lilija
194	206	1741.5	1183.5	1	WV30NH_CD3_100_ER1 - 2015-11-16 14.22.30_x45840_y62487_class1	Lilija
195	206	1835.5	1208.5	1	WV30NH_CD3_100_ER1 - 2015-11-16 14.22.30_x45840_y62487_class1	Lilija
196	206	1868.5	1191.5	1	WV30NH_CD3_100_ER1 - 2015-11-16 14.22.30_x45840_y62487_class1	Lilija
197	206	1856.5	1158.5	1	WV30NH_CD3_100_ER1 - 2015-11-16 14.22.30_x45840_y62487_class1	Lilija
198	206	1879.5	1124.5	1	WV30NH_CD3_100_ER1 - 2015-11-16 14.22.30_x45840_y62487_class1	Lilija
199	206	1876.5	1068.5	1	WV30NH_CD3_100_ER1 - 2015-11-16 14.22.30_x45840_y62487_class1	Lilija
200	206	1881.5	1021.5	1	WV30NH_CD3_100_ER1 - 2015-11-16 14.22.30_x45840_y62487_class1	Lilija
201	206	1812.5	1063.5	1	WV30NH_CD3_100_ER1 - 2015-11-16 14.22.30_x45840_y62487_class1	Lilija
202	206	1829.5	1007.5	1	WV30NH_CD3_100_ER1 - 2015-11-16 14.22.30_x45840_y62487_class1	Lilija
203	206	1596.5	989.5	1	WV30NH_CD3_100_ER1 - 2015-11-16 14.22.30_x45840_y62487_class1	Lilija
204	206	1290.5	838.5	1	WV30NH_CD3_100_ER1 - 2015-11-16 14.22.30_x45840_y62487_class1	Lilija
205	206	1935.5	1396.5	1	WV30NH_CD3_100_ER1 - 2015-11-16 14.22.30_x45840_y62487_class1	Lilija
206	206	1967.5	1380.5	1	WV30NH_CD3_100_ER1 - 2015-11-16 14.22.30_x45840_y62487_class1	Lilija
207	206	1976.5	1338.5	1	WV30NH_CD3_100_ER1 - 2015-11-16 14.22.30_x45840_y62487_class1	Lilija
208	206	1982.5	1274.5	1	WV30NH_CD3_100_ER1 - 2015-11-16 14.22.30_x45840_y62487_class1	Lilija
209	206	1929.5	1275.5	1	WV30NH_CD3_100_ER1 - 2015-11-16 14.22.30_x45840_y62487_class1	Lilija
210	206	1707.5	1812.5	1	WV30NH_CD3_100_ER1 - 2015-11-16 14.22.30_x45840_y62487_class1	Lilija
