# Supplementary material for: Robust and accurate quantification of biomarkers of immune cells in lung cancer micro-environment using deep convolutional neural networks
Source: PeerJ. 2019 Apr 10;7:e6335. doi: 10.7717/peerj.6335 (PMC6462181; doi:10.7717/peerj.6335)
Supplement: Supplemental Information 2 — The positions of the positive cells were detected by four independent human observers on at least 64 different validation images. Each csv file stored in the zip archive represents the positive cell count and their position per person and validation image. [file peerj-07-6335-s002.zip › validation-observers/person3/WV30NH_CD3_100_ER1 - 2015-11-16 14.22.30_x47660_y50821_class1.csv]

f_markerId	f_nrOfMarkers	f_x	f_y	l_GTR	i_imagefile	i_subfolder
1	385	10.5	164.5	1	WV30NH_CD3_100_ER1 - 2015-11-16 14.22.30_x47660_y50821_class1	Lilija
2	385	32.5	182.5	1	WV30NH_CD3_100_ER1 - 2015-11-16 14.22.30_x47660_y50821_class1	Lilija
3	385	57.5	279.5	1	WV30NH_CD3_100_ER1 - 2015-11-16 14.22.30_x47660_y50821_class1	Lilija
4	385	45.5	350.5	1	WV30NH_CD3_100_ER1 - 2015-11-16 14.22.30_x47660_y50821_class1	Lilija
5	385	73.5	348.5	1	WV30NH_CD3_100_ER1 - 2015-11-16 14.22.30_x47660_y50821_class1	Lilija
6	385	126.5	253.5	1	WV30NH_CD3_100_ER1 - 2015-11-16 14.22.30_x47660_y50821_class1	Lilija
7	385	215.5	273.5	1	WV30NH_CD3_100_ER1 - 2015-11-16 14.22.30_x47660_y50821_class1	Lilija
8	385	186.5	206.5	1	WV30NH_CD3_100_ER1 - 2015-11-16 14.22.30_x47660_y50821_class1	Lilija
9	385	267.5	232.5	1	WV30NH_CD3_100_ER1 - 2015-11-16 14.22.30_x47660_y50821_class1	Lilija
10	385	295.5	178.5	1	WV30NH_CD3_100_ER1 - 2015-11-16 14.22.30_x47660_y50821_class1	Lilija
11	385	325.5	146.5	1	WV30NH_CD3_100_ER1 - 2015-11-16 14.22.30_x47660_y50821_class1	Lilija
12	385	354.5	134.5	1	WV30NH_CD3_100_ER1 - 2015-11-16 14.22.30_x47660_y50821_class1	Lilija
13	385	372.5	156.5	1	WV30NH_CD3_100_ER1 - 2015-11-16 14.22.30_x47660_y50821_class1	Lilija
14	385	392.5	84.5	1	WV30NH_CD3_100_ER1 - 2015-11-16 14.22.30_x47660_y50821_class1	Lilija
15	385	209.5	28.5	1	WV30NH_CD3_100_ER1 - 2015-11-16 14.22.30_x47660_y50821_class1	Lilija
16	385	467.5	23.5	1	WV30NH_CD3_100_ER1 - 2015-11-16 14.22.30_x47660_y50821_class1	Lilija
17	385	525.5	39.5	1	WV30NH_CD3_100_ER1 - 2015-11-16 14.22.30_x47660_y50821_class1	Lilija
18	385	556.5	57.5	1	WV30NH_CD3_100_ER1 - 2015-11-16 14.22.30_x47660_y50821_class1	Lilija
19	385	544.5	120.5	1	WV30NH_CD3_100_ER1 - 2015-11-16 14.22.30_x47660_y50821_class1	Lilija
20	385	522.5	121.5	1	WV30NH_CD3_100_ER1 - 2015-11-16 14.22.30_x47660_y50821_class1	Lilija
21	385	459.5	162.5	1	WV30NH_CD3_100_ER1 - 2015-11-16 14.22.30_x47660_y50821_class1	Lilija
22	385	642.5	35.5	1	WV30NH_CD3_100_ER1 - 2015-11-16 14.22.30_x47660_y50821_class1	Lilija
23	385	681.5	25.5	1	WV30NH_CD3_100_ER1 - 2015-11-16 14.22.30_x47660_y50821_class1	Lilija
24	385	689.5	114.5	1	WV30NH_CD3_100_ER1 - 2015-11-16 14.22.30_x47660_y50821_class1	Lilija
25	385	744.5	140.5	1	WV30NH_CD3_100_ER1 - 2015-11-16 14.22.30_x47660_y50821_class1	Lilija
26	385	770.5	132.5	1	WV30NH_CD3_100_ER1 - 2015-11-16 14.22.30_x47660_y50821_class1	Lilija
27	385	769.5	161.5	1	WV30NH_CD3_100_ER1 - 2015-11-16 14.22.30_x47660_y50821_class1	Lilija
28	385	749.5	176.5	1	WV30NH_CD3_100_ER1 - 2015-11-16 14.22.30_x47660_y50821_class1	Lilija
29	385	536.5	286.5	1	WV30NH_CD3_100_ER1 - 2015-11-16 14.22.30_x47660_y50821_class1	Lilija
30	385	495.5	306.5	1	WV30NH_CD3_100_ER1 - 2015-11-16 14.22.30_x47660_y50821_class1	Lilija
31	385	411.5	304.5	1	WV30NH_CD3_100_ER1 - 2015-11-16 14.22.30_x47660_y50821_class1	Lilija
32	385	387.5	295.5	1	WV30NH_CD3_100_ER1 - 2015-11-16 14.22.30_x47660_y50821_class1	Lilija
33	385	372.5	311.5	1	WV30NH_CD3_100_ER1 - 2015-11-16 14.22.30_x47660_y50821_class1	Lilija
34	385	433.5	336.5	1	WV30NH_CD3_100_ER1 - 2015-11-16 14.22.30_x47660_y50821_class1	Lilija
35	385	412.5	448.5	1	WV30NH_CD3_100_ER1 - 2015-11-16 14.22.30_x47660_y50821_class1	Lilija
36	385	520.5	469.5	1	WV30NH_CD3_100_ER1 - 2015-11-16 14.22.30_x47660_y50821_class1	Lilija
37	385	545.5	459.5	1	WV30NH_CD3_100_ER1 - 2015-11-16 14.22.30_x47660_y50821_class1	Lilija
38	385	530.5	534.5	1	WV30NH_CD3_100_ER1 - 2015-11-16 14.22.30_x47660_y50821_class1	Lilija
39	385	428.5	575.5	1	WV30NH_CD3_100_ER1 - 2015-11-16 14.22.30_x47660_y50821_class1	Lilija
40	385	406.5	542.5	1	WV30NH_CD3_100_ER1 - 2015-11-16 14.22.30_x47660_y50821_class1	Lilija
41	385	356.5	498.5	1	WV30NH_CD3_100_ER1 - 2015-11-16 14.22.30_x47660_y50821_class1	Lilija
42	385	323.5	511.5	1	WV30NH_CD3_100_ER1 - 2015-11-16 14.22.30_x47660_y50821_class1	Lilija
43	385	206.5	505.5	1	WV30NH_CD3_100_ER1 - 2015-11-16 14.22.30_x47660_y50821_class1	Lilija
44	385	134.5	505.5	1	WV30NH_CD3_100_ER1 - 2015-11-16 14.22.30_x47660_y50821_class1	Lilija
45	385	89.5	508.5	1	WV30NH_CD3_100_ER1 - 2015-11-16 14.22.30_x47660_y50821_class1	Lilija
46	385	140.5	587.5	1	WV30NH_CD3_100_ER1 - 2015-11-16 14.22.30_x47660_y50821_class1	Lilija
47	385	142.5	622.5	1	WV30NH_CD3_100_ER1 - 2015-11-16 14.22.30_x47660_y50821_class1	Lilija
48	385	175.5	575.5	1	WV30NH_CD3_100_ER1 - 2015-11-16 14.22.30_x47660_y50821_class1	Lilija
49	385	276.5	578.5	1	WV30NH_CD3_100_ER1 - 2015-11-16 14.22.30_x47660_y50821_class1	Lilija
50	385	62.5	814.5	1	WV30NH_CD3_100_ER1 - 2015-11-16 14.22.30_x47660_y50821_class1	Lilija
51	385	9.5	905.5	1	WV30NH_CD3_100_ER1 - 2015-11-16 14.22.30_x47660_y50821_class1	Lilija
52	385	195.5	769.5	1	WV30NH_CD3_100_ER1 - 2015-11-16 14.22.30_x47660_y50821_class1	Lilija
53	385	228.5	850.5	1	WV30NH_CD3_100_ER1 - 2015-11-16 14.22.30_x47660_y50821_class1	Lilija
54	385	354.5	611.5	1	WV30NH_CD3_100_ER1 - 2015-11-16 14.22.30_x47660_y50821_class1	Lilija
55	385	318.5	677.5	1	WV30NH_CD3_100_ER1 - 2015-11-16 14.22.30_x47660_y50821_class1	Lilija
56	385	283.5	698.5	1	WV30NH_CD3_100_ER1 - 2015-11-16 14.22.30_x47660_y50821_class1	Lilija
57	385	243.5	705.5	1	WV30NH_CD3_100_ER1 - 2015-11-16 14.22.30_x47660_y50821_class1	Lilija
58	385	275.5	744.5	1	WV30NH_CD3_100_ER1 - 2015-11-16 14.22.30_x47660_y50821_class1	Lilija
59	385	323.5	731.5	1	WV30NH_CD3_100_ER1 - 2015-11-16 14.22.30_x47660_y50821_class1	Lilija
61	385	258.5	802.5	1	WV30NH_CD3_100_ER1 - 2015-11-16 14.22.30_x47660_y50821_class1	Lilija
63	385	325.5	767.5	1	WV30NH_CD3_100_ER1 - 2015-11-16 14.22.30_x47660_y50821_class1	Lilija
64	385	289.5	784.5	1	WV30NH_CD3_100_ER1 - 2015-11-16 14.22.30_x47660_y50821_class1	Lilija
65	385	300.5	910.5	1	WV30NH_CD3_100_ER1 - 2015-11-16 14.22.30_x47660_y50821_class1	Lilija
66	385	292.5	831.5	1	WV30NH_CD3_100_ER1 - 2015-11-16 14.22.30_x47660_y50821_class1	Lilija
67	385	373.5	878.5	1	WV30NH_CD3_100_ER1 - 2015-11-16 14.22.30_x47660_y50821_class1	Lilija
68	385	400.5	980.5	1	WV30NH_CD3_100_ER1 - 2015-11-16 14.22.30_x47660_y50821_class1	Lilija
69	385	431.5	947.5	1	WV30NH_CD3_100_ER1 - 2015-11-16 14.22.30_x47660_y50821_class1	Lilija
70	385	375.5	831.5	1	WV30NH_CD3_100_ER1 - 2015-11-16 14.22.30_x47660_y50821_class1	Lilija
71	385	364.5	763.5	1	WV30NH_CD3_100_ER1 - 2015-11-16 14.22.30_x47660_y50821_class1	Lilija
73	385	333.5	806.5	1	WV30NH_CD3_100_ER1 - 2015-11-16 14.22.30_x47660_y50821_class1	Lilija
75	385	450.5	684.5	1	WV30NH_CD3_100_ER1 - 2015-11-16 14.22.30_x47660_y50821_class1	Lilija
76	385	412.5	658.5	1	WV30NH_CD3_100_ER1 - 2015-11-16 14.22.30_x47660_y50821_class1	Lilija
77	385	469.5	709.5	1	WV30NH_CD3_100_ER1 - 2015-11-16 14.22.30_x47660_y50821_class1	Lilija
78	385	456.5	742.5	1	WV30NH_CD3_100_ER1 - 2015-11-16 14.22.30_x47660_y50821_class1	Lilija
79	385	403.5	763.5	1	WV30NH_CD3_100_ER1 - 2015-11-16 14.22.30_x47660_y50821_class1	Lilija
80	385	430.5	739.5	1	WV30NH_CD3_100_ER1 - 2015-11-16 14.22.30_x47660_y50821_class1	Lilija
81	385	505.5	736.5	1	WV30NH_CD3_100_ER1 - 2015-11-16 14.22.30_x47660_y50821_class1	Lilija
82	385	447.5	769.5	1	WV30NH_CD3_100_ER1 - 2015-11-16 14.22.30_x47660_y50821_class1	Lilija
83	385	409.5	827.5	1	WV30NH_CD3_100_ER1 - 2015-11-16 14.22.30_x47660_y50821_class1	Lilija
84	385	422.5	788.5	1	WV30NH_CD3_100_ER1 - 2015-11-16 14.22.30_x47660_y50821_class1	Lilija
85	385	419.5	850.5	1	WV30NH_CD3_100_ER1 - 2015-11-16 14.22.30_x47660_y50821_class1	Lilija
86	385	458.5	827.5	1	WV30NH_CD3_100_ER1 - 2015-11-16 14.22.30_x47660_y50821_class1	Lilija
87	385	459.5	877.5	1	WV30NH_CD3_100_ER1 - 2015-11-16 14.22.30_x47660_y50821_class1	Lilija
88	385	494.5	822.5	1	WV30NH_CD3_100_ER1 - 2015-11-16 14.22.30_x47660_y50821_class1	Lilija
89	385	508.5	863.5	1	WV30NH_CD3_100_ER1 - 2015-11-16 14.22.30_x47660_y50821_class1	Lilija
90	385	537.5	841.5	1	WV30NH_CD3_100_ER1 - 2015-11-16 14.22.30_x47660_y50821_class1	Lilija
91	385	489.5	791.5	1	WV30NH_CD3_100_ER1 - 2015-11-16 14.22.30_x47660_y50821_class1	Lilija
92	385	519.5	931.5	1	WV30NH_CD3_100_ER1 - 2015-11-16 14.22.30_x47660_y50821_class1	Lilija
93	385	359.5	905.5	1	WV30NH_CD3_100_ER1 - 2015-11-16 14.22.30_x47660_y50821_class1	Lilija
94	385	609.5	860.5	1	WV30NH_CD3_100_ER1 - 2015-11-16 14.22.30_x47660_y50821_class1	Lilija
95	385	595.5	817.5	1	WV30NH_CD3_100_ER1 - 2015-11-16 14.22.30_x47660_y50821_class1	Lilija
96	385	562.5	800.5	1	WV30NH_CD3_100_ER1 - 2015-11-16 14.22.30_x47660_y50821_class1	Lilija
97	385	547.5	770.5	1	WV30NH_CD3_100_ER1 - 2015-11-16 14.22.30_x47660_y50821_class1	Lilija
98	385	564.5	728.5	1	WV30NH_CD3_100_ER1 - 2015-11-16 14.22.30_x47660_y50821_class1	Lilija
99	385	587.5	777.5	1	WV30NH_CD3_100_ER1 - 2015-11-16 14.22.30_x47660_y50821_class1	Lilija
100	385	630.5	783.5	1	WV30NH_CD3_100_ER1 - 2015-11-16 14.22.30_x47660_y50821_class1	Lilija
101	385	678.5	778.5	1	WV30NH_CD3_100_ER1 - 2015-11-16 14.22.30_x47660_y50821_class1	Lilija
102	385	645.5	819.5	1	WV30NH_CD3_100_ER1 - 2015-11-16 14.22.30_x47660_y50821_class1	Lilija
103	385	648.5	727.5	1	WV30NH_CD3_100_ER1 - 2015-11-16 14.22.30_x47660_y50821_class1	Lilija
104	385	658.5	698.5	1	WV30NH_CD3_100_ER1 - 2015-11-16 14.22.30_x47660_y50821_class1	Lilija
105	385	692.5	749.5	1	WV30NH_CD3_100_ER1 - 2015-11-16 14.22.30_x47660_y50821_class1	Lilija
106	385	749.5	709.5	1	WV30NH_CD3_100_ER1 - 2015-11-16 14.22.30_x47660_y50821_class1	Lilija
107	385	772.5	759.5	1	WV30NH_CD3_100_ER1 - 2015-11-16 14.22.30_x47660_y50821_class1	Lilija
109	385	614.5	673.5	1	WV30NH_CD3_100_ER1 - 2015-11-16 14.22.30_x47660_y50821_class1	Lilija
110	385	580.5	663.5	1	WV30NH_CD3_100_ER1 - 2015-11-16 14.22.30_x47660_y50821_class1	Lilija
111	385	570.5	623.5	1	WV30NH_CD3_100_ER1 - 2015-11-16 14.22.30_x47660_y50821_class1	Lilija
112	385	625.5	614.5	1	WV30NH_CD3_100_ER1 - 2015-11-16 14.22.30_x47660_y50821_class1	Lilija
113	385	595.5	575.5	1	WV30NH_CD3_100_ER1 - 2015-11-16 14.22.30_x47660_y50821_class1	Lilija
114	385	562.5	575.5	1	WV30NH_CD3_100_ER1 - 2015-11-16 14.22.30_x47660_y50821_class1	Lilija
115	385	453.5	1168.5	1	WV30NH_CD3_100_ER1 - 2015-11-16 14.22.30_x47660_y50821_class1	Lilija
116	385	353.5	1205.5	1	WV30NH_CD3_100_ER1 - 2015-11-16 14.22.30_x47660_y50821_class1	Lilija
117	385	272.5	1286.5	1	WV30NH_CD3_100_ER1 - 2015-11-16 14.22.30_x47660_y50821_class1	Lilija
118	385	136.5	1405.5	1	WV30NH_CD3_100_ER1 - 2015-11-16 14.22.30_x47660_y50821_class1	Lilija
119	385	112.5	1451.5	1	WV30NH_CD3_100_ER1 - 2015-11-16 14.22.30_x47660_y50821_class1	Lilija
120	385	21.5	1627.5	1	WV30NH_CD3_100_ER1 - 2015-11-16 14.22.30_x47660_y50821_class1	Lilija
121	385	20.5	1673.5	1	WV30NH_CD3_100_ER1 - 2015-11-16 14.22.30_x47660_y50821_class1	Lilija
122	385	39.5	1767.5	1	WV30NH_CD3_100_ER1 - 2015-11-16 14.22.30_x47660_y50821_class1	Lilija
123	385	10.5	1799.5	1	WV30NH_CD3_100_ER1 - 2015-11-16 14.22.30_x47660_y50821_class1	Lilija
124	385	93.5	1765.5	1	WV30NH_CD3_100_ER1 - 2015-11-16 14.22.30_x47660_y50821_class1	Lilija
125	385	96.5	1834.5	1	WV30NH_CD3_100_ER1 - 2015-11-16 14.22.30_x47660_y50821_class1	Lilija
126	385	131.5	1773.5	1	WV30NH_CD3_100_ER1 - 2015-11-16 14.22.30_x47660_y50821_class1	Lilija
127	385	165.5	1727.5	1	WV30NH_CD3_100_ER1 - 2015-11-16 14.22.30_x47660_y50821_class1	Lilija
128	385	137.5	1704.5	1	WV30NH_CD3_100_ER1 - 2015-11-16 14.22.30_x47660_y50821_class1	Lilija
129	385	146.5	1648.5	1	WV30NH_CD3_100_ER1 - 2015-11-16 14.22.30_x47660_y50821_class1	Lilija
130	385	197.5	1620.5	1	WV30NH_CD3_100_ER1 - 2015-11-16 14.22.30_x47660_y50821_class1	Lilija
131	385	215.5	1781.5	1	WV30NH_CD3_100_ER1 - 2015-11-16 14.22.30_x47660_y50821_class1	Lilija
132	385	318.5	1849.5	1	WV30NH_CD3_100_ER1 - 2015-11-16 14.22.30_x47660_y50821_class1	Lilija
133	385	309.5	1926.5	1	WV30NH_CD3_100_ER1 - 2015-11-16 14.22.30_x47660_y50821_class1	Lilija
134	385	317.5	1802.5	1	WV30NH_CD3_100_ER1 - 2015-11-16 14.22.30_x47660_y50821_class1	Lilija
135	385	369.5	1773.5	1	WV30NH_CD3_100_ER1 - 2015-11-16 14.22.30_x47660_y50821_class1	Lilija
136	385	633.5	1843.5	1	WV30NH_CD3_100_ER1 - 2015-11-16 14.22.30_x47660_y50821_class1	Lilija
137	385	645.5	1779.5	1	WV30NH_CD3_100_ER1 - 2015-11-16 14.22.30_x47660_y50821_class1	Lilija
138	385	645.5	1740.5	1	WV30NH_CD3_100_ER1 - 2015-11-16 14.22.30_x47660_y50821_class1	Lilija
139	385	683.5	1737.5	1	WV30NH_CD3_100_ER1 - 2015-11-16 14.22.30_x47660_y50821_class1	Lilija
140	385	395.5	1560.5	1	WV30NH_CD3_100_ER1 - 2015-11-16 14.22.30_x47660_y50821_class1	Lilija
141	385	436.5	1577.5	1	WV30NH_CD3_100_ER1 - 2015-11-16 14.22.30_x47660_y50821_class1	Lilija
142	385	297.5	1587.5	1	WV30NH_CD3_100_ER1 - 2015-11-16 14.22.30_x47660_y50821_class1	Lilija
144	385	433.5	1479.5	1	WV30NH_CD3_100_ER1 - 2015-11-16 14.22.30_x47660_y50821_class1	Lilija
145	385	315.5	1419.5	1	WV30NH_CD3_100_ER1 - 2015-11-16 14.22.30_x47660_y50821_class1	Lilija
146	385	331.5	1388.5	1	WV30NH_CD3_100_ER1 - 2015-11-16 14.22.30_x47660_y50821_class1	Lilija
147	385	451.5	1341.5	1	WV30NH_CD3_100_ER1 - 2015-11-16 14.22.30_x47660_y50821_class1	Lilija
148	385	586.5	1501.5	1	WV30NH_CD3_100_ER1 - 2015-11-16 14.22.30_x47660_y50821_class1	Lilija
149	385	641.5	1433.5	1	WV30NH_CD3_100_ER1 - 2015-11-16 14.22.30_x47660_y50821_class1	Lilija
150	385	656.5	1474.5	1	WV30NH_CD3_100_ER1 - 2015-11-16 14.22.30_x47660_y50821_class1	Lilija
151	385	630.5	1648.5	1	WV30NH_CD3_100_ER1 - 2015-11-16 14.22.30_x47660_y50821_class1	Lilija
152	385	841.5	1799.5	1	WV30NH_CD3_100_ER1 - 2015-11-16 14.22.30_x47660_y50821_class1	Lilija
153	385	924.5	1740.5	1	WV30NH_CD3_100_ER1 - 2015-11-16 14.22.30_x47660_y50821_class1	Lilija
154	385	842.5	1734.5	1	WV30NH_CD3_100_ER1 - 2015-11-16 14.22.30_x47660_y50821_class1	Lilija
155	385	753.5	1604.5	1	WV30NH_CD3_100_ER1 - 2015-11-16 14.22.30_x47660_y50821_class1	Lilija
156	385	797.5	1577.5	1	WV30NH_CD3_100_ER1 - 2015-11-16 14.22.30_x47660_y50821_class1	Lilija
157	385	844.5	1546.5	1	WV30NH_CD3_100_ER1 - 2015-11-16 14.22.30_x47660_y50821_class1	Lilija
158	385	961.5	1548.5	1	WV30NH_CD3_100_ER1 - 2015-11-16 14.22.30_x47660_y50821_class1	Lilija
159	385	977.5	1580.5	1	WV30NH_CD3_100_ER1 - 2015-11-16 14.22.30_x47660_y50821_class1	Lilija
160	385	836.5	1490.5	1	WV30NH_CD3_100_ER1 - 2015-11-16 14.22.30_x47660_y50821_class1	Lilija
161	385	888.5	1493.5	1	WV30NH_CD3_100_ER1 - 2015-11-16 14.22.30_x47660_y50821_class1	Lilija
162	385	946.5	1452.5	1	WV30NH_CD3_100_ER1 - 2015-11-16 14.22.30_x47660_y50821_class1	Lilija
163	385	800.5	1498.5	1	WV30NH_CD3_100_ER1 - 2015-11-16 14.22.30_x47660_y50821_class1	Lilija
164	385	784.5	1473.5	1	WV30NH_CD3_100_ER1 - 2015-11-16 14.22.30_x47660_y50821_class1	Lilija
165	385	763.5	1477.5	1	WV30NH_CD3_100_ER1 - 2015-11-16 14.22.30_x47660_y50821_class1	Lilija
166	385	744.5	1487.5	1	WV30NH_CD3_100_ER1 - 2015-11-16 14.22.30_x47660_y50821_class1	Lilija
167	385	769.5	1388.5	1	WV30NH_CD3_100_ER1 - 2015-11-16 14.22.30_x47660_y50821_class1	Lilija
168	385	870.5	1396.5	1	WV30NH_CD3_100_ER1 - 2015-11-16 14.22.30_x47660_y50821_class1	Lilija
169	385	853.5	1332.5	1	WV30NH_CD3_100_ER1 - 2015-11-16 14.22.30_x47660_y50821_class1	Lilija
170	385	794.5	1308.5	1	WV30NH_CD3_100_ER1 - 2015-11-16 14.22.30_x47660_y50821_class1	Lilija
171	385	827.5	1261.5	1	WV30NH_CD3_100_ER1 - 2015-11-16 14.22.30_x47660_y50821_class1	Lilija
172	385	999.5	1399.5	1	WV30NH_CD3_100_ER1 - 2015-11-16 14.22.30_x47660_y50821_class1	Lilija
173	385	724.5	1288.5	1	WV30NH_CD3_100_ER1 - 2015-11-16 14.22.30_x47660_y50821_class1	Lilija
174	385	697.5	1268.5	1	WV30NH_CD3_100_ER1 - 2015-11-16 14.22.30_x47660_y50821_class1	Lilija
175	385	653.5	1168.5	1	WV30NH_CD3_100_ER1 - 2015-11-16 14.22.30_x47660_y50821_class1	Lilija
176	385	659.5	1114.5	1	WV30NH_CD3_100_ER1 - 2015-11-16 14.22.30_x47660_y50821_class1	Lilija
177	385	616.5	1082.5	1	WV30NH_CD3_100_ER1 - 2015-11-16 14.22.30_x47660_y50821_class1	Lilija
178	385	706.5	1114.5	1	WV30NH_CD3_100_ER1 - 2015-11-16 14.22.30_x47660_y50821_class1	Lilija
179	385	752.5	1044.5	1	WV30NH_CD3_100_ER1 - 2015-11-16 14.22.30_x47660_y50821_class1	Lilija
180	385	819.5	966.5	1	WV30NH_CD3_100_ER1 - 2015-11-16 14.22.30_x47660_y50821_class1	Lilija
181	385	869.5	958.5	1	WV30NH_CD3_100_ER1 - 2015-11-16 14.22.30_x47660_y50821_class1	Lilija
182	385	1050.5	1189.5	1	WV30NH_CD3_100_ER1 - 2015-11-16 14.22.30_x47660_y50821_class1	Lilija
183	385	1175.5	1078.5	1	WV30NH_CD3_100_ER1 - 2015-11-16 14.22.30_x47660_y50821_class1	Lilija
184	385	1271.5	1405.5	1	WV30NH_CD3_100_ER1 - 2015-11-16 14.22.30_x47660_y50821_class1	Lilija
185	385	1219.5	1446.5	1	WV30NH_CD3_100_ER1 - 2015-11-16 14.22.30_x47660_y50821_class1	Lilija
186	385	1265.5	1457.5	1	WV30NH_CD3_100_ER1 - 2015-11-16 14.22.30_x47660_y50821_class1	Lilija
187	385	1168.5	1507.5	1	WV30NH_CD3_100_ER1 - 2015-11-16 14.22.30_x47660_y50821_class1	Lilija
188	385	1204.5	1560.5	1	WV30NH_CD3_100_ER1 - 2015-11-16 14.22.30_x47660_y50821_class1	Lilija
189	385	1221.5	1532.5	1	WV30NH_CD3_100_ER1 - 2015-11-16 14.22.30_x47660_y50821_class1	Lilija
190	385	1332.5	1540.5	1	WV30NH_CD3_100_ER1 - 2015-11-16 14.22.30_x47660_y50821_class1	Lilija
191	385	1293.5	1723.5	1	WV30NH_CD3_100_ER1 - 2015-11-16 14.22.30_x47660_y50821_class1	Lilija
192	385	1390.5	1856.5	1	WV30NH_CD3_100_ER1 - 2015-11-16 14.22.30_x47660_y50821_class1	Lilija
193	385	1326.5	1951.5	1	WV30NH_CD3_100_ER1 - 2015-11-16 14.22.30_x47660_y50821_class1	Lilija
195	385	1480.5	1903.5	1	WV30NH_CD3_100_ER1 - 2015-11-16 14.22.30_x47660_y50821_class1	Lilija
196	385	1454.5	1868.5	1	WV30NH_CD3_100_ER1 - 2015-11-16 14.22.30_x47660_y50821_class1	Lilija
197	385	1444.5	1978.5	1	WV30NH_CD3_100_ER1 - 2015-11-16 14.22.30_x47660_y50821_class1	Lilija
198	385	1565.5	1760.5	1	WV30NH_CD3_100_ER1 - 2015-11-16 14.22.30_x47660_y50821_class1	Lilija
199	385	1554.5	1729.5	1	WV30NH_CD3_100_ER1 - 2015-11-16 14.22.30_x47660_y50821_class1	Lilija
200	385	1534.5	1704.5	1	WV30NH_CD3_100_ER1 - 2015-11-16 14.22.30_x47660_y50821_class1	Lilija
201	385	1613.5	1609.5	1	WV30NH_CD3_100_ER1 - 2015-11-16 14.22.30_x47660_y50821_class1	Lilija
202	385	1740.5	1706.5	1	WV30NH_CD3_100_ER1 - 2015-11-16 14.22.30_x47660_y50821_class1	Lilija
203	385	1720.5	1738.5	1	WV30NH_CD3_100_ER1 - 2015-11-16 14.22.30_x47660_y50821_class1	Lilija
204	385	1802.5	1801.5	1	WV30NH_CD3_100_ER1 - 2015-11-16 14.22.30_x47660_y50821_class1	Lilija
205	385	1851.5	1738.5	1	WV30NH_CD3_100_ER1 - 2015-11-16 14.22.30_x47660_y50821_class1	Lilija
206	385	1807.5	1713.5	1	WV30NH_CD3_100_ER1 - 2015-11-16 14.22.30_x47660_y50821_class1	Lilija
207	385	1974.5	1779.5	1	WV30NH_CD3_100_ER1 - 2015-11-16 14.22.30_x47660_y50821_class1	Lilija
208	385	1989.5	1840.5	1	WV30NH_CD3_100_ER1 - 2015-11-16 14.22.30_x47660_y50821_class1	Lilija
209	385	1989.5	1939.5	1	WV30NH_CD3_100_ER1 - 2015-11-16 14.22.30_x47660_y50821_class1	Lilija
210	385	1989.5	1749.5	1	WV30NH_CD3_100_ER1 - 2015-11-16 14.22.30_x47660_y50821_class1	Lilija
211	385	1935.5	1726.5	1	WV30NH_CD3_100_ER1 - 2015-11-16 14.22.30_x47660_y50821_class1	Lilija
212	385	1887.5	1713.5	1	WV30NH_CD3_100_ER1 - 2015-11-16 14.22.30_x47660_y50821_class1	Lilija
213	385	1857.5	1709.5	1	WV30NH_CD3_100_ER1 - 2015-11-16 14.22.30_x47660_y50821_class1	Lilija
214	385	1934.5	1687.5	1	WV30NH_CD3_100_ER1 - 2015-11-16 14.22.30_x47660_y50821_class1	Lilija
215	385	1896.5	1620.5	1	WV30NH_CD3_100_ER1 - 2015-11-16 14.22.30_x47660_y50821_class1	Lilija
216	385	1871.5	1638.5	1	WV30NH_CD3_100_ER1 - 2015-11-16 14.22.30_x47660_y50821_class1	Lilija
217	385	1798.5	1673.5	1	WV30NH_CD3_100_ER1 - 2015-11-16 14.22.30_x47660_y50821_class1	Lilija
218	385	1820.5	1637.5	1	WV30NH_CD3_100_ER1 - 2015-11-16 14.22.30_x47660_y50821_class1	Lilija
219	385	1799.5	1618.5	1	WV30NH_CD3_100_ER1 - 2015-11-16 14.22.30_x47660_y50821_class1	Lilija
222	385	1716.5	1648.5	1	WV30NH_CD3_100_ER1 - 2015-11-16 14.22.30_x47660_y50821_class1	Lilija
223	385	1751.5	1665.5	1	WV30NH_CD3_100_ER1 - 2015-11-16 14.22.30_x47660_y50821_class1	Lilija
224	385	1770.5	1682.5	1	WV30NH_CD3_100_ER1 - 2015-11-16 14.22.30_x47660_y50821_class1	Lilija
225	385	1785.5	1645.5	1	WV30NH_CD3_100_ER1 - 2015-11-16 14.22.30_x47660_y50821_class1	Lilija
226	385	1746.5	1609.5	1	WV30NH_CD3_100_ER1 - 2015-11-16 14.22.30_x47660_y50821_class1	Lilija
227	385	1715.5	1599.5	1	WV30NH_CD3_100_ER1 - 2015-11-16 14.22.30_x47660_y50821_class1	Lilija
228	385	1679.5	1591.5	1	WV30NH_CD3_100_ER1 - 2015-11-16 14.22.30_x47660_y50821_class1	Lilija
229	385	1698.5	1616.5	1	WV30NH_CD3_100_ER1 - 2015-11-16 14.22.30_x47660_y50821_class1	Lilija
230	385	1720.5	1623.5	1	WV30NH_CD3_100_ER1 - 2015-11-16 14.22.30_x47660_y50821_class1	Lilija
231	385	1671.5	1626.5	1	WV30NH_CD3_100_ER1 - 2015-11-16 14.22.30_x47660_y50821_class1	Lilija
232	385	1695.5	1649.5	1	WV30NH_CD3_100_ER1 - 2015-11-16 14.22.30_x47660_y50821_class1	Lilija
233	385	1962.5	1590.5	1	WV30NH_CD3_100_ER1 - 2015-11-16 14.22.30_x47660_y50821_class1	Lilija
234	385	1948.5	1535.5	1	WV30NH_CD3_100_ER1 - 2015-11-16 14.22.30_x47660_y50821_class1	Lilija
235	385	1915.5	1562.5	1	WV30NH_CD3_100_ER1 - 2015-11-16 14.22.30_x47660_y50821_class1	Lilija
236	385	1854.5	1577.5	1	WV30NH_CD3_100_ER1 - 2015-11-16 14.22.30_x47660_y50821_class1	Lilija
237	385	1795.5	1549.5	1	WV30NH_CD3_100_ER1 - 2015-11-16 14.22.30_x47660_y50821_class1	Lilija
238	385	1829.5	1555.5	1	WV30NH_CD3_100_ER1 - 2015-11-16 14.22.30_x47660_y50821_class1	Lilija
239	385	1842.5	1523.5	1	WV30NH_CD3_100_ER1 - 2015-11-16 14.22.30_x47660_y50821_class1	Lilija
240	385	1867.5	1609.5	1	WV30NH_CD3_100_ER1 - 2015-11-16 14.22.30_x47660_y50821_class1	Lilija
241	385	1699.5	1482.5	1	WV30NH_CD3_100_ER1 - 2015-11-16 14.22.30_x47660_y50821_class1	Lilija
242	385	1652.5	1482.5	1	WV30NH_CD3_100_ER1 - 2015-11-16 14.22.30_x47660_y50821_class1	Lilija
243	385	1555.5	1479.5	1	WV30NH_CD3_100_ER1 - 2015-11-16 14.22.30_x47660_y50821_class1	Lilija
244	385	1701.5	1376.5	1	WV30NH_CD3_100_ER1 - 2015-11-16 14.22.30_x47660_y50821_class1	Lilija
245	385	1710.5	1327.5	1	WV30NH_CD3_100_ER1 - 2015-11-16 14.22.30_x47660_y50821_class1	Lilija
246	385	1523.5	1377.5	1	WV30NH_CD3_100_ER1 - 2015-11-16 14.22.30_x47660_y50821_class1	Lilija
247	385	1448.5	1388.5	1	WV30NH_CD3_100_ER1 - 2015-11-16 14.22.30_x47660_y50821_class1	Lilija
248	385	1413.5	1432.5	1	WV30NH_CD3_100_ER1 - 2015-11-16 14.22.30_x47660_y50821_class1	Lilija
249	385	1332.5	1324.5	1	WV30NH_CD3_100_ER1 - 2015-11-16 14.22.30_x47660_y50821_class1	Lilija
250	385	1354.5	1302.5	1	WV30NH_CD3_100_ER1 - 2015-11-16 14.22.30_x47660_y50821_class1	Lilija
251	385	1315.5	1205.5	1	WV30NH_CD3_100_ER1 - 2015-11-16 14.22.30_x47660_y50821_class1	Lilija
252	385	1229.5	1266.5	1	WV30NH_CD3_100_ER1 - 2015-11-16 14.22.30_x47660_y50821_class1	Lilija
253	385	1294.5	1172.5	1	WV30NH_CD3_100_ER1 - 2015-11-16 14.22.30_x47660_y50821_class1	Lilija
254	385	1354.5	1185.5	1	WV30NH_CD3_100_ER1 - 2015-11-16 14.22.30_x47660_y50821_class1	Lilija
255	385	1501.5	1294.5	1	WV30NH_CD3_100_ER1 - 2015-11-16 14.22.30_x47660_y50821_class1	Lilija
256	385	1463.5	1288.5	1	WV30NH_CD3_100_ER1 - 2015-11-16 14.22.30_x47660_y50821_class1	Lilija
257	385	1351.5	1129.5	1	WV30NH_CD3_100_ER1 - 2015-11-16 14.22.30_x47660_y50821_class1	Lilija
258	385	1413.5	1121.5	1	WV30NH_CD3_100_ER1 - 2015-11-16 14.22.30_x47660_y50821_class1	Lilija
259	385	1549.5	1175.5	1	WV30NH_CD3_100_ER1 - 2015-11-16 14.22.30_x47660_y50821_class1	Lilija
260	385	1785.5	1230.5	1	WV30NH_CD3_100_ER1 - 2015-11-16 14.22.30_x47660_y50821_class1	Lilija
261	385	1634.5	1227.5	1	WV30NH_CD3_100_ER1 - 2015-11-16 14.22.30_x47660_y50821_class1	Lilija
262	385	1874.5	1255.5	1	WV30NH_CD3_100_ER1 - 2015-11-16 14.22.30_x47660_y50821_class1	Lilija
263	385	1915.5	1236.5	1	WV30NH_CD3_100_ER1 - 2015-11-16 14.22.30_x47660_y50821_class1	Lilija
264	385	1965.5	1268.5	1	WV30NH_CD3_100_ER1 - 2015-11-16 14.22.30_x47660_y50821_class1	Lilija
265	385	1987.5	1469.5	1	WV30NH_CD3_100_ER1 - 2015-11-16 14.22.30_x47660_y50821_class1	Lilija
266	385	1992.5	1552.5	1	WV30NH_CD3_100_ER1 - 2015-11-16 14.22.30_x47660_y50821_class1	Lilija
267	385	1901.5	1809.5	1	WV30NH_CD3_100_ER1 - 2015-11-16 14.22.30_x47660_y50821_class1	Lilija
268	385	1840.5	1807.5	1	WV30NH_CD3_100_ER1 - 2015-11-16 14.22.30_x47660_y50821_class1	Lilija
269	385	1574.5	1604.5	1	WV30NH_CD3_100_ER1 - 2015-11-16 14.22.30_x47660_y50821_class1	Lilija
270	385	1401.5	1731.5	1	WV30NH_CD3_100_ER1 - 2015-11-16 14.22.30_x47660_y50821_class1	Lilija
271	385	1250.5	1951.5	1	WV30NH_CD3_100_ER1 - 2015-11-16 14.22.30_x47660_y50821_class1	Lilija
272	385	1912.5	1136.5	1	WV30NH_CD3_100_ER1 - 2015-11-16 14.22.30_x47660_y50821_class1	Lilija
273	385	1812.5	1094.5	1	WV30NH_CD3_100_ER1 - 2015-11-16 14.22.30_x47660_y50821_class1	Lilija
274	385	1698.5	1141.5	1	WV30NH_CD3_100_ER1 - 2015-11-16 14.22.30_x47660_y50821_class1	Lilija
275	385	1696.5	1168.5	1	WV30NH_CD3_100_ER1 - 2015-11-16 14.22.30_x47660_y50821_class1	Lilija
276	385	1632.5	1060.5	1	WV30NH_CD3_100_ER1 - 2015-11-16 14.22.30_x47660_y50821_class1	Lilija
277	385	1776.5	941.5	1	WV30NH_CD3_100_ER1 - 2015-11-16 14.22.30_x47660_y50821_class1	Lilija
278	385	1796.5	924.5	1	WV30NH_CD3_100_ER1 - 2015-11-16 14.22.30_x47660_y50821_class1	Lilija
279	385	1823.5	917.5	1	WV30NH_CD3_100_ER1 - 2015-11-16 14.22.30_x47660_y50821_class1	Lilija
280	385	1835.5	946.5	1	WV30NH_CD3_100_ER1 - 2015-11-16 14.22.30_x47660_y50821_class1	Lilija
281	385	1885.5	927.5	1	WV30NH_CD3_100_ER1 - 2015-11-16 14.22.30_x47660_y50821_class1	Lilija
282	385	1931.5	914.5	1	WV30NH_CD3_100_ER1 - 2015-11-16 14.22.30_x47660_y50821_class1	Lilija
283	385	1906.5	947.5	1	WV30NH_CD3_100_ER1 - 2015-11-16 14.22.30_x47660_y50821_class1	Lilija
284	385	1932.5	949.5	1	WV30NH_CD3_100_ER1 - 2015-11-16 14.22.30_x47660_y50821_class1	Lilija
285	385	1956.5	978.5	1	WV30NH_CD3_100_ER1 - 2015-11-16 14.22.30_x47660_y50821_class1	Lilija
286	385	1987.5	1057.5	1	WV30NH_CD3_100_ER1 - 2015-11-16 14.22.30_x47660_y50821_class1	Lilija
287	385	1995.5	1110.5	1	WV30NH_CD3_100_ER1 - 2015-11-16 14.22.30_x47660_y50821_class1	Lilija
288	385	1765.5	967.5	1	WV30NH_CD3_100_ER1 - 2015-11-16 14.22.30_x47660_y50821_class1	Lilija
289	385	1480.5	1010.5	1	WV30NH_CD3_100_ER1 - 2015-11-16 14.22.30_x47660_y50821_class1	Lilija
290	385	1544.5	972.5	1	WV30NH_CD3_100_ER1 - 2015-11-16 14.22.30_x47660_y50821_class1	Lilija
291	385	1571.5	914.5	1	WV30NH_CD3_100_ER1 - 2015-11-16 14.22.30_x47660_y50821_class1	Lilija
292	385	1555.5	860.5	1	WV30NH_CD3_100_ER1 - 2015-11-16 14.22.30_x47660_y50821_class1	Lilija
293	385	1785.5	867.5	1	WV30NH_CD3_100_ER1 - 2015-11-16 14.22.30_x47660_y50821_class1	Lilija
294	385	1297.5	977.5	1	WV30NH_CD3_100_ER1 - 2015-11-16 14.22.30_x47660_y50821_class1	Lilija
295	385	1261.5	952.5	1	WV30NH_CD3_100_ER1 - 2015-11-16 14.22.30_x47660_y50821_class1	Lilija
296	385	1268.5	892.5	1	WV30NH_CD3_100_ER1 - 2015-11-16 14.22.30_x47660_y50821_class1	Lilija
297	385	1196.5	867.5	1	WV30NH_CD3_100_ER1 - 2015-11-16 14.22.30_x47660_y50821_class1	Lilija
298	385	1327.5	806.5	1	WV30NH_CD3_100_ER1 - 2015-11-16 14.22.30_x47660_y50821_class1	Lilija
299	385	922.5	727.5	1	WV30NH_CD3_100_ER1 - 2015-11-16 14.22.30_x47660_y50821_class1	Lilija
300	385	1146.5	739.5	1	WV30NH_CD3_100_ER1 - 2015-11-16 14.22.30_x47660_y50821_class1	Lilija
301	385	1172.5	774.5	1	WV30NH_CD3_100_ER1 - 2015-11-16 14.22.30_x47660_y50821_class1	Lilija
302	385	1125.5	634.5	1	WV30NH_CD3_100_ER1 - 2015-11-16 14.22.30_x47660_y50821_class1	Lilija
303	385	1088.5	625.5	1	WV30NH_CD3_100_ER1 - 2015-11-16 14.22.30_x47660_y50821_class1	Lilija
304	385	1044.5	617.5	1	WV30NH_CD3_100_ER1 - 2015-11-16 14.22.30_x47660_y50821_class1	Lilija
305	385	817.5	598.5	1	WV30NH_CD3_100_ER1 - 2015-11-16 14.22.30_x47660_y50821_class1	Lilija
306	385	758.5	598.5	1	WV30NH_CD3_100_ER1 - 2015-11-16 14.22.30_x47660_y50821_class1	Lilija
307	385	789.5	562.5	1	WV30NH_CD3_100_ER1 - 2015-11-16 14.22.30_x47660_y50821_class1	Lilija
308	385	783.5	525.5	1	WV30NH_CD3_100_ER1 - 2015-11-16 14.22.30_x47660_y50821_class1	Lilija
309	385	774.5	476.5	1	WV30NH_CD3_100_ER1 - 2015-11-16 14.22.30_x47660_y50821_class1	Lilija
310	385	827.5	458.5	1	WV30NH_CD3_100_ER1 - 2015-11-16 14.22.30_x47660_y50821_class1	Lilija
311	385	886.5	448.5	1	WV30NH_CD3_100_ER1 - 2015-11-16 14.22.30_x47660_y50821_class1	Lilija
312	385	910.5	465.5	1	WV30NH_CD3_100_ER1 - 2015-11-16 14.22.30_x47660_y50821_class1	Lilija
313	385	731.5	275.5	1	WV30NH_CD3_100_ER1 - 2015-11-16 14.22.30_x47660_y50821_class1	Lilija
314	385	756.5	283.5	1	WV30NH_CD3_100_ER1 - 2015-11-16 14.22.30_x47660_y50821_class1	Lilija
315	385	864.5	331.5	1	WV30NH_CD3_100_ER1 - 2015-11-16 14.22.30_x47660_y50821_class1	Lilija
316	385	963.5	469.5	1	WV30NH_CD3_100_ER1 - 2015-11-16 14.22.30_x47660_y50821_class1	Lilija
317	385	1016.5	487.5	1	WV30NH_CD3_100_ER1 - 2015-11-16 14.22.30_x47660_y50821_class1	Lilija
318	385	1072.5	512.5	1	WV30NH_CD3_100_ER1 - 2015-11-16 14.22.30_x47660_y50821_class1	Lilija
319	385	1061.5	476.5	1	WV30NH_CD3_100_ER1 - 2015-11-16 14.22.30_x47660_y50821_class1	Lilija
320	385	1238.5	669.5	1	WV30NH_CD3_100_ER1 - 2015-11-16 14.22.30_x47660_y50821_class1	Lilija
321	385	1207.5	522.5	1	WV30NH_CD3_100_ER1 - 2015-11-16 14.22.30_x47660_y50821_class1	Lilija
322	385	1141.5	425.5	1	WV30NH_CD3_100_ER1 - 2015-11-16 14.22.30_x47660_y50821_class1	Lilija
323	385	1108.5	398.5	1	WV30NH_CD3_100_ER1 - 2015-11-16 14.22.30_x47660_y50821_class1	Lilija
325	385	1041.5	364.5	1	WV30NH_CD3_100_ER1 - 2015-11-16 14.22.30_x47660_y50821_class1	Lilija
326	385	1022.5	326.5	1	WV30NH_CD3_100_ER1 - 2015-11-16 14.22.30_x47660_y50821_class1	Lilija
327	385	974.5	236.5	1	WV30NH_CD3_100_ER1 - 2015-11-16 14.22.30_x47660_y50821_class1	Lilija
328	385	910.5	189.5	1	WV30NH_CD3_100_ER1 - 2015-11-16 14.22.30_x47660_y50821_class1	Lilija
329	385	944.5	170.5	1	WV30NH_CD3_100_ER1 - 2015-11-16 14.22.30_x47660_y50821_class1	Lilija
330	385	931.5	90.5	1	WV30NH_CD3_100_ER1 - 2015-11-16 14.22.30_x47660_y50821_class1	Lilija
331	385	1074.5	23.5	1	WV30NH_CD3_100_ER1 - 2015-11-16 14.22.30_x47660_y50821_class1	Lilija
332	385	1078.5	59.5	1	WV30NH_CD3_100_ER1 - 2015-11-16 14.22.30_x47660_y50821_class1	Lilija
333	385	1082.5	151.5	1	WV30NH_CD3_100_ER1 - 2015-11-16 14.22.30_x47660_y50821_class1	Lilija
334	385	1132.5	157.5	1	WV30NH_CD3_100_ER1 - 2015-11-16 14.22.30_x47660_y50821_class1	Lilija
335	385	1119.5	206.5	1	WV30NH_CD3_100_ER1 - 2015-11-16 14.22.30_x47660_y50821_class1	Lilija
336	385	1258.5	75.5	1	WV30NH_CD3_100_ER1 - 2015-11-16 14.22.30_x47660_y50821_class1	Lilija
337	385	1252.5	203.5	1	WV30NH_CD3_100_ER1 - 2015-11-16 14.22.30_x47660_y50821_class1	Lilija
338	385	1352.5	245.5	1	WV30NH_CD3_100_ER1 - 2015-11-16 14.22.30_x47660_y50821_class1	Lilija
339	385	1351.5	273.5	1	WV30NH_CD3_100_ER1 - 2015-11-16 14.22.30_x47660_y50821_class1	Lilija
341	385	1387.5	256.5	1	WV30NH_CD3_100_ER1 - 2015-11-16 14.22.30_x47660_y50821_class1	Lilija
342	385	1297.5	306.5	1	WV30NH_CD3_100_ER1 - 2015-11-16 14.22.30_x47660_y50821_class1	Lilija
343	385	1363.5	337.5	1	WV30NH_CD3_100_ER1 - 2015-11-16 14.22.30_x47660_y50821_class1	Lilija
344	385	1443.5	356.5	1	WV30NH_CD3_100_ER1 - 2015-11-16 14.22.30_x47660_y50821_class1	Lilija
345	385	1594.5	154.5	1	WV30NH_CD3_100_ER1 - 2015-11-16 14.22.30_x47660_y50821_class1	Lilija
346	385	1516.5	156.5	1	WV30NH_CD3_100_ER1 - 2015-11-16 14.22.30_x47660_y50821_class1	Lilija
347	385	1845.5	558.5	1	WV30NH_CD3_100_ER1 - 2015-11-16 14.22.30_x47660_y50821_class1	Lilija
348	385	1906.5	570.5	1	WV30NH_CD3_100_ER1 - 2015-11-16 14.22.30_x47660_y50821_class1	Lilija
349	385	1954.5	340.5	1	WV30NH_CD3_100_ER1 - 2015-11-16 14.22.30_x47660_y50821_class1	Lilija
350	385	1921.5	440.5	1	WV30NH_CD3_100_ER1 - 2015-11-16 14.22.30_x47660_y50821_class1	Lilija
351	385	1879.5	408.5	1	WV30NH_CD3_100_ER1 - 2015-11-16 14.22.30_x47660_y50821_class1	Lilija
352	385	1878.5	358.5	1	WV30NH_CD3_100_ER1 - 2015-11-16 14.22.30_x47660_y50821_class1	Lilija
353	385	1784.5	276.5	1	WV30NH_CD3_100_ER1 - 2015-11-16 14.22.30_x47660_y50821_class1	Lilija
354	385	1756.5	242.5	1	WV30NH_CD3_100_ER1 - 2015-11-16 14.22.30_x47660_y50821_class1	Lilija
355	385	1741.5	109.5	1	WV30NH_CD3_100_ER1 - 2015-11-16 14.22.30_x47660_y50821_class1	Lilija
356	385	1956.5	132.5	1	WV30NH_CD3_100_ER1 - 2015-11-16 14.22.30_x47660_y50821_class1	Lilija
357	385	1937.5	82.5	1	WV30NH_CD3_100_ER1 - 2015-11-16 14.22.30_x47660_y50821_class1	Lilija
358	385	1996.5	95.5	1	WV30NH_CD3_100_ER1 - 2015-11-16 14.22.30_x47660_y50821_class1	Lilija
359	385	1710.5	301.5	1	WV30NH_CD3_100_ER1 - 2015-11-16 14.22.30_x47660_y50821_class1	Lilija
360	385	1727.5	353.5	1	WV30NH_CD3_100_ER1 - 2015-11-16 14.22.30_x47660_y50821_class1	Lilija
361	385	1691.5	375.5	1	WV30NH_CD3_100_ER1 - 2015-11-16 14.22.30_x47660_y50821_class1	Lilija
362	385	1659.5	428.5	1	WV30NH_CD3_100_ER1 - 2015-11-16 14.22.30_x47660_y50821_class1	Lilija
363	385	1612.5	448.5	1	WV30NH_CD3_100_ER1 - 2015-11-16 14.22.30_x47660_y50821_class1	Lilija
364	385	1559.5	456.5	1	WV30NH_CD3_100_ER1 - 2015-11-16 14.22.30_x47660_y50821_class1	Lilija
365	385	1587.5	478.5	1	WV30NH_CD3_100_ER1 - 2015-11-16 14.22.30_x47660_y50821_class1	Lilija
366	385	1534.5	406.5	1	WV30NH_CD3_100_ER1 - 2015-11-16 14.22.30_x47660_y50821_class1	Lilija
367	385	1407.5	498.5	1	WV30NH_CD3_100_ER1 - 2015-11-16 14.22.30_x47660_y50821_class1	Lilija
368	385	1410.5	564.5	1	WV30NH_CD3_100_ER1 - 2015-11-16 14.22.30_x47660_y50821_class1	Lilija
369	385	1383.5	686.5	1	WV30NH_CD3_100_ER1 - 2015-11-16 14.22.30_x47660_y50821_class1	Lilija
370	385	1441.5	656.5	1	WV30NH_CD3_100_ER1 - 2015-11-16 14.22.30_x47660_y50821_class1	Lilija
371	385	1351.5	675.5	1	WV30NH_CD3_100_ER1 - 2015-11-16 14.22.30_x47660_y50821_class1	Lilija
372	385	1499.5	680.5	1	WV30NH_CD3_100_ER1 - 2015-11-16 14.22.30_x47660_y50821_class1	Lilija
373	385	1565.5	670.5	1	WV30NH_CD3_100_ER1 - 2015-11-16 14.22.30_x47660_y50821_class1	Lilija
374	385	1585.5	741.5	1	WV30NH_CD3_100_ER1 - 2015-11-16 14.22.30_x47660_y50821_class1	Lilija
375	385	1549.5	597.5	1	WV30NH_CD3_100_ER1 - 2015-11-16 14.22.30_x47660_y50821_class1	Lilija
376	385	1460.5	583.5	1	WV30NH_CD3_100_ER1 - 2015-11-16 14.22.30_x47660_y50821_class1	Lilija
377	385	1524.5	573.5	1	WV30NH_CD3_100_ER1 - 2015-11-16 14.22.30_x47660_y50821_class1	Lilija
378	385	1615.5	625.5	1	WV30NH_CD3_100_ER1 - 2015-11-16 14.22.30_x47660_y50821_class1	Lilija
379	385	1635.5	592.5	1	WV30NH_CD3_100_ER1 - 2015-11-16 14.22.30_x47660_y50821_class1	Lilija
380	385	1673.5	584.5	1	WV30NH_CD3_100_ER1 - 2015-11-16 14.22.30_x47660_y50821_class1	Lilija
381	385	1563.5	536.5	1	WV30NH_CD3_100_ER1 - 2015-11-16 14.22.30_x47660_y50821_class1	Lilija
382	385	1620.5	536.5	1	WV30NH_CD3_100_ER1 - 2015-11-16 14.22.30_x47660_y50821_class1	Lilija
383	385	1655.5	514.5	1	WV30NH_CD3_100_ER1 - 2015-11-16 14.22.30_x47660_y50821_class1	Lilija
384	385	1699.5	459.5	1	WV30NH_CD3_100_ER1 - 2015-11-16 14.22.30_x47660_y50821_class1	Lilija
385	385	1713.5	492.5	1	WV30NH_CD3_100_ER1 - 2015-11-16 14.22.30_x47660_y50821_class1	Lilija
386	385	1756.5	530.5	1	WV30NH_CD3_100_ER1 - 2015-11-16 14.22.30_x47660_y50821_class1	Lilija
387	385	1787.5	498.5	1	WV30NH_CD3_100_ER1 - 2015-11-16 14.22.30_x47660_y50821_class1	Lilija
388	385	1837.5	486.5	1	WV30NH_CD3_100_ER1 - 2015-11-16 14.22.30_x47660_y50821_class1	Lilija
389	385	358.5	1347.5	1	WV30NH_CD3_100_ER1 - 2015-11-16 14.22.30_x47660_y50821_class1	Lilija
390	385	132.5	799.5	1	WV30NH_CD3_100_ER1 - 2015-11-16 14.22.30_x47660_y50821_class1	Lilija
391	385	475.5	472.5	1	WV30NH_CD3_100_ER1 - 2015-11-16 14.22.30_x47660_y50821_class1	Lilija
392	385	511.5	1069.5	1	WV30NH_CD3_100_ER1 - 2015-11-16 14.22.30_x47660_y50821_class1	Lilija
393	385	356.5	1035.5	1	WV30NH_CD3_100_ER1 - 2015-11-16 14.22.30_x47660_y50821_class1	Lilija
394	385	100.5	1136.5	1	WV30NH_CD3_100_ER1 - 2015-11-16 14.22.30_x47660_y50821_class1	Lilija
395	385	906.5	1978.5	1	WV30NH_CD3_100_ER1 - 2015-11-16 14.22.30_x47660_y50821_class1	Lilija
396	385	1352.5	1939.5	1	WV30NH_CD3_100_ER1 - 2015-11-16 14.22.30_x47660_y50821_class1	Lilija
