# Supplementary material for: Robust and accurate quantification of biomarkers of immune cells in lung cancer micro-environment using deep convolutional neural networks
Source: PeerJ. 2019 Apr 10;7:e6335. doi: 10.7717/peerj.6335 (PMC6462181; doi:10.7717/peerj.6335)
Supplement: Supplemental Information 2 — The positions of the positive cells were detected by four independent human observers on at least 64 different validation images. Each csv file stored in the zip archive represents the positive cell count and their position per person and validation image. [file peerj-07-6335-s002.zip › validation-observers/person3/WV30NH_CD3_100_ER1 - 2015-11-16 14.22.30_x52091_y26132_class1.csv]

f_markerId	f_nrOfMarkers	f_x	f_y	l_GTR	i_imagefile	i_subfolder
1	129	100.5	1598.5	1	WV30NH_CD3_100_ER1 - 2015-11-16 14.22.30_x52091_y26132_class1	Lilija
2	129	90.5	1413.5	1	WV30NH_CD3_100_ER1 - 2015-11-16 14.22.30_x52091_y26132_class1	Lilija
3	129	42.5	931.5	1	WV30NH_CD3_100_ER1 - 2015-11-16 14.22.30_x52091_y26132_class1	Lilija
4	129	240.5	1311.5	1	WV30NH_CD3_100_ER1 - 2015-11-16 14.22.30_x52091_y26132_class1	Lilija
5	129	437.5	1593.5	1	WV30NH_CD3_100_ER1 - 2015-11-16 14.22.30_x52091_y26132_class1	Lilija
6	129	384.5	1473.5	1	WV30NH_CD3_100_ER1 - 2015-11-16 14.22.30_x52091_y26132_class1	Lilija
7	129	433.5	1401.5	1	WV30NH_CD3_100_ER1 - 2015-11-16 14.22.30_x52091_y26132_class1	Lilija
8	129	431.5	1360.5	1	WV30NH_CD3_100_ER1 - 2015-11-16 14.22.30_x52091_y26132_class1	Lilija
9	129	445.5	1301.5	1	WV30NH_CD3_100_ER1 - 2015-11-16 14.22.30_x52091_y26132_class1	Lilija
10	129	492.5	1310.5	1	WV30NH_CD3_100_ER1 - 2015-11-16 14.22.30_x52091_y26132_class1	Lilija
11	129	508.5	1341.5	1	WV30NH_CD3_100_ER1 - 2015-11-16 14.22.30_x52091_y26132_class1	Lilija
12	129	556.5	1329.5	1	WV30NH_CD3_100_ER1 - 2015-11-16 14.22.30_x52091_y26132_class1	Lilija
13	129	583.5	1374.5	1	WV30NH_CD3_100_ER1 - 2015-11-16 14.22.30_x52091_y26132_class1	Lilija
14	129	620.5	1202.5	1	WV30NH_CD3_100_ER1 - 2015-11-16 14.22.30_x52091_y26132_class1	Lilija
15	129	655.5	1200.5	1	WV30NH_CD3_100_ER1 - 2015-11-16 14.22.30_x52091_y26132_class1	Lilija
16	129	749.5	1508.5	1	WV30NH_CD3_100_ER1 - 2015-11-16 14.22.30_x52091_y26132_class1	Lilija
17	129	739.5	1557.5	1	WV30NH_CD3_100_ER1 - 2015-11-16 14.22.30_x52091_y26132_class1	Lilija
18	129	706.5	1455.5	1	WV30NH_CD3_100_ER1 - 2015-11-16 14.22.30_x52091_y26132_class1	Lilija
19	129	609.5	1502.5	1	WV30NH_CD3_100_ER1 - 2015-11-16 14.22.30_x52091_y26132_class1	Lilija
20	129	577.5	1498.5	1	WV30NH_CD3_100_ER1 - 2015-11-16 14.22.30_x52091_y26132_class1	Lilija
21	129	522.5	1502.5	1	WV30NH_CD3_100_ER1 - 2015-11-16 14.22.30_x52091_y26132_class1	Lilija
22	129	520.5	1469.5	1	WV30NH_CD3_100_ER1 - 2015-11-16 14.22.30_x52091_y26132_class1	Lilija
23	129	508.5	1596.5	1	WV30NH_CD3_100_ER1 - 2015-11-16 14.22.30_x52091_y26132_class1	Lilija
24	129	570.5	1584.5	1	WV30NH_CD3_100_ER1 - 2015-11-16 14.22.30_x52091_y26132_class1	Lilija
25	129	594.5	1563.5	1	WV30NH_CD3_100_ER1 - 2015-11-16 14.22.30_x52091_y26132_class1	Lilija
26	129	645.5	1965.5	1	WV30NH_CD3_100_ER1 - 2015-11-16 14.22.30_x52091_y26132_class1	Lilija
27	129	667.5	1921.5	1	WV30NH_CD3_100_ER1 - 2015-11-16 14.22.30_x52091_y26132_class1	Lilija
29	129	916.5	1795.5	1	WV30NH_CD3_100_ER1 - 2015-11-16 14.22.30_x52091_y26132_class1	Lilija
30	129	892.5	1709.5	1	WV30NH_CD3_100_ER1 - 2015-11-16 14.22.30_x52091_y26132_class1	Lilija
31	129	788.5	1587.5	1	WV30NH_CD3_100_ER1 - 2015-11-16 14.22.30_x52091_y26132_class1	Lilija
32	129	969.5	1820.5	1	WV30NH_CD3_100_ER1 - 2015-11-16 14.22.30_x52091_y26132_class1	Lilija
33	129	1078.5	1579.5	1	WV30NH_CD3_100_ER1 - 2015-11-16 14.22.30_x52091_y26132_class1	Lilija
34	129	1221.5	1759.5	1	WV30NH_CD3_100_ER1 - 2015-11-16 14.22.30_x52091_y26132_class1	Lilija
35	129	1336.5	1971.5	1	WV30NH_CD3_100_ER1 - 2015-11-16 14.22.30_x52091_y26132_class1	Lilija
36	129	1580.5	1799.5	1	WV30NH_CD3_100_ER1 - 2015-11-16 14.22.30_x52091_y26132_class1	Lilija
37	129	1654.5	1821.5	1	WV30NH_CD3_100_ER1 - 2015-11-16 14.22.30_x52091_y26132_class1	Lilija
38	129	1838.5	1838.5	1	WV30NH_CD3_100_ER1 - 2015-11-16 14.22.30_x52091_y26132_class1	Lilija
39	129	1249.5	1579.5	1	WV30NH_CD3_100_ER1 - 2015-11-16 14.22.30_x52091_y26132_class1	Lilija
40	129	1579.5	1535.5	1	WV30NH_CD3_100_ER1 - 2015-11-16 14.22.30_x52091_y26132_class1	Lilija
41	129	1618.5	1552.5	1	WV30NH_CD3_100_ER1 - 2015-11-16 14.22.30_x52091_y26132_class1	Lilija
42	129	1865.5	1679.5	1	WV30NH_CD3_100_ER1 - 2015-11-16 14.22.30_x52091_y26132_class1	Lilija
43	129	1609.5	1441.5	1	WV30NH_CD3_100_ER1 - 2015-11-16 14.22.30_x52091_y26132_class1	Lilija
44	129	1637.5	1344.5	1	WV30NH_CD3_100_ER1 - 2015-11-16 14.22.30_x52091_y26132_class1	Lilija
45	129	1512.5	1402.5	1	WV30NH_CD3_100_ER1 - 2015-11-16 14.22.30_x52091_y26132_class1	Lilija
46	129	1638.5	1294.5	1	WV30NH_CD3_100_ER1 - 2015-11-16 14.22.30_x52091_y26132_class1	Lilija
47	129	1601.5	1225.5	1	WV30NH_CD3_100_ER1 - 2015-11-16 14.22.30_x52091_y26132_class1	Lilija
48	129	1707.5	1119.5	1	WV30NH_CD3_100_ER1 - 2015-11-16 14.22.30_x52091_y26132_class1	Lilija
49	129	1759.5	1291.5	1	WV30NH_CD3_100_ER1 - 2015-11-16 14.22.30_x52091_y26132_class1	Lilija
50	129	1759.5	1247.5	1	WV30NH_CD3_100_ER1 - 2015-11-16 14.22.30_x52091_y26132_class1	Lilija
51	129	1788.5	1387.5	1	WV30NH_CD3_100_ER1 - 2015-11-16 14.22.30_x52091_y26132_class1	Lilija
52	129	1924.5	1385.5	1	WV30NH_CD3_100_ER1 - 2015-11-16 14.22.30_x52091_y26132_class1	Lilija
53	129	1951.5	1360.5	1	WV30NH_CD3_100_ER1 - 2015-11-16 14.22.30_x52091_y26132_class1	Lilija
54	129	1957.5	1030.5	1	WV30NH_CD3_100_ER1 - 2015-11-16 14.22.30_x52091_y26132_class1	Lilija
55	129	1920.5	977.5	1	WV30NH_CD3_100_ER1 - 2015-11-16 14.22.30_x52091_y26132_class1	Lilija
56	129	1896.5	949.5	1	WV30NH_CD3_100_ER1 - 2015-11-16 14.22.30_x52091_y26132_class1	Lilija
57	129	1974.5	839.5	1	WV30NH_CD3_100_ER1 - 2015-11-16 14.22.30_x52091_y26132_class1	Lilija
58	129	1796.5	833.5	1	WV30NH_CD3_100_ER1 - 2015-11-16 14.22.30_x52091_y26132_class1	Lilija
59	129	1610.5	913.5	1	WV30NH_CD3_100_ER1 - 2015-11-16 14.22.30_x52091_y26132_class1	Lilija
60	129	1279.5	833.5	1	WV30NH_CD3_100_ER1 - 2015-11-16 14.22.30_x52091_y26132_class1	Lilija
61	129	1304.5	808.5	1	WV30NH_CD3_100_ER1 - 2015-11-16 14.22.30_x52091_y26132_class1	Lilija
62	129	1674.5	564.5	1	WV30NH_CD3_100_ER1 - 2015-11-16 14.22.30_x52091_y26132_class1	Lilija
63	129	1704.5	620.5	1	WV30NH_CD3_100_ER1 - 2015-11-16 14.22.30_x52091_y26132_class1	Lilija
64	129	1846.5	603.5	1	WV30NH_CD3_100_ER1 - 2015-11-16 14.22.30_x52091_y26132_class1	Lilija
65	129	1723.5	495.5	1	WV30NH_CD3_100_ER1 - 2015-11-16 14.22.30_x52091_y26132_class1	Lilija
66	129	1246.5	354.5	1	WV30NH_CD3_100_ER1 - 2015-11-16 14.22.30_x52091_y26132_class1	Lilija
67	129	1096.5	433.5	1	WV30NH_CD3_100_ER1 - 2015-11-16 14.22.30_x52091_y26132_class1	Lilija
69	129	966.5	367.5	1	WV30NH_CD3_100_ER1 - 2015-11-16 14.22.30_x52091_y26132_class1	Lilija
70	129	908.5	379.5	1	WV30NH_CD3_100_ER1 - 2015-11-16 14.22.30_x52091_y26132_class1	Lilija
71	129	845.5	339.5	1	WV30NH_CD3_100_ER1 - 2015-11-16 14.22.30_x52091_y26132_class1	Lilija
72	129	783.5	326.5	1	WV30NH_CD3_100_ER1 - 2015-11-16 14.22.30_x52091_y26132_class1	Lilija
73	129	752.5	275.5	1	WV30NH_CD3_100_ER1 - 2015-11-16 14.22.30_x52091_y26132_class1	Lilija
74	129	658.5	301.5	1	WV30NH_CD3_100_ER1 - 2015-11-16 14.22.30_x52091_y26132_class1	Lilija
75	129	622.5	251.5	1	WV30NH_CD3_100_ER1 - 2015-11-16 14.22.30_x52091_y26132_class1	Lilija
76	129	384.5	114.5	1	WV30NH_CD3_100_ER1 - 2015-11-16 14.22.30_x52091_y26132_class1	Lilija
77	129	279.5	234.5	1	WV30NH_CD3_100_ER1 - 2015-11-16 14.22.30_x52091_y26132_class1	Lilija
78	129	134.5	347.5	1	WV30NH_CD3_100_ER1 - 2015-11-16 14.22.30_x52091_y26132_class1	Lilija
79	129	10.5	465.5	1	WV30NH_CD3_100_ER1 - 2015-11-16 14.22.30_x52091_y26132_class1	Lilija
80	129	248.5	165.5	1	WV30NH_CD3_100_ER1 - 2015-11-16 14.22.30_x52091_y26132_class1	Lilija
81	129	627.5	187.5	1	WV30NH_CD3_100_ER1 - 2015-11-16 14.22.30_x52091_y26132_class1	Lilija
82	129	803.5	189.5	1	WV30NH_CD3_100_ER1 - 2015-11-16 14.22.30_x52091_y26132_class1	Lilija
83	129	844.5	195.5	1	WV30NH_CD3_100_ER1 - 2015-11-16 14.22.30_x52091_y26132_class1	Lilija
84	129	877.5	175.5	1	WV30NH_CD3_100_ER1 - 2015-11-16 14.22.30_x52091_y26132_class1	Lilija
85	129	788.5	106.5	1	WV30NH_CD3_100_ER1 - 2015-11-16 14.22.30_x52091_y26132_class1	Lilija
86	129	759.5	84.5	1	WV30NH_CD3_100_ER1 - 2015-11-16 14.22.30_x52091_y26132_class1	Lilija
87	129	789.5	70.5	1	WV30NH_CD3_100_ER1 - 2015-11-16 14.22.30_x52091_y26132_class1	Lilija
88	129	763.5	39.5	1	WV30NH_CD3_100_ER1 - 2015-11-16 14.22.30_x52091_y26132_class1	Lilija
89	129	910.5	39.5	1	WV30NH_CD3_100_ER1 - 2015-11-16 14.22.30_x52091_y26132_class1	Lilija
90	129	874.5	201.5	1	WV30NH_CD3_100_ER1 - 2015-11-16 14.22.30_x52091_y26132_class1	Lilija
91	129	978.5	259.5	1	WV30NH_CD3_100_ER1 - 2015-11-16 14.22.30_x52091_y26132_class1	Lilija
92	129	1002.5	226.5	1	WV30NH_CD3_100_ER1 - 2015-11-16 14.22.30_x52091_y26132_class1	Lilija
93	129	1108.5	286.5	1	WV30NH_CD3_100_ER1 - 2015-11-16 14.22.30_x52091_y26132_class1	Lilija
95	129	1121.5	217.5	1	WV30NH_CD3_100_ER1 - 2015-11-16 14.22.30_x52091_y26132_class1	Lilija
96	129	1110.5	172.5	1	WV30NH_CD3_100_ER1 - 2015-11-16 14.22.30_x52091_y26132_class1	Lilija
97	129	1077.5	50.5	1	WV30NH_CD3_100_ER1 - 2015-11-16 14.22.30_x52091_y26132_class1	Lilija
98	129	999.5	406.5	1	WV30NH_CD3_100_ER1 - 2015-11-16 14.22.30_x52091_y26132_class1	Lilija
99	129	1016.5	250.5	1	WV30NH_CD3_100_ER1 - 2015-11-16 14.22.30_x52091_y26132_class1	Lilija
100	129	1438.5	1610.5	1	WV30NH_CD3_100_ER1 - 2015-11-16 14.22.30_x52091_y26132_class1	Lilija
101	129	1308.5	275.5	1	WV30NH_CD3_100_ER1 - 2015-11-16 14.22.30_x52091_y26132_class1	Lilija
102	129	1385.5	253.5	1	WV30NH_CD3_100_ER1 - 2015-11-16 14.22.30_x52091_y26132_class1	Lilija
103	129	1330.5	206.5	1	WV30NH_CD3_100_ER1 - 2015-11-16 14.22.30_x52091_y26132_class1	Lilija
104	129	1330.5	79.5	1	WV30NH_CD3_100_ER1 - 2015-11-16 14.22.30_x52091_y26132_class1	Lilija
105	129	1352.5	35.5	1	WV30NH_CD3_100_ER1 - 2015-11-16 14.22.30_x52091_y26132_class1	Lilija
106	129	1418.5	51.5	1	WV30NH_CD3_100_ER1 - 2015-11-16 14.22.30_x52091_y26132_class1	Lilija
107	129	1480.5	7.5	1	WV30NH_CD3_100_ER1 - 2015-11-16 14.22.30_x52091_y26132_class1	Lilija
108	129	1585.5	7.5	1	WV30NH_CD3_100_ER1 - 2015-11-16 14.22.30_x52091_y26132_class1	Lilija
109	129	1566.5	76.5	1	WV30NH_CD3_100_ER1 - 2015-11-16 14.22.30_x52091_y26132_class1	Lilija
110	129	1554.5	125.5	1	WV30NH_CD3_100_ER1 - 2015-11-16 14.22.30_x52091_y26132_class1	Lilija
111	129	1610.5	197.5	1	WV30NH_CD3_100_ER1 - 2015-11-16 14.22.30_x52091_y26132_class1	Lilija
112	129	1634.5	206.5	1	WV30NH_CD3_100_ER1 - 2015-11-16 14.22.30_x52091_y26132_class1	Lilija
113	129	1588.5	240.5	1	WV30NH_CD3_100_ER1 - 2015-11-16 14.22.30_x52091_y26132_class1	Lilija
114	129	1590.5	320.5	1	WV30NH_CD3_100_ER1 - 2015-11-16 14.22.30_x52091_y26132_class1	Lilija
115	129	1630.5	303.5	1	WV30NH_CD3_100_ER1 - 2015-11-16 14.22.30_x52091_y26132_class1	Lilija
116	129	1594.5	267.5	1	WV30NH_CD3_100_ER1 - 2015-11-16 14.22.30_x52091_y26132_class1	Lilija
117	129	1540.5	248.5	1	WV30NH_CD3_100_ER1 - 2015-11-16 14.22.30_x52091_y26132_class1	Lilija
118	129	1544.5	312.5	1	WV30NH_CD3_100_ER1 - 2015-11-16 14.22.30_x52091_y26132_class1	Lilija
119	129	1684.5	192.5	1	WV30NH_CD3_100_ER1 - 2015-11-16 14.22.30_x52091_y26132_class1	Lilija
120	129	1752.5	240.5	1	WV30NH_CD3_100_ER1 - 2015-11-16 14.22.30_x52091_y26132_class1	Lilija
121	129	1785.5	225.5	1	WV30NH_CD3_100_ER1 - 2015-11-16 14.22.30_x52091_y26132_class1	Lilija
122	129	1776.5	115.5	1	WV30NH_CD3_100_ER1 - 2015-11-16 14.22.30_x52091_y26132_class1	Lilija
123	129	1838.5	109.5	1	WV30NH_CD3_100_ER1 - 2015-11-16 14.22.30_x52091_y26132_class1	Lilija
124	129	1878.5	79.5	1	WV30NH_CD3_100_ER1 - 2015-11-16 14.22.30_x52091_y26132_class1	Lilija
125	129	1892.5	48.5	1	WV30NH_CD3_100_ER1 - 2015-11-16 14.22.30_x52091_y26132_class1	Lilija
126	129	1429.5	1401.5	1	WV30NH_CD3_100_ER1 - 2015-11-16 14.22.30_x52091_y26132_class1	Lilija
127	129	1462.5	1343.5	1	WV30NH_CD3_100_ER1 - 2015-11-16 14.22.30_x52091_y26132_class1	Lilija
129	129	1584.5	1365.5	1	WV30NH_CD3_100_ER1 - 2015-11-16 14.22.30_x52091_y26132_class1	Lilija
130	129	1401.5	473.5	1	WV30NH_CD3_100_ER1 - 2015-11-16 14.22.30_x52091_y26132_class1	Lilija
131	129	1426.5	1526.5	1	WV30NH_CD3_100_ER1 - 2015-11-16 14.22.30_x52091_y26132_class1	Lilija
132	129	1610.5	1928.5	1	WV30NH_CD3_100_ER1 - 2015-11-16 14.22.30_x52091_y26132_class1	Lilija
133	129	856.5	1546.5	1	WV30NH_CD3_100_ER1 - 2015-11-16 14.22.30_x52091_y26132_class1	Lilija
