# Supplementary material for: Robust and accurate quantification of biomarkers of immune cells in lung cancer micro-environment using deep convolutional neural networks
Source: PeerJ. 2019 Apr 10;7:e6335. doi: 10.7717/peerj.6335 (PMC6462181; doi:10.7717/peerj.6335)
Supplement: Supplemental Information 2 — The positions of the positive cells were detected by four independent human observers on at least 64 different validation images. Each csv file stored in the zip archive represents the positive cell count and their position per person and validation image. [file peerj-07-6335-s002.zip › validation-observers/person3/WV30NH_CD3_100_ER1 - 2015-11-16 14.22.30_x55796_y76372_class1.csv]

f_markerId	f_nrOfMarkers	f_x	f_y	l_GTR	i_imagefile	i_subfolder
1	140	46.5	151.5	1	WV30NH_CD3_100_ER1 - 2015-11-16 14.22.30_x55796_y76372_class1	Lilija
2	140	128.5	148.5	1	WV30NH_CD3_100_ER1 - 2015-11-16 14.22.30_x55796_y76372_class1	Lilija
3	140	154.5	12.5	1	WV30NH_CD3_100_ER1 - 2015-11-16 14.22.30_x55796_y76372_class1	Lilija
4	140	320.5	21.5	1	WV30NH_CD3_100_ER1 - 2015-11-16 14.22.30_x55796_y76372_class1	Lilija
5	140	209.5	137.5	1	WV30NH_CD3_100_ER1 - 2015-11-16 14.22.30_x55796_y76372_class1	Lilija
6	140	318.5	76.5	1	WV30NH_CD3_100_ER1 - 2015-11-16 14.22.30_x55796_y76372_class1	Lilija
7	140	389.5	79.5	1	WV30NH_CD3_100_ER1 - 2015-11-16 14.22.30_x55796_y76372_class1	Lilija
8	140	256.5	218.5	1	WV30NH_CD3_100_ER1 - 2015-11-16 14.22.30_x55796_y76372_class1	Lilija
9	140	114.5	361.5	1	WV30NH_CD3_100_ER1 - 2015-11-16 14.22.30_x55796_y76372_class1	Lilija
10	140	54.5	561.5	1	WV30NH_CD3_100_ER1 - 2015-11-16 14.22.30_x55796_y76372_class1	Lilija
11	140	78.5	678.5	1	WV30NH_CD3_100_ER1 - 2015-11-16 14.22.30_x55796_y76372_class1	Lilija
12	140	7.5	917.5	1	WV30NH_CD3_100_ER1 - 2015-11-16 14.22.30_x55796_y76372_class1	Lilija
13	140	45.5	950.5	1	WV30NH_CD3_100_ER1 - 2015-11-16 14.22.30_x55796_y76372_class1	Lilija
14	140	46.5	996.5	1	WV30NH_CD3_100_ER1 - 2015-11-16 14.22.30_x55796_y76372_class1	Lilija
15	140	31.5	1229.5	1	WV30NH_CD3_100_ER1 - 2015-11-16 14.22.30_x55796_y76372_class1	Lilija
16	140	28.5	1318.5	1	WV30NH_CD3_100_ER1 - 2015-11-16 14.22.30_x55796_y76372_class1	Lilija
17	140	96.5	1377.5	1	WV30NH_CD3_100_ER1 - 2015-11-16 14.22.30_x55796_y76372_class1	Lilija
18	140	73.5	1413.5	1	WV30NH_CD3_100_ER1 - 2015-11-16 14.22.30_x55796_y76372_class1	Lilija
19	140	46.5	1430.5	1	WV30NH_CD3_100_ER1 - 2015-11-16 14.22.30_x55796_y76372_class1	Lilija
20	140	50.5	1394.5	1	WV30NH_CD3_100_ER1 - 2015-11-16 14.22.30_x55796_y76372_class1	Lilija
21	140	60.5	1477.5	1	WV30NH_CD3_100_ER1 - 2015-11-16 14.22.30_x55796_y76372_class1	Lilija
22	140	46.5	1543.5	1	WV30NH_CD3_100_ER1 - 2015-11-16 14.22.30_x55796_y76372_class1	Lilija
23	140	50.5	1582.5	1	WV30NH_CD3_100_ER1 - 2015-11-16 14.22.30_x55796_y76372_class1	Lilija
25	140	92.5	1590.5	1	WV30NH_CD3_100_ER1 - 2015-11-16 14.22.30_x55796_y76372_class1	Lilija
26	140	111.5	1557.5	1	WV30NH_CD3_100_ER1 - 2015-11-16 14.22.30_x55796_y76372_class1	Lilija
27	140	70.5	1566.5	1	WV30NH_CD3_100_ER1 - 2015-11-16 14.22.30_x55796_y76372_class1	Lilija
28	140	90.5	1563.5	1	WV30NH_CD3_100_ER1 - 2015-11-16 14.22.30_x55796_y76372_class1	Lilija
29	140	134.5	1612.5	1	WV30NH_CD3_100_ER1 - 2015-11-16 14.22.30_x55796_y76372_class1	Lilija
30	140	150.5	1566.5	1	WV30NH_CD3_100_ER1 - 2015-11-16 14.22.30_x55796_y76372_class1	Lilija
31	140	106.5	1505.5	1	WV30NH_CD3_100_ER1 - 2015-11-16 14.22.30_x55796_y76372_class1	Lilija
32	140	151.5	1510.5	1	WV30NH_CD3_100_ER1 - 2015-11-16 14.22.30_x55796_y76372_class1	Lilija
33	140	143.5	1660.5	1	WV30NH_CD3_100_ER1 - 2015-11-16 14.22.30_x55796_y76372_class1	Lilija
34	140	53.5	1646.5	1	WV30NH_CD3_100_ER1 - 2015-11-16 14.22.30_x55796_y76372_class1	Lilija
35	140	73.5	1815.5	1	WV30NH_CD3_100_ER1 - 2015-11-16 14.22.30_x55796_y76372_class1	Lilija
36	140	89.5	1757.5	1	WV30NH_CD3_100_ER1 - 2015-11-16 14.22.30_x55796_y76372_class1	Lilija
37	140	92.5	1924.5	1	WV30NH_CD3_100_ER1 - 2015-11-16 14.22.30_x55796_y76372_class1	Lilija
38	140	220.5	1879.5	1	WV30NH_CD3_100_ER1 - 2015-11-16 14.22.30_x55796_y76372_class1	Lilija
39	140	247.5	1845.5	1	WV30NH_CD3_100_ER1 - 2015-11-16 14.22.30_x55796_y76372_class1	Lilija
40	140	265.5	1820.5	1	WV30NH_CD3_100_ER1 - 2015-11-16 14.22.30_x55796_y76372_class1	Lilija
41	140	292.5	1857.5	1	WV30NH_CD3_100_ER1 - 2015-11-16 14.22.30_x55796_y76372_class1	Lilija
42	140	334.5	1932.5	1	WV30NH_CD3_100_ER1 - 2015-11-16 14.22.30_x55796_y76372_class1	Lilija
43	140	333.5	1898.5	1	WV30NH_CD3_100_ER1 - 2015-11-16 14.22.30_x55796_y76372_class1	Lilija
44	140	318.5	1785.5	1	WV30NH_CD3_100_ER1 - 2015-11-16 14.22.30_x55796_y76372_class1	Lilija
45	140	253.5	1754.5	1	WV30NH_CD3_100_ER1 - 2015-11-16 14.22.30_x55796_y76372_class1	Lilija
46	140	322.5	1715.5	1	WV30NH_CD3_100_ER1 - 2015-11-16 14.22.30_x55796_y76372_class1	Lilija
47	140	351.5	1748.5	1	WV30NH_CD3_100_ER1 - 2015-11-16 14.22.30_x55796_y76372_class1	Lilija
48	140	211.5	1604.5	1	WV30NH_CD3_100_ER1 - 2015-11-16 14.22.30_x55796_y76372_class1	Lilija
49	140	234.5	1549.5	1	WV30NH_CD3_100_ER1 - 2015-11-16 14.22.30_x55796_y76372_class1	Lilija
50	140	178.5	1416.5	1	WV30NH_CD3_100_ER1 - 2015-11-16 14.22.30_x55796_y76372_class1	Lilija
51	140	242.5	1357.5	1	WV30NH_CD3_100_ER1 - 2015-11-16 14.22.30_x55796_y76372_class1	Lilija
52	140	184.5	1288.5	1	WV30NH_CD3_100_ER1 - 2015-11-16 14.22.30_x55796_y76372_class1	Lilija
53	140	178.5	1213.5	1	WV30NH_CD3_100_ER1 - 2015-11-16 14.22.30_x55796_y76372_class1	Lilija
55	140	256.5	1110.5	1	WV30NH_CD3_100_ER1 - 2015-11-16 14.22.30_x55796_y76372_class1	Lilija
56	140	232.5	1139.5	1	WV30NH_CD3_100_ER1 - 2015-11-16 14.22.30_x55796_y76372_class1	Lilija
57	140	336.5	1299.5	1	WV30NH_CD3_100_ER1 - 2015-11-16 14.22.30_x55796_y76372_class1	Lilija
58	140	376.5	1343.5	1	WV30NH_CD3_100_ER1 - 2015-11-16 14.22.30_x55796_y76372_class1	Lilija
59	140	331.5	1341.5	1	WV30NH_CD3_100_ER1 - 2015-11-16 14.22.30_x55796_y76372_class1	Lilija
60	140	370.5	1250.5	1	WV30NH_CD3_100_ER1 - 2015-11-16 14.22.30_x55796_y76372_class1	Lilija
61	140	373.5	1458.5	1	WV30NH_CD3_100_ER1 - 2015-11-16 14.22.30_x55796_y76372_class1	Lilija
62	140	392.5	1610.5	1	WV30NH_CD3_100_ER1 - 2015-11-16 14.22.30_x55796_y76372_class1	Lilija
63	140	436.5	1687.5	1	WV30NH_CD3_100_ER1 - 2015-11-16 14.22.30_x55796_y76372_class1	Lilija
64	140	459.5	1777.5	1	WV30NH_CD3_100_ER1 - 2015-11-16 14.22.30_x55796_y76372_class1	Lilija
65	140	473.5	1824.5	1	WV30NH_CD3_100_ER1 - 2015-11-16 14.22.30_x55796_y76372_class1	Lilija
66	140	719.5	1904.5	1	WV30NH_CD3_100_ER1 - 2015-11-16 14.22.30_x55796_y76372_class1	Lilija
67	140	631.5	1932.5	1	WV30NH_CD3_100_ER1 - 2015-11-16 14.22.30_x55796_y76372_class1	Lilija
68	140	458.5	1984.5	1	WV30NH_CD3_100_ER1 - 2015-11-16 14.22.30_x55796_y76372_class1	Lilija
69	140	648.5	1979.5	1	WV30NH_CD3_100_ER1 - 2015-11-16 14.22.30_x55796_y76372_class1	Lilija
70	140	698.5	1978.5	1	WV30NH_CD3_100_ER1 - 2015-11-16 14.22.30_x55796_y76372_class1	Lilija
71	140	858.5	1720.5	1	WV30NH_CD3_100_ER1 - 2015-11-16 14.22.30_x55796_y76372_class1	Lilija
72	140	616.5	1676.5	1	WV30NH_CD3_100_ER1 - 2015-11-16 14.22.30_x55796_y76372_class1	Lilija
73	140	666.5	1768.5	1	WV30NH_CD3_100_ER1 - 2015-11-16 14.22.30_x55796_y76372_class1	Lilija
74	140	475.5	1415.5	1	WV30NH_CD3_100_ER1 - 2015-11-16 14.22.30_x55796_y76372_class1	Lilija
75	140	491.5	1268.5	1	WV30NH_CD3_100_ER1 - 2015-11-16 14.22.30_x55796_y76372_class1	Lilija
76	140	525.5	1272.5	1	WV30NH_CD3_100_ER1 - 2015-11-16 14.22.30_x55796_y76372_class1	Lilija
77	140	570.5	1347.5	1	WV30NH_CD3_100_ER1 - 2015-11-16 14.22.30_x55796_y76372_class1	Lilija
78	140	691.5	1358.5	1	WV30NH_CD3_100_ER1 - 2015-11-16 14.22.30_x55796_y76372_class1	Lilija
79	140	642.5	1179.5	1	WV30NH_CD3_100_ER1 - 2015-11-16 14.22.30_x55796_y76372_class1	Lilija
80	140	569.5	1154.5	1	WV30NH_CD3_100_ER1 - 2015-11-16 14.22.30_x55796_y76372_class1	Lilija
81	140	509.5	1110.5	1	WV30NH_CD3_100_ER1 - 2015-11-16 14.22.30_x55796_y76372_class1	Lilija
82	140	387.5	1086.5	1	WV30NH_CD3_100_ER1 - 2015-11-16 14.22.30_x55796_y76372_class1	Lilija
83	140	369.5	1064.5	1	WV30NH_CD3_100_ER1 - 2015-11-16 14.22.30_x55796_y76372_class1	Lilija
84	140	359.5	1094.5	1	WV30NH_CD3_100_ER1 - 2015-11-16 14.22.30_x55796_y76372_class1	Lilija
85	140	336.5	1033.5	1	WV30NH_CD3_100_ER1 - 2015-11-16 14.22.30_x55796_y76372_class1	Lilija
86	140	359.5	1030.5	1	WV30NH_CD3_100_ER1 - 2015-11-16 14.22.30_x55796_y76372_class1	Lilija
87	140	293.5	999.5	1	WV30NH_CD3_100_ER1 - 2015-11-16 14.22.30_x55796_y76372_class1	Lilija
88	140	293.5	967.5	1	WV30NH_CD3_100_ER1 - 2015-11-16 14.22.30_x55796_y76372_class1	Lilija
89	140	339.5	991.5	1	WV30NH_CD3_100_ER1 - 2015-11-16 14.22.30_x55796_y76372_class1	Lilija
90	140	250.5	891.5	1	WV30NH_CD3_100_ER1 - 2015-11-16 14.22.30_x55796_y76372_class1	Lilija
91	140	197.5	910.5	1	WV30NH_CD3_100_ER1 - 2015-11-16 14.22.30_x55796_y76372_class1	Lilija
92	140	361.5	866.5	1	WV30NH_CD3_100_ER1 - 2015-11-16 14.22.30_x55796_y76372_class1	Lilija
93	140	181.5	706.5	1	WV30NH_CD3_100_ER1 - 2015-11-16 14.22.30_x55796_y76372_class1	Lilija
94	140	258.5	541.5	1	WV30NH_CD3_100_ER1 - 2015-11-16 14.22.30_x55796_y76372_class1	Lilija
95	140	372.5	483.5	1	WV30NH_CD3_100_ER1 - 2015-11-16 14.22.30_x55796_y76372_class1	Lilija
96	140	386.5	525.5	1	WV30NH_CD3_100_ER1 - 2015-11-16 14.22.30_x55796_y76372_class1	Lilija
97	140	423.5	573.5	1	WV30NH_CD3_100_ER1 - 2015-11-16 14.22.30_x55796_y76372_class1	Lilija
98	140	458.5	598.5	1	WV30NH_CD3_100_ER1 - 2015-11-16 14.22.30_x55796_y76372_class1	Lilija
99	140	481.5	609.5	1	WV30NH_CD3_100_ER1 - 2015-11-16 14.22.30_x55796_y76372_class1	Lilija
100	140	411.5	648.5	1	WV30NH_CD3_100_ER1 - 2015-11-16 14.22.30_x55796_y76372_class1	Lilija
101	140	425.5	713.5	1	WV30NH_CD3_100_ER1 - 2015-11-16 14.22.30_x55796_y76372_class1	Lilija
103	140	342.5	709.5	1	WV30NH_CD3_100_ER1 - 2015-11-16 14.22.30_x55796_y76372_class1	Lilija
104	140	451.5	813.5	1	WV30NH_CD3_100_ER1 - 2015-11-16 14.22.30_x55796_y76372_class1	Lilija
105	140	428.5	778.5	1	WV30NH_CD3_100_ER1 - 2015-11-16 14.22.30_x55796_y76372_class1	Lilija
106	140	412.5	839.5	1	WV30NH_CD3_100_ER1 - 2015-11-16 14.22.30_x55796_y76372_class1	Lilija
107	140	464.5	902.5	1	WV30NH_CD3_100_ER1 - 2015-11-16 14.22.30_x55796_y76372_class1	Lilija
108	140	497.5	903.5	1	WV30NH_CD3_100_ER1 - 2015-11-16 14.22.30_x55796_y76372_class1	Lilija
109	140	494.5	863.5	1	WV30NH_CD3_100_ER1 - 2015-11-16 14.22.30_x55796_y76372_class1	Lilija
110	140	483.5	938.5	1	WV30NH_CD3_100_ER1 - 2015-11-16 14.22.30_x55796_y76372_class1	Lilija
111	140	453.5	955.5	1	WV30NH_CD3_100_ER1 - 2015-11-16 14.22.30_x55796_y76372_class1	Lilija
112	140	405.5	958.5	1	WV30NH_CD3_100_ER1 - 2015-11-16 14.22.30_x55796_y76372_class1	Lilija
113	140	423.5	931.5	1	WV30NH_CD3_100_ER1 - 2015-11-16 14.22.30_x55796_y76372_class1	Lilija
114	140	370.5	928.5	1	WV30NH_CD3_100_ER1 - 2015-11-16 14.22.30_x55796_y76372_class1	Lilija
115	140	465.5	1014.5	1	WV30NH_CD3_100_ER1 - 2015-11-16 14.22.30_x55796_y76372_class1	Lilija
116	140	545.5	1066.5	1	WV30NH_CD3_100_ER1 - 2015-11-16 14.22.30_x55796_y76372_class1	Lilija
117	140	592.5	1088.5	1	WV30NH_CD3_100_ER1 - 2015-11-16 14.22.30_x55796_y76372_class1	Lilija
118	140	697.5	1189.5	1	WV30NH_CD3_100_ER1 - 2015-11-16 14.22.30_x55796_y76372_class1	Lilija
119	140	733.5	1160.5	1	WV30NH_CD3_100_ER1 - 2015-11-16 14.22.30_x55796_y76372_class1	Lilija
120	140	747.5	1119.5	1	WV30NH_CD3_100_ER1 - 2015-11-16 14.22.30_x55796_y76372_class1	Lilija
121	140	808.5	1233.5	1	WV30NH_CD3_100_ER1 - 2015-11-16 14.22.30_x55796_y76372_class1	Lilija
122	140	811.5	1105.5	1	WV30NH_CD3_100_ER1 - 2015-11-16 14.22.30_x55796_y76372_class1	Lilija
123	140	839.5	972.5	1	WV30NH_CD3_100_ER1 - 2015-11-16 14.22.30_x55796_y76372_class1	Lilija
124	140	872.5	977.5	1	WV30NH_CD3_100_ER1 - 2015-11-16 14.22.30_x55796_y76372_class1	Lilija
125	140	808.5	861.5	1	WV30NH_CD3_100_ER1 - 2015-11-16 14.22.30_x55796_y76372_class1	Lilija
126	140	861.5	905.5	1	WV30NH_CD3_100_ER1 - 2015-11-16 14.22.30_x55796_y76372_class1	Lilija
127	140	774.5	767.5	1	WV30NH_CD3_100_ER1 - 2015-11-16 14.22.30_x55796_y76372_class1	Lilija
128	140	935.5	261.5	1	WV30NH_CD3_100_ER1 - 2015-11-16 14.22.30_x55796_y76372_class1	Lilija
129	140	772.5	54.5	1	WV30NH_CD3_100_ER1 - 2015-11-16 14.22.30_x55796_y76372_class1	Lilija
130	140	1005.5	232.5	1	WV30NH_CD3_100_ER1 - 2015-11-16 14.22.30_x55796_y76372_class1	Lilija
131	140	971.5	772.5	1	WV30NH_CD3_100_ER1 - 2015-11-16 14.22.30_x55796_y76372_class1	Lilija
132	140	1057.5	858.5	1	WV30NH_CD3_100_ER1 - 2015-11-16 14.22.30_x55796_y76372_class1	Lilija
133	140	1058.5	791.5	1	WV30NH_CD3_100_ER1 - 2015-11-16 14.22.30_x55796_y76372_class1	Lilija
134	140	1089.5	1017.5	1	WV30NH_CD3_100_ER1 - 2015-11-16 14.22.30_x55796_y76372_class1	Lilija
135	140	1507.5	810.5	1	WV30NH_CD3_100_ER1 - 2015-11-16 14.22.30_x55796_y76372_class1	Lilija
136	140	1504.5	692.5	1	WV30NH_CD3_100_ER1 - 2015-11-16 14.22.30_x55796_y76372_class1	Lilija
137	140	1580.5	218.5	1	WV30NH_CD3_100_ER1 - 2015-11-16 14.22.30_x55796_y76372_class1	Lilija
138	140	1948.5	475.5	1	WV30NH_CD3_100_ER1 - 2015-11-16 14.22.30_x55796_y76372_class1	Lilija
139	140	1935.5	691.5	1	WV30NH_CD3_100_ER1 - 2015-11-16 14.22.30_x55796_y76372_class1	Lilija
140	140	1843.5	799.5	1	WV30NH_CD3_100_ER1 - 2015-11-16 14.22.30_x55796_y76372_class1	Lilija
141	140	1476.5	1989.5	1	WV30NH_CD3_100_ER1 - 2015-11-16 14.22.30_x55796_y76372_class1	Lilija
142	140	584.5	1211.5	1	WV30NH_CD3_100_ER1 - 2015-11-16 14.22.30_x55796_y76372_class1	Lilija
143	140	1094.5	867.5	1	WV30NH_CD3_100_ER1 - 2015-11-16 14.22.30_x55796_y76372_class1	Lilija
