# Supplementary material for: Robust and accurate quantification of biomarkers of immune cells in lung cancer micro-environment using deep convolutional neural networks
Source: PeerJ. 2019 Apr 10;7:e6335. doi: 10.7717/peerj.6335 (PMC6462181; doi:10.7717/peerj.6335)
Supplement: Supplemental Information 2 — The positions of the positive cells were detected by four independent human observers on at least 64 different validation images. Each csv file stored in the zip archive represents the positive cell count and their position per person and validation image. [file peerj-07-6335-s002.zip › validation-observers/person3/WV30NH_CD3_100_ER1 - 2015-11-16 14.22.30_x66247_y72449_class1.csv]

f_markerId	f_nrOfMarkers	f_x	f_y	l_GTR	i_imagefile	i_subfolder
1	154	778.5	1311.5	1	WV30NH_CD3_100_ER1 - 2015-11-16 14.22.30_x66247_y72449_class1	Lilija
2	154	533.5	1385.5	1	WV30NH_CD3_100_ER1 - 2015-11-16 14.22.30_x66247_y72449_class1	Lilija
3	154	487.5	1329.5	1	WV30NH_CD3_100_ER1 - 2015-11-16 14.22.30_x66247_y72449_class1	Lilija
4	154	431.5	1208.5	1	WV30NH_CD3_100_ER1 - 2015-11-16 14.22.30_x66247_y72449_class1	Lilija
5	154	276.5	1247.5	1	WV30NH_CD3_100_ER1 - 2015-11-16 14.22.30_x66247_y72449_class1	Lilija
8	154	215.5	1218.5	1	WV30NH_CD3_100_ER1 - 2015-11-16 14.22.30_x66247_y72449_class1	Lilija
9	154	225.5	1108.5	1	WV30NH_CD3_100_ER1 - 2015-11-16 14.22.30_x66247_y72449_class1	Lilija
10	154	254.5	1150.5	1	WV30NH_CD3_100_ER1 - 2015-11-16 14.22.30_x66247_y72449_class1	Lilija
11	154	37.5	783.5	1	WV30NH_CD3_100_ER1 - 2015-11-16 14.22.30_x66247_y72449_class1	Lilija
12	154	25.5	698.5	1	WV30NH_CD3_100_ER1 - 2015-11-16 14.22.30_x66247_y72449_class1	Lilija
13	154	67.5	917.5	1	WV30NH_CD3_100_ER1 - 2015-11-16 14.22.30_x66247_y72449_class1	Lilija
14	154	115.5	847.5	1	WV30NH_CD3_100_ER1 - 2015-11-16 14.22.30_x66247_y72449_class1	Lilija
15	154	125.5	797.5	1	WV30NH_CD3_100_ER1 - 2015-11-16 14.22.30_x66247_y72449_class1	Lilija
16	154	190.5	836.5	1	WV30NH_CD3_100_ER1 - 2015-11-16 14.22.30_x66247_y72449_class1	Lilija
17	154	250.5	925.5	1	WV30NH_CD3_100_ER1 - 2015-11-16 14.22.30_x66247_y72449_class1	Lilija
18	154	239.5	872.5	1	WV30NH_CD3_100_ER1 - 2015-11-16 14.22.30_x66247_y72449_class1	Lilija
19	154	161.5	961.5	1	WV30NH_CD3_100_ER1 - 2015-11-16 14.22.30_x66247_y72449_class1	Lilija
20	154	284.5	874.5	1	WV30NH_CD3_100_ER1 - 2015-11-16 14.22.30_x66247_y72449_class1	Lilija
21	154	292.5	805.5	1	WV30NH_CD3_100_ER1 - 2015-11-16 14.22.30_x66247_y72449_class1	Lilija
22	154	293.5	772.5	1	WV30NH_CD3_100_ER1 - 2015-11-16 14.22.30_x66247_y72449_class1	Lilija
23	154	437.5	885.5	1	WV30NH_CD3_100_ER1 - 2015-11-16 14.22.30_x66247_y72449_class1	Lilija
24	154	397.5	870.5	1	WV30NH_CD3_100_ER1 - 2015-11-16 14.22.30_x66247_y72449_class1	Lilija
25	154	390.5	841.5	1	WV30NH_CD3_100_ER1 - 2015-11-16 14.22.30_x66247_y72449_class1	Lilija
26	154	322.5	803.5	1	WV30NH_CD3_100_ER1 - 2015-11-16 14.22.30_x66247_y72449_class1	Lilija
27	154	498.5	1069.5	1	WV30NH_CD3_100_ER1 - 2015-11-16 14.22.30_x66247_y72449_class1	Lilija
28	154	637.5	1163.5	1	WV30NH_CD3_100_ER1 - 2015-11-16 14.22.30_x66247_y72449_class1	Lilija
29	154	353.5	758.5	1	WV30NH_CD3_100_ER1 - 2015-11-16 14.22.30_x66247_y72449_class1	Lilija
30	154	433.5	686.5	1	WV30NH_CD3_100_ER1 - 2015-11-16 14.22.30_x66247_y72449_class1	Lilija
31	154	240.5	659.5	1	WV30NH_CD3_100_ER1 - 2015-11-16 14.22.30_x66247_y72449_class1	Lilija
32	154	193.5	744.5	1	WV30NH_CD3_100_ER1 - 2015-11-16 14.22.30_x66247_y72449_class1	Lilija
33	154	258.5	720.5	1	WV30NH_CD3_100_ER1 - 2015-11-16 14.22.30_x66247_y72449_class1	Lilija
34	154	156.5	664.5	1	WV30NH_CD3_100_ER1 - 2015-11-16 14.22.30_x66247_y72449_class1	Lilija
35	154	136.5	617.5	1	WV30NH_CD3_100_ER1 - 2015-11-16 14.22.30_x66247_y72449_class1	Lilija
36	154	89.5	594.5	1	WV30NH_CD3_100_ER1 - 2015-11-16 14.22.30_x66247_y72449_class1	Lilija
37	154	121.5	577.5	1	WV30NH_CD3_100_ER1 - 2015-11-16 14.22.30_x66247_y72449_class1	Lilija
38	154	134.5	548.5	1	WV30NH_CD3_100_ER1 - 2015-11-16 14.22.30_x66247_y72449_class1	Lilija
39	154	109.5	545.5	1	WV30NH_CD3_100_ER1 - 2015-11-16 14.22.30_x66247_y72449_class1	Lilija
40	154	56.5	461.5	1	WV30NH_CD3_100_ER1 - 2015-11-16 14.22.30_x66247_y72449_class1	Lilija
41	154	35.5	534.5	1	WV30NH_CD3_100_ER1 - 2015-11-16 14.22.30_x66247_y72449_class1	Lilija
42	154	111.5	508.5	1	WV30NH_CD3_100_ER1 - 2015-11-16 14.22.30_x66247_y72449_class1	Lilija
43	154	134.5	481.5	1	WV30NH_CD3_100_ER1 - 2015-11-16 14.22.30_x66247_y72449_class1	Lilija
44	154	204.5	511.5	1	WV30NH_CD3_100_ER1 - 2015-11-16 14.22.30_x66247_y72449_class1	Lilija
45	154	207.5	461.5	1	WV30NH_CD3_100_ER1 - 2015-11-16 14.22.30_x66247_y72449_class1	Lilija
46	154	172.5	461.5	1	WV30NH_CD3_100_ER1 - 2015-11-16 14.22.30_x66247_y72449_class1	Lilija
47	154	125.5	370.5	1	WV30NH_CD3_100_ER1 - 2015-11-16 14.22.30_x66247_y72449_class1	Lilija
49	154	162.5	287.5	1	WV30NH_CD3_100_ER1 - 2015-11-16 14.22.30_x66247_y72449_class1	Lilija
50	154	161.5	356.5	1	WV30NH_CD3_100_ER1 - 2015-11-16 14.22.30_x66247_y72449_class1	Lilija
51	154	106.5	259.5	1	WV30NH_CD3_100_ER1 - 2015-11-16 14.22.30_x66247_y72449_class1	Lilija
52	154	86.5	223.5	1	WV30NH_CD3_100_ER1 - 2015-11-16 14.22.30_x66247_y72449_class1	Lilija
53	154	128.5	178.5	1	WV30NH_CD3_100_ER1 - 2015-11-16 14.22.30_x66247_y72449_class1	Lilija
54	154	173.5	223.5	1	WV30NH_CD3_100_ER1 - 2015-11-16 14.22.30_x66247_y72449_class1	Lilija
55	154	193.5	214.5	1	WV30NH_CD3_100_ER1 - 2015-11-16 14.22.30_x66247_y72449_class1	Lilija
56	154	225.5	201.5	1	WV30NH_CD3_100_ER1 - 2015-11-16 14.22.30_x66247_y72449_class1	Lilija
57	154	234.5	254.5	1	WV30NH_CD3_100_ER1 - 2015-11-16 14.22.30_x66247_y72449_class1	Lilija
58	154	67.5	283.5	1	WV30NH_CD3_100_ER1 - 2015-11-16 14.22.30_x66247_y72449_class1	Lilija
59	154	48.5	115.5	1	WV30NH_CD3_100_ER1 - 2015-11-16 14.22.30_x66247_y72449_class1	Lilija
60	154	26.5	45.5	1	WV30NH_CD3_100_ER1 - 2015-11-16 14.22.30_x66247_y72449_class1	Lilija
61	154	96.5	104.5	1	WV30NH_CD3_100_ER1 - 2015-11-16 14.22.30_x66247_y72449_class1	Lilija
62	154	42.5	150.5	1	WV30NH_CD3_100_ER1 - 2015-11-16 14.22.30_x66247_y72449_class1	Lilija
63	154	40.5	179.5	1	WV30NH_CD3_100_ER1 - 2015-11-16 14.22.30_x66247_y72449_class1	Lilija
64	154	109.5	10.5	1	WV30NH_CD3_100_ER1 - 2015-11-16 14.22.30_x66247_y72449_class1	Lilija
65	154	195.5	26.5	1	WV30NH_CD3_100_ER1 - 2015-11-16 14.22.30_x66247_y72449_class1	Lilija
66	154	182.5	67.5	1	WV30NH_CD3_100_ER1 - 2015-11-16 14.22.30_x66247_y72449_class1	Lilija
67	154	195.5	117.5	1	WV30NH_CD3_100_ER1 - 2015-11-16 14.22.30_x66247_y72449_class1	Lilija
68	154	225.5	117.5	1	WV30NH_CD3_100_ER1 - 2015-11-16 14.22.30_x66247_y72449_class1	Lilija
69	154	301.5	95.5	1	WV30NH_CD3_100_ER1 - 2015-11-16 14.22.30_x66247_y72449_class1	Lilija
70	154	392.5	15.5	1	WV30NH_CD3_100_ER1 - 2015-11-16 14.22.30_x66247_y72449_class1	Lilija
71	154	358.5	62.5	1	WV30NH_CD3_100_ER1 - 2015-11-16 14.22.30_x66247_y72449_class1	Lilija
72	154	379.5	92.5	1	WV30NH_CD3_100_ER1 - 2015-11-16 14.22.30_x66247_y72449_class1	Lilija
73	154	392.5	50.5	1	WV30NH_CD3_100_ER1 - 2015-11-16 14.22.30_x66247_y72449_class1	Lilija
74	154	426.5	46.5	1	WV30NH_CD3_100_ER1 - 2015-11-16 14.22.30_x66247_y72449_class1	Lilija
76	154	450.5	168.5	1	WV30NH_CD3_100_ER1 - 2015-11-16 14.22.30_x66247_y72449_class1	Lilija
77	154	415.5	206.5	1	WV30NH_CD3_100_ER1 - 2015-11-16 14.22.30_x66247_y72449_class1	Lilija
78	154	379.5	245.5	1	WV30NH_CD3_100_ER1 - 2015-11-16 14.22.30_x66247_y72449_class1	Lilija
79	154	381.5	411.5	1	WV30NH_CD3_100_ER1 - 2015-11-16 14.22.30_x66247_y72449_class1	Lilija
80	154	364.5	505.5	1	WV30NH_CD3_100_ER1 - 2015-11-16 14.22.30_x66247_y72449_class1	Lilija
81	154	232.5	397.5	1	WV30NH_CD3_100_ER1 - 2015-11-16 14.22.30_x66247_y72449_class1	Lilija
82	154	176.5	189.5	1	WV30NH_CD3_100_ER1 - 2015-11-16 14.22.30_x66247_y72449_class1	Lilija
83	154	212.5	178.5	1	WV30NH_CD3_100_ER1 - 2015-11-16 14.22.30_x66247_y72449_class1	Lilija
84	154	462.5	21.5	1	WV30NH_CD3_100_ER1 - 2015-11-16 14.22.30_x66247_y72449_class1	Lilija
85	154	562.5	14.5	1	WV30NH_CD3_100_ER1 - 2015-11-16 14.22.30_x66247_y72449_class1	Lilija
86	154	431.5	103.5	1	WV30NH_CD3_100_ER1 - 2015-11-16 14.22.30_x66247_y72449_class1	Lilija
87	154	506.5	300.5	1	WV30NH_CD3_100_ER1 - 2015-11-16 14.22.30_x66247_y72449_class1	Lilija
88	154	541.5	270.5	1	WV30NH_CD3_100_ER1 - 2015-11-16 14.22.30_x66247_y72449_class1	Lilija
89	154	542.5	220.5	1	WV30NH_CD3_100_ER1 - 2015-11-16 14.22.30_x66247_y72449_class1	Lilija
90	154	580.5	325.5	1	WV30NH_CD3_100_ER1 - 2015-11-16 14.22.30_x66247_y72449_class1	Lilija
91	154	431.5	273.5	1	WV30NH_CD3_100_ER1 - 2015-11-16 14.22.30_x66247_y72449_class1	Lilija
92	154	450.5	390.5	1	WV30NH_CD3_100_ER1 - 2015-11-16 14.22.30_x66247_y72449_class1	Lilija
93	154	462.5	456.5	1	WV30NH_CD3_100_ER1 - 2015-11-16 14.22.30_x66247_y72449_class1	Lilija
94	154	487.5	517.5	1	WV30NH_CD3_100_ER1 - 2015-11-16 14.22.30_x66247_y72449_class1	Lilija
95	154	506.5	430.5	1	WV30NH_CD3_100_ER1 - 2015-11-16 14.22.30_x66247_y72449_class1	Lilija
96	154	548.5	406.5	1	WV30NH_CD3_100_ER1 - 2015-11-16 14.22.30_x66247_y72449_class1	Lilija
97	154	562.5	437.5	1	WV30NH_CD3_100_ER1 - 2015-11-16 14.22.30_x66247_y72449_class1	Lilija
98	154	581.5	487.5	1	WV30NH_CD3_100_ER1 - 2015-11-16 14.22.30_x66247_y72449_class1	Lilija
99	154	616.5	655.5	1	WV30NH_CD3_100_ER1 - 2015-11-16 14.22.30_x66247_y72449_class1	Lilija
100	154	747.5	189.5	1	WV30NH_CD3_100_ER1 - 2015-11-16 14.22.30_x66247_y72449_class1	Lilija
101	154	786.5	136.5	1	WV30NH_CD3_100_ER1 - 2015-11-16 14.22.30_x66247_y72449_class1	Lilija
102	154	799.5	93.5	1	WV30NH_CD3_100_ER1 - 2015-11-16 14.22.30_x66247_y72449_class1	Lilija
103	154	786.5	18.5	1	WV30NH_CD3_100_ER1 - 2015-11-16 14.22.30_x66247_y72449_class1	Lilija
104	154	845.5	318.5	1	WV30NH_CD3_100_ER1 - 2015-11-16 14.22.30_x66247_y72449_class1	Lilija
105	154	899.5	619.5	1	WV30NH_CD3_100_ER1 - 2015-11-16 14.22.30_x66247_y72449_class1	Lilija
106	154	822.5	669.5	1	WV30NH_CD3_100_ER1 - 2015-11-16 14.22.30_x66247_y72449_class1	Lilija
108	154	942.5	620.5	1	WV30NH_CD3_100_ER1 - 2015-11-16 14.22.30_x66247_y72449_class1	Lilija
109	154	1050.5	663.5	1	WV30NH_CD3_100_ER1 - 2015-11-16 14.22.30_x66247_y72449_class1	Lilija
110	154	1139.5	675.5	1	WV30NH_CD3_100_ER1 - 2015-11-16 14.22.30_x66247_y72449_class1	Lilija
111	154	1193.5	745.5	1	WV30NH_CD3_100_ER1 - 2015-11-16 14.22.30_x66247_y72449_class1	Lilija
112	154	1103.5	892.5	1	WV30NH_CD3_100_ER1 - 2015-11-16 14.22.30_x66247_y72449_class1	Lilija
113	154	1061.5	894.5	1	WV30NH_CD3_100_ER1 - 2015-11-16 14.22.30_x66247_y72449_class1	Lilija
114	154	1240.5	946.5	1	WV30NH_CD3_100_ER1 - 2015-11-16 14.22.30_x66247_y72449_class1	Lilija
115	154	1254.5	867.5	1	WV30NH_CD3_100_ER1 - 2015-11-16 14.22.30_x66247_y72449_class1	Lilija
116	154	1504.5	1025.5	1	WV30NH_CD3_100_ER1 - 2015-11-16 14.22.30_x66247_y72449_class1	Lilija
117	154	1249.5	709.5	1	WV30NH_CD3_100_ER1 - 2015-11-16 14.22.30_x66247_y72449_class1	Lilija
118	154	1125.5	405.5	1	WV30NH_CD3_100_ER1 - 2015-11-16 14.22.30_x66247_y72449_class1	Lilija
119	154	1052.5	508.5	1	WV30NH_CD3_100_ER1 - 2015-11-16 14.22.30_x66247_y72449_class1	Lilija
120	154	1077.5	314.5	1	WV30NH_CD3_100_ER1 - 2015-11-16 14.22.30_x66247_y72449_class1	Lilija
121	154	1152.5	306.5	1	WV30NH_CD3_100_ER1 - 2015-11-16 14.22.30_x66247_y72449_class1	Lilija
122	154	1094.5	200.5	1	WV30NH_CD3_100_ER1 - 2015-11-16 14.22.30_x66247_y72449_class1	Lilija
123	154	1147.5	211.5	1	WV30NH_CD3_100_ER1 - 2015-11-16 14.22.30_x66247_y72449_class1	Lilija
124	154	1288.5	211.5	1	WV30NH_CD3_100_ER1 - 2015-11-16 14.22.30_x66247_y72449_class1	Lilija
125	154	1354.5	37.5	1	WV30NH_CD3_100_ER1 - 2015-11-16 14.22.30_x66247_y72449_class1	Lilija
126	154	1351.5	347.5	1	WV30NH_CD3_100_ER1 - 2015-11-16 14.22.30_x66247_y72449_class1	Lilija
127	154	1505.5	236.5	1	WV30NH_CD3_100_ER1 - 2015-11-16 14.22.30_x66247_y72449_class1	Lilija
128	154	1573.5	308.5	1	WV30NH_CD3_100_ER1 - 2015-11-16 14.22.30_x66247_y72449_class1	Lilija
129	154	1574.5	392.5	1	WV30NH_CD3_100_ER1 - 2015-11-16 14.22.30_x66247_y72449_class1	Lilija
130	154	1640.5	384.5	1	WV30NH_CD3_100_ER1 - 2015-11-16 14.22.30_x66247_y72449_class1	Lilija
131	154	1577.5	423.5	1	WV30NH_CD3_100_ER1 - 2015-11-16 14.22.30_x66247_y72449_class1	Lilija
132	154	1455.5	444.5	1	WV30NH_CD3_100_ER1 - 2015-11-16 14.22.30_x66247_y72449_class1	Lilija
133	154	1374.5	425.5	1	WV30NH_CD3_100_ER1 - 2015-11-16 14.22.30_x66247_y72449_class1	Lilija
134	154	1365.5	572.5	1	WV30NH_CD3_100_ER1 - 2015-11-16 14.22.30_x66247_y72449_class1	Lilija
135	154	1326.5	583.5	1	WV30NH_CD3_100_ER1 - 2015-11-16 14.22.30_x66247_y72449_class1	Lilija
136	154	1413.5	631.5	1	WV30NH_CD3_100_ER1 - 2015-11-16 14.22.30_x66247_y72449_class1	Lilija
137	154	1391.5	669.5	1	WV30NH_CD3_100_ER1 - 2015-11-16 14.22.30_x66247_y72449_class1	Lilija
138	154	1404.5	774.5	1	WV30NH_CD3_100_ER1 - 2015-11-16 14.22.30_x66247_y72449_class1	Lilija
139	154	1526.5	633.5	1	WV30NH_CD3_100_ER1 - 2015-11-16 14.22.30_x66247_y72449_class1	Lilija
140	154	1554.5	656.5	1	WV30NH_CD3_100_ER1 - 2015-11-16 14.22.30_x66247_y72449_class1	Lilija
141	154	1712.5	508.5	1	WV30NH_CD3_100_ER1 - 2015-11-16 14.22.30_x66247_y72449_class1	Lilija
142	154	1767.5	526.5	1	WV30NH_CD3_100_ER1 - 2015-11-16 14.22.30_x66247_y72449_class1	Lilija
143	154	1781.5	475.5	1	WV30NH_CD3_100_ER1 - 2015-11-16 14.22.30_x66247_y72449_class1	Lilija
144	154	1765.5	669.5	1	WV30NH_CD3_100_ER1 - 2015-11-16 14.22.30_x66247_y72449_class1	Lilija
145	154	1810.5	763.5	1	WV30NH_CD3_100_ER1 - 2015-11-16 14.22.30_x66247_y72449_class1	Lilija
146	154	1885.5	697.5	1	WV30NH_CD3_100_ER1 - 2015-11-16 14.22.30_x66247_y72449_class1	Lilija
147	154	1845.5	683.5	1	WV30NH_CD3_100_ER1 - 2015-11-16 14.22.30_x66247_y72449_class1	Lilija
148	154	1932.5	703.5	1	WV30NH_CD3_100_ER1 - 2015-11-16 14.22.30_x66247_y72449_class1	Lilija
149	154	1982.5	667.5	1	WV30NH_CD3_100_ER1 - 2015-11-16 14.22.30_x66247_y72449_class1	Lilija
150	154	1962.5	770.5	1	WV30NH_CD3_100_ER1 - 2015-11-16 14.22.30_x66247_y72449_class1	Lilija
151	154	1871.5	728.5	1	WV30NH_CD3_100_ER1 - 2015-11-16 14.22.30_x66247_y72449_class1	Lilija
152	154	1871.5	805.5	1	WV30NH_CD3_100_ER1 - 2015-11-16 14.22.30_x66247_y72449_class1	Lilija
153	154	1887.5	877.5	1	WV30NH_CD3_100_ER1 - 2015-11-16 14.22.30_x66247_y72449_class1	Lilija
154	154	1652.5	830.5	1	WV30NH_CD3_100_ER1 - 2015-11-16 14.22.30_x66247_y72449_class1	Lilija
155	154	1629.5	770.5	1	WV30NH_CD3_100_ER1 - 2015-11-16 14.22.30_x66247_y72449_class1	Lilija
156	154	1584.5	786.5	1	WV30NH_CD3_100_ER1 - 2015-11-16 14.22.30_x66247_y72449_class1	Lilija
157	154	1548.5	849.5	1	WV30NH_CD3_100_ER1 - 2015-11-16 14.22.30_x66247_y72449_class1	Lilija
158	154	1448.5	667.5	1	WV30NH_CD3_100_ER1 - 2015-11-16 14.22.30_x66247_y72449_class1	Lilija
159	154	688.5	1197.5	1	WV30NH_CD3_100_ER1 - 2015-11-16 14.22.30_x66247_y72449_class1	Lilija
