# Supplementary material for: Robust and accurate quantification of biomarkers of immune cells in lung cancer micro-environment using deep convolutional neural networks
Source: PeerJ. 2019 Apr 10;7:e6335. doi: 10.7717/peerj.6335 (PMC6462181; doi:10.7717/peerj.6335)
Supplement: Supplemental Information 2 — The positions of the positive cells were detected by four independent human observers on at least 64 different validation images. Each csv file stored in the zip archive represents the positive cell count and their position per person and validation image. [file peerj-07-6335-s002.zip › validation-observers/person3/WV30NH_CD3_100_ER1 - 2015-11-16 14.22.30_x73225_y48204_class1.csv]

f_markerId	f_nrOfMarkers	f_x	f_y	l_GTR	i_imagefile	i_subfolder
1	199	162.5	245.5	1	WV30NH_CD3_100_ER1 - 2015-11-16 14.22.30_x73225_y48204_class1	Lilija
2	199	314.5	14.5	1	WV30NH_CD3_100_ER1 - 2015-11-16 14.22.30_x73225_y48204_class1	Lilija
3	199	497.5	212.5	1	WV30NH_CD3_100_ER1 - 2015-11-16 14.22.30_x73225_y48204_class1	Lilija
4	199	672.5	308.5	1	WV30NH_CD3_100_ER1 - 2015-11-16 14.22.30_x73225_y48204_class1	Lilija
5	199	79.5	1795.5	1	WV30NH_CD3_100_ER1 - 2015-11-16 14.22.30_x73225_y48204_class1	Lilija
6	199	154.5	1920.5	1	WV30NH_CD3_100_ER1 - 2015-11-16 14.22.30_x73225_y48204_class1	Lilija
7	199	201.5	1948.5	1	WV30NH_CD3_100_ER1 - 2015-11-16 14.22.30_x73225_y48204_class1	Lilija
8	199	422.5	1785.5	1	WV30NH_CD3_100_ER1 - 2015-11-16 14.22.30_x73225_y48204_class1	Lilija
9	199	458.5	1815.5	1	WV30NH_CD3_100_ER1 - 2015-11-16 14.22.30_x73225_y48204_class1	Lilija
10	199	419.5	1721.5	1	WV30NH_CD3_100_ER1 - 2015-11-16 14.22.30_x73225_y48204_class1	Lilija
11	199	486.5	1691.5	1	WV30NH_CD3_100_ER1 - 2015-11-16 14.22.30_x73225_y48204_class1	Lilija
12	199	525.5	1634.5	1	WV30NH_CD3_100_ER1 - 2015-11-16 14.22.30_x73225_y48204_class1	Lilija
13	199	530.5	1591.5	1	WV30NH_CD3_100_ER1 - 2015-11-16 14.22.30_x73225_y48204_class1	Lilija
14	199	581.5	1541.5	1	WV30NH_CD3_100_ER1 - 2015-11-16 14.22.30_x73225_y48204_class1	Lilija
15	199	628.5	1584.5	1	WV30NH_CD3_100_ER1 - 2015-11-16 14.22.30_x73225_y48204_class1	Lilija
16	199	658.5	1605.5	1	WV30NH_CD3_100_ER1 - 2015-11-16 14.22.30_x73225_y48204_class1	Lilija
17	199	444.5	1293.5	1	WV30NH_CD3_100_ER1 - 2015-11-16 14.22.30_x73225_y48204_class1	Lilija
18	199	481.5	1305.5	1	WV30NH_CD3_100_ER1 - 2015-11-16 14.22.30_x73225_y48204_class1	Lilija
19	199	476.5	1229.5	1	WV30NH_CD3_100_ER1 - 2015-11-16 14.22.30_x73225_y48204_class1	Lilija
20	199	168.5	1233.5	1	WV30NH_CD3_100_ER1 - 2015-11-16 14.22.30_x73225_y48204_class1	Lilija
21	199	505.5	992.5	1	WV30NH_CD3_100_ER1 - 2015-11-16 14.22.30_x73225_y48204_class1	Lilija
22	199	899.5	608.5	1	WV30NH_CD3_100_ER1 - 2015-11-16 14.22.30_x73225_y48204_class1	Lilija
23	199	1180.5	666.5	1	WV30NH_CD3_100_ER1 - 2015-11-16 14.22.30_x73225_y48204_class1	Lilija
24	199	1069.5	810.5	1	WV30NH_CD3_100_ER1 - 2015-11-16 14.22.30_x73225_y48204_class1	Lilija
25	199	1144.5	858.5	1	WV30NH_CD3_100_ER1 - 2015-11-16 14.22.30_x73225_y48204_class1	Lilija
26	199	1204.5	917.5	1	WV30NH_CD3_100_ER1 - 2015-11-16 14.22.30_x73225_y48204_class1	Lilija
27	199	1272.5	971.5	1	WV30NH_CD3_100_ER1 - 2015-11-16 14.22.30_x73225_y48204_class1	Lilija
28	199	1238.5	870.5	1	WV30NH_CD3_100_ER1 - 2015-11-16 14.22.30_x73225_y48204_class1	Lilija
29	199	1347.5	974.5	1	WV30NH_CD3_100_ER1 - 2015-11-16 14.22.30_x73225_y48204_class1	Lilija
30	199	1322.5	831.5	1	WV30NH_CD3_100_ER1 - 2015-11-16 14.22.30_x73225_y48204_class1	Lilija
31	199	1071.5	1055.5	1	WV30NH_CD3_100_ER1 - 2015-11-16 14.22.30_x73225_y48204_class1	Lilija
32	199	1124.5	1069.5	1	WV30NH_CD3_100_ER1 - 2015-11-16 14.22.30_x73225_y48204_class1	Lilija
33	199	953.5	1086.5	1	WV30NH_CD3_100_ER1 - 2015-11-16 14.22.30_x73225_y48204_class1	Lilija
34	199	921.5	1199.5	1	WV30NH_CD3_100_ER1 - 2015-11-16 14.22.30_x73225_y48204_class1	Lilija
35	199	972.5	1196.5	1	WV30NH_CD3_100_ER1 - 2015-11-16 14.22.30_x73225_y48204_class1	Lilija
36	199	988.5	1244.5	1	WV30NH_CD3_100_ER1 - 2015-11-16 14.22.30_x73225_y48204_class1	Lilija
37	199	977.5	1288.5	1	WV30NH_CD3_100_ER1 - 2015-11-16 14.22.30_x73225_y48204_class1	Lilija
38	199	863.5	1429.5	1	WV30NH_CD3_100_ER1 - 2015-11-16 14.22.30_x73225_y48204_class1	Lilija
39	199	842.5	1482.5	1	WV30NH_CD3_100_ER1 - 2015-11-16 14.22.30_x73225_y48204_class1	Lilija
40	199	900.5	1493.5	1	WV30NH_CD3_100_ER1 - 2015-11-16 14.22.30_x73225_y48204_class1	Lilija
41	199	763.5	1491.5	1	WV30NH_CD3_100_ER1 - 2015-11-16 14.22.30_x73225_y48204_class1	Lilija
42	199	794.5	1438.5	1	WV30NH_CD3_100_ER1 - 2015-11-16 14.22.30_x73225_y48204_class1	Lilija
43	199	711.5	1477.5	1	WV30NH_CD3_100_ER1 - 2015-11-16 14.22.30_x73225_y48204_class1	Lilija
44	199	653.5	1443.5	1	WV30NH_CD3_100_ER1 - 2015-11-16 14.22.30_x73225_y48204_class1	Lilija
45	199	713.5	1390.5	1	WV30NH_CD3_100_ER1 - 2015-11-16 14.22.30_x73225_y48204_class1	Lilija
46	199	716.5	1311.5	1	WV30NH_CD3_100_ER1 - 2015-11-16 14.22.30_x73225_y48204_class1	Lilija
47	199	647.5	1332.5	1	WV30NH_CD3_100_ER1 - 2015-11-16 14.22.30_x73225_y48204_class1	Lilija
48	199	448.5	1513.5	1	WV30NH_CD3_100_ER1 - 2015-11-16 14.22.30_x73225_y48204_class1	Lilija
49	199	889.5	1118.5	1	WV30NH_CD3_100_ER1 - 2015-11-16 14.22.30_x73225_y48204_class1	Lilija
50	199	1146.5	1257.5	1	WV30NH_CD3_100_ER1 - 2015-11-16 14.22.30_x73225_y48204_class1	Lilija
51	199	1235.5	1272.5	1	WV30NH_CD3_100_ER1 - 2015-11-16 14.22.30_x73225_y48204_class1	Lilija
52	199	1197.5	1218.5	1	WV30NH_CD3_100_ER1 - 2015-11-16 14.22.30_x73225_y48204_class1	Lilija
53	199	1230.5	1188.5	1	WV30NH_CD3_100_ER1 - 2015-11-16 14.22.30_x73225_y48204_class1	Lilija
54	199	1296.5	1177.5	1	WV30NH_CD3_100_ER1 - 2015-11-16 14.22.30_x73225_y48204_class1	Lilija
55	199	1241.5	1372.5	1	WV30NH_CD3_100_ER1 - 2015-11-16 14.22.30_x73225_y48204_class1	Lilija
56	199	1279.5	1374.5	1	WV30NH_CD3_100_ER1 - 2015-11-16 14.22.30_x73225_y48204_class1	Lilija
57	199	1327.5	1382.5	1	WV30NH_CD3_100_ER1 - 2015-11-16 14.22.30_x73225_y48204_class1	Lilija
58	199	1282.5	1340.5	1	WV30NH_CD3_100_ER1 - 2015-11-16 14.22.30_x73225_y48204_class1	Lilija
59	199	1430.5	1327.5	1	WV30NH_CD3_100_ER1 - 2015-11-16 14.22.30_x73225_y48204_class1	Lilija
60	199	1448.5	1243.5	1	WV30NH_CD3_100_ER1 - 2015-11-16 14.22.30_x73225_y48204_class1	Lilija
61	199	1382.5	1180.5	1	WV30NH_CD3_100_ER1 - 2015-11-16 14.22.30_x73225_y48204_class1	Lilija
62	199	1366.5	1055.5	1	WV30NH_CD3_100_ER1 - 2015-11-16 14.22.30_x73225_y48204_class1	Lilija
63	199	1421.5	1088.5	1	WV30NH_CD3_100_ER1 - 2015-11-16 14.22.30_x73225_y48204_class1	Lilija
64	199	1449.5	1108.5	1	WV30NH_CD3_100_ER1 - 2015-11-16 14.22.30_x73225_y48204_class1	Lilija
65	199	1488.5	1063.5	1	WV30NH_CD3_100_ER1 - 2015-11-16 14.22.30_x73225_y48204_class1	Lilija
66	199	1483.5	1138.5	1	WV30NH_CD3_100_ER1 - 2015-11-16 14.22.30_x73225_y48204_class1	Lilija
67	199	1508.5	1163.5	1	WV30NH_CD3_100_ER1 - 2015-11-16 14.22.30_x73225_y48204_class1	Lilija
68	199	1544.5	1094.5	1	WV30NH_CD3_100_ER1 - 2015-11-16 14.22.30_x73225_y48204_class1	Lilija
69	199	1530.5	1033.5	1	WV30NH_CD3_100_ER1 - 2015-11-16 14.22.30_x73225_y48204_class1	Lilija
70	199	1279.5	545.5	1	WV30NH_CD3_100_ER1 - 2015-11-16 14.22.30_x73225_y48204_class1	Lilija
71	199	1397.5	461.5	1	WV30NH_CD3_100_ER1 - 2015-11-16 14.22.30_x73225_y48204_class1	Lilija
72	199	1354.5	559.5	1	WV30NH_CD3_100_ER1 - 2015-11-16 14.22.30_x73225_y48204_class1	Lilija
73	199	1340.5	677.5	1	WV30NH_CD3_100_ER1 - 2015-11-16 14.22.30_x73225_y48204_class1	Lilija
75	199	1488.5	157.5	1	WV30NH_CD3_100_ER1 - 2015-11-16 14.22.30_x73225_y48204_class1	Lilija
76	199	1487.5	203.5	1	WV30NH_CD3_100_ER1 - 2015-11-16 14.22.30_x73225_y48204_class1	Lilija
77	199	1466.5	9.5	1	WV30NH_CD3_100_ER1 - 2015-11-16 14.22.30_x73225_y48204_class1	Lilija
78	199	1560.5	92.5	1	WV30NH_CD3_100_ER1 - 2015-11-16 14.22.30_x73225_y48204_class1	Lilija
79	199	1654.5	220.5	1	WV30NH_CD3_100_ER1 - 2015-11-16 14.22.30_x73225_y48204_class1	Lilija
80	199	1737.5	168.5	1	WV30NH_CD3_100_ER1 - 2015-11-16 14.22.30_x73225_y48204_class1	Lilija
81	199	1796.5	82.5	1	WV30NH_CD3_100_ER1 - 2015-11-16 14.22.30_x73225_y48204_class1	Lilija
82	199	1838.5	28.5	1	WV30NH_CD3_100_ER1 - 2015-11-16 14.22.30_x73225_y48204_class1	Lilija
85	199	1939.5	32.5	1	WV30NH_CD3_100_ER1 - 2015-11-16 14.22.30_x73225_y48204_class1	Lilija
86	199	1951.5	59.5	1	WV30NH_CD3_100_ER1 - 2015-11-16 14.22.30_x73225_y48204_class1	Lilija
87	199	1849.5	190.5	1	WV30NH_CD3_100_ER1 - 2015-11-16 14.22.30_x73225_y48204_class1	Lilija
88	199	1909.5	170.5	1	WV30NH_CD3_100_ER1 - 2015-11-16 14.22.30_x73225_y48204_class1	Lilija
89	199	1876.5	132.5	1	WV30NH_CD3_100_ER1 - 2015-11-16 14.22.30_x73225_y48204_class1	Lilija
90	199	1835.5	121.5	1	WV30NH_CD3_100_ER1 - 2015-11-16 14.22.30_x73225_y48204_class1	Lilija
92	199	1834.5	329.5	1	WV30NH_CD3_100_ER1 - 2015-11-16 14.22.30_x73225_y48204_class1	Lilija
93	199	1776.5	267.5	1	WV30NH_CD3_100_ER1 - 2015-11-16 14.22.30_x73225_y48204_class1	Lilija
94	199	1740.5	306.5	1	WV30NH_CD3_100_ER1 - 2015-11-16 14.22.30_x73225_y48204_class1	Lilija
95	199	1984.5	232.5	1	WV30NH_CD3_100_ER1 - 2015-11-16 14.22.30_x73225_y48204_class1	Lilija
96	199	1937.5	225.5	1	WV30NH_CD3_100_ER1 - 2015-11-16 14.22.30_x73225_y48204_class1	Lilija
97	199	1915.5	389.5	1	WV30NH_CD3_100_ER1 - 2015-11-16 14.22.30_x73225_y48204_class1	Lilija
98	199	1724.5	376.5	1	WV30NH_CD3_100_ER1 - 2015-11-16 14.22.30_x73225_y48204_class1	Lilija
99	199	1879.5	428.5	1	WV30NH_CD3_100_ER1 - 2015-11-16 14.22.30_x73225_y48204_class1	Lilija
100	199	1857.5	455.5	1	WV30NH_CD3_100_ER1 - 2015-11-16 14.22.30_x73225_y48204_class1	Lilija
101	199	1892.5	461.5	1	WV30NH_CD3_100_ER1 - 2015-11-16 14.22.30_x73225_y48204_class1	Lilija
102	199	1989.5	389.5	1	WV30NH_CD3_100_ER1 - 2015-11-16 14.22.30_x73225_y48204_class1	Lilija
103	199	1910.5	525.5	1	WV30NH_CD3_100_ER1 - 2015-11-16 14.22.30_x73225_y48204_class1	Lilija
105	199	1884.5	519.5	1	WV30NH_CD3_100_ER1 - 2015-11-16 14.22.30_x73225_y48204_class1	Lilija
106	199	1985.5	522.5	1	WV30NH_CD3_100_ER1 - 2015-11-16 14.22.30_x73225_y48204_class1	Lilija
107	199	1707.5	602.5	1	WV30NH_CD3_100_ER1 - 2015-11-16 14.22.30_x73225_y48204_class1	Lilija
108	199	1599.5	577.5	1	WV30NH_CD3_100_ER1 - 2015-11-16 14.22.30_x73225_y48204_class1	Lilija
109	199	1640.5	722.5	1	WV30NH_CD3_100_ER1 - 2015-11-16 14.22.30_x73225_y48204_class1	Lilija
110	199	1813.5	733.5	1	WV30NH_CD3_100_ER1 - 2015-11-16 14.22.30_x73225_y48204_class1	Lilija
111	199	1817.5	688.5	1	WV30NH_CD3_100_ER1 - 2015-11-16 14.22.30_x73225_y48204_class1	Lilija
112	199	1840.5	578.5	1	WV30NH_CD3_100_ER1 - 2015-11-16 14.22.30_x73225_y48204_class1	Lilija
113	199	1867.5	587.5	1	WV30NH_CD3_100_ER1 - 2015-11-16 14.22.30_x73225_y48204_class1	Lilija
114	199	1863.5	705.5	1	WV30NH_CD3_100_ER1 - 2015-11-16 14.22.30_x73225_y48204_class1	Lilija
115	199	1943.5	747.5	1	WV30NH_CD3_100_ER1 - 2015-11-16 14.22.30_x73225_y48204_class1	Lilija
116	199	1984.5	769.5	1	WV30NH_CD3_100_ER1 - 2015-11-16 14.22.30_x73225_y48204_class1	Lilija
117	199	1859.5	878.5	1	WV30NH_CD3_100_ER1 - 2015-11-16 14.22.30_x73225_y48204_class1	Lilija
118	199	1734.5	830.5	1	WV30NH_CD3_100_ER1 - 2015-11-16 14.22.30_x73225_y48204_class1	Lilija
119	199	1541.5	917.5	1	WV30NH_CD3_100_ER1 - 2015-11-16 14.22.30_x73225_y48204_class1	Lilija
120	199	1604.5	966.5	1	WV30NH_CD3_100_ER1 - 2015-11-16 14.22.30_x73225_y48204_class1	Lilija
121	199	1634.5	1008.5	1	WV30NH_CD3_100_ER1 - 2015-11-16 14.22.30_x73225_y48204_class1	Lilija
122	199	1610.5	1022.5	1	WV30NH_CD3_100_ER1 - 2015-11-16 14.22.30_x73225_y48204_class1	Lilija
123	199	1671.5	1039.5	1	WV30NH_CD3_100_ER1 - 2015-11-16 14.22.30_x73225_y48204_class1	Lilija
124	199	1718.5	1041.5	1	WV30NH_CD3_100_ER1 - 2015-11-16 14.22.30_x73225_y48204_class1	Lilija
125	199	1745.5	949.5	1	WV30NH_CD3_100_ER1 - 2015-11-16 14.22.30_x73225_y48204_class1	Lilija
126	199	1867.5	1017.5	1	WV30NH_CD3_100_ER1 - 2015-11-16 14.22.30_x73225_y48204_class1	Lilija
127	199	1943.5	966.5	1	WV30NH_CD3_100_ER1 - 2015-11-16 14.22.30_x73225_y48204_class1	Lilija
128	199	1885.5	1057.5	1	WV30NH_CD3_100_ER1 - 2015-11-16 14.22.30_x73225_y48204_class1	Lilija
129	199	1867.5	1091.5	1	WV30NH_CD3_100_ER1 - 2015-11-16 14.22.30_x73225_y48204_class1	Lilija
130	199	1901.5	1080.5	1	WV30NH_CD3_100_ER1 - 2015-11-16 14.22.30_x73225_y48204_class1	Lilija
131	199	1989.5	1088.5	1	WV30NH_CD3_100_ER1 - 2015-11-16 14.22.30_x73225_y48204_class1	Lilija
132	199	1829.5	1093.5	1	WV30NH_CD3_100_ER1 - 2015-11-16 14.22.30_x73225_y48204_class1	Lilija
133	199	1776.5	1041.5	1	WV30NH_CD3_100_ER1 - 2015-11-16 14.22.30_x73225_y48204_class1	Lilija
134	199	1757.5	1105.5	1	WV30NH_CD3_100_ER1 - 2015-11-16 14.22.30_x73225_y48204_class1	Lilija
135	199	1849.5	1150.5	1	WV30NH_CD3_100_ER1 - 2015-11-16 14.22.30_x73225_y48204_class1	Lilija
136	199	1835.5	1188.5	1	WV30NH_CD3_100_ER1 - 2015-11-16 14.22.30_x73225_y48204_class1	Lilija
137	199	1610.5	1108.5	1	WV30NH_CD3_100_ER1 - 2015-11-16 14.22.30_x73225_y48204_class1	Lilija
138	199	1615.5	1078.5	1	WV30NH_CD3_100_ER1 - 2015-11-16 14.22.30_x73225_y48204_class1	Lilija
139	199	1563.5	1183.5	1	WV30NH_CD3_100_ER1 - 2015-11-16 14.22.30_x73225_y48204_class1	Lilija
140	199	1518.5	1215.5	1	WV30NH_CD3_100_ER1 - 2015-11-16 14.22.30_x73225_y48204_class1	Lilija
142	199	1571.5	1227.5	1	WV30NH_CD3_100_ER1 - 2015-11-16 14.22.30_x73225_y48204_class1	Lilija
143	199	1513.5	1261.5	1	WV30NH_CD3_100_ER1 - 2015-11-16 14.22.30_x73225_y48204_class1	Lilija
144	199	1526.5	1296.5	1	WV30NH_CD3_100_ER1 - 2015-11-16 14.22.30_x73225_y48204_class1	Lilija
145	199	1482.5	1363.5	1	WV30NH_CD3_100_ER1 - 2015-11-16 14.22.30_x73225_y48204_class1	Lilija
146	199	1516.5	1402.5	1	WV30NH_CD3_100_ER1 - 2015-11-16 14.22.30_x73225_y48204_class1	Lilija
147	199	1544.5	1527.5	1	WV30NH_CD3_100_ER1 - 2015-11-16 14.22.30_x73225_y48204_class1	Lilija
148	199	1568.5	1501.5	1	WV30NH_CD3_100_ER1 - 2015-11-16 14.22.30_x73225_y48204_class1	Lilija
149	199	1588.5	1498.5	1	WV30NH_CD3_100_ER1 - 2015-11-16 14.22.30_x73225_y48204_class1	Lilija
150	199	1565.5	1424.5	1	WV30NH_CD3_100_ER1 - 2015-11-16 14.22.30_x73225_y48204_class1	Lilija
151	199	1615.5	1521.5	1	WV30NH_CD3_100_ER1 - 2015-11-16 14.22.30_x73225_y48204_class1	Lilija
152	199	1621.5	1562.5	1	WV30NH_CD3_100_ER1 - 2015-11-16 14.22.30_x73225_y48204_class1	Lilija
153	199	1677.5	1616.5	1	WV30NH_CD3_100_ER1 - 2015-11-16 14.22.30_x73225_y48204_class1	Lilija
154	199	1696.5	1687.5	1	WV30NH_CD3_100_ER1 - 2015-11-16 14.22.30_x73225_y48204_class1	Lilija
155	199	1729.5	1707.5	1	WV30NH_CD3_100_ER1 - 2015-11-16 14.22.30_x73225_y48204_class1	Lilija
156	199	1760.5	1709.5	1	WV30NH_CD3_100_ER1 - 2015-11-16 14.22.30_x73225_y48204_class1	Lilija
157	199	1807.5	1688.5	1	WV30NH_CD3_100_ER1 - 2015-11-16 14.22.30_x73225_y48204_class1	Lilija
158	199	1827.5	1802.5	1	WV30NH_CD3_100_ER1 - 2015-11-16 14.22.30_x73225_y48204_class1	Lilija
159	199	1812.5	1985.5	1	WV30NH_CD3_100_ER1 - 2015-11-16 14.22.30_x73225_y48204_class1	Lilija
160	199	1845.5	1896.5	1	WV30NH_CD3_100_ER1 - 2015-11-16 14.22.30_x73225_y48204_class1	Lilija
161	199	1913.5	1953.5	1	WV30NH_CD3_100_ER1 - 2015-11-16 14.22.30_x73225_y48204_class1	Lilija
162	199	1937.5	1923.5	1	WV30NH_CD3_100_ER1 - 2015-11-16 14.22.30_x73225_y48204_class1	Lilija
163	199	1976.5	1876.5	1	WV30NH_CD3_100_ER1 - 2015-11-16 14.22.30_x73225_y48204_class1	Lilija
164	199	1970.5	1835.5	1	WV30NH_CD3_100_ER1 - 2015-11-16 14.22.30_x73225_y48204_class1	Lilija
165	199	1946.5	1767.5	1	WV30NH_CD3_100_ER1 - 2015-11-16 14.22.30_x73225_y48204_class1	Lilija
166	199	1848.5	1645.5	1	WV30NH_CD3_100_ER1 - 2015-11-16 14.22.30_x73225_y48204_class1	Lilija
167	199	1726.5	1579.5	1	WV30NH_CD3_100_ER1 - 2015-11-16 14.22.30_x73225_y48204_class1	Lilija
168	199	1698.5	1551.5	1	WV30NH_CD3_100_ER1 - 2015-11-16 14.22.30_x73225_y48204_class1	Lilija
169	199	1770.5	1549.5	1	WV30NH_CD3_100_ER1 - 2015-11-16 14.22.30_x73225_y48204_class1	Lilija
170	199	1823.5	1560.5	1	WV30NH_CD3_100_ER1 - 2015-11-16 14.22.30_x73225_y48204_class1	Lilija
171	199	1832.5	1596.5	1	WV30NH_CD3_100_ER1 - 2015-11-16 14.22.30_x73225_y48204_class1	Lilija
172	199	1931.5	1648.5	1	WV30NH_CD3_100_ER1 - 2015-11-16 14.22.30_x73225_y48204_class1	Lilija
173	199	1954.5	1632.5	1	WV30NH_CD3_100_ER1 - 2015-11-16 14.22.30_x73225_y48204_class1	Lilija
174	199	1904.5	1548.5	1	WV30NH_CD3_100_ER1 - 2015-11-16 14.22.30_x73225_y48204_class1	Lilija
175	199	1923.5	1529.5	1	WV30NH_CD3_100_ER1 - 2015-11-16 14.22.30_x73225_y48204_class1	Lilija
176	199	1751.5	1488.5	1	WV30NH_CD3_100_ER1 - 2015-11-16 14.22.30_x73225_y48204_class1	Lilija
177	199	1706.5	1473.5	1	WV30NH_CD3_100_ER1 - 2015-11-16 14.22.30_x73225_y48204_class1	Lilija
178	199	1674.5	1476.5	1	WV30NH_CD3_100_ER1 - 2015-11-16 14.22.30_x73225_y48204_class1	Lilija
179	199	1646.5	1499.5	1	WV30NH_CD3_100_ER1 - 2015-11-16 14.22.30_x73225_y48204_class1	Lilija
180	199	1645.5	1463.5	1	WV30NH_CD3_100_ER1 - 2015-11-16 14.22.30_x73225_y48204_class1	Lilija
181	199	1643.5	1432.5	1	WV30NH_CD3_100_ER1 - 2015-11-16 14.22.30_x73225_y48204_class1	Lilija
182	199	1757.5	1460.5	1	WV30NH_CD3_100_ER1 - 2015-11-16 14.22.30_x73225_y48204_class1	Lilija
183	199	1732.5	1429.5	1	WV30NH_CD3_100_ER1 - 2015-11-16 14.22.30_x73225_y48204_class1	Lilija
184	199	1784.5	1413.5	1	WV30NH_CD3_100_ER1 - 2015-11-16 14.22.30_x73225_y48204_class1	Lilija
185	199	1868.5	1441.5	1	WV30NH_CD3_100_ER1 - 2015-11-16 14.22.30_x73225_y48204_class1	Lilija
186	199	1885.5	1404.5	1	WV30NH_CD3_100_ER1 - 2015-11-16 14.22.30_x73225_y48204_class1	Lilija
187	199	1971.5	1346.5	1	WV30NH_CD3_100_ER1 - 2015-11-16 14.22.30_x73225_y48204_class1	Lilija
188	199	1940.5	1344.5	1	WV30NH_CD3_100_ER1 - 2015-11-16 14.22.30_x73225_y48204_class1	Lilija
189	199	1989.5	1293.5	1	WV30NH_CD3_100_ER1 - 2015-11-16 14.22.30_x73225_y48204_class1	Lilija
190	199	1917.5	1199.5	1	WV30NH_CD3_100_ER1 - 2015-11-16 14.22.30_x73225_y48204_class1	Lilija
191	199	1982.5	1193.5	1	WV30NH_CD3_100_ER1 - 2015-11-16 14.22.30_x73225_y48204_class1	Lilija
192	199	1840.5	1352.5	1	WV30NH_CD3_100_ER1 - 2015-11-16 14.22.30_x73225_y48204_class1	Lilija
193	199	1798.5	1327.5	1	WV30NH_CD3_100_ER1 - 2015-11-16 14.22.30_x73225_y48204_class1	Lilija
194	199	1787.5	1286.5	1	WV30NH_CD3_100_ER1 - 2015-11-16 14.22.30_x73225_y48204_class1	Lilija
195	199	1723.5	1319.5	1	WV30NH_CD3_100_ER1 - 2015-11-16 14.22.30_x73225_y48204_class1	Lilija
196	199	1648.5	1369.5	1	WV30NH_CD3_100_ER1 - 2015-11-16 14.22.30_x73225_y48204_class1	Lilija
197	199	1609.5	1351.5	1	WV30NH_CD3_100_ER1 - 2015-11-16 14.22.30_x73225_y48204_class1	Lilija
198	199	1640.5	1275.5	1	WV30NH_CD3_100_ER1 - 2015-11-16 14.22.30_x73225_y48204_class1	Lilija
199	199	1626.5	1193.5	1	WV30NH_CD3_100_ER1 - 2015-11-16 14.22.30_x73225_y48204_class1	Lilija
200	199	1646.5	1213.5	1	WV30NH_CD3_100_ER1 - 2015-11-16 14.22.30_x73225_y48204_class1	Lilija
201	199	1681.5	1215.5	1	WV30NH_CD3_100_ER1 - 2015-11-16 14.22.30_x73225_y48204_class1	Lilija
202	199	1712.5	1199.5	1	WV30NH_CD3_100_ER1 - 2015-11-16 14.22.30_x73225_y48204_class1	Lilija
203	199	1756.5	1244.5	1	WV30NH_CD3_100_ER1 - 2015-11-16 14.22.30_x73225_y48204_class1	Lilija
204	199	1848.5	1241.5	1	WV30NH_CD3_100_ER1 - 2015-11-16 14.22.30_x73225_y48204_class1	Lilija
205	199	1666.5	1172.5	1	WV30NH_CD3_100_ER1 - 2015-11-16 14.22.30_x73225_y48204_class1	Lilija
