# Supplementary material for: Robust and accurate quantification of biomarkers of immune cells in lung cancer micro-environment using deep convolutional neural networks
Source: PeerJ. 2019 Apr 10;7:e6335. doi: 10.7717/peerj.6335 (PMC6462181; doi:10.7717/peerj.6335)
Supplement: Supplemental Information 2 — The positions of the positive cells were detected by four independent human observers on at least 64 different validation images. Each csv file stored in the zip archive represents the positive cell count and their position per person and validation image. [file peerj-07-6335-s002.zip › validation-observers/person3/WV30NH_CD3_100_ER1 - 2015-11-16 14.22.30_x92264_y20388_class1.csv]

f_markerId	f_nrOfMarkers	f_x	f_y	l_GTR	i_imagefile	i_subfolder
1	202	59.5	12.5	1	WV30NH_CD3_100_ER1 - 2015-11-16 14.22.30_x92264_y20388_class1	Lilija
2	202	28.5	608.5	1	WV30NH_CD3_100_ER1 - 2015-11-16 14.22.30_x92264_y20388_class1	Lilija
3	202	265.5	450.5	1	WV30NH_CD3_100_ER1 - 2015-11-16 14.22.30_x92264_y20388_class1	Lilija
4	202	281.5	300.5	1	WV30NH_CD3_100_ER1 - 2015-11-16 14.22.30_x92264_y20388_class1	Lilija
5	202	320.5	87.5	1	WV30NH_CD3_100_ER1 - 2015-11-16 14.22.30_x92264_y20388_class1	Lilija
6	202	591.5	472.5	1	WV30NH_CD3_100_ER1 - 2015-11-16 14.22.30_x92264_y20388_class1	Lilija
7	202	506.5	658.5	1	WV30NH_CD3_100_ER1 - 2015-11-16 14.22.30_x92264_y20388_class1	Lilija
8	202	472.5	637.5	1	WV30NH_CD3_100_ER1 - 2015-11-16 14.22.30_x92264_y20388_class1	Lilija
9	202	656.5	639.5	1	WV30NH_CD3_100_ER1 - 2015-11-16 14.22.30_x92264_y20388_class1	Lilija
10	202	711.5	595.5	1	WV30NH_CD3_100_ER1 - 2015-11-16 14.22.30_x92264_y20388_class1	Lilija
12	202	672.5	686.5	1	WV30NH_CD3_100_ER1 - 2015-11-16 14.22.30_x92264_y20388_class1	Lilija
13	202	675.5	756.5	1	WV30NH_CD3_100_ER1 - 2015-11-16 14.22.30_x92264_y20388_class1	Lilija
14	202	622.5	845.5	1	WV30NH_CD3_100_ER1 - 2015-11-16 14.22.30_x92264_y20388_class1	Lilija
15	202	631.5	869.5	1	WV30NH_CD3_100_ER1 - 2015-11-16 14.22.30_x92264_y20388_class1	Lilija
16	202	555.5	752.5	1	WV30NH_CD3_100_ER1 - 2015-11-16 14.22.30_x92264_y20388_class1	Lilija
17	202	459.5	891.5	1	WV30NH_CD3_100_ER1 - 2015-11-16 14.22.30_x92264_y20388_class1	Lilija
18	202	295.5	839.5	1	WV30NH_CD3_100_ER1 - 2015-11-16 14.22.30_x92264_y20388_class1	Lilija
19	202	123.5	1005.5	1	WV30NH_CD3_100_ER1 - 2015-11-16 14.22.30_x92264_y20388_class1	Lilija
20	202	71.5	1086.5	1	WV30NH_CD3_100_ER1 - 2015-11-16 14.22.30_x92264_y20388_class1	Lilija
21	202	48.5	1157.5	1	WV30NH_CD3_100_ER1 - 2015-11-16 14.22.30_x92264_y20388_class1	Lilija
22	202	23.5	1183.5	1	WV30NH_CD3_100_ER1 - 2015-11-16 14.22.30_x92264_y20388_class1	Lilija
23	202	25.5	1322.5	1	WV30NH_CD3_100_ER1 - 2015-11-16 14.22.30_x92264_y20388_class1	Lilija
24	202	60.5	1310.5	1	WV30NH_CD3_100_ER1 - 2015-11-16 14.22.30_x92264_y20388_class1	Lilija
25	202	42.5	1275.5	1	WV30NH_CD3_100_ER1 - 2015-11-16 14.22.30_x92264_y20388_class1	Lilija
26	202	65.5	1252.5	1	WV30NH_CD3_100_ER1 - 2015-11-16 14.22.30_x92264_y20388_class1	Lilija
27	202	59.5	1215.5	1	WV30NH_CD3_100_ER1 - 2015-11-16 14.22.30_x92264_y20388_class1	Lilija
28	202	7.5	1352.5	1	WV30NH_CD3_100_ER1 - 2015-11-16 14.22.30_x92264_y20388_class1	Lilija
29	202	59.5	1397.5	1	WV30NH_CD3_100_ER1 - 2015-11-16 14.22.30_x92264_y20388_class1	Lilija
30	202	14.5	1469.5	1	WV30NH_CD3_100_ER1 - 2015-11-16 14.22.30_x92264_y20388_class1	Lilija
31	202	43.5	1530.5	1	WV30NH_CD3_100_ER1 - 2015-11-16 14.22.30_x92264_y20388_class1	Lilija
32	202	43.5	1590.5	1	WV30NH_CD3_100_ER1 - 2015-11-16 14.22.30_x92264_y20388_class1	Lilija
33	202	12.5	1691.5	1	WV30NH_CD3_100_ER1 - 2015-11-16 14.22.30_x92264_y20388_class1	Lilija
34	202	45.5	1771.5	1	WV30NH_CD3_100_ER1 - 2015-11-16 14.22.30_x92264_y20388_class1	Lilija
35	202	34.5	1924.5	1	WV30NH_CD3_100_ER1 - 2015-11-16 14.22.30_x92264_y20388_class1	Lilija
36	202	101.5	1777.5	1	WV30NH_CD3_100_ER1 - 2015-11-16 14.22.30_x92264_y20388_class1	Lilija
37	202	178.5	1782.5	1	WV30NH_CD3_100_ER1 - 2015-11-16 14.22.30_x92264_y20388_class1	Lilija
38	202	195.5	1810.5	1	WV30NH_CD3_100_ER1 - 2015-11-16 14.22.30_x92264_y20388_class1	Lilija
39	202	267.5	1741.5	1	WV30NH_CD3_100_ER1 - 2015-11-16 14.22.30_x92264_y20388_class1	Lilija
40	202	143.5	1629.5	1	WV30NH_CD3_100_ER1 - 2015-11-16 14.22.30_x92264_y20388_class1	Lilija
41	202	76.5	1515.5	1	WV30NH_CD3_100_ER1 - 2015-11-16 14.22.30_x92264_y20388_class1	Lilija
42	202	84.5	1440.5	1	WV30NH_CD3_100_ER1 - 2015-11-16 14.22.30_x92264_y20388_class1	Lilija
43	202	112.5	1449.5	1	WV30NH_CD3_100_ER1 - 2015-11-16 14.22.30_x92264_y20388_class1	Lilija
44	202	96.5	1401.5	1	WV30NH_CD3_100_ER1 - 2015-11-16 14.22.30_x92264_y20388_class1	Lilija
45	202	114.5	1336.5	1	WV30NH_CD3_100_ER1 - 2015-11-16 14.22.30_x92264_y20388_class1	Lilija
46	202	179.5	1552.5	1	WV30NH_CD3_100_ER1 - 2015-11-16 14.22.30_x92264_y20388_class1	Lilija
47	202	218.5	1588.5	1	WV30NH_CD3_100_ER1 - 2015-11-16 14.22.30_x92264_y20388_class1	Lilija
48	202	292.5	1602.5	1	WV30NH_CD3_100_ER1 - 2015-11-16 14.22.30_x92264_y20388_class1	Lilija
49	202	309.5	1681.5	1	WV30NH_CD3_100_ER1 - 2015-11-16 14.22.30_x92264_y20388_class1	Lilija
50	202	367.5	1709.5	1	WV30NH_CD3_100_ER1 - 2015-11-16 14.22.30_x92264_y20388_class1	Lilija
51	202	276.5	1873.5	1	WV30NH_CD3_100_ER1 - 2015-11-16 14.22.30_x92264_y20388_class1	Lilija
52	202	342.5	1935.5	1	WV30NH_CD3_100_ER1 - 2015-11-16 14.22.30_x92264_y20388_class1	Lilija
53	202	419.5	1923.5	1	WV30NH_CD3_100_ER1 - 2015-11-16 14.22.30_x92264_y20388_class1	Lilija
54	202	469.5	1921.5	1	WV30NH_CD3_100_ER1 - 2015-11-16 14.22.30_x92264_y20388_class1	Lilija
55	202	484.5	1971.5	1	WV30NH_CD3_100_ER1 - 2015-11-16 14.22.30_x92264_y20388_class1	Lilija
56	202	556.5	1834.5	1	WV30NH_CD3_100_ER1 - 2015-11-16 14.22.30_x92264_y20388_class1	Lilija
57	202	434.5	1776.5	1	WV30NH_CD3_100_ER1 - 2015-11-16 14.22.30_x92264_y20388_class1	Lilija
58	202	408.5	1762.5	1	WV30NH_CD3_100_ER1 - 2015-11-16 14.22.30_x92264_y20388_class1	Lilija
59	202	462.5	1641.5	1	WV30NH_CD3_100_ER1 - 2015-11-16 14.22.30_x92264_y20388_class1	Lilija
60	202	486.5	1620.5	1	WV30NH_CD3_100_ER1 - 2015-11-16 14.22.30_x92264_y20388_class1	Lilija
61	202	500.5	1691.5	1	WV30NH_CD3_100_ER1 - 2015-11-16 14.22.30_x92264_y20388_class1	Lilija
62	202	514.5	1655.5	1	WV30NH_CD3_100_ER1 - 2015-11-16 14.22.30_x92264_y20388_class1	Lilija
63	202	262.5	1516.5	1	WV30NH_CD3_100_ER1 - 2015-11-16 14.22.30_x92264_y20388_class1	Lilija
64	202	212.5	1485.5	1	WV30NH_CD3_100_ER1 - 2015-11-16 14.22.30_x92264_y20388_class1	Lilija
65	202	187.5	1407.5	1	WV30NH_CD3_100_ER1 - 2015-11-16 14.22.30_x92264_y20388_class1	Lilija
66	202	189.5	1380.5	1	WV30NH_CD3_100_ER1 - 2015-11-16 14.22.30_x92264_y20388_class1	Lilija
67	202	214.5	1382.5	1	WV30NH_CD3_100_ER1 - 2015-11-16 14.22.30_x92264_y20388_class1	Lilija
68	202	231.5	1432.5	1	WV30NH_CD3_100_ER1 - 2015-11-16 14.22.30_x92264_y20388_class1	Lilija
69	202	267.5	1460.5	1	WV30NH_CD3_100_ER1 - 2015-11-16 14.22.30_x92264_y20388_class1	Lilija
70	202	261.5	1408.5	1	WV30NH_CD3_100_ER1 - 2015-11-16 14.22.30_x92264_y20388_class1	Lilija
71	202	161.5	992.5	1	WV30NH_CD3_100_ER1 - 2015-11-16 14.22.30_x92264_y20388_class1	Lilija
72	202	222.5	953.5	1	WV30NH_CD3_100_ER1 - 2015-11-16 14.22.30_x92264_y20388_class1	Lilija
73	202	759.5	967.5	1	WV30NH_CD3_100_ER1 - 2015-11-16 14.22.30_x92264_y20388_class1	Lilija
74	202	663.5	1061.5	1	WV30NH_CD3_100_ER1 - 2015-11-16 14.22.30_x92264_y20388_class1	Lilija
75	202	616.5	1093.5	1	WV30NH_CD3_100_ER1 - 2015-11-16 14.22.30_x92264_y20388_class1	Lilija
76	202	469.5	1022.5	1	WV30NH_CD3_100_ER1 - 2015-11-16 14.22.30_x92264_y20388_class1	Lilija
77	202	394.5	1007.5	1	WV30NH_CD3_100_ER1 - 2015-11-16 14.22.30_x92264_y20388_class1	Lilija
78	202	329.5	1005.5	1	WV30NH_CD3_100_ER1 - 2015-11-16 14.22.30_x92264_y20388_class1	Lilija
79	202	342.5	964.5	1	WV30NH_CD3_100_ER1 - 2015-11-16 14.22.30_x92264_y20388_class1	Lilija
80	202	287.5	953.5	1	WV30NH_CD3_100_ER1 - 2015-11-16 14.22.30_x92264_y20388_class1	Lilija
81	202	245.5	967.5	1	WV30NH_CD3_100_ER1 - 2015-11-16 14.22.30_x92264_y20388_class1	Lilija
82	202	264.5	944.5	1	WV30NH_CD3_100_ER1 - 2015-11-16 14.22.30_x92264_y20388_class1	Lilija
83	202	354.5	938.5	1	WV30NH_CD3_100_ER1 - 2015-11-16 14.22.30_x92264_y20388_class1	Lilija
84	202	290.5	994.5	1	WV30NH_CD3_100_ER1 - 2015-11-16 14.22.30_x92264_y20388_class1	Lilija
85	202	192.5	1035.5	1	WV30NH_CD3_100_ER1 - 2015-11-16 14.22.30_x92264_y20388_class1	Lilija
86	202	175.5	1058.5	1	WV30NH_CD3_100_ER1 - 2015-11-16 14.22.30_x92264_y20388_class1	Lilija
87	202	148.5	1063.5	1	WV30NH_CD3_100_ER1 - 2015-11-16 14.22.30_x92264_y20388_class1	Lilija
88	202	178.5	1080.5	1	WV30NH_CD3_100_ER1 - 2015-11-16 14.22.30_x92264_y20388_class1	Lilija
89	202	206.5	1091.5	1	WV30NH_CD3_100_ER1 - 2015-11-16 14.22.30_x92264_y20388_class1	Lilija
90	202	198.5	1129.5	1	WV30NH_CD3_100_ER1 - 2015-11-16 14.22.30_x92264_y20388_class1	Lilija
91	202	245.5	1122.5	1	WV30NH_CD3_100_ER1 - 2015-11-16 14.22.30_x92264_y20388_class1	Lilija
92	202	290.5	1097.5	1	WV30NH_CD3_100_ER1 - 2015-11-16 14.22.30_x92264_y20388_class1	Lilija
93	202	275.5	1064.5	1	WV30NH_CD3_100_ER1 - 2015-11-16 14.22.30_x92264_y20388_class1	Lilija
94	202	250.5	1086.5	1	WV30NH_CD3_100_ER1 - 2015-11-16 14.22.30_x92264_y20388_class1	Lilija
95	202	323.5	1044.5	1	WV30NH_CD3_100_ER1 - 2015-11-16 14.22.30_x92264_y20388_class1	Lilija
96	202	345.5	1077.5	1	WV30NH_CD3_100_ER1 - 2015-11-16 14.22.30_x92264_y20388_class1	Lilija
97	202	312.5	1068.5	1	WV30NH_CD3_100_ER1 - 2015-11-16 14.22.30_x92264_y20388_class1	Lilija
98	202	439.5	1086.5	1	WV30NH_CD3_100_ER1 - 2015-11-16 14.22.30_x92264_y20388_class1	Lilija
99	202	436.5	1113.5	1	WV30NH_CD3_100_ER1 - 2015-11-16 14.22.30_x92264_y20388_class1	Lilija
100	202	448.5	1132.5	1	WV30NH_CD3_100_ER1 - 2015-11-16 14.22.30_x92264_y20388_class1	Lilija
101	202	417.5	1136.5	1	WV30NH_CD3_100_ER1 - 2015-11-16 14.22.30_x92264_y20388_class1	Lilija
102	202	303.5	1199.5	1	WV30NH_CD3_100_ER1 - 2015-11-16 14.22.30_x92264_y20388_class1	Lilija
103	202	267.5	1185.5	1	WV30NH_CD3_100_ER1 - 2015-11-16 14.22.30_x92264_y20388_class1	Lilija
104	202	287.5	1154.5	1	WV30NH_CD3_100_ER1 - 2015-11-16 14.22.30_x92264_y20388_class1	Lilija
105	202	314.5	1164.5	1	WV30NH_CD3_100_ER1 - 2015-11-16 14.22.30_x92264_y20388_class1	Lilija
106	202	151.5	1210.5	1	WV30NH_CD3_100_ER1 - 2015-11-16 14.22.30_x92264_y20388_class1	Lilija
107	202	198.5	1296.5	1	WV30NH_CD3_100_ER1 - 2015-11-16 14.22.30_x92264_y20388_class1	Lilija
108	202	275.5	1322.5	1	WV30NH_CD3_100_ER1 - 2015-11-16 14.22.30_x92264_y20388_class1	Lilija
109	202	259.5	1371.5	1	WV30NH_CD3_100_ER1 - 2015-11-16 14.22.30_x92264_y20388_class1	Lilija
110	202	258.5	1347.5	1	WV30NH_CD3_100_ER1 - 2015-11-16 14.22.30_x92264_y20388_class1	Lilija
111	202	298.5	1374.5	1	WV30NH_CD3_100_ER1 - 2015-11-16 14.22.30_x92264_y20388_class1	Lilija
112	202	279.5	1293.5	1	WV30NH_CD3_100_ER1 - 2015-11-16 14.22.30_x92264_y20388_class1	Lilija
113	202	318.5	1257.5	1	WV30NH_CD3_100_ER1 - 2015-11-16 14.22.30_x92264_y20388_class1	Lilija
114	202	347.5	1232.5	1	WV30NH_CD3_100_ER1 - 2015-11-16 14.22.30_x92264_y20388_class1	Lilija
115	202	373.5	1221.5	1	WV30NH_CD3_100_ER1 - 2015-11-16 14.22.30_x92264_y20388_class1	Lilija
116	202	448.5	1188.5	1	WV30NH_CD3_100_ER1 - 2015-11-16 14.22.30_x92264_y20388_class1	Lilija
117	202	430.5	1241.5	1	WV30NH_CD3_100_ER1 - 2015-11-16 14.22.30_x92264_y20388_class1	Lilija
118	202	501.5	1172.5	1	WV30NH_CD3_100_ER1 - 2015-11-16 14.22.30_x92264_y20388_class1	Lilija
119	202	470.5	1204.5	1	WV30NH_CD3_100_ER1 - 2015-11-16 14.22.30_x92264_y20388_class1	Lilija
120	202	500.5	1222.5	1	WV30NH_CD3_100_ER1 - 2015-11-16 14.22.30_x92264_y20388_class1	Lilija
121	202	505.5	1258.5	1	WV30NH_CD3_100_ER1 - 2015-11-16 14.22.30_x92264_y20388_class1	Lilija
122	202	483.5	1254.5	1	WV30NH_CD3_100_ER1 - 2015-11-16 14.22.30_x92264_y20388_class1	Lilija
123	202	451.5	1268.5	1	WV30NH_CD3_100_ER1 - 2015-11-16 14.22.30_x92264_y20388_class1	Lilija
124	202	417.5	1282.5	1	WV30NH_CD3_100_ER1 - 2015-11-16 14.22.30_x92264_y20388_class1	Lilija
125	202	406.5	1304.5	1	WV30NH_CD3_100_ER1 - 2015-11-16 14.22.30_x92264_y20388_class1	Lilija
126	202	372.5	1318.5	1	WV30NH_CD3_100_ER1 - 2015-11-16 14.22.30_x92264_y20388_class1	Lilija
128	202	328.5	1310.5	1	WV30NH_CD3_100_ER1 - 2015-11-16 14.22.30_x92264_y20388_class1	Lilija
129	202	356.5	1362.5	1	WV30NH_CD3_100_ER1 - 2015-11-16 14.22.30_x92264_y20388_class1	Lilija
130	202	392.5	1372.5	1	WV30NH_CD3_100_ER1 - 2015-11-16 14.22.30_x92264_y20388_class1	Lilija
131	202	409.5	1338.5	1	WV30NH_CD3_100_ER1 - 2015-11-16 14.22.30_x92264_y20388_class1	Lilija
132	202	448.5	1343.5	1	WV30NH_CD3_100_ER1 - 2015-11-16 14.22.30_x92264_y20388_class1	Lilija
133	202	422.5	1390.5	1	WV30NH_CD3_100_ER1 - 2015-11-16 14.22.30_x92264_y20388_class1	Lilija
134	202	425.5	1415.5	1	WV30NH_CD3_100_ER1 - 2015-11-16 14.22.30_x92264_y20388_class1	Lilija
135	202	394.5	1440.5	1	WV30NH_CD3_100_ER1 - 2015-11-16 14.22.30_x92264_y20388_class1	Lilija
136	202	376.5	1396.5	1	WV30NH_CD3_100_ER1 - 2015-11-16 14.22.30_x92264_y20388_class1	Lilija
137	202	315.5	1429.5	1	WV30NH_CD3_100_ER1 - 2015-11-16 14.22.30_x92264_y20388_class1	Lilija
138	202	364.5	1471.5	1	WV30NH_CD3_100_ER1 - 2015-11-16 14.22.30_x92264_y20388_class1	Lilija
139	202	384.5	1535.5	1	WV30NH_CD3_100_ER1 - 2015-11-16 14.22.30_x92264_y20388_class1	Lilija
140	202	439.5	1498.5	1	WV30NH_CD3_100_ER1 - 2015-11-16 14.22.30_x92264_y20388_class1	Lilija
141	202	465.5	1491.5	1	WV30NH_CD3_100_ER1 - 2015-11-16 14.22.30_x92264_y20388_class1	Lilija
142	202	491.5	1530.5	1	WV30NH_CD3_100_ER1 - 2015-11-16 14.22.30_x92264_y20388_class1	Lilija
143	202	422.5	1457.5	1	WV30NH_CD3_100_ER1 - 2015-11-16 14.22.30_x92264_y20388_class1	Lilija
144	202	451.5	1432.5	1	WV30NH_CD3_100_ER1 - 2015-11-16 14.22.30_x92264_y20388_class1	Lilija
145	202	470.5	1408.5	1	WV30NH_CD3_100_ER1 - 2015-11-16 14.22.30_x92264_y20388_class1	Lilija
146	202	497.5	1390.5	1	WV30NH_CD3_100_ER1 - 2015-11-16 14.22.30_x92264_y20388_class1	Lilija
147	202	503.5	1432.5	1	WV30NH_CD3_100_ER1 - 2015-11-16 14.22.30_x92264_y20388_class1	Lilija
148	202	522.5	1376.5	1	WV30NH_CD3_100_ER1 - 2015-11-16 14.22.30_x92264_y20388_class1	Lilija
149	202	547.5	1396.5	1	WV30NH_CD3_100_ER1 - 2015-11-16 14.22.30_x92264_y20388_class1	Lilija
150	202	570.5	1376.5	1	WV30NH_CD3_100_ER1 - 2015-11-16 14.22.30_x92264_y20388_class1	Lilija
151	202	480.5	1468.5	1	WV30NH_CD3_100_ER1 - 2015-11-16 14.22.30_x92264_y20388_class1	Lilija
152	202	605.5	1438.5	1	WV30NH_CD3_100_ER1 - 2015-11-16 14.22.30_x92264_y20388_class1	Lilija
153	202	598.5	1393.5	1	WV30NH_CD3_100_ER1 - 2015-11-16 14.22.30_x92264_y20388_class1	Lilija
154	202	581.5	1535.5	1	WV30NH_CD3_100_ER1 - 2015-11-16 14.22.30_x92264_y20388_class1	Lilija
155	202	577.5	1491.5	1	WV30NH_CD3_100_ER1 - 2015-11-16 14.22.30_x92264_y20388_class1	Lilija
156	202	763.5	1596.5	1	WV30NH_CD3_100_ER1 - 2015-11-16 14.22.30_x92264_y20388_class1	Lilija
157	202	724.5	1565.5	1	WV30NH_CD3_100_ER1 - 2015-11-16 14.22.30_x92264_y20388_class1	Lilija
159	202	677.5	1327.5	1	WV30NH_CD3_100_ER1 - 2015-11-16 14.22.30_x92264_y20388_class1	Lilija
161	202	666.5	1371.5	1	WV30NH_CD3_100_ER1 - 2015-11-16 14.22.30_x92264_y20388_class1	Lilija
162	202	655.5	1336.5	1	WV30NH_CD3_100_ER1 - 2015-11-16 14.22.30_x92264_y20388_class1	Lilija
163	202	617.5	1305.5	1	WV30NH_CD3_100_ER1 - 2015-11-16 14.22.30_x92264_y20388_class1	Lilija
164	202	625.5	1257.5	1	WV30NH_CD3_100_ER1 - 2015-11-16 14.22.30_x92264_y20388_class1	Lilija
165	202	578.5	1236.5	1	WV30NH_CD3_100_ER1 - 2015-11-16 14.22.30_x92264_y20388_class1	Lilija
166	202	561.5	1164.5	1	WV30NH_CD3_100_ER1 - 2015-11-16 14.22.30_x92264_y20388_class1	Lilija
168	202	606.5	1154.5	1	WV30NH_CD3_100_ER1 - 2015-11-16 14.22.30_x92264_y20388_class1	Lilija
169	202	663.5	1150.5	1	WV30NH_CD3_100_ER1 - 2015-11-16 14.22.30_x92264_y20388_class1	Lilija
171	202	628.5	1200.5	1	WV30NH_CD3_100_ER1 - 2015-11-16 14.22.30_x92264_y20388_class1	Lilija
172	202	680.5	1219.5	1	WV30NH_CD3_100_ER1 - 2015-11-16 14.22.30_x92264_y20388_class1	Lilija
173	202	722.5	1235.5	1	WV30NH_CD3_100_ER1 - 2015-11-16 14.22.30_x92264_y20388_class1	Lilija
174	202	695.5	1111.5	1	WV30NH_CD3_100_ER1 - 2015-11-16 14.22.30_x92264_y20388_class1	Lilija
175	202	764.5	1429.5	1	WV30NH_CD3_100_ER1 - 2015-11-16 14.22.30_x92264_y20388_class1	Lilija
176	202	803.5	1487.5	1	WV30NH_CD3_100_ER1 - 2015-11-16 14.22.30_x92264_y20388_class1	Lilija
177	202	867.5	1452.5	1	WV30NH_CD3_100_ER1 - 2015-11-16 14.22.30_x92264_y20388_class1	Lilija
178	202	978.5	1480.5	1	WV30NH_CD3_100_ER1 - 2015-11-16 14.22.30_x92264_y20388_class1	Lilija
179	202	974.5	1630.5	1	WV30NH_CD3_100_ER1 - 2015-11-16 14.22.30_x92264_y20388_class1	Lilija
180	202	852.5	1787.5	1	WV30NH_CD3_100_ER1 - 2015-11-16 14.22.30_x92264_y20388_class1	Lilija
181	202	919.5	1854.5	1	WV30NH_CD3_100_ER1 - 2015-11-16 14.22.30_x92264_y20388_class1	Lilija
182	202	1061.5	1687.5	1	WV30NH_CD3_100_ER1 - 2015-11-16 14.22.30_x92264_y20388_class1	Lilija
183	202	1061.5	1762.5	1	WV30NH_CD3_100_ER1 - 2015-11-16 14.22.30_x92264_y20388_class1	Lilija
184	202	1130.5	1746.5	1	WV30NH_CD3_100_ER1 - 2015-11-16 14.22.30_x92264_y20388_class1	Lilija
185	202	1146.5	1693.5	1	WV30NH_CD3_100_ER1 - 2015-11-16 14.22.30_x92264_y20388_class1	Lilija
186	202	1164.5	1873.5	1	WV30NH_CD3_100_ER1 - 2015-11-16 14.22.30_x92264_y20388_class1	Lilija
187	202	1351.5	1729.5	1	WV30NH_CD3_100_ER1 - 2015-11-16 14.22.30_x92264_y20388_class1	Lilija
188	202	1293.5	1526.5	1	WV30NH_CD3_100_ER1 - 2015-11-16 14.22.30_x92264_y20388_class1	Lilija
189	202	1695.5	1563.5	1	WV30NH_CD3_100_ER1 - 2015-11-16 14.22.30_x92264_y20388_class1	Lilija
190	202	1809.5	1690.5	1	WV30NH_CD3_100_ER1 - 2015-11-16 14.22.30_x92264_y20388_class1	Lilija
191	202	1987.5	1840.5	1	WV30NH_CD3_100_ER1 - 2015-11-16 14.22.30_x92264_y20388_class1	Lilija
192	202	1912.5	1413.5	1	WV30NH_CD3_100_ER1 - 2015-11-16 14.22.30_x92264_y20388_class1	Lilija
193	202	1179.5	1368.5	1	WV30NH_CD3_100_ER1 - 2015-11-16 14.22.30_x92264_y20388_class1	Lilija
194	202	841.5	827.5	1	WV30NH_CD3_100_ER1 - 2015-11-16 14.22.30_x92264_y20388_class1	Lilija
195	202	836.5	919.5	1	WV30NH_CD3_100_ER1 - 2015-11-16 14.22.30_x92264_y20388_class1	Lilija
196	202	906.5	835.5	1	WV30NH_CD3_100_ER1 - 2015-11-16 14.22.30_x92264_y20388_class1	Lilija
197	202	989.5	1063.5	1	WV30NH_CD3_100_ER1 - 2015-11-16 14.22.30_x92264_y20388_class1	Lilija
198	202	1124.5	947.5	1	WV30NH_CD3_100_ER1 - 2015-11-16 14.22.30_x92264_y20388_class1	Lilija
199	202	1213.5	1027.5	1	WV30NH_CD3_100_ER1 - 2015-11-16 14.22.30_x92264_y20388_class1	Lilija
200	202	1254.5	1119.5	1	WV30NH_CD3_100_ER1 - 2015-11-16 14.22.30_x92264_y20388_class1	Lilija
201	202	1494.5	1175.5	1	WV30NH_CD3_100_ER1 - 2015-11-16 14.22.30_x92264_y20388_class1	Lilija
202	202	1709.5	1028.5	1	WV30NH_CD3_100_ER1 - 2015-11-16 14.22.30_x92264_y20388_class1	Lilija
203	202	1768.5	1057.5	1	WV30NH_CD3_100_ER1 - 2015-11-16 14.22.30_x92264_y20388_class1	Lilija
204	202	1815.5	717.5	1	WV30NH_CD3_100_ER1 - 2015-11-16 14.22.30_x92264_y20388_class1	Lilija
205	202	1913.5	470.5	1	WV30NH_CD3_100_ER1 - 2015-11-16 14.22.30_x92264_y20388_class1	Lilija
206	202	939.5	278.5	1	WV30NH_CD3_100_ER1 - 2015-11-16 14.22.30_x92264_y20388_class1	Lilija
207	202	1005.5	580.5	1	WV30NH_CD3_100_ER1 - 2015-11-16 14.22.30_x92264_y20388_class1	Lilija
208	202	978.5	946.5	1	WV30NH_CD3_100_ER1 - 2015-11-16 14.22.30_x92264_y20388_class1	Lilija
