# Supplementary material for: Robust and accurate quantification of biomarkers of immune cells in lung cancer micro-environment using deep convolutional neural networks
Source: PeerJ. 2019 Apr 10;7:e6335. doi: 10.7717/peerj.6335 (PMC6462181; doi:10.7717/peerj.6335)
Supplement: Supplemental Information 2 — The positions of the positive cells were detected by four independent human observers on at least 64 different validation images. Each csv file stored in the zip archive represents the positive cell count and their position per person and validation image. [file peerj-07-6335-s002.zip › validation-observers/person3/WV30NH_CD3_100_ER1 - 2015-11-16 14.22.30_x92565_y54845_class1.csv]

f_markerId	f_nrOfMarkers	f_x	f_y	l_GTR	i_imagefile	i_subfolder
1	68	79.5	268.5	1	WV30NH_CD3_100_ER1 - 2015-11-16 14.22.30_x92565_y54845_class1	Lilija
2	68	434.5	182.5	1	WV30NH_CD3_100_ER1 - 2015-11-16 14.22.30_x92565_y54845_class1	Lilija
3	68	483.5	286.5	1	WV30NH_CD3_100_ER1 - 2015-11-16 14.22.30_x92565_y54845_class1	Lilija
5	68	514.5	386.5	1	WV30NH_CD3_100_ER1 - 2015-11-16 14.22.30_x92565_y54845_class1	Lilija
6	68	491.5	372.5	1	WV30NH_CD3_100_ER1 - 2015-11-16 14.22.30_x92565_y54845_class1	Lilija
7	68	89.5	616.5	1	WV30NH_CD3_100_ER1 - 2015-11-16 14.22.30_x92565_y54845_class1	Lilija
8	68	86.5	1319.5	1	WV30NH_CD3_100_ER1 - 2015-11-16 14.22.30_x92565_y54845_class1	Lilija
9	68	284.5	1571.5	1	WV30NH_CD3_100_ER1 - 2015-11-16 14.22.30_x92565_y54845_class1	Lilija
10	68	248.5	1821.5	1	WV30NH_CD3_100_ER1 - 2015-11-16 14.22.30_x92565_y54845_class1	Lilija
11	68	344.5	1854.5	1	WV30NH_CD3_100_ER1 - 2015-11-16 14.22.30_x92565_y54845_class1	Lilija
14	68	350.5	1932.5	1	WV30NH_CD3_100_ER1 - 2015-11-16 14.22.30_x92565_y54845_class1	Lilija
15	68	315.5	1923.5	1	WV30NH_CD3_100_ER1 - 2015-11-16 14.22.30_x92565_y54845_class1	Lilija
16	68	425.5	1981.5	1	WV30NH_CD3_100_ER1 - 2015-11-16 14.22.30_x92565_y54845_class1	Lilija
17	68	498.5	1873.5	1	WV30NH_CD3_100_ER1 - 2015-11-16 14.22.30_x92565_y54845_class1	Lilija
18	68	478.5	1713.5	1	WV30NH_CD3_100_ER1 - 2015-11-16 14.22.30_x92565_y54845_class1	Lilija
19	68	717.5	1668.5	1	WV30NH_CD3_100_ER1 - 2015-11-16 14.22.30_x92565_y54845_class1	Lilija
20	68	389.5	1254.5	1	WV30NH_CD3_100_ER1 - 2015-11-16 14.22.30_x92565_y54845_class1	Lilija
21	68	308.5	1025.5	1	WV30NH_CD3_100_ER1 - 2015-11-16 14.22.30_x92565_y54845_class1	Lilija
22	68	103.5	1194.5	1	WV30NH_CD3_100_ER1 - 2015-11-16 14.22.30_x92565_y54845_class1	Lilija
23	68	228.5	850.5	1	WV30NH_CD3_100_ER1 - 2015-11-16 14.22.30_x92565_y54845_class1	Lilija
24	68	370.5	811.5	1	WV30NH_CD3_100_ER1 - 2015-11-16 14.22.30_x92565_y54845_class1	Lilija
25	68	345.5	758.5	1	WV30NH_CD3_100_ER1 - 2015-11-16 14.22.30_x92565_y54845_class1	Lilija
26	68	489.5	874.5	1	WV30NH_CD3_100_ER1 - 2015-11-16 14.22.30_x92565_y54845_class1	Lilija
27	68	659.5	1061.5	1	WV30NH_CD3_100_ER1 - 2015-11-16 14.22.30_x92565_y54845_class1	Lilija
28	68	397.5	1138.5	1	WV30NH_CD3_100_ER1 - 2015-11-16 14.22.30_x92565_y54845_class1	Lilija
29	68	730.5	1322.5	1	WV30NH_CD3_100_ER1 - 2015-11-16 14.22.30_x92565_y54845_class1	Lilija
30	68	822.5	946.5	1	WV30NH_CD3_100_ER1 - 2015-11-16 14.22.30_x92565_y54845_class1	Lilija
31	68	783.5	841.5	1	WV30NH_CD3_100_ER1 - 2015-11-16 14.22.30_x92565_y54845_class1	Lilija
32	68	786.5	713.5	1	WV30NH_CD3_100_ER1 - 2015-11-16 14.22.30_x92565_y54845_class1	Lilija
33	68	759.5	547.5	1	WV30NH_CD3_100_ER1 - 2015-11-16 14.22.30_x92565_y54845_class1	Lilija
34	68	799.5	602.5	1	WV30NH_CD3_100_ER1 - 2015-11-16 14.22.30_x92565_y54845_class1	Lilija
35	68	897.5	713.5	1	WV30NH_CD3_100_ER1 - 2015-11-16 14.22.30_x92565_y54845_class1	Lilija
36	68	1157.5	1279.5	1	WV30NH_CD3_100_ER1 - 2015-11-16 14.22.30_x92565_y54845_class1	Lilija
37	68	1227.5	1358.5	1	WV30NH_CD3_100_ER1 - 2015-11-16 14.22.30_x92565_y54845_class1	Lilija
38	68	1210.5	1566.5	1	WV30NH_CD3_100_ER1 - 2015-11-16 14.22.30_x92565_y54845_class1	Lilija
39	68	1236.5	1665.5	1	WV30NH_CD3_100_ER1 - 2015-11-16 14.22.30_x92565_y54845_class1	Lilija
40	68	1347.5	1679.5	1	WV30NH_CD3_100_ER1 - 2015-11-16 14.22.30_x92565_y54845_class1	Lilija
41	68	1238.5	1854.5	1	WV30NH_CD3_100_ER1 - 2015-11-16 14.22.30_x92565_y54845_class1	Lilija
42	68	1410.5	1921.5	1	WV30NH_CD3_100_ER1 - 2015-11-16 14.22.30_x92565_y54845_class1	Lilija
43	68	1670.5	1939.5	1	WV30NH_CD3_100_ER1 - 2015-11-16 14.22.30_x92565_y54845_class1	Lilija
44	68	1788.5	1873.5	1	WV30NH_CD3_100_ER1 - 2015-11-16 14.22.30_x92565_y54845_class1	Lilija
45	68	1860.5	1413.5	1	WV30NH_CD3_100_ER1 - 2015-11-16 14.22.30_x92565_y54845_class1	Lilija
46	68	1843.5	1440.5	1	WV30NH_CD3_100_ER1 - 2015-11-16 14.22.30_x92565_y54845_class1	Lilija
47	68	1357.5	1513.5	1	WV30NH_CD3_100_ER1 - 2015-11-16 14.22.30_x92565_y54845_class1	Lilija
48	68	1307.5	1210.5	1	WV30NH_CD3_100_ER1 - 2015-11-16 14.22.30_x92565_y54845_class1	Lilija
49	68	1413.5	1108.5	1	WV30NH_CD3_100_ER1 - 2015-11-16 14.22.30_x92565_y54845_class1	Lilija
50	68	1748.5	1241.5	1	WV30NH_CD3_100_ER1 - 2015-11-16 14.22.30_x92565_y54845_class1	Lilija
51	68	1745.5	1211.5	1	WV30NH_CD3_100_ER1 - 2015-11-16 14.22.30_x92565_y54845_class1	Lilija
52	68	1871.5	1189.5	1	WV30NH_CD3_100_ER1 - 2015-11-16 14.22.30_x92565_y54845_class1	Lilija
53	68	1799.5	1102.5	1	WV30NH_CD3_100_ER1 - 2015-11-16 14.22.30_x92565_y54845_class1	Lilija
54	68	1887.5	1028.5	1	WV30NH_CD3_100_ER1 - 2015-11-16 14.22.30_x92565_y54845_class1	Lilija
55	68	1571.5	988.5	1	WV30NH_CD3_100_ER1 - 2015-11-16 14.22.30_x92565_y54845_class1	Lilija
56	68	1280.5	806.5	1	WV30NH_CD3_100_ER1 - 2015-11-16 14.22.30_x92565_y54845_class1	Lilija
57	68	1186.5	749.5	1	WV30NH_CD3_100_ER1 - 2015-11-16 14.22.30_x92565_y54845_class1	Lilija
58	68	1072.5	703.5	1	WV30NH_CD3_100_ER1 - 2015-11-16 14.22.30_x92565_y54845_class1	Lilija
59	68	966.5	602.5	1	WV30NH_CD3_100_ER1 - 2015-11-16 14.22.30_x92565_y54845_class1	Lilija
60	68	1000.5	578.5	1	WV30NH_CD3_100_ER1 - 2015-11-16 14.22.30_x92565_y54845_class1	Lilija
61	68	1335.5	869.5	1	WV30NH_CD3_100_ER1 - 2015-11-16 14.22.30_x92565_y54845_class1	Lilija
62	68	1466.5	766.5	1	WV30NH_CD3_100_ER1 - 2015-11-16 14.22.30_x92565_y54845_class1	Lilija
63	68	1568.5	833.5	1	WV30NH_CD3_100_ER1 - 2015-11-16 14.22.30_x92565_y54845_class1	Lilija
64	68	1534.5	140.5	1	WV30NH_CD3_100_ER1 - 2015-11-16 14.22.30_x92565_y54845_class1	Lilija
65	68	1607.5	82.5	1	WV30NH_CD3_100_ER1 - 2015-11-16 14.22.30_x92565_y54845_class1	Lilija
66	68	1662.5	320.5	1	WV30NH_CD3_100_ER1 - 2015-11-16 14.22.30_x92565_y54845_class1	Lilija
67	68	1666.5	351.5	1	WV30NH_CD3_100_ER1 - 2015-11-16 14.22.30_x92565_y54845_class1	Lilija
68	68	1804.5	329.5	1	WV30NH_CD3_100_ER1 - 2015-11-16 14.22.30_x92565_y54845_class1	Lilija
69	68	1834.5	268.5	1	WV30NH_CD3_100_ER1 - 2015-11-16 14.22.30_x92565_y54845_class1	Lilija
70	68	1893.5	165.5	1	WV30NH_CD3_100_ER1 - 2015-11-16 14.22.30_x92565_y54845_class1	Lilija
71	68	1804.5	597.5	1	WV30NH_CD3_100_ER1 - 2015-11-16 14.22.30_x92565_y54845_class1	Lilija
