# Supplementary material for: Robust and accurate quantification of biomarkers of immune cells in lung cancer micro-environment using deep convolutional neural networks
Source: PeerJ. 2019 Apr 10;7:e6335. doi: 10.7717/peerj.6335 (PMC6462181; doi:10.7717/peerj.6335)
Supplement: Supplemental Information 2 — The positions of the positive cells were detected by four independent human observers on at least 64 different validation images. Each csv file stored in the zip archive represents the positive cell count and their position per person and validation image. [file peerj-07-6335-s002.zip › validation-observers/person3/WV30NH_CD8_100_ER2 - 2015-11-16 15.55.12_x32392_y53361_class1.csv]

f_markerId	f_nrOfMarkers	f_x	f_y	l_GTR	i_imagefile	i_subfolder
1	67	312.5	395.5	1	WV30NH_CD8_100_ER2 - 2015-11-16 15.55.12_x32392_y53361_class1	Lilija
2	67	386.5	362.5	1	WV30NH_CD8_100_ER2 - 2015-11-16 15.55.12_x32392_y53361_class1	Lilija
3	67	231.5	503.5	1	WV30NH_CD8_100_ER2 - 2015-11-16 15.55.12_x32392_y53361_class1	Lilija
4	67	533.5	658.5	1	WV30NH_CD8_100_ER2 - 2015-11-16 15.55.12_x32392_y53361_class1	Lilija
5	67	397.5	870.5	1	WV30NH_CD8_100_ER2 - 2015-11-16 15.55.12_x32392_y53361_class1	Lilija
6	67	107.5	1454.5	1	WV30NH_CD8_100_ER2 - 2015-11-16 15.55.12_x32392_y53361_class1	Lilija
7	67	35.5	1340.5	1	WV30NH_CD8_100_ER2 - 2015-11-16 15.55.12_x32392_y53361_class1	Lilija
8	67	200.5	1405.5	1	WV30NH_CD8_100_ER2 - 2015-11-16 15.55.12_x32392_y53361_class1	Lilija
9	67	228.5	1340.5	1	WV30NH_CD8_100_ER2 - 2015-11-16 15.55.12_x32392_y53361_class1	Lilija
10	67	309.5	1651.5	1	WV30NH_CD8_100_ER2 - 2015-11-16 15.55.12_x32392_y53361_class1	Lilija
11	67	153.5	1981.5	1	WV30NH_CD8_100_ER2 - 2015-11-16 15.55.12_x32392_y53361_class1	Lilija
12	67	295.5	1959.5	1	WV30NH_CD8_100_ER2 - 2015-11-16 15.55.12_x32392_y53361_class1	Lilija
13	67	318.5	1943.5	1	WV30NH_CD8_100_ER2 - 2015-11-16 15.55.12_x32392_y53361_class1	Lilija
14	67	389.5	1960.5	1	WV30NH_CD8_100_ER2 - 2015-11-16 15.55.12_x32392_y53361_class1	Lilija
15	67	508.5	1959.5	1	WV30NH_CD8_100_ER2 - 2015-11-16 15.55.12_x32392_y53361_class1	Lilija
16	67	517.5	1701.5	1	WV30NH_CD8_100_ER2 - 2015-11-16 15.55.12_x32392_y53361_class1	Lilija
17	67	442.5	1523.5	1	WV30NH_CD8_100_ER2 - 2015-11-16 15.55.12_x32392_y53361_class1	Lilija
18	67	722.5	1430.5	1	WV30NH_CD8_100_ER2 - 2015-11-16 15.55.12_x32392_y53361_class1	Lilija
19	67	783.5	1602.5	1	WV30NH_CD8_100_ER2 - 2015-11-16 15.55.12_x32392_y53361_class1	Lilija
20	67	870.5	1702.5	1	WV30NH_CD8_100_ER2 - 2015-11-16 15.55.12_x32392_y53361_class1	Lilija
21	67	902.5	1734.5	1	WV30NH_CD8_100_ER2 - 2015-11-16 15.55.12_x32392_y53361_class1	Lilija
22	67	1007.5	1854.5	1	WV30NH_CD8_100_ER2 - 2015-11-16 15.55.12_x32392_y53361_class1	Lilija
23	67	1083.5	1640.5	1	WV30NH_CD8_100_ER2 - 2015-11-16 15.55.12_x32392_y53361_class1	Lilija
24	67	1249.5	1657.5	1	WV30NH_CD8_100_ER2 - 2015-11-16 15.55.12_x32392_y53361_class1	Lilija
25	67	1501.5	1762.5	1	WV30NH_CD8_100_ER2 - 2015-11-16 15.55.12_x32392_y53361_class1	Lilija
26	67	1868.5	1835.5	1	WV30NH_CD8_100_ER2 - 2015-11-16 15.55.12_x32392_y53361_class1	Lilija
27	67	1932.5	1798.5	1	WV30NH_CD8_100_ER2 - 2015-11-16 15.55.12_x32392_y53361_class1	Lilija
28	67	1890.5	1948.5	1	WV30NH_CD8_100_ER2 - 2015-11-16 15.55.12_x32392_y53361_class1	Lilija
29	67	1979.5	1932.5	1	WV30NH_CD8_100_ER2 - 2015-11-16 15.55.12_x32392_y53361_class1	Lilija
30	67	1971.5	1710.5	1	WV30NH_CD8_100_ER2 - 2015-11-16 15.55.12_x32392_y53361_class1	Lilija
31	67	1926.5	1336.5	1	WV30NH_CD8_100_ER2 - 2015-11-16 15.55.12_x32392_y53361_class1	Lilija
32	67	1699.5	1501.5	1	WV30NH_CD8_100_ER2 - 2015-11-16 15.55.12_x32392_y53361_class1	Lilija
33	67	1685.5	1338.5	1	WV30NH_CD8_100_ER2 - 2015-11-16 15.55.12_x32392_y53361_class1	Lilija
34	67	1518.5	1380.5	1	WV30NH_CD8_100_ER2 - 2015-11-16 15.55.12_x32392_y53361_class1	Lilija
35	67	1476.5	1368.5	1	WV30NH_CD8_100_ER2 - 2015-11-16 15.55.12_x32392_y53361_class1	Lilija
36	67	730.5	691.5	1	WV30NH_CD8_100_ER2 - 2015-11-16 15.55.12_x32392_y53361_class1	Lilija
37	67	791.5	719.5	1	WV30NH_CD8_100_ER2 - 2015-11-16 15.55.12_x32392_y53361_class1	Lilija
38	67	838.5	594.5	1	WV30NH_CD8_100_ER2 - 2015-11-16 15.55.12_x32392_y53361_class1	Lilija
39	67	922.5	653.5	1	WV30NH_CD8_100_ER2 - 2015-11-16 15.55.12_x32392_y53361_class1	Lilija
40	67	1061.5	714.5	1	WV30NH_CD8_100_ER2 - 2015-11-16 15.55.12_x32392_y53361_class1	Lilija
41	67	1158.5	733.5	1	WV30NH_CD8_100_ER2 - 2015-11-16 15.55.12_x32392_y53361_class1	Lilija
42	67	1116.5	853.5	1	WV30NH_CD8_100_ER2 - 2015-11-16 15.55.12_x32392_y53361_class1	Lilija
43	67	1878.5	1011.5	1	WV30NH_CD8_100_ER2 - 2015-11-16 15.55.12_x32392_y53361_class1	Lilija
44	67	1635.5	866.5	1	WV30NH_CD8_100_ER2 - 2015-11-16 15.55.12_x32392_y53361_class1	Lilija
45	67	628.5	315.5	1	WV30NH_CD8_100_ER2 - 2015-11-16 15.55.12_x32392_y53361_class1	Lilija
46	67	339.5	325.5	1	WV30NH_CD8_100_ER2 - 2015-11-16 15.55.12_x32392_y53361_class1	Lilija
47	67	572.5	95.5	1	WV30NH_CD8_100_ER2 - 2015-11-16 15.55.12_x32392_y53361_class1	Lilija
48	67	700.5	90.5	1	WV30NH_CD8_100_ER2 - 2015-11-16 15.55.12_x32392_y53361_class1	Lilija
49	67	1158.5	70.5	1	WV30NH_CD8_100_ER2 - 2015-11-16 15.55.12_x32392_y53361_class1	Lilija
50	67	1014.5	312.5	1	WV30NH_CD8_100_ER2 - 2015-11-16 15.55.12_x32392_y53361_class1	Lilija
51	67	1028.5	531.5	1	WV30NH_CD8_100_ER2 - 2015-11-16 15.55.12_x32392_y53361_class1	Lilija
52	67	1171.5	201.5	1	WV30NH_CD8_100_ER2 - 2015-11-16 15.55.12_x32392_y53361_class1	Lilija
53	67	1211.5	54.5	1	WV30NH_CD8_100_ER2 - 2015-11-16 15.55.12_x32392_y53361_class1	Lilija
54	67	1351.5	92.5	1	WV30NH_CD8_100_ER2 - 2015-11-16 15.55.12_x32392_y53361_class1	Lilija
55	67	1372.5	176.5	1	WV30NH_CD8_100_ER2 - 2015-11-16 15.55.12_x32392_y53361_class1	Lilija
57	67	1385.5	433.5	1	WV30NH_CD8_100_ER2 - 2015-11-16 15.55.12_x32392_y53361_class1	Lilija
58	67	1446.5	467.5	1	WV30NH_CD8_100_ER2 - 2015-11-16 15.55.12_x32392_y53361_class1	Lilija
60	67	1662.5	157.5	1	WV30NH_CD8_100_ER2 - 2015-11-16 15.55.12_x32392_y53361_class1	Lilija
61	67	1724.5	70.5	1	WV30NH_CD8_100_ER2 - 2015-11-16 15.55.12_x32392_y53361_class1	Lilija
62	67	1670.5	26.5	1	WV30NH_CD8_100_ER2 - 2015-11-16 15.55.12_x32392_y53361_class1	Lilija
63	67	1687.5	286.5	1	WV30NH_CD8_100_ER2 - 2015-11-16 15.55.12_x32392_y53361_class1	Lilija
64	67	1563.5	157.5	1	WV30NH_CD8_100_ER2 - 2015-11-16 15.55.12_x32392_y53361_class1	Lilija
65	67	1496.5	76.5	1	WV30NH_CD8_100_ER2 - 2015-11-16 15.55.12_x32392_y53361_class1	Lilija
66	67	1867.5	84.5	1	WV30NH_CD8_100_ER2 - 2015-11-16 15.55.12_x32392_y53361_class1	Lilija
67	67	1901.5	182.5	1	WV30NH_CD8_100_ER2 - 2015-11-16 15.55.12_x32392_y53361_class1	Lilija
68	67	1865.5	403.5	1	WV30NH_CD8_100_ER2 - 2015-11-16 15.55.12_x32392_y53361_class1	Lilija
69	67	1849.5	7.5	1	WV30NH_CD8_100_ER2 - 2015-11-16 15.55.12_x32392_y53361_class1	Lilija
