# Supplementary material for: Robust and accurate quantification of biomarkers of immune cells in lung cancer micro-environment using deep convolutional neural networks
Source: PeerJ. 2019 Apr 10;7:e6335. doi: 10.7717/peerj.6335 (PMC6462181; doi:10.7717/peerj.6335)
Supplement: Supplemental Information 2 — The positions of the positive cells were detected by four independent human observers on at least 64 different validation images. Each csv file stored in the zip archive represents the positive cell count and their position per person and validation image. [file peerj-07-6335-s002.zip › validation-observers/person3/WV30NH_CD8_100_ER2 - 2015-11-16 15.55.12_x35313_y14019_class1.csv]

f_markerId	f_nrOfMarkers	f_x	f_y	l_GTR	i_imagefile	i_subfolder
1	73	348.5	101.5	1	WV30NH_CD8_100_ER2 - 2015-11-16 15.55.12_x35313_y14019_class1	Lilija
2	73	261.5	395.5	1	WV30NH_CD8_100_ER2 - 2015-11-16 15.55.12_x35313_y14019_class1	Lilija
3	73	445.5	389.5	1	WV30NH_CD8_100_ER2 - 2015-11-16 15.55.12_x35313_y14019_class1	Lilija
4	73	578.5	132.5	1	WV30NH_CD8_100_ER2 - 2015-11-16 15.55.12_x35313_y14019_class1	Lilija
5	73	766.5	473.5	1	WV30NH_CD8_100_ER2 - 2015-11-16 15.55.12_x35313_y14019_class1	Lilija
6	73	175.5	791.5	1	WV30NH_CD8_100_ER2 - 2015-11-16 15.55.12_x35313_y14019_class1	Lilija
7	73	100.5	1202.5	1	WV30NH_CD8_100_ER2 - 2015-11-16 15.55.12_x35313_y14019_class1	Lilija
8	73	253.5	1301.5	1	WV30NH_CD8_100_ER2 - 2015-11-16 15.55.12_x35313_y14019_class1	Lilija
9	73	383.5	1293.5	1	WV30NH_CD8_100_ER2 - 2015-11-16 15.55.12_x35313_y14019_class1	Lilija
10	73	494.5	1931.5	1	WV30NH_CD8_100_ER2 - 2015-11-16 15.55.12_x35313_y14019_class1	Lilija
11	73	678.5	1679.5	1	WV30NH_CD8_100_ER2 - 2015-11-16 15.55.12_x35313_y14019_class1	Lilija
12	73	822.5	1559.5	1	WV30NH_CD8_100_ER2 - 2015-11-16 15.55.12_x35313_y14019_class1	Lilija
13	73	1304.5	1842.5	1	WV30NH_CD8_100_ER2 - 2015-11-16 15.55.12_x35313_y14019_class1	Lilija
14	73	1574.5	1906.5	1	WV30NH_CD8_100_ER2 - 2015-11-16 15.55.12_x35313_y14019_class1	Lilija
15	73	530.5	1193.5	1	WV30NH_CD8_100_ER2 - 2015-11-16 15.55.12_x35313_y14019_class1	Lilija
16	73	459.5	936.5	1	WV30NH_CD8_100_ER2 - 2015-11-16 15.55.12_x35313_y14019_class1	Lilija
17	73	484.5	966.5	1	WV30NH_CD8_100_ER2 - 2015-11-16 15.55.12_x35313_y14019_class1	Lilija
18	73	686.5	1138.5	1	WV30NH_CD8_100_ER2 - 2015-11-16 15.55.12_x35313_y14019_class1	Lilija
19	73	855.5	1003.5	1	WV30NH_CD8_100_ER2 - 2015-11-16 15.55.12_x35313_y14019_class1	Lilija
20	73	797.5	1021.5	1	WV30NH_CD8_100_ER2 - 2015-11-16 15.55.12_x35313_y14019_class1	Lilija
21	73	719.5	892.5	1	WV30NH_CD8_100_ER2 - 2015-11-16 15.55.12_x35313_y14019_class1	Lilija
22	73	650.5	814.5	1	WV30NH_CD8_100_ER2 - 2015-11-16 15.55.12_x35313_y14019_class1	Lilija
23	73	644.5	783.5	1	WV30NH_CD8_100_ER2 - 2015-11-16 15.55.12_x35313_y14019_class1	Lilija
24	73	767.5	888.5	1	WV30NH_CD8_100_ER2 - 2015-11-16 15.55.12_x35313_y14019_class1	Lilija
25	73	799.5	789.5	1	WV30NH_CD8_100_ER2 - 2015-11-16 15.55.12_x35313_y14019_class1	Lilija
26	73	900.5	844.5	1	WV30NH_CD8_100_ER2 - 2015-11-16 15.55.12_x35313_y14019_class1	Lilija
27	73	899.5	925.5	1	WV30NH_CD8_100_ER2 - 2015-11-16 15.55.12_x35313_y14019_class1	Lilija
28	73	911.5	989.5	1	WV30NH_CD8_100_ER2 - 2015-11-16 15.55.12_x35313_y14019_class1	Lilija
29	73	980.5	946.5	1	WV30NH_CD8_100_ER2 - 2015-11-16 15.55.12_x35313_y14019_class1	Lilija
30	73	1003.5	982.5	1	WV30NH_CD8_100_ER2 - 2015-11-16 15.55.12_x35313_y14019_class1	Lilija
31	73	1019.5	847.5	1	WV30NH_CD8_100_ER2 - 2015-11-16 15.55.12_x35313_y14019_class1	Lilija
32	73	1025.5	791.5	1	WV30NH_CD8_100_ER2 - 2015-11-16 15.55.12_x35313_y14019_class1	Lilija
33	73	942.5	647.5	1	WV30NH_CD8_100_ER2 - 2015-11-16 15.55.12_x35313_y14019_class1	Lilija
34	73	864.5	622.5	1	WV30NH_CD8_100_ER2 - 2015-11-16 15.55.12_x35313_y14019_class1	Lilija
35	73	786.5	1121.5	1	WV30NH_CD8_100_ER2 - 2015-11-16 15.55.12_x35313_y14019_class1	Lilija
36	73	1107.5	950.5	1	WV30NH_CD8_100_ER2 - 2015-11-16 15.55.12_x35313_y14019_class1	Lilija
37	73	1168.5	980.5	1	WV30NH_CD8_100_ER2 - 2015-11-16 15.55.12_x35313_y14019_class1	Lilija
38	73	1182.5	942.5	1	WV30NH_CD8_100_ER2 - 2015-11-16 15.55.12_x35313_y14019_class1	Lilija
39	73	1272.5	1114.5	1	WV30NH_CD8_100_ER2 - 2015-11-16 15.55.12_x35313_y14019_class1	Lilija
40	73	1286.5	1075.5	1	WV30NH_CD8_100_ER2 - 2015-11-16 15.55.12_x35313_y14019_class1	Lilija
41	73	1310.5	1024.5	1	WV30NH_CD8_100_ER2 - 2015-11-16 15.55.12_x35313_y14019_class1	Lilija
42	73	1144.5	745.5	1	WV30NH_CD8_100_ER2 - 2015-11-16 15.55.12_x35313_y14019_class1	Lilija
43	73	1096.5	569.5	1	WV30NH_CD8_100_ER2 - 2015-11-16 15.55.12_x35313_y14019_class1	Lilija
44	73	896.5	469.5	1	WV30NH_CD8_100_ER2 - 2015-11-16 15.55.12_x35313_y14019_class1	Lilija
45	73	1205.5	501.5	1	WV30NH_CD8_100_ER2 - 2015-11-16 15.55.12_x35313_y14019_class1	Lilija
46	73	1299.5	506.5	1	WV30NH_CD8_100_ER2 - 2015-11-16 15.55.12_x35313_y14019_class1	Lilija
47	73	1321.5	548.5	1	WV30NH_CD8_100_ER2 - 2015-11-16 15.55.12_x35313_y14019_class1	Lilija
48	73	1358.5	578.5	1	WV30NH_CD8_100_ER2 - 2015-11-16 15.55.12_x35313_y14019_class1	Lilija
49	73	1163.5	587.5	1	WV30NH_CD8_100_ER2 - 2015-11-16 15.55.12_x35313_y14019_class1	Lilija
50	73	1241.5	714.5	1	WV30NH_CD8_100_ER2 - 2015-11-16 15.55.12_x35313_y14019_class1	Lilija
51	73	1277.5	695.5	1	WV30NH_CD8_100_ER2 - 2015-11-16 15.55.12_x35313_y14019_class1	Lilija
52	73	1290.5	855.5	1	WV30NH_CD8_100_ER2 - 2015-11-16 15.55.12_x35313_y14019_class1	Lilija
53	73	1402.5	764.5	1	WV30NH_CD8_100_ER2 - 2015-11-16 15.55.12_x35313_y14019_class1	Lilija
54	73	1462.5	695.5	1	WV30NH_CD8_100_ER2 - 2015-11-16 15.55.12_x35313_y14019_class1	Lilija
55	73	1479.5	550.5	1	WV30NH_CD8_100_ER2 - 2015-11-16 15.55.12_x35313_y14019_class1	Lilija
56	73	1627.5	653.5	1	WV30NH_CD8_100_ER2 - 2015-11-16 15.55.12_x35313_y14019_class1	Lilija
57	73	1652.5	686.5	1	WV30NH_CD8_100_ER2 - 2015-11-16 15.55.12_x35313_y14019_class1	Lilija
58	73	1546.5	792.5	1	WV30NH_CD8_100_ER2 - 2015-11-16 15.55.12_x35313_y14019_class1	Lilija
59	73	1618.5	774.5	1	WV30NH_CD8_100_ER2 - 2015-11-16 15.55.12_x35313_y14019_class1	Lilija
60	73	1652.5	767.5	1	WV30NH_CD8_100_ER2 - 2015-11-16 15.55.12_x35313_y14019_class1	Lilija
61	73	1441.5	921.5	1	WV30NH_CD8_100_ER2 - 2015-11-16 15.55.12_x35313_y14019_class1	Lilija
62	73	1466.5	944.5	1	WV30NH_CD8_100_ER2 - 2015-11-16 15.55.12_x35313_y14019_class1	Lilija
63	73	1599.5	1116.5	1	WV30NH_CD8_100_ER2 - 2015-11-16 15.55.12_x35313_y14019_class1	Lilija
64	73	1635.5	999.5	1	WV30NH_CD8_100_ER2 - 2015-11-16 15.55.12_x35313_y14019_class1	Lilija
65	73	1441.5	1103.5	1	WV30NH_CD8_100_ER2 - 2015-11-16 15.55.12_x35313_y14019_class1	Lilija
66	73	1344.5	963.5	1	WV30NH_CD8_100_ER2 - 2015-11-16 15.55.12_x35313_y14019_class1	Lilija
67	73	1940.5	935.5	1	WV30NH_CD8_100_ER2 - 2015-11-16 15.55.12_x35313_y14019_class1	Lilija
68	73	1876.5	971.5	1	WV30NH_CD8_100_ER2 - 2015-11-16 15.55.12_x35313_y14019_class1	Lilija
69	73	1762.5	1008.5	1	WV30NH_CD8_100_ER2 - 2015-11-16 15.55.12_x35313_y14019_class1	Lilija
70	73	1771.5	927.5	1	WV30NH_CD8_100_ER2 - 2015-11-16 15.55.12_x35313_y14019_class1	Lilija
71	73	1707.5	1080.5	1	WV30NH_CD8_100_ER2 - 2015-11-16 15.55.12_x35313_y14019_class1	Lilija
72	73	1976.5	1189.5	1	WV30NH_CD8_100_ER2 - 2015-11-16 15.55.12_x35313_y14019_class1	Lilija
73	73	1388.5	1272.5	1	WV30NH_CD8_100_ER2 - 2015-11-16 15.55.12_x35313_y14019_class1	Lilija
