# Supplementary material for: Robust and accurate quantification of biomarkers of immune cells in lung cancer micro-environment using deep convolutional neural networks
Source: PeerJ. 2019 Apr 10;7:e6335. doi: 10.7717/peerj.6335 (PMC6462181; doi:10.7717/peerj.6335)
Supplement: Supplemental Information 2 — The positions of the positive cells were detected by four independent human observers on at least 64 different validation images. Each csv file stored in the zip archive represents the positive cell count and their position per person and validation image. [file peerj-07-6335-s002.zip › validation-observers/person3/WV30NH_CD8_100_ER2 - 2015-11-16 15.55.12_x44322_y44642_class1.csv]

f_markerId	f_nrOfMarkers	f_x	f_y	l_GTR	i_imagefile	i_subfolder
2	163	28.5	398.5	1	WV30NH_CD8_100_ER2 - 2015-11-16 15.55.12_x44322_y44642_class1	Lilija
3	163	14.5	467.5	1	WV30NH_CD8_100_ER2 - 2015-11-16 15.55.12_x44322_y44642_class1	Lilija
4	163	40.5	573.5	1	WV30NH_CD8_100_ER2 - 2015-11-16 15.55.12_x44322_y44642_class1	Lilija
5	163	101.5	489.5	1	WV30NH_CD8_100_ER2 - 2015-11-16 15.55.12_x44322_y44642_class1	Lilija
6	163	81.5	659.5	1	WV30NH_CD8_100_ER2 - 2015-11-16 15.55.12_x44322_y44642_class1	Lilija
7	163	101.5	688.5	1	WV30NH_CD8_100_ER2 - 2015-11-16 15.55.12_x44322_y44642_class1	Lilija
8	163	161.5	603.5	1	WV30NH_CD8_100_ER2 - 2015-11-16 15.55.12_x44322_y44642_class1	Lilija
10	163	272.5	656.5	1	WV30NH_CD8_100_ER2 - 2015-11-16 15.55.12_x44322_y44642_class1	Lilija
11	163	270.5	562.5	1	WV30NH_CD8_100_ER2 - 2015-11-16 15.55.12_x44322_y44642_class1	Lilija
12	163	195.5	641.5	1	WV30NH_CD8_100_ER2 - 2015-11-16 15.55.12_x44322_y44642_class1	Lilija
13	163	82.5	819.5	1	WV30NH_CD8_100_ER2 - 2015-11-16 15.55.12_x44322_y44642_class1	Lilija
14	163	18.5	913.5	1	WV30NH_CD8_100_ER2 - 2015-11-16 15.55.12_x44322_y44642_class1	Lilija
15	163	150.5	955.5	1	WV30NH_CD8_100_ER2 - 2015-11-16 15.55.12_x44322_y44642_class1	Lilija
16	163	107.5	1330.5	1	WV30NH_CD8_100_ER2 - 2015-11-16 15.55.12_x44322_y44642_class1	Lilija
17	163	93.5	1410.5	1	WV30NH_CD8_100_ER2 - 2015-11-16 15.55.12_x44322_y44642_class1	Lilija
18	163	53.5	1498.5	1	WV30NH_CD8_100_ER2 - 2015-11-16 15.55.12_x44322_y44642_class1	Lilija
19	163	128.5	1482.5	1	WV30NH_CD8_100_ER2 - 2015-11-16 15.55.12_x44322_y44642_class1	Lilija
20	163	354.5	1601.5	1	WV30NH_CD8_100_ER2 - 2015-11-16 15.55.12_x44322_y44642_class1	Lilija
21	163	339.5	1566.5	1	WV30NH_CD8_100_ER2 - 2015-11-16 15.55.12_x44322_y44642_class1	Lilija
22	163	409.5	1566.5	1	WV30NH_CD8_100_ER2 - 2015-11-16 15.55.12_x44322_y44642_class1	Lilija
23	163	478.5	1546.5	1	WV30NH_CD8_100_ER2 - 2015-11-16 15.55.12_x44322_y44642_class1	Lilija
24	163	489.5	1637.5	1	WV30NH_CD8_100_ER2 - 2015-11-16 15.55.12_x44322_y44642_class1	Lilija
25	163	447.5	1962.5	1	WV30NH_CD8_100_ER2 - 2015-11-16 15.55.12_x44322_y44642_class1	Lilija
26	163	400.5	1433.5	1	WV30NH_CD8_100_ER2 - 2015-11-16 15.55.12_x44322_y44642_class1	Lilija
27	163	254.5	1318.5	1	WV30NH_CD8_100_ER2 - 2015-11-16 15.55.12_x44322_y44642_class1	Lilija
28	163	212.5	1286.5	1	WV30NH_CD8_100_ER2 - 2015-11-16 15.55.12_x44322_y44642_class1	Lilija
29	163	245.5	1160.5	1	WV30NH_CD8_100_ER2 - 2015-11-16 15.55.12_x44322_y44642_class1	Lilija
30	163	344.5	1066.5	1	WV30NH_CD8_100_ER2 - 2015-11-16 15.55.12_x44322_y44642_class1	Lilija
31	163	453.5	1215.5	1	WV30NH_CD8_100_ER2 - 2015-11-16 15.55.12_x44322_y44642_class1	Lilija
32	163	489.5	1232.5	1	WV30NH_CD8_100_ER2 - 2015-11-16 15.55.12_x44322_y44642_class1	Lilija
33	163	348.5	1275.5	1	WV30NH_CD8_100_ER2 - 2015-11-16 15.55.12_x44322_y44642_class1	Lilija
34	163	500.5	1114.5	1	WV30NH_CD8_100_ER2 - 2015-11-16 15.55.12_x44322_y44642_class1	Lilija
35	163	548.5	1194.5	1	WV30NH_CD8_100_ER2 - 2015-11-16 15.55.12_x44322_y44642_class1	Lilija
36	163	542.5	1235.5	1	WV30NH_CD8_100_ER2 - 2015-11-16 15.55.12_x44322_y44642_class1	Lilija
37	163	622.5	1476.5	1	WV30NH_CD8_100_ER2 - 2015-11-16 15.55.12_x44322_y44642_class1	Lilija
38	163	752.5	1559.5	1	WV30NH_CD8_100_ER2 - 2015-11-16 15.55.12_x44322_y44642_class1	Lilija
39	163	753.5	1390.5	1	WV30NH_CD8_100_ER2 - 2015-11-16 15.55.12_x44322_y44642_class1	Lilija
40	163	856.5	1388.5	1	WV30NH_CD8_100_ER2 - 2015-11-16 15.55.12_x44322_y44642_class1	Lilija
41	163	822.5	1291.5	1	WV30NH_CD8_100_ER2 - 2015-11-16 15.55.12_x44322_y44642_class1	Lilija
47	163	847.5	1718.5	1	WV30NH_CD8_100_ER2 - 2015-11-16 15.55.12_x44322_y44642_class1	Lilija
48	163	772.5	1684.5	1	WV30NH_CD8_100_ER2 - 2015-11-16 15.55.12_x44322_y44642_class1	Lilija
49	163	739.5	1809.5	1	WV30NH_CD8_100_ER2 - 2015-11-16 15.55.12_x44322_y44642_class1	Lilija
50	163	708.5	1838.5	1	WV30NH_CD8_100_ER2 - 2015-11-16 15.55.12_x44322_y44642_class1	Lilija
51	163	1335.5	1954.5	1	WV30NH_CD8_100_ER2 - 2015-11-16 15.55.12_x44322_y44642_class1	Lilija
52	163	1355.5	1870.5	1	WV30NH_CD8_100_ER2 - 2015-11-16 15.55.12_x44322_y44642_class1	Lilija
53	163	1568.5	1987.5	1	WV30NH_CD8_100_ER2 - 2015-11-16 15.55.12_x44322_y44642_class1	Lilija
54	163	1568.5	1837.5	1	WV30NH_CD8_100_ER2 - 2015-11-16 15.55.12_x44322_y44642_class1	Lilija
55	163	1598.5	1767.5	1	WV30NH_CD8_100_ER2 - 2015-11-16 15.55.12_x44322_y44642_class1	Lilija
56	163	1709.5	1715.5	1	WV30NH_CD8_100_ER2 - 2015-11-16 15.55.12_x44322_y44642_class1	Lilija
57	163	1751.5	1670.5	1	WV30NH_CD8_100_ER2 - 2015-11-16 15.55.12_x44322_y44642_class1	Lilija
58	163	1868.5	1663.5	1	WV30NH_CD8_100_ER2 - 2015-11-16 15.55.12_x44322_y44642_class1	Lilija
59	163	1898.5	1784.5	1	WV30NH_CD8_100_ER2 - 2015-11-16 15.55.12_x44322_y44642_class1	Lilija
60	163	1806.5	1544.5	1	WV30NH_CD8_100_ER2 - 2015-11-16 15.55.12_x44322_y44642_class1	Lilija
61	163	1820.5	1582.5	1	WV30NH_CD8_100_ER2 - 2015-11-16 15.55.12_x44322_y44642_class1	Lilija
62	163	1537.5	1687.5	1	WV30NH_CD8_100_ER2 - 2015-11-16 15.55.12_x44322_y44642_class1	Lilija
63	163	1321.5	1612.5	1	WV30NH_CD8_100_ER2 - 2015-11-16 15.55.12_x44322_y44642_class1	Lilija
64	163	1077.5	1530.5	1	WV30NH_CD8_100_ER2 - 2015-11-16 15.55.12_x44322_y44642_class1	Lilija
65	163	928.5	1413.5	1	WV30NH_CD8_100_ER2 - 2015-11-16 15.55.12_x44322_y44642_class1	Lilija
66	163	1003.5	1341.5	1	WV30NH_CD8_100_ER2 - 2015-11-16 15.55.12_x44322_y44642_class1	Lilija
67	163	1155.5	1468.5	1	WV30NH_CD8_100_ER2 - 2015-11-16 15.55.12_x44322_y44642_class1	Lilija
68	163	1315.5	1324.5	1	WV30NH_CD8_100_ER2 - 2015-11-16 15.55.12_x44322_y44642_class1	Lilija
69	163	1401.5	1296.5	1	WV30NH_CD8_100_ER2 - 2015-11-16 15.55.12_x44322_y44642_class1	Lilija
70	163	1078.5	1304.5	1	WV30NH_CD8_100_ER2 - 2015-11-16 15.55.12_x44322_y44642_class1	Lilija
71	163	1072.5	1247.5	1	WV30NH_CD8_100_ER2 - 2015-11-16 15.55.12_x44322_y44642_class1	Lilija
72	163	994.5	1233.5	1	WV30NH_CD8_100_ER2 - 2015-11-16 15.55.12_x44322_y44642_class1	Lilija
73	163	975.5	1177.5	1	WV30NH_CD8_100_ER2 - 2015-11-16 15.55.12_x44322_y44642_class1	Lilija
74	163	925.5	1179.5	1	WV30NH_CD8_100_ER2 - 2015-11-16 15.55.12_x44322_y44642_class1	Lilija
75	163	850.5	1157.5	1	WV30NH_CD8_100_ER2 - 2015-11-16 15.55.12_x44322_y44642_class1	Lilija
76	163	634.5	1030.5	1	WV30NH_CD8_100_ER2 - 2015-11-16 15.55.12_x44322_y44642_class1	Lilija
77	163	573.5	963.5	1	WV30NH_CD8_100_ER2 - 2015-11-16 15.55.12_x44322_y44642_class1	Lilija
78	163	512.5	966.5	1	WV30NH_CD8_100_ER2 - 2015-11-16 15.55.12_x44322_y44642_class1	Lilija
79	163	478.5	997.5	1	WV30NH_CD8_100_ER2 - 2015-11-16 15.55.12_x44322_y44642_class1	Lilija
80	163	197.5	1016.5	1	WV30NH_CD8_100_ER2 - 2015-11-16 15.55.12_x44322_y44642_class1	Lilija
81	163	148.5	1196.5	1	WV30NH_CD8_100_ER2 - 2015-11-16 15.55.12_x44322_y44642_class1	Lilija
82	163	356.5	752.5	1	WV30NH_CD8_100_ER2 - 2015-11-16 15.55.12_x44322_y44642_class1	Lilija
83	163	442.5	869.5	1	WV30NH_CD8_100_ER2 - 2015-11-16 15.55.12_x44322_y44642_class1	Lilija
84	163	470.5	717.5	1	WV30NH_CD8_100_ER2 - 2015-11-16 15.55.12_x44322_y44642_class1	Lilija
85	163	530.5	719.5	1	WV30NH_CD8_100_ER2 - 2015-11-16 15.55.12_x44322_y44642_class1	Lilija
86	163	595.5	816.5	1	WV30NH_CD8_100_ER2 - 2015-11-16 15.55.12_x44322_y44642_class1	Lilija
87	163	647.5	698.5	1	WV30NH_CD8_100_ER2 - 2015-11-16 15.55.12_x44322_y44642_class1	Lilija
88	163	791.5	800.5	1	WV30NH_CD8_100_ER2 - 2015-11-16 15.55.12_x44322_y44642_class1	Lilija
89	163	806.5	835.5	1	WV30NH_CD8_100_ER2 - 2015-11-16 15.55.12_x44322_y44642_class1	Lilija
90	163	921.5	933.5	1	WV30NH_CD8_100_ER2 - 2015-11-16 15.55.12_x44322_y44642_class1	Lilija
91	163	974.5	936.5	1	WV30NH_CD8_100_ER2 - 2015-11-16 15.55.12_x44322_y44642_class1	Lilija
92	163	1021.5	1053.5	1	WV30NH_CD8_100_ER2 - 2015-11-16 15.55.12_x44322_y44642_class1	Lilija
93	163	1060.5	1124.5	1	WV30NH_CD8_100_ER2 - 2015-11-16 15.55.12_x44322_y44642_class1	Lilija
94	163	1474.5	1129.5	1	WV30NH_CD8_100_ER2 - 2015-11-16 15.55.12_x44322_y44642_class1	Lilija
95	163	1576.5	1132.5	1	WV30NH_CD8_100_ER2 - 2015-11-16 15.55.12_x44322_y44642_class1	Lilija
96	163	1746.5	1158.5	1	WV30NH_CD8_100_ER2 - 2015-11-16 15.55.12_x44322_y44642_class1	Lilija
97	163	1846.5	1133.5	1	WV30NH_CD8_100_ER2 - 2015-11-16 15.55.12_x44322_y44642_class1	Lilija
99	163	1890.5	1330.5	1	WV30NH_CD8_100_ER2 - 2015-11-16 15.55.12_x44322_y44642_class1	Lilija
100	163	1817.5	1254.5	1	WV30NH_CD8_100_ER2 - 2015-11-16 15.55.12_x44322_y44642_class1	Lilija
101	163	1960.5	755.5	1	WV30NH_CD8_100_ER2 - 2015-11-16 15.55.12_x44322_y44642_class1	Lilija
102	163	1906.5	714.5	1	WV30NH_CD8_100_ER2 - 2015-11-16 15.55.12_x44322_y44642_class1	Lilija
103	163	1967.5	475.5	1	WV30NH_CD8_100_ER2 - 2015-11-16 15.55.12_x44322_y44642_class1	Lilija
104	163	1949.5	337.5	1	WV30NH_CD8_100_ER2 - 2015-11-16 15.55.12_x44322_y44642_class1	Lilija
105	163	1879.5	315.5	1	WV30NH_CD8_100_ER2 - 2015-11-16 15.55.12_x44322_y44642_class1	Lilija
106	163	1809.5	153.5	1	WV30NH_CD8_100_ER2 - 2015-11-16 15.55.12_x44322_y44642_class1	Lilija
107	163	1834.5	93.5	1	WV30NH_CD8_100_ER2 - 2015-11-16 15.55.12_x44322_y44642_class1	Lilija
108	163	1888.5	132.5	1	WV30NH_CD8_100_ER2 - 2015-11-16 15.55.12_x44322_y44642_class1	Lilija
109	163	1815.5	18.5	1	WV30NH_CD8_100_ER2 - 2015-11-16 15.55.12_x44322_y44642_class1	Lilija
110	163	1888.5	6.5	1	WV30NH_CD8_100_ER2 - 2015-11-16 15.55.12_x44322_y44642_class1	Lilija
111	163	1640.5	17.5	1	WV30NH_CD8_100_ER2 - 2015-11-16 15.55.12_x44322_y44642_class1	Lilija
112	163	1634.5	81.5	1	WV30NH_CD8_100_ER2 - 2015-11-16 15.55.12_x44322_y44642_class1	Lilija
113	163	1668.5	178.5	1	WV30NH_CD8_100_ER2 - 2015-11-16 15.55.12_x44322_y44642_class1	Lilija
114	163	1563.5	117.5	1	WV30NH_CD8_100_ER2 - 2015-11-16 15.55.12_x44322_y44642_class1	Lilija
115	163	1593.5	209.5	1	WV30NH_CD8_100_ER2 - 2015-11-16 15.55.12_x44322_y44642_class1	Lilija
116	163	1502.5	212.5	1	WV30NH_CD8_100_ER2 - 2015-11-16 15.55.12_x44322_y44642_class1	Lilija
117	163	1440.5	214.5	1	WV30NH_CD8_100_ER2 - 2015-11-16 15.55.12_x44322_y44642_class1	Lilija
118	163	1365.5	204.5	1	WV30NH_CD8_100_ER2 - 2015-11-16 15.55.12_x44322_y44642_class1	Lilija
119	163	1455.5	154.5	1	WV30NH_CD8_100_ER2 - 2015-11-16 15.55.12_x44322_y44642_class1	Lilija
120	163	1490.5	104.5	1	WV30NH_CD8_100_ER2 - 2015-11-16 15.55.12_x44322_y44642_class1	Lilija
121	163	1498.5	64.5	1	WV30NH_CD8_100_ER2 - 2015-11-16 15.55.12_x44322_y44642_class1	Lilija
122	163	1261.5	164.5	1	WV30NH_CD8_100_ER2 - 2015-11-16 15.55.12_x44322_y44642_class1	Lilija
123	163	1232.5	73.5	1	WV30NH_CD8_100_ER2 - 2015-11-16 15.55.12_x44322_y44642_class1	Lilija
124	163	1613.5	426.5	1	WV30NH_CD8_100_ER2 - 2015-11-16 15.55.12_x44322_y44642_class1	Lilija
125	163	1599.5	492.5	1	WV30NH_CD8_100_ER2 - 2015-11-16 15.55.12_x44322_y44642_class1	Lilija
126	163	1565.5	453.5	1	WV30NH_CD8_100_ER2 - 2015-11-16 15.55.12_x44322_y44642_class1	Lilija
127	163	1534.5	469.5	1	WV30NH_CD8_100_ER2 - 2015-11-16 15.55.12_x44322_y44642_class1	Lilija
128	163	1415.5	459.5	1	WV30NH_CD8_100_ER2 - 2015-11-16 15.55.12_x44322_y44642_class1	Lilija
129	163	1682.5	553.5	1	WV30NH_CD8_100_ER2 - 2015-11-16 15.55.12_x44322_y44642_class1	Lilija
130	163	1712.5	641.5	1	WV30NH_CD8_100_ER2 - 2015-11-16 15.55.12_x44322_y44642_class1	Lilija
131	163	1199.5	487.5	1	WV30NH_CD8_100_ER2 - 2015-11-16 15.55.12_x44322_y44642_class1	Lilija
132	163	1103.5	492.5	1	WV30NH_CD8_100_ER2 - 2015-11-16 15.55.12_x44322_y44642_class1	Lilija
133	163	1124.5	381.5	1	WV30NH_CD8_100_ER2 - 2015-11-16 15.55.12_x44322_y44642_class1	Lilija
134	163	883.5	567.5	1	WV30NH_CD8_100_ER2 - 2015-11-16 15.55.12_x44322_y44642_class1	Lilija
135	163	805.5	677.5	1	WV30NH_CD8_100_ER2 - 2015-11-16 15.55.12_x44322_y44642_class1	Lilija
136	163	714.5	534.5	1	WV30NH_CD8_100_ER2 - 2015-11-16 15.55.12_x44322_y44642_class1	Lilija
137	163	781.5	483.5	1	WV30NH_CD8_100_ER2 - 2015-11-16 15.55.12_x44322_y44642_class1	Lilija
138	163	842.5	486.5	1	WV30NH_CD8_100_ER2 - 2015-11-16 15.55.12_x44322_y44642_class1	Lilija
139	163	1049.5	289.5	1	WV30NH_CD8_100_ER2 - 2015-11-16 15.55.12_x44322_y44642_class1	Lilija
140	163	980.5	318.5	1	WV30NH_CD8_100_ER2 - 2015-11-16 15.55.12_x44322_y44642_class1	Lilija
141	163	947.5	276.5	1	WV30NH_CD8_100_ER2 - 2015-11-16 15.55.12_x44322_y44642_class1	Lilija
142	163	925.5	243.5	1	WV30NH_CD8_100_ER2 - 2015-11-16 15.55.12_x44322_y44642_class1	Lilija
143	163	888.5	234.5	1	WV30NH_CD8_100_ER2 - 2015-11-16 15.55.12_x44322_y44642_class1	Lilija
144	163	836.5	226.5	1	WV30NH_CD8_100_ER2 - 2015-11-16 15.55.12_x44322_y44642_class1	Lilija
145	163	978.5	104.5	1	WV30NH_CD8_100_ER2 - 2015-11-16 15.55.12_x44322_y44642_class1	Lilija
146	163	917.5	31.5	1	WV30NH_CD8_100_ER2 - 2015-11-16 15.55.12_x44322_y44642_class1	Lilija
147	163	1011.5	18.5	1	WV30NH_CD8_100_ER2 - 2015-11-16 15.55.12_x44322_y44642_class1	Lilija
148	163	692.5	283.5	1	WV30NH_CD8_100_ER2 - 2015-11-16 15.55.12_x44322_y44642_class1	Lilija
149	163	669.5	348.5	1	WV30NH_CD8_100_ER2 - 2015-11-16 15.55.12_x44322_y44642_class1	Lilija
150	163	633.5	318.5	1	WV30NH_CD8_100_ER2 - 2015-11-16 15.55.12_x44322_y44642_class1	Lilija
151	163	606.5	232.5	1	WV30NH_CD8_100_ER2 - 2015-11-16 15.55.12_x44322_y44642_class1	Lilija
152	163	634.5	209.5	1	WV30NH_CD8_100_ER2 - 2015-11-16 15.55.12_x44322_y44642_class1	Lilija
153	163	634.5	151.5	1	WV30NH_CD8_100_ER2 - 2015-11-16 15.55.12_x44322_y44642_class1	Lilija
154	163	508.5	81.5	1	WV30NH_CD8_100_ER2 - 2015-11-16 15.55.12_x44322_y44642_class1	Lilija
155	163	506.5	40.5	1	WV30NH_CD8_100_ER2 - 2015-11-16 15.55.12_x44322_y44642_class1	Lilija
156	163	686.5	433.5	1	WV30NH_CD8_100_ER2 - 2015-11-16 15.55.12_x44322_y44642_class1	Lilija
157	163	728.5	437.5	1	WV30NH_CD8_100_ER2 - 2015-11-16 15.55.12_x44322_y44642_class1	Lilija
158	163	395.5	492.5	1	WV30NH_CD8_100_ER2 - 2015-11-16 15.55.12_x44322_y44642_class1	Lilija
159	163	420.5	458.5	1	WV30NH_CD8_100_ER2 - 2015-11-16 15.55.12_x44322_y44642_class1	Lilija
160	163	284.5	384.5	1	WV30NH_CD8_100_ER2 - 2015-11-16 15.55.12_x44322_y44642_class1	Lilija
161	163	495.5	378.5	1	WV30NH_CD8_100_ER2 - 2015-11-16 15.55.12_x44322_y44642_class1	Lilija
162	163	453.5	225.5	1	WV30NH_CD8_100_ER2 - 2015-11-16 15.55.12_x44322_y44642_class1	Lilija
163	163	264.5	220.5	1	WV30NH_CD8_100_ER2 - 2015-11-16 15.55.12_x44322_y44642_class1	Lilija
164	163	200.5	247.5	1	WV30NH_CD8_100_ER2 - 2015-11-16 15.55.12_x44322_y44642_class1	Lilija
165	163	215.5	182.5	1	WV30NH_CD8_100_ER2 - 2015-11-16 15.55.12_x44322_y44642_class1	Lilija
166	163	212.5	139.5	1	WV30NH_CD8_100_ER2 - 2015-11-16 15.55.12_x44322_y44642_class1	Lilija
167	163	293.5	118.5	1	WV30NH_CD8_100_ER2 - 2015-11-16 15.55.12_x44322_y44642_class1	Lilija
168	163	273.5	34.5	1	WV30NH_CD8_100_ER2 - 2015-11-16 15.55.12_x44322_y44642_class1	Lilija
169	163	408.5	12.5	1	WV30NH_CD8_100_ER2 - 2015-11-16 15.55.12_x44322_y44642_class1	Lilija
170	163	17.5	184.5	1	WV30NH_CD8_100_ER2 - 2015-11-16 15.55.12_x44322_y44642_class1	Lilija
171	163	541.5	234.5	1	WV30NH_CD8_100_ER2 - 2015-11-16 15.55.12_x44322_y44642_class1	Lilija
