# Supplementary material for: Robust and accurate quantification of biomarkers of immune cells in lung cancer micro-environment using deep convolutional neural networks
Source: PeerJ. 2019 Apr 10;7:e6335. doi: 10.7717/peerj.6335 (PMC6462181; doi:10.7717/peerj.6335)
Supplement: Supplemental Information 2 — The positions of the positive cells were detected by four independent human observers on at least 64 different validation images. Each csv file stored in the zip archive represents the positive cell count and their position per person and validation image. [file peerj-07-6335-s002.zip › validation-observers/person3/WV30NH_CD8_100_ER2 - 2015-11-16 15.55.12_x48322_y28683_class1.csv]

f_markerId	f_nrOfMarkers	f_x	f_y	l_GTR	i_imagefile	i_subfolder
1	173	7.5	53.5	1	WV30NH_CD8_100_ER2 - 2015-11-16 15.55.12_x48322_y28683_class1	Lilija
2	173	107.5	126.5	1	WV30NH_CD8_100_ER2 - 2015-11-16 15.55.12_x48322_y28683_class1	Lilija
3	173	156.5	115.5	1	WV30NH_CD8_100_ER2 - 2015-11-16 15.55.12_x48322_y28683_class1	Lilija
4	173	222.5	167.5	1	WV30NH_CD8_100_ER2 - 2015-11-16 15.55.12_x48322_y28683_class1	Lilija
5	173	256.5	95.5	1	WV30NH_CD8_100_ER2 - 2015-11-16 15.55.12_x48322_y28683_class1	Lilija
6	173	318.5	114.5	1	WV30NH_CD8_100_ER2 - 2015-11-16 15.55.12_x48322_y28683_class1	Lilija
7	173	337.5	75.5	1	WV30NH_CD8_100_ER2 - 2015-11-16 15.55.12_x48322_y28683_class1	Lilija
8	173	98.5	283.5	1	WV30NH_CD8_100_ER2 - 2015-11-16 15.55.12_x48322_y28683_class1	Lilija
9	173	39.5	306.5	1	WV30NH_CD8_100_ER2 - 2015-11-16 15.55.12_x48322_y28683_class1	Lilija
10	173	43.5	415.5	1	WV30NH_CD8_100_ER2 - 2015-11-16 15.55.12_x48322_y28683_class1	Lilija
11	173	68.5	400.5	1	WV30NH_CD8_100_ER2 - 2015-11-16 15.55.12_x48322_y28683_class1	Lilija
12	173	95.5	372.5	1	WV30NH_CD8_100_ER2 - 2015-11-16 15.55.12_x48322_y28683_class1	Lilija
13	173	139.5	317.5	1	WV30NH_CD8_100_ER2 - 2015-11-16 15.55.12_x48322_y28683_class1	Lilija
14	173	212.5	253.5	1	WV30NH_CD8_100_ER2 - 2015-11-16 15.55.12_x48322_y28683_class1	Lilija
15	173	268.5	484.5	1	WV30NH_CD8_100_ER2 - 2015-11-16 15.55.12_x48322_y28683_class1	Lilija
16	173	347.5	420.5	1	WV30NH_CD8_100_ER2 - 2015-11-16 15.55.12_x48322_y28683_class1	Lilija
17	173	136.5	661.5	1	WV30NH_CD8_100_ER2 - 2015-11-16 15.55.12_x48322_y28683_class1	Lilija
18	173	220.5	885.5	1	WV30NH_CD8_100_ER2 - 2015-11-16 15.55.12_x48322_y28683_class1	Lilija
19	173	239.5	1010.5	1	WV30NH_CD8_100_ER2 - 2015-11-16 15.55.12_x48322_y28683_class1	Lilija
20	173	121.5	1161.5	1	WV30NH_CD8_100_ER2 - 2015-11-16 15.55.12_x48322_y28683_class1	Lilija
21	173	64.5	1075.5	1	WV30NH_CD8_100_ER2 - 2015-11-16 15.55.12_x48322_y28683_class1	Lilija
22	173	203.5	1205.5	1	WV30NH_CD8_100_ER2 - 2015-11-16 15.55.12_x48322_y28683_class1	Lilija
23	173	237.5	1215.5	1	WV30NH_CD8_100_ER2 - 2015-11-16 15.55.12_x48322_y28683_class1	Lilija
24	173	303.5	1233.5	1	WV30NH_CD8_100_ER2 - 2015-11-16 15.55.12_x48322_y28683_class1	Lilija
25	173	265.5	1241.5	1	WV30NH_CD8_100_ER2 - 2015-11-16 15.55.12_x48322_y28683_class1	Lilija
26	173	306.5	1202.5	1	WV30NH_CD8_100_ER2 - 2015-11-16 15.55.12_x48322_y28683_class1	Lilija
27	173	301.5	1402.5	1	WV30NH_CD8_100_ER2 - 2015-11-16 15.55.12_x48322_y28683_class1	Lilija
28	173	325.5	1468.5	1	WV30NH_CD8_100_ER2 - 2015-11-16 15.55.12_x48322_y28683_class1	Lilija
29	173	398.5	1455.5	1	WV30NH_CD8_100_ER2 - 2015-11-16 15.55.12_x48322_y28683_class1	Lilija
30	173	18.5	1662.5	1	WV30NH_CD8_100_ER2 - 2015-11-16 15.55.12_x48322_y28683_class1	Lilija
31	173	101.5	1724.5	1	WV30NH_CD8_100_ER2 - 2015-11-16 15.55.12_x48322_y28683_class1	Lilija
32	173	146.5	1748.5	1	WV30NH_CD8_100_ER2 - 2015-11-16 15.55.12_x48322_y28683_class1	Lilija
33	173	31.5	1967.5	1	WV30NH_CD8_100_ER2 - 2015-11-16 15.55.12_x48322_y28683_class1	Lilija
34	173	162.5	1970.5	1	WV30NH_CD8_100_ER2 - 2015-11-16 15.55.12_x48322_y28683_class1	Lilija
35	173	204.5	1807.5	1	WV30NH_CD8_100_ER2 - 2015-11-16 15.55.12_x48322_y28683_class1	Lilija
36	173	245.5	1710.5	1	WV30NH_CD8_100_ER2 - 2015-11-16 15.55.12_x48322_y28683_class1	Lilija
37	173	314.5	1621.5	1	WV30NH_CD8_100_ER2 - 2015-11-16 15.55.12_x48322_y28683_class1	Lilija
38	173	395.5	1795.5	1	WV30NH_CD8_100_ER2 - 2015-11-16 15.55.12_x48322_y28683_class1	Lilija
39	173	409.5	1848.5	1	WV30NH_CD8_100_ER2 - 2015-11-16 15.55.12_x48322_y28683_class1	Lilija
40	173	350.5	1923.5	1	WV30NH_CD8_100_ER2 - 2015-11-16 15.55.12_x48322_y28683_class1	Lilija
41	173	379.5	1960.5	1	WV30NH_CD8_100_ER2 - 2015-11-16 15.55.12_x48322_y28683_class1	Lilija
42	173	511.5	1962.5	1	WV30NH_CD8_100_ER2 - 2015-11-16 15.55.12_x48322_y28683_class1	Lilija
43	173	561.5	1896.5	1	WV30NH_CD8_100_ER2 - 2015-11-16 15.55.12_x48322_y28683_class1	Lilija
44	173	573.5	1849.5	1	WV30NH_CD8_100_ER2 - 2015-11-16 15.55.12_x48322_y28683_class1	Lilija
45	173	561.5	1798.5	1	WV30NH_CD8_100_ER2 - 2015-11-16 15.55.12_x48322_y28683_class1	Lilija
46	173	627.5	1806.5	1	WV30NH_CD8_100_ER2 - 2015-11-16 15.55.12_x48322_y28683_class1	Lilija
47	173	655.5	1834.5	1	WV30NH_CD8_100_ER2 - 2015-11-16 15.55.12_x48322_y28683_class1	Lilija
48	173	655.5	1901.5	1	WV30NH_CD8_100_ER2 - 2015-11-16 15.55.12_x48322_y28683_class1	Lilija
49	173	628.5	1971.5	1	WV30NH_CD8_100_ER2 - 2015-11-16 15.55.12_x48322_y28683_class1	Lilija
50	173	720.5	1979.5	1	WV30NH_CD8_100_ER2 - 2015-11-16 15.55.12_x48322_y28683_class1	Lilija
51	173	761.5	1973.5	1	WV30NH_CD8_100_ER2 - 2015-11-16 15.55.12_x48322_y28683_class1	Lilija
52	173	858.5	1973.5	1	WV30NH_CD8_100_ER2 - 2015-11-16 15.55.12_x48322_y28683_class1	Lilija
53	173	744.5	1821.5	1	WV30NH_CD8_100_ER2 - 2015-11-16 15.55.12_x48322_y28683_class1	Lilija
54	173	774.5	1842.5	1	WV30NH_CD8_100_ER2 - 2015-11-16 15.55.12_x48322_y28683_class1	Lilija
55	173	705.5	1802.5	1	WV30NH_CD8_100_ER2 - 2015-11-16 15.55.12_x48322_y28683_class1	Lilija
56	173	727.5	1745.5	1	WV30NH_CD8_100_ER2 - 2015-11-16 15.55.12_x48322_y28683_class1	Lilija
57	173	584.5	1677.5	1	WV30NH_CD8_100_ER2 - 2015-11-16 15.55.12_x48322_y28683_class1	Lilija
58	173	556.5	1657.5	1	WV30NH_CD8_100_ER2 - 2015-11-16 15.55.12_x48322_y28683_class1	Lilija
59	173	551.5	1566.5	1	WV30NH_CD8_100_ER2 - 2015-11-16 15.55.12_x48322_y28683_class1	Lilija
60	173	611.5	1568.5	1	WV30NH_CD8_100_ER2 - 2015-11-16 15.55.12_x48322_y28683_class1	Lilija
61	173	703.5	1515.5	1	WV30NH_CD8_100_ER2 - 2015-11-16 15.55.12_x48322_y28683_class1	Lilija
62	173	755.5	1502.5	1	WV30NH_CD8_100_ER2 - 2015-11-16 15.55.12_x48322_y28683_class1	Lilija
63	173	727.5	1559.5	1	WV30NH_CD8_100_ER2 - 2015-11-16 15.55.12_x48322_y28683_class1	Lilija
64	173	742.5	1604.5	1	WV30NH_CD8_100_ER2 - 2015-11-16 15.55.12_x48322_y28683_class1	Lilija
65	173	772.5	1663.5	1	WV30NH_CD8_100_ER2 - 2015-11-16 15.55.12_x48322_y28683_class1	Lilija
66	173	858.5	1552.5	1	WV30NH_CD8_100_ER2 - 2015-11-16 15.55.12_x48322_y28683_class1	Lilija
67	173	539.5	1229.5	1	WV30NH_CD8_100_ER2 - 2015-11-16 15.55.12_x48322_y28683_class1	Lilija
68	173	562.5	1252.5	1	WV30NH_CD8_100_ER2 - 2015-11-16 15.55.12_x48322_y28683_class1	Lilija
69	173	667.5	1158.5	1	WV30NH_CD8_100_ER2 - 2015-11-16 15.55.12_x48322_y28683_class1	Lilija
70	173	769.5	1196.5	1	WV30NH_CD8_100_ER2 - 2015-11-16 15.55.12_x48322_y28683_class1	Lilija
71	173	845.5	1773.5	1	WV30NH_CD8_100_ER2 - 2015-11-16 15.55.12_x48322_y28683_class1	Lilija
72	173	897.5	1820.5	1	WV30NH_CD8_100_ER2 - 2015-11-16 15.55.12_x48322_y28683_class1	Lilija
73	173	906.5	1745.5	1	WV30NH_CD8_100_ER2 - 2015-11-16 15.55.12_x48322_y28683_class1	Lilija
74	173	1021.5	1802.5	1	WV30NH_CD8_100_ER2 - 2015-11-16 15.55.12_x48322_y28683_class1	Lilija
75	173	997.5	1949.5	1	WV30NH_CD8_100_ER2 - 2015-11-16 15.55.12_x48322_y28683_class1	Lilija
76	173	1053.5	1677.5	1	WV30NH_CD8_100_ER2 - 2015-11-16 15.55.12_x48322_y28683_class1	Lilija
77	173	1116.5	1615.5	1	WV30NH_CD8_100_ER2 - 2015-11-16 15.55.12_x48322_y28683_class1	Lilija
78	173	1154.5	1604.5	1	WV30NH_CD8_100_ER2 - 2015-11-16 15.55.12_x48322_y28683_class1	Lilija
79	173	1205.5	1546.5	1	WV30NH_CD8_100_ER2 - 2015-11-16 15.55.12_x48322_y28683_class1	Lilija
80	173	1196.5	1652.5	1	WV30NH_CD8_100_ER2 - 2015-11-16 15.55.12_x48322_y28683_class1	Lilija
81	173	1249.5	1720.5	1	WV30NH_CD8_100_ER2 - 2015-11-16 15.55.12_x48322_y28683_class1	Lilija
82	173	1224.5	1790.5	1	WV30NH_CD8_100_ER2 - 2015-11-16 15.55.12_x48322_y28683_class1	Lilija
83	173	1260.5	1584.5	1	WV30NH_CD8_100_ER2 - 2015-11-16 15.55.12_x48322_y28683_class1	Lilija
84	173	1119.5	1412.5	1	WV30NH_CD8_100_ER2 - 2015-11-16 15.55.12_x48322_y28683_class1	Lilija
85	173	311.5	1129.5	1	WV30NH_CD8_100_ER2 - 2015-11-16 15.55.12_x48322_y28683_class1	Lilija
86	173	344.5	1116.5	1	WV30NH_CD8_100_ER2 - 2015-11-16 15.55.12_x48322_y28683_class1	Lilija
87	173	387.5	1089.5	1	WV30NH_CD8_100_ER2 - 2015-11-16 15.55.12_x48322_y28683_class1	Lilija
88	173	347.5	1071.5	1	WV30NH_CD8_100_ER2 - 2015-11-16 15.55.12_x48322_y28683_class1	Lilija
89	173	367.5	1041.5	1	WV30NH_CD8_100_ER2 - 2015-11-16 15.55.12_x48322_y28683_class1	Lilija
90	173	367.5	967.5	1	WV30NH_CD8_100_ER2 - 2015-11-16 15.55.12_x48322_y28683_class1	Lilija
91	173	348.5	891.5	1	WV30NH_CD8_100_ER2 - 2015-11-16 15.55.12_x48322_y28683_class1	Lilija
92	173	293.5	861.5	1	WV30NH_CD8_100_ER2 - 2015-11-16 15.55.12_x48322_y28683_class1	Lilija
93	173	256.5	860.5	1	WV30NH_CD8_100_ER2 - 2015-11-16 15.55.12_x48322_y28683_class1	Lilija
94	173	448.5	439.5	1	WV30NH_CD8_100_ER2 - 2015-11-16 15.55.12_x48322_y28683_class1	Lilija
95	173	376.5	799.5	1	WV30NH_CD8_100_ER2 - 2015-11-16 15.55.12_x48322_y28683_class1	Lilija
96	173	465.5	791.5	1	WV30NH_CD8_100_ER2 - 2015-11-16 15.55.12_x48322_y28683_class1	Lilija
97	173	492.5	817.5	1	WV30NH_CD8_100_ER2 - 2015-11-16 15.55.12_x48322_y28683_class1	Lilija
98	173	526.5	946.5	1	WV30NH_CD8_100_ER2 - 2015-11-16 15.55.12_x48322_y28683_class1	Lilija
99	173	652.5	910.5	1	WV30NH_CD8_100_ER2 - 2015-11-16 15.55.12_x48322_y28683_class1	Lilija
100	173	405.5	136.5	1	WV30NH_CD8_100_ER2 - 2015-11-16 15.55.12_x48322_y28683_class1	Lilija
101	173	464.5	242.5	1	WV30NH_CD8_100_ER2 - 2015-11-16 15.55.12_x48322_y28683_class1	Lilija
102	173	587.5	229.5	1	WV30NH_CD8_100_ER2 - 2015-11-16 15.55.12_x48322_y28683_class1	Lilija
103	173	587.5	370.5	1	WV30NH_CD8_100_ER2 - 2015-11-16 15.55.12_x48322_y28683_class1	Lilija
104	173	655.5	365.5	1	WV30NH_CD8_100_ER2 - 2015-11-16 15.55.12_x48322_y28683_class1	Lilija
105	173	697.5	192.5	1	WV30NH_CD8_100_ER2 - 2015-11-16 15.55.12_x48322_y28683_class1	Lilija
106	173	758.5	168.5	1	WV30NH_CD8_100_ER2 - 2015-11-16 15.55.12_x48322_y28683_class1	Lilija
107	173	847.5	193.5	1	WV30NH_CD8_100_ER2 - 2015-11-16 15.55.12_x48322_y28683_class1	Lilija
108	173	742.5	300.5	1	WV30NH_CD8_100_ER2 - 2015-11-16 15.55.12_x48322_y28683_class1	Lilija
109	173	731.5	473.5	1	WV30NH_CD8_100_ER2 - 2015-11-16 15.55.12_x48322_y28683_class1	Lilija
110	173	698.5	531.5	1	WV30NH_CD8_100_ER2 - 2015-11-16 15.55.12_x48322_y28683_class1	Lilija
111	173	761.5	583.5	1	WV30NH_CD8_100_ER2 - 2015-11-16 15.55.12_x48322_y28683_class1	Lilija
112	173	861.5	570.5	1	WV30NH_CD8_100_ER2 - 2015-11-16 15.55.12_x48322_y28683_class1	Lilija
113	173	911.5	736.5	1	WV30NH_CD8_100_ER2 - 2015-11-16 15.55.12_x48322_y28683_class1	Lilija
114	173	902.5	769.5	1	WV30NH_CD8_100_ER2 - 2015-11-16 15.55.12_x48322_y28683_class1	Lilija
115	173	1025.5	594.5	1	WV30NH_CD8_100_ER2 - 2015-11-16 15.55.12_x48322_y28683_class1	Lilija
117	173	1078.5	339.5	1	WV30NH_CD8_100_ER2 - 2015-11-16 15.55.12_x48322_y28683_class1	Lilija
118	173	1043.5	32.5	1	WV30NH_CD8_100_ER2 - 2015-11-16 15.55.12_x48322_y28683_class1	Lilija
119	173	1032.5	179.5	1	WV30NH_CD8_100_ER2 - 2015-11-16 15.55.12_x48322_y28683_class1	Lilija
120	173	1166.5	65.5	1	WV30NH_CD8_100_ER2 - 2015-11-16 15.55.12_x48322_y28683_class1	Lilija
121	173	1529.5	229.5	1	WV30NH_CD8_100_ER2 - 2015-11-16 15.55.12_x48322_y28683_class1	Lilija
122	173	1443.5	384.5	1	WV30NH_CD8_100_ER2 - 2015-11-16 15.55.12_x48322_y28683_class1	Lilija
123	173	1723.5	28.5	1	WV30NH_CD8_100_ER2 - 2015-11-16 15.55.12_x48322_y28683_class1	Lilija
124	173	1884.5	167.5	1	WV30NH_CD8_100_ER2 - 2015-11-16 15.55.12_x48322_y28683_class1	Lilija
125	173	1288.5	673.5	1	WV30NH_CD8_100_ER2 - 2015-11-16 15.55.12_x48322_y28683_class1	Lilija
126	173	1254.5	703.5	1	WV30NH_CD8_100_ER2 - 2015-11-16 15.55.12_x48322_y28683_class1	Lilija
127	173	1260.5	822.5	1	WV30NH_CD8_100_ER2 - 2015-11-16 15.55.12_x48322_y28683_class1	Lilija
128	173	1208.5	828.5	1	WV30NH_CD8_100_ER2 - 2015-11-16 15.55.12_x48322_y28683_class1	Lilija
129	173	1224.5	877.5	1	WV30NH_CD8_100_ER2 - 2015-11-16 15.55.12_x48322_y28683_class1	Lilija
130	173	1252.5	913.5	1	WV30NH_CD8_100_ER2 - 2015-11-16 15.55.12_x48322_y28683_class1	Lilija
131	173	1307.5	910.5	1	WV30NH_CD8_100_ER2 - 2015-11-16 15.55.12_x48322_y28683_class1	Lilija
132	173	1351.5	947.5	1	WV30NH_CD8_100_ER2 - 2015-11-16 15.55.12_x48322_y28683_class1	Lilija
133	173	1261.5	986.5	1	WV30NH_CD8_100_ER2 - 2015-11-16 15.55.12_x48322_y28683_class1	Lilija
135	173	1275.5	1435.5	1	WV30NH_CD8_100_ER2 - 2015-11-16 15.55.12_x48322_y28683_class1	Lilija
136	173	1063.5	1169.5	1	WV30NH_CD8_100_ER2 - 2015-11-16 15.55.12_x48322_y28683_class1	Lilija
137	173	1058.5	780.5	1	WV30NH_CD8_100_ER2 - 2015-11-16 15.55.12_x48322_y28683_class1	Lilija
138	173	1077.5	484.5	1	WV30NH_CD8_100_ER2 - 2015-11-16 15.55.12_x48322_y28683_class1	Lilija
139	173	1366.5	844.5	1	WV30NH_CD8_100_ER2 - 2015-11-16 15.55.12_x48322_y28683_class1	Lilija
140	173	1440.5	847.5	1	WV30NH_CD8_100_ER2 - 2015-11-16 15.55.12_x48322_y28683_class1	Lilija
141	173	1357.5	1019.5	1	WV30NH_CD8_100_ER2 - 2015-11-16 15.55.12_x48322_y28683_class1	Lilija
142	173	1458.5	1027.5	1	WV30NH_CD8_100_ER2 - 2015-11-16 15.55.12_x48322_y28683_class1	Lilija
143	173	1474.5	989.5	1	WV30NH_CD8_100_ER2 - 2015-11-16 15.55.12_x48322_y28683_class1	Lilija
144	173	1521.5	953.5	1	WV30NH_CD8_100_ER2 - 2015-11-16 15.55.12_x48322_y28683_class1	Lilija
145	173	1532.5	919.5	1	WV30NH_CD8_100_ER2 - 2015-11-16 15.55.12_x48322_y28683_class1	Lilija
146	173	1449.5	903.5	1	WV30NH_CD8_100_ER2 - 2015-11-16 15.55.12_x48322_y28683_class1	Lilija
147	173	1587.5	1028.5	1	WV30NH_CD8_100_ER2 - 2015-11-16 15.55.12_x48322_y28683_class1	Lilija
148	173	1591.5	1132.5	1	WV30NH_CD8_100_ER2 - 2015-11-16 15.55.12_x48322_y28683_class1	Lilija
149	173	1351.5	1394.5	1	WV30NH_CD8_100_ER2 - 2015-11-16 15.55.12_x48322_y28683_class1	Lilija
150	173	1446.5	1310.5	1	WV30NH_CD8_100_ER2 - 2015-11-16 15.55.12_x48322_y28683_class1	Lilija
151	173	1418.5	1269.5	1	WV30NH_CD8_100_ER2 - 2015-11-16 15.55.12_x48322_y28683_class1	Lilija
152	173	1088.5	1146.5	1	WV30NH_CD8_100_ER2 - 2015-11-16 15.55.12_x48322_y28683_class1	Lilija
153	173	1526.5	1354.5	1	WV30NH_CD8_100_ER2 - 2015-11-16 15.55.12_x48322_y28683_class1	Lilija
154	173	1566.5	1269.5	1	WV30NH_CD8_100_ER2 - 2015-11-16 15.55.12_x48322_y28683_class1	Lilija
155	173	1563.5	1219.5	1	WV30NH_CD8_100_ER2 - 2015-11-16 15.55.12_x48322_y28683_class1	Lilija
156	173	1599.5	1235.5	1	WV30NH_CD8_100_ER2 - 2015-11-16 15.55.12_x48322_y28683_class1	Lilija
157	173	1646.5	1269.5	1	WV30NH_CD8_100_ER2 - 2015-11-16 15.55.12_x48322_y28683_class1	Lilija
158	173	1763.5	1254.5	1	WV30NH_CD8_100_ER2 - 2015-11-16 15.55.12_x48322_y28683_class1	Lilija
159	173	1890.5	1255.5	1	WV30NH_CD8_100_ER2 - 2015-11-16 15.55.12_x48322_y28683_class1	Lilija
160	173	1706.5	1482.5	1	WV30NH_CD8_100_ER2 - 2015-11-16 15.55.12_x48322_y28683_class1	Lilija
161	173	1670.5	1477.5	1	WV30NH_CD8_100_ER2 - 2015-11-16 15.55.12_x48322_y28683_class1	Lilija
162	173	1624.5	1518.5	1	WV30NH_CD8_100_ER2 - 2015-11-16 15.55.12_x48322_y28683_class1	Lilija
163	173	1659.5	1555.5	1	WV30NH_CD8_100_ER2 - 2015-11-16 15.55.12_x48322_y28683_class1	Lilija
164	173	1508.5	1526.5	1	WV30NH_CD8_100_ER2 - 2015-11-16 15.55.12_x48322_y28683_class1	Lilija
165	173	1426.5	1527.5	1	WV30NH_CD8_100_ER2 - 2015-11-16 15.55.12_x48322_y28683_class1	Lilija
166	173	1444.5	1557.5	1	WV30NH_CD8_100_ER2 - 2015-11-16 15.55.12_x48322_y28683_class1	Lilija
167	173	1308.5	1490.5	1	WV30NH_CD8_100_ER2 - 2015-11-16 15.55.12_x48322_y28683_class1	Lilija
168	173	1344.5	1529.5	1	WV30NH_CD8_100_ER2 - 2015-11-16 15.55.12_x48322_y28683_class1	Lilija
169	173	1358.5	1616.5	1	WV30NH_CD8_100_ER2 - 2015-11-16 15.55.12_x48322_y28683_class1	Lilija
170	173	1365.5	1662.5	1	WV30NH_CD8_100_ER2 - 2015-11-16 15.55.12_x48322_y28683_class1	Lilija
171	173	1246.5	1374.5	1	WV30NH_CD8_100_ER2 - 2015-11-16 15.55.12_x48322_y28683_class1	Lilija
172	173	1615.5	1757.5	1	WV30NH_CD8_100_ER2 - 2015-11-16 15.55.12_x48322_y28683_class1	Lilija
173	173	1682.5	1962.5	1	WV30NH_CD8_100_ER2 - 2015-11-16 15.55.12_x48322_y28683_class1	Lilija
174	173	1677.5	1909.5	1	WV30NH_CD8_100_ER2 - 2015-11-16 15.55.12_x48322_y28683_class1	Lilija
175	173	1541.5	1884.5	1	WV30NH_CD8_100_ER2 - 2015-11-16 15.55.12_x48322_y28683_class1	Lilija
